# Supplementary material for: A Comprehensive Subcellular Atlas of the Toxoplasma Proteome via hyperLOPIT Provides Spatial Context for Protein Functions
Source: Cell Host Microbe. 2020 Nov 11;28(5):752–766.e9. doi: 10.1016/j.chom.2020.09.011 (PMC7670262; doi:10.1016/j.chom.2020.09.011)
Supplement: Table S1. Protocol Metadata, Related to Figure 1 and STAR Methods [file mmc2.xls]

## Sheet: Description
Spreadsheet.index	Spreadsheet.name	Link	Details	Number.of.columns	Column.index	Column.letter	Column.names	Column.legend
1	Description	Go To Sheet	This sheet; provides the table of contents and legends for columns in the respective spreadsheets	9
2	S1 - Protocol metadata	Go To Sheet	Provides sample-related metadata, such as the ordinal number and corresponding density of the fraction of the resolving density gradient that was used to prepare the peptide sample for TMT10plex labelling, or the name of the TMT10plex tag used to label the peptide sample	12	1	A	Sample.name	Names of peptide fractions (samples) labelled with specific TMT10plex tag. The name is a combination of the TMT10plex tag name and the hyperLOPIT experiment index.
					2	B	Experiment.name	Names of individual hyperLOPIT experiments/datasets
					3	C	Experiment.index	Index of individual hyperLOPIT experiments
					4	D	Cell.number	The total number of extracellular tachyzoites used in the experiment
					5	E	Homogenisation	Details of the mechanical cell disruption method used in the experiment
					6	F	Homogenate.clearing	Method for pre-clearing the cell lysate before subcellular particle enrichment step
					7	G	Benzonase.treatment	Whether or not the homogenate was treated with benzonase
					8	H	Protein.extraction	The method used to extract proteins from the fractions collected from the resolving density gradient
					9	I	Gradient.fraction	Indexes of fractions of the resolving density gradient that were used to produce the peptide sample (fractions numbered from the highest to the lowest density)
					10	J	Density.g.ml	Averaged density (g/ml) of the pooled gradient fractions used to generate the peptide sample
					11	K	Protein.amount.labelled.ug	Protein amount (µg) converted into peptides and used for TMT10plex labelling
					12	L	Tag	Name of the TMT10plex tag/reporter ion. The numeric value in the tag name corresponds to the nominal mass of each TMT reporter ion. The N and C suffixes differentiate between the 15N or 13C isotopologue variants of TMT 10-plex reporter ions of the same nominal mass.

## Sheet: S1 - Protocol metadata
Sample.name	Experiment.name	Experiment.index	Cell.number	Homogenisation	Homogenate.clearing	Benzonase.treatment	Protein.extraction	Gradient.fraction	Density.g.ml	Protein.amount.labelled.ug	Tag
TMT126.1	TL1	1	10400000000	Nitrogen cavitation 2 x 15 min at 2,000 PSI on ice	2 x 10 min at 1,000 x g, +4 °C	TRUE	TCA precipitation from gradient fractions	2	1.1914	60	TMT126
TMT127N.1								3	1.162	60	TMT127N
TMT127C.1								4 and 5 pooled	1.1442	60	TMT127C
TMT128N.1								6 and 7 pooled	1.1272	60	TMT128N
TMT128C.1								8 and 9 pooled	1.1148	60	TMT128C
TMT129N.1								10 and 11 pooled	1.1026	60	TMT129N
TMT129C.1								12 and 13 pooled	1.0927	60	TMT129C
TMT130N.1								14 to 17 pooled	1.079	52.2	TMT130N
TMT130C.1								18 to 23 pooled	1.055	36.1	TMT130C
TMT131.1							acetone precipitation	soluble	1.03	60	TMT131
TMT126.2	TL2	2	10800000000	Nitrogen cavitation 15 min at 2,000 PSI on ice; separation of unlysed material by centrifugation for 10 min at 1500 x g, +4 °C; unlysed material resuspended to the original volume in the homogenisation medium and subjected to another round of nitrogen cavitation under the same conditions.	2 x 15 min at 3,000 x g, +4 °C	FALSE	Membrane pelleting from the gradient fractions 1 h at 100,000 x g, +4 °C (Beckman TLA-55 rotor, Beckman Optima MAX-XP table-top ultracentrifuge); ultrasound-assisted (Diagenode Bioruptor Plus, 5 x 30 s ON / 30 s OFF, high power) solubilisation of membrane pellets in 8 M urea, 0.2 % SDS in 100 mM TEAB buffer pH 8.3	1 to 3 pooled	1.2152	96.1	TMT126
TMT127N.2								4	1.1515	100	TMT127N
TMT127C.2								5	1.1402	100	TMT127C
TMT128N.2								6	1.1323	100	TMT128N
TMT128C.2								7	1.1244	100	TMT128C
TMT129N.2								8	1.1176	100	TMT129N
TMT129C.2								9 and 10 pooled	1.1091	100	TMT129C
TMT130N.2								11 and 12 pooled	1.0984	100	TMT130N
TMT130C.2								13 to 23 pooled	1.0695	52.6	TMT130C
TMT131.2							acetone precipitation	soluble	1.03	100	TMT131
TMT126.3	TL3	3	16500000000	Nitrogen cavitation 15 min at 2,000 PSI on ice; separation of unlysed material by centrifugation for 10 min at 1500 x g, +4 °C; unlysed material resuspended to the original volume in the homogenisation medium and subjected to another round of nitrogen cavitation under the same conditions.	15 min at 700 x g, +4 °C	FALSE	TCA precipitation from gradient fractions	1 and 2 pooled	1.2463	100	TMT126
TMT127N.3								3	1.1756	100	TMT127N
TMT127C.3								4	1.1543	100	TMT127C
TMT128N.3								5	1.1425	100	TMT128N
TMT128C.3								6 and 7 pooled	1.1295	100	TMT128C
TMT129N.3								8 and 9 pooled	1.1145	100	TMT129N
TMT129C.3								10 and 11 pooled	1.1021	100	TMT129C
TMT130N.3								12 to 15 pooled	1.0859	100	TMT130N
TMT130C.3								16 to 23 pooled	1.0609	86	TMT130C
TMT131.3							acetone precipitation	soluble	1.03	100	TMT131
