# Supplementary material for: A Comprehensive Subcellular Atlas of the Toxoplasma Proteome via hyperLOPIT Provides Spatial Context for Protein Functions
Source: Cell Host Microbe. 2020 Nov 11;28(5):752–766.e9. doi: 10.1016/j.chom.2020.09.011 (PMC7670262; doi:10.1016/j.chom.2020.09.011)
Supplement: Table S2. Normalized TMT Reporter Ion Intensity Data, Related to Figures 1, 3, and S1 [file mmc3.xls]

## Sheet: Description
Spreadsheet.index	Spreadsheet.name	Link	Details	Number.of.columns	Column.index	Column.letter	Column.names	Column.legend
1	Description	Go To Sheet	This sheet; provides the table of contents and legends for columns in the respective spreadsheets	9
2	S2 - normalised quan data	Go To Sheet	Provides normalised TMT10plex protein group quantitation values measured across three hyperLOPIT experiments. These values are used to plot protein abundance distribution profiles and as an input for unsupervised clustering and supervised machine learning classification of proteins.	32	1	A	Accession	ToxoDB gene ID
					2	B	Description	ToxoDB gene product description
					3	C	TMT126.1	Normalised TMT 10-plex reporter ion values, representing the distribution of each protein across the fractionation scheme for experiment 1. Protein-level reporter ion values were calculated by taking the median of all quantifiable PSMs for the protein group, then normalised so that the sum of all 10 channels was equal to 1 following by variance-stabilising normalisation. One TMT 10-plex reagent s…
					4	D	TMT127N.1
					5	E	TMT127C.1
					6	F	TMT128N.1
					7	G	TMT128C.1
					8	H	TMT129N.1
					9	I	TMT129C.1
					10	J	TMT130N.1
					11	K	TMT130C.1
					12	L	TMT131.1
					13	M	TMT126.2	Normalised TMT 10-plex reporter ion values, representing the distribution of each protein across the fractionation scheme for experiment 2. Protein-level reporter ion values were calculated by taking the median of all quantifiable PSMs for the protein group, then normalised so that the sum of all 10 channels was equal to 1 following by variance-stabilising normalisation. One TMT 10-plex reagent s…
					14	N	TMT127N.2
					15	O	TMT127C.2
					16	P	TMT128N.2
					17	Q	TMT128C.2
					18	R	TMT129N.2
					19	S	TMT129C.2
					20	T	TMT130N.2
					21	U	TMT130C.2
					22	V	TMT131.2
					23	W	TMT126.3	Normalised TMT 10-plex reporter ion values, representing the distribution of each protein across the fractionation scheme for experiment 3. Protein-level reporter ion values were calculated by taking the median of all quantifiable PSMs for the protein group, then normalised so that the sum of all 10 channels was equal to 1 following by variance-stabilising normalisation. One TMT 10-plex reagent s…
					24	X	TMT127N.3
					25	Y	TMT127C.3
					26	Z	TMT128N.3
					27	AA	TMT128C.3
					28	AB	TMT129N.3
					29	AC	TMT129C.3
					30	AD	TMT130N.3
					31	AE	TMT130C.3
					32	AF	TMT131.3

## Sheet: S2 - normalised quan data
Accession	Description	TMT126.1	TMT127N.1	TMT127C.1	TMT128N.1	TMT128C.1	TMT129N.1	TMT129C.1	TMT130N.1	TMT130C.1	TMT131.1	TMT126.2	TMT127N.2	TMT127C.2	TMT128N.2	TMT128C.2	TMT129N.2	TMT129C.2	TMT130N.2	TMT130C.2	TMT131.2	TMT126.3	TMT127N.3	TMT127C.3	TMT128N.3	TMT128C.3	TMT129N.3	TMT129C.3	TMT130N.3	TMT130C.3	TMT131.3
TGME49_292020	GCC2 and GCC3 domain-containing protein	-3.98616	-4.16841	-3.70105	-2.84727	-1.30514	-2.09036	-2.57888	-2.80672	-3.0224	-3.90701	-3.57714	-3.74308	-3.61489	-3.32908	-2.34912	-1.54866	-1.97605	-2.81758	-3.2353	-3.9362	-3.68885	-3.40487	-3.19208	-3.28144	-3.01183	-1.79723	-2.33523	-2.96816	-2.7466	-3.96856
TGME49_306060	rhoptry neck protein RON8	-3.15584	-3.64751	-2.54345	-2.84743	-2.7094	-3.06632	-3.2476	-3.10755	-2.54966	-3.87772	-3.41971	-2.20949	-2.16744	-2.63499	-2.72211	-2.77697	-3.26881	-3.96172	-3.89597	-3.92329	-3.06114	-3.6101	-3.258	-1.93766	-2.6164	-2.72655	-3.59108	-4.05799	-2.96386	-3.95294
TGME49_253750	PLU-1 family protein	-3.04131	-2.40899	-3.07433	-3.07824	-3.15073	-3.51213	-3.59085	-3.68791	-3.70629	-3.57819	-2.84948	-2.85746	-2.73941	-2.765	-3.10883	-3.69501	-3.96943	-3.8269	-3.82248	-3.3704	-3.30975	-2.18872	-2.83195	-3.28563	-2.95017	-3.52731	-3.96475	-3.99795	-3.71018	-3.5292
TGME49_264660	SAG-related sequence SRS44	-2.65	-3.69563	-2.90813	-2.80844	-2.76137	-3.16775	-3.23876	-3.25171	-3.28131	-3.9463	-2.35251	-3.4147	-3.1368	-3.11039	-2.93565	-2.68618	-2.74111	-2.96894	-3.10849	-3.94896	-3.23943	-3.30877	-2.72994	-2.0819	-2.58264	-3.10618	-3.91886	-3.86853	-2.93098	-3.96246
TGME49_311720	chaperonin protein BiP	-4.06553	-4.12399	-3.90289	-2.71154	-2.34019	-2.3069	-2.6999	-2.71122	-2.88799	-3.18797	-4.16055	-3.95591	-3.44478	-3.08155	-2.70863	-2.37301	-1.9962	-2.63568	-3.2885	-3.48375	-3.67671	-3.57121	-3.46193	-3.53242	-2.90958	-2.46754	-2.48341	-2.68036	-2.62917	-3.47721
TGME49_294800	elongation factor 1-alpha (EF-1-ALPHA), putative	-2.38486	-3.21013	-3.86276	-3.99081	-4.12033	-3.94699	-3.80319	-3.8591	-3.98562	-3.07656	-2.93503	-3.57975	-3.60409	-3.53847	-3.62554	-3.6124	-3.41247	-3.21917	-3.38151	-3.02911	-2.64876	-2.49829	-3.70604	-4.20169	-4.06474	-4.16678	-3.58675	-3.48878	-3.72357	-3.13327
TGME49_269885	rhoptry metalloprotease toxolysin TLN1	-4.18995	-4.00251	-2.92172	-2.74484	-1.70597	-1.99612	-2.77436	-2.92915	-2.58448	-4.03357	-3.98789	-2.7559	-2.75917	-2.97616	-2.55659	-1.9588	-1.9184	-3.24515	-3.63591	-4.01279	-4.29488	-4.46085	-3.43751	-2.13079	-2.60068	-2.10187	-2.52825	-2.82356	-1.95277	-4.06026
TGME49_244560	heat shock protein 90, putative	-4.2234	-4.44864	-4.17483	-2.88097	-2.40399	-2.1674	-2.53391	-2.55224	-2.7961	-3.12361	-4.41946	-4.07628	-3.58697	-3.1791	-2.73161	-2.36987	-1.98705	-2.64965	-3.50348	-3.36155	-3.8972	-3.60711	-3.36235	-3.55227	-2.91178	-2.51611	-2.43789	-2.76847	-2.80861	-3.30536
TGME49_266960	beta tubulin	-2.2446	-3.7606	-3.16331	-2.64643	-3.34879	-3.96766	-4.02163	-3.95792	-3.25135	-3.81728	-1.64957	-3.53443	-3.02584	-3.0197	-3.12671	-3.32963	-4.19084	-4.40621	-4.74585	-3.88393	-1.92616	-3.5291	-4.12234	-3.80185	-3.03125	-3.12349	-4.11141	-4.5682	-3.98302	-3.84878
TGME49_298610	GYF domain-containing protein	-3.19234	-2.00956	-3.14967	-3.26171	-3.62563	-3.98046	-3.88139	-3.66883	-3.90599	-3.47634	-3.04615	-3.27662	-3.20143	-3.28519	-3.82862	-4.54441	-4.5049	-4.17472	-3.9817	-2.85844	-2.95597	-2.93928	-3.1836	-3.55254	-3.26718	-3.70728	-3.70364	-3.67771	-3.67658	-3.06289
TGME49_206510	toxolysin TLN4	-4.26835	-4.93272	-4.61721	-2.45979	-0.663525	-2.09067	-2.92847	-2.93418	-3.13289	-4.03345	-4.98532	-4.97017	-4.64099	-4.12477	-1.93242	-0.818022	-1.72378	-2.83872	-3.09226	-3.99205	-3.84428	-4.31927	-4.43795	-4.07325	-3.53941	-0.896827	-1.73751	-3.02805	-2.66672	-4.04207
TGME49_311470	rhoptry neck protein RON5	-3.16041	-3.52271	-2.39941	-2.77801	-2.85805	-3.25881	-3.48234	-3.21161	-2.62331	-3.84972	-3.67163	-2.05731	-2.11023	-2.64391	-2.78361	-2.86642	-3.25225	-4.04064	-3.90913	-3.90031	-3.2009	-3.70607	-3.1267	-1.85515	-2.51376	-2.8393	-3.6565	-4.03492	-3.03567	-3.91498
TGME49_204130	perforin-like protein PLP1	-4.27675	-5.07924	-4.81857	-2.64376	-0.676242	-2.06136	-2.79987	-2.68575	-3.04842	-4.02716	-4.92124	-4.89014	-4.60828	-4.09924	-2.00388	-0.818626	-1.71369	-2.85351	-3.01277	-3.99062	-3.86899	-4.38875	-4.42015	-4.00365	-3.58352	-0.969118	-1.74015	-2.89386	-2.45918	-4.03839
TGME49_221620	beta-tubulin, putative	-2.02098	-3.85379	-3.50282	-3.00619	-3.42997	-3.9237	-3.98937	-4.01565	-3.50282	-3.85943	-1.52719	-3.85823	-3.41615	-3.39976	-3.33217	-3.2321	-3.84446	-4.20532	-3.98853	-3.87088	-1.88557	-3.14999	-3.78756	-3.9736	-3.49613	-3.24933	-4.54424	-4.29462	-4.43492	-3.88488
TGME49_311230	hypothetical protein	-4.17851	-4.23205	-2.63418	-2.02745	-1.6779	-2.1986	-3.28368	-3.7386	-3.0403	-3.9757	-4.48935	-3.2846	-2.56515	-2.31857	-2.26329	-1.94896	-1.99732	-3.80266	-4.01485	-4.00152	-3.91787	-4.29946	-3.80628	-2.84463	-2.01055	-1.81243	-2.19766	-3.71551	-2.93341	-3.99935
TGME49_312630	anonymous antigen-1, putative	-3.19699	-3.79478	-4.39843	-4.80421	-4.38727	-3.41588	-3.03436	-3.66555	-3.69433	-2.47068	-4.19094	-4.45654	-4.48513	-4.54885	-4.46096	-4.26071	-3.69399	-2.82824	-2.77518	-2.59563	-3.31327	-3.39765	-4.08086	-4.50671	-4.53855	-4.16651	-2.88468	-2.80377	-3.51922	-2.55305
TGME49_233460	SAG-related sequence SRS29B	-4.37822	-4.75127	-4.13233	-3.18472	-2.60717	-2.26553	-2.07587	-1.57221	-1.59131	-3.97452	-4.72401	-4.30063	-3.6971	-3.31184	-2.89908	-2.33845	-2.02005	-1.84428	-1.53171	-3.94112	-4.45229	-4.92353	-4.55615	-3.89439	-3.07619	-2.23676	-2.21655	-1.61586	-1.28989	-3.99667
TGME49_306660	RNA pseudouridine synthase superfamily protein	-2.94392	-2.83611	-2.72281	-3.17018	-3.29086	-3.43629	-3.4578	-3.62796	-3.45004	-3.60924	-2.71483	-2.4908	-2.76462	-2.915	-3.21707	-3.60892	-4.00445	-4.0506	-3.81844	-3.45528	-2.79424	-2.69634	-2.80315	-3.00394	-3.30847	-3.68991	-4.04728	-4.10169	-3.80598	-3.47486
TGME49_273760	heat shock protein HSP70	-3.91157	-4.01602	-4.60442	-4.84879	-4.79015	-4.01175	-3.65441	-3.73165	-4.07013	-2.07416	-4.17584	-4.4672	-4.54143	-4.5716	-4.63816	-4.64311	-4.0794	-3.29498	-3.17508	-2.4788	-3.39246	-3.72813	-4.09944	-4.32341	-4.44799	-4.21307	-2.98165	-2.89265	-3.39458	-2.44407
TGME49_235470	myosin A	-4.30628	-4.57865	-3.40394	-2.53241	-2.38559	-2.12446	-2.09472	-2.18311	-2.40769	-3.97962	-4.47271	-3.54262	-2.87087	-2.62133	-2.44554	-2.37573	-2.11782	-2.3595	-2.9068	-3.96345	-3.57901	-3.99763	-3.5833	-3.14377	-2.33275	-2.06401	-2.38316	-2.91139	-2.84786	-3.9908
TGME49_226960	phosphofructokinase PFKII	-4.02353	-4.21697	-4.34145	-4.37933	-3.77226	-2.60986	-2.13037	-2.40704	-2.79648	-2.80851	-4.06839	-4.32024	-4.30913	-4.26047	-4.10887	-3.8427	-3.19961	-2.27329	-2.17255	-2.8807	-3.76049	-4.01793	-4.20487	-4.32776	-4.30457	-3.94269	-2.7399	-2.02608	-2.6661	-2.6908
TGME49_208370	myosin heavy chain, putative	-4.19856	-4.18648	-3.0485	-2.47817	-2.56539	-2.47467	-2.31486	-2.0058	-2.49212	-3.97577	-4.3434	-3.65363	-3.02256	-2.88901	-2.68181	-2.38782	-2.07369	-2.08013	-2.4853	-3.97805	-3.68991	-4.13122	-3.8131	-3.46552	-2.69826	-2.33315	-2.34144	-2.15471	-2.15569	-3.98803
TGME49_251780	heat shock protein	-4.0469	-3.37721	-2.32696	-2.82308	-3.95804	-4.46909	-4.22539	-3.40737	-2.6996	-2.89831	-3.40337	-2.08791	-2.31745	-2.72459	-3.20763	-3.50513	-4.30436	-4.57713	-4.0201	-3.46593	-3.48769	-3.71679	-2.45568	-1.94779	-2.74365	-3.25691	-4.36886	-4.29192	-3.46807	-3.44435
TGME49_286580	hypothetical protein	-4.37783	-4.6051	-3.42702	-2.54693	-2.35683	-2.06039	-2.08762	-2.12908	-2.35812	-4.03643	-4.54711	-3.71265	-3.01975	-2.70978	-2.47969	-2.33485	-1.97752	-2.2254	-2.68893	-4.00438	-4.3169	-4.75805	-3.83204	-3.20678	-2.1906	-1.86501	-2.15397	-2.52703	-2.35797	-4.04044
TGME49_223920	rhoptry neck protein RON3	-3.86441	-4.35629	-2.10415	-2.71492	-3.03321	-3.65185	-3.55003	-3.11131	-2.39214	-3.3448	-4.33825	-1.81969	-1.86945	-2.55123	-2.83794	-3.13219	-4.04983	-4.6841	-4.34652	-3.77297	-3.42103	-3.51831	-3.19622	-1.56269	-2.55378	-2.91281	-4.04289	-4.4101	-3.62355	-3.73084
TGME49_228170	inner membrane complex protein IMC2A	-3.11982	-3.61232	-2.67479	-2.65672	-2.92747	-3.13036	-3.05535	-2.86453	-2.70518	-3.91666	-3.03176	-3.20918	-2.82947	-2.80348	-2.74192	-2.59489	-2.63964	-2.81357	-3.14179	-3.89409	-2.7197	-2.45954	-2.94925	-3.16236	-3.2984	-3.33258	-3.81211	-3.69465	-3.39745	-3.91613
TGME49_217680	hypothetical protein	-2.99619	-3.2124	-2.8348	-2.76008	-3.05052	-3.22636	-3.14887	-2.89419	-2.82238	-3.93297	-2.96445	-2.86073	-2.58483	-2.68283	-2.85468	-2.88465	-2.95644	-3.07544	-3.22196	-3.89812	-2.67221	-2.38102	-2.86695	-3.13015	-3.20427	-3.5782	-4.28255	-3.9076	-3.48202	-3.94393
TGME49_269180	MIF4G domain-containing protein	-2.25659	-2.96701	-3.57857	-3.75638	-4.17182	-4.41187	-4.40123	-4.46816	-4.47355	-3.21474	-2.93982	-3.2808	-3.36408	-3.39543	-3.63835	-4.18805	-4.11968	-3.98825	-4.01545	-2.91064	-2.48316	-2.46855	-3.74486	-4.02669	-3.94775	-4.30063	-3.93308	-4.02066	-4.24394	-3.14867
TGME49_221320	acetyl-CoA carboxylase ACC1	-3.54502	-4.218	-3.6022	-2.97299	-2.02866	-2.05459	-2.59277	-2.9902	-2.55302	-3.74544	-4.06395	-3.69102	-3.25987	-3.04909	-2.92607	-2.57864	-1.66715	-2.08737	-3.1941	-3.87505	-3.13476	-3.64223	-3.70937	-3.02416	-2.54161	-2.61842	-2.6433	-2.93213	-2.92676	-3.8784
TGME49_310010	rhoptry neck protein RON1	-3.98744	-4.62892	-2.73107	-3.05551	-2.91884	-2.93071	-2.08478	-1.98629	-2.38269	-3.82776	-4.481	-2.26273	-2.23923	-2.73169	-2.86907	-2.7654	-2.83816	-3.08832	-2.92318	-3.87824	-3.42402	-4.03278	-3.68176	-1.98951	-2.78493	-2.8328	-3.32957	-2.69438	-2.19738	-3.89221
TGME49_313270	hypothetical protein	-3.27903	-2.15751	-2.96145	-3.1127	-3.42188	-3.8374	-3.74068	-3.55714	-3.69474	-3.5206	-2.88665	-3.06763	-2.95419	-2.98053	-3.46033	-4.26398	-4.47263	-4.08719	-3.87512	-3.07648	-2.91497	-2.83816	-3.00629	-3.41436	-3.13027	-3.78207	-3.84864	-3.778	-3.77924	-3.21747
TGME49_290160	sortilin, putative	-3.62606	-3.55469	-3.71347	-3.29335	-2.66448	-2.06929	-2.02271	-2.29641	-3.16502	-3.95424	-3.07273	-3.49118	-3.4258	-3.29216	-3.01295	-2.85054	-2.30786	-2.12875	-2.38722	-3.90315	-4.12453	-3.89453	-3.15277	-3.34998	-3.0526	-2.71893	-2.14518	-2.0424	-2.28399	-3.90837
TGME49_205470	translation elongation factor 2 family protein, putative	-3.73248	-3.73867	-4.15012	-4.69266	-4.8224	-4.21752	-3.97782	-4.14987	-4.51728	-2.11171	-4.06987	-4.38746	-4.61712	-4.81825	-4.87122	-4.72968	-4.31398	-3.6078	-3.53348	-2.4207	-3.81111	-4.00322	-4.43811	-4.63515	-4.78733	-4.36634	-2.89017	-3.09707	-3.55957	-2.17766
TGME49_254570	hypothetical protein	-1.99863	-3.19857	-4.28131	-4.08422	-4.37235	-4.52584	-4.61502	-4.76785	-4.60997	-3.20442	-2.1417	-3.33788	-3.47941	-3.49153	-3.81243	-4.28453	-4.60067	-4.46556	-4.38779	-3.11011	-2.49732	-2.40577	-3.60157	-3.81021	-3.7115	-4.07122	-4.09874	-4.06542	-4.03749	-3.30222
TGME49_289690	glyceraldehyde-3-phosphate dehydrogenase GAPDH1	-3.85794	-4.44448	-4.88921	-4.62414	-4.20286	-3.43087	-3.09519	-3.07916	-3.56727	-2.22519	-4.6544	-5.00536	-4.98774	-4.88701	-4.76298	-4.60835	-3.83567	-2.87907	-2.66264	-2.48122	-3.2675	-3.10636	-3.52217	-4.06025	-4.03707	-4.04101	-3.19847	-2.86723	-3.22043	-2.78317
TGME49_279420	hypothetical protein	-3.70833	-3.83782	-2.13836	-2.67059	-3.0787	-3.68823	-3.7899	-3.40804	-2.66161	-3.34096	-4.29391	-1.87537	-1.9675	-2.60047	-2.88914	-3.00446	-3.69351	-4.33544	-3.87274	-3.78589	-3.48156	-3.43694	-3.13572	-1.6498	-2.64712	-2.97445	-3.96808	-4.19331	-2.86819	-3.74861
TGME49_254940	MIF4G domain-containing protein	-2.91519	-2.39216	-3.06279	-3.27948	-3.55982	-3.91292	-3.84523	-3.81638	-3.95404	-3.41402	-2.92041	-3.19901	-3.24081	-3.25304	-3.49065	-3.87082	-4.07074	-3.82148	-3.36252	-3.04565	-2.64758	-2.63291	-3.33265	-3.65201	-3.53599	-3.57332	-3.6962	-3.89859	-3.79282	-3.32115
TGME49_297960	rhoptry neck protein RON6	-3.90652	-3.90387	-2.58555	-2.86684	-2.87769	-3.04817	-2.34965	-2.16592	-2.62468	-3.86063	-4.22876	-2.20432	-2.14692	-2.66247	-2.77699	-2.68978	-2.9689	-3.46118	-3.39121	-3.89046	-3.77832	-3.56146	-3.30152	-1.93122	-2.70857	-2.69406	-3.36597	-2.90759	-2.24953	-3.96567
TGME49_291890	microneme protein MIC1	-4.35264	-5.17921	-4.68766	-2.40451	-0.631472	-2.20578	-2.9762	-2.71701	-2.97109	-4.03525	-5.15829	-5.14593	-4.78412	-4.15879	-1.9157	-0.713912	-1.68576	-2.918	-3.3125	-4.00791	-3.99396	-4.60986	-4.52374	-4.19286	-3.63695	-0.786051	-1.70051	-2.92315	-2.61627	-4.06536
TGME49_319560	microneme protein MIC3	-4.35968	-5.06655	-3.87317	-1.74742	-0.847053	-2.76649	-3.17001	-2.90908	-3.0471	-4.03284	-4.91779	-4.78228	-4.42886	-3.66716	-1.41864	-0.90592	-2.14433	-3.30287	-3.31974	-3.99742	-4.29121	-4.89652	-4.37288	-3.83371	-3.24626	-0.704971	-2.17291	-2.7726	-2.11392	-4.0591
TGME49_261950	ATP synthase beta subunit ATP-B	-3.88516	-2.05953	-2.30472	-2.65641	-3.49245	-3.93988	-3.96514	-3.56296	-2.856	-3.98353	-2.40051	-1.99136	-2.42025	-2.70878	-3.17058	-3.50423	-4.27928	-4.71013	-4.26316	-3.98972	-3.81022	-3.36687	-1.638	-1.9909	-2.68694	-3.54566	-4.90546	-4.57751	-3.70012	-4.04561
TGME49_291180	hypothetical protein	-2.74668	-3.50647	-3.3633	-3.55832	-3.37511	-3.26042	-3.08681	-3.27324	-3.41423	-3.28333	-3.1141	-3.29195	-3.36697	-3.29493	-3.19926	-3.26061	-3.14675	-3.07029	-2.92431	-3.25307	-2.865	-2.55797	-3.30935	-3.62544	-3.59415	-3.58263	-3.53847	-3.47884	-3.42111	-3.31066
TGME49_288380	heat shock protein HSP90	-3.89134	-3.90576	-4.48504	-4.71341	-4.34308	-3.08055	-2.73928	-3.02621	-3.29148	-2.41326	-4.02965	-4.51394	-4.7743	-4.83971	-4.9498	-4.84135	-3.91344	-2.86693	-2.7524	-2.53978	-4.00388	-4.08526	-4.10427	-4.56765	-4.70538	-4.51527	-2.83806	-2.45592	-3.21439	-2.31895
TGME49_211680	protein disulfide isomerase	-4.27769	-4.7411	-3.8568	-2.65363	-2.28907	-2.33535	-2.73121	-2.72404	-3.08874	-3.01545	-4.89127	-4.32554	-3.65049	-3.22464	-2.78839	-2.32878	-1.866	-2.49993	-3.3236	-3.35935	-3.41027	-3.90145	-4.00882	-3.87156	-3.10347	-2.5912	-2.42786	-2.54381	-2.57676	-3.30199
TGME49_204050	subtilisin SUB1	-4.32857	-5.09119	-4.69772	-3.08187	-0.645242	-1.92584	-2.75215	-2.62686	-2.98389	-4.03123	-4.98655	-5.00519	-4.76805	-4.37753	-2.34267	-0.659161	-1.53207	-2.92003	-3.07112	-3.99663	-3.96407	-4.59398	-4.70044	-4.24696	-3.76727	-1.01522	-1.47671	-2.78521	-2.46544	-4.07126
TGME49_290950	clathrin heavy chain, putative	-3.18276	-2.97936	-2.95586	-3.48483	-3.78326	-3.8495	-3.82082	-4.10015	-4.00092	-2.87868	-2.76639	-3.31932	-3.64015	-3.69809	-3.79996	-4.14857	-4.09387	-4.09384	-4.34168	-2.86555	-3.13974	-3.40993	-3.36148	-3.8574	-4.08089	-4.27885	-3.37307	-3.76158	-3.93708	-2.5466
TGME49_208030	microneme protein MIC4	-4.31306	-5.00509	-4.30225	-2.26589	-0.558776	-2.38484	-3.1621	-3.02706	-3.30705	-4.01205	-5.16318	-5.13565	-4.80023	-4.12774	-1.86493	-0.744862	-1.73148	-2.9227	-3.20108	-3.99603	-3.67832	-4.53332	-4.65128	-4.28545	-3.68267	-0.880214	-1.73308	-2.97448	-2.57933	-4.04297
TGME49_243930	hypothetical protein	-4.3277	-4.90567	-4.47916	-2.19988	-0.608848	-2.21876	-3.07541	-3.10502	-3.41249	-4.03816	-4.95605	-4.52408	-4.67302	-3.98997	-1.83094	-0.822589	-1.78411	-2.98044	-3.32072	-3.99839	-3.9444	-4.349	-4.292	-3.98446	-3.51757	-0.749956	-1.85238	-3.13537	-2.83487	-4.02861
TGME49_216670	FUSE-binding protein 2 / KH-type splicing regulatory protein	-1.96554	-3.41353	-4.05666	-4.09549	-4.50212	-4.66666	-4.71874	-4.69017	-4.53136	-3.20054	-3.05291	-3.65234	-3.66972	-3.60483	-3.57953	-3.70116	-3.62026	-3.72626	-3.87174	-2.8701	-2.43017	-2.11833	-4.10484	-4.35294	-4.24015	-4.32336	-3.98481	-4.10342	-4.35335	-3.26901
TGME49_275650	hypothetical protein	-1.99531	-3.19188	-3.86262	-3.79721	-4.3622	-4.61187	-4.62372	-4.74082	-4.64302	-3.33544	-2.76208	-3.66469	-3.59261	-3.48515	-3.597	-3.69472	-3.84512	-3.99296	-4.27947	-2.91836	-2.34611	-2.30978	-4.03651	-4.16521	-3.97811	-4.12334	-3.96695	-4.22999	-4.34842	-3.31043
TGME49_209030	actin ACT1	-3.23218	-2.69258	-3.13373	-3.68763	-4.10579	-3.62733	-3.40499	-3.49303	-3.62832	-3.02759	-3.36233	-4.17464	-4.50174	-4.56782	-4.7102	-4.75027	-4.01422	-3.16823	-3.03782	-2.61752	-3.74578	-3.73287	-3.74179	-4.16439	-4.42106	-4.28124	-2.99795	-2.81293	-3.30942	-2.40629
TGME49_231640	alveolin domain containing intermediate filament IMC1	-4.38799	-4.56322	-3.35318	-2.57868	-2.4545	-2.13342	-2.09983	-2.04957	-2.25638	-4.04442	-4.50213	-3.55556	-2.92033	-2.62332	-2.51239	-2.36156	-2.05792	-2.31257	-2.80765	-3.98625	-4.3838	-4.77683	-3.7844	-3.05969	-2.15598	-1.8528	-2.17116	-2.59577	-2.36325	-4.06767
TGME49_201780	microneme protein MIC2	-4.33316	-5.15935	-4.82147	-2.73228	-0.671356	-2.02717	-2.7497	-2.66379	-2.96675	-4.02829	-5.13272	-5.17564	-4.85661	-4.30536	-2.16103	-0.754856	-1.58593	-2.74191	-2.93487	-3.99991	-3.95275	-4.62083	-4.47448	-4.25144	-3.80448	-0.889685	-1.64539	-2.80137	-2.48022	-4.04469
TGME49_300100	rhoptry neck protein RON2	-3.17847	-3.61894	-2.36345	-2.767	-2.92447	-3.25378	-3.40736	-3.23733	-2.65022	-3.81879	-3.61894	-2.04302	-2.06394	-2.55745	-2.77322	-2.96745	-3.39584	-4.2355	-4.3266	-3.88778	-3.12571	-3.54889	-3.18017	-1.81151	-2.62595	-2.91067	-3.80192	-4.08753	-3.00151	-3.92035
TGME49_216620	EF hand domain-containing protein	-4.14049	-4.43863	-3.29039	-2.98301	-2.39672	-2.08856	-1.90003	-2.33081	-2.67313	-3.96407	-3.90024	-3.49496	-3.09964	-2.82582	-2.55959	-2.45856	-2.17428	-2.29853	-2.57585	-3.96403	-4.01824	-3.87448	-3.21172	-2.9861	-2.45483	-2.11241	-2.45444	-2.69944	-2.54245	-3.98052
TGME49_305340	corepressor complex CRC230	-2.93836	-2.2805	-3.32735	-3.3892	-3.46303	-3.55156	-3.64745	-3.89509	-3.92287	-3.44825	-2.86944	-2.87176	-2.75011	-2.76688	-3.07348	-3.50671	-3.74397	-3.84622	-4.05034	-3.38339	-3.2459	-2.39714	-2.7916	-3.3149	-2.97069	-3.57959	-3.75204	-4.05261	-3.70553	-3.41872
TGME49_308810	rhoptry neck protein RON9	-4.24722	-4.16286	-2.81159	-2.71629	-2.16387	-2.11733	-2.44093	-2.74885	-2.60997	-3.91765	-4.42062	-2.45707	-2.38102	-2.84856	-2.78846	-2.43579	-2.23502	-3.04817	-3.08192	-3.97728	-4.19257	-4.32867	-3.29078	-1.8908	-2.55376	-2.35477	-2.72418	-3.02818	-2.15097	-4.01394
TGME49_263180	myosin D	-4.27587	-4.71207	-4.07193	-3.26075	-2.63727	-2.12859	-1.82503	-1.74817	-1.96301	-3.97963	-4.25517	-3.90326	-3.46749	-3.13904	-2.77089	-2.56418	-2.16874	-1.98157	-1.88094	-3.86569	-3.89956	-4.08816	-3.86267	-3.60355	-2.96076	-2.25481	-2.31854	-1.93807	-1.97962	-3.96319
TGME49_294330	EGF family domain-containing protein	-4.02517	-4.83435	-4.10653	-2.19147	-1.3383	-2.71742	-2.83887	-2.13128	-2.3406	-3.95434	-4.7548	-4.67135	-4.24941	-3.59005	-1.55471	-1.09458	-2.15918	-2.96444	-2.80488	-3.99202	-3.94922	-4.12875	-4.21312	-3.85019	-3.25881	-1.03533	-2.29557	-2.73399	-1.89148	-4.01358
TGME49_318440	helicase associated domain (ha2) protein	-2.29837	-3.36834	-3.50456	-3.78706	-3.76282	-3.77101	-3.71588	-3.94697	-3.96807	-3.31318	-2.71582	-3.26939	-3.31126	-3.27138	-3.28902	-3.42605	-3.62668	-3.65154	-3.78231	-3.1746	-2.30129	-2.48951	-3.83365	-3.97727	-3.86868	-3.67291	-3.93514	-3.98408	-4.00069	-3.47281
TGME49_226830	DnaK family protein	-3.80068	-4.61093	-4.27815	-3.03344	-2.49925	-2.23787	-2.57781	-2.53715	-2.78893	-3.13236	-4.49514	-4.1922	-3.55226	-3.17117	-2.73449	-2.2744	-1.96534	-2.52817	-3.33707	-3.42127	-3.5536	-3.40828	-3.82724	-3.76736	-3.05099	-2.57451	-2.51772	-2.61516	-2.54681	-3.38453
TGME49_215910	hypothetical protein	-3.24564	-3.80247	-2.92214	-2.90266	-2.58732	-2.87322	-2.91536	-2.83655	-2.70701	-3.69027	-3.2004	-2.90982	-2.76514	-2.83855	-2.72401	-2.56161	-2.67696	-3.12199	-3.43253	-3.78741	-2.8939	-2.98641	-3.20592	-3.05607	-2.99779	-2.85865	-3.36319	-3.47395	-3.10418	-3.70657
TGME49_278660	P-type ATPase4, putative	-4.27796	-4.49057	-3.5734	-3.16522	-2.49343	-2.2055	-1.88813	-1.82901	-2.33351	-3.96414	-4.08559	-3.67353	-3.29119	-3.00297	-2.63955	-2.41263	-2.18978	-2.23427	-1.98622	-3.93182	-4.36504	-4.61857	-3.57156	-3.34634	-2.73258	-2.14094	-2.21343	-2.01827	-1.89097	-4.00654
TGME49_224260	PHD-finger domain-containing protein	-3.16981	-2.33051	-3.11498	-3.17644	-3.16935	-3.24013	-3.30017	-3.36145	-3.59129	-3.69042	-2.9624	-2.83665	-2.69688	-2.69378	-3.12842	-3.56985	-3.85543	-3.63568	-2.95999	-3.48204	-3.21991	-2.65745	-2.71993	-3.1846	-2.68628	-3.23618	-3.84889	-3.87343	-3.66397	-3.56706
TGME49_219320	acid phosphatase GAP50	-4.33991	-4.41812	-3.50666	-2.5935	-2.46948	-2.18308	-2.18447	-1.93578	-2.13791	-4.02761	-4.38956	-3.51965	-2.93637	-2.6507	-2.48711	-2.36011	-2.04212	-2.36823	-2.79467	-3.99399	-4.37709	-4.72683	-3.64187	-3.08234	-2.20967	-1.86396	-2.18727	-2.56038	-2.42871	-4.04496
TGME49_247550	heat shock protein HSP60	-3.21811	-3.60628	-2.54996	-3.18598	-4.20069	-4.68621	-4.33942	-3.64417	-2.79258	-2.90396	-3.11958	-2.02426	-2.30591	-2.70476	-3.2801	-3.66309	-4.49855	-4.66324	-4.07618	-3.55395	-2.85595	-4.11675	-2.37708	-2.12622	-2.84929	-3.48701	-4.56201	-4.63502	-4.0521	-3.56364
TGME49_316400	alpha tubulin TUBA1	-2.10669	-3.80163	-3.42362	-2.77036	-3.39154	-3.98461	-4.06012	-3.91719	-3.30868	-3.86159	-1.57801	-3.62235	-3.13396	-3.04737	-3.18487	-3.44051	-4.13529	-4.54829	-4.98338	-3.87666	-1.88418	-3.58821	-4.12866	-3.77576	-3.05223	-3.05637	-4.17655	-4.51813	-4.35949	-3.90582
TGME49_229010	rhoptry neck protein RON4	-3.15371	-3.3521	-2.38831	-2.67008	-2.8813	-3.30924	-3.57306	-3.28359	-2.89126	-3.85605	-3.7541	-2.09857	-2.08455	-2.59848	-2.85351	-2.94184	-3.27598	-3.88776	-3.76679	-3.87716	-3.18234	-3.34449	-3.27446	-1.88882	-2.66958	-2.82389	-3.77987	-3.89364	-2.91312	-3.90896
TGME49_295710	HECT-domain (ubiquitin-transferase) domain-containing protein	-3.17325	-3.11998	-3.27612	-3.62898	-3.67587	-3.79455	-3.67191	-3.78664	-3.76348	-2.79602	-3.41545	-3.69795	-3.93021	-3.97434	-4.0308	-4.12141	-3.97629	-3.6705	-3.48896	-2.68494	-3.52253	-2.97239	-3.56289	-3.94779	-4.11746	-3.92782	-3.25902	-3.33144	-3.36109	-2.59109
TGME49_261080	kringle domain-containing protein	-4.10473	-4.22605	-3.57821	-2.88707	-1.4334	-2.03221	-2.38649	-2.68919	-2.88073	-3.98731	-3.47843	-3.68764	-3.64184	-3.39261	-2.39481	-1.55132	-1.99029	-2.81812	-3.11555	-3.95411	-4.14197	-3.67373	-3.16762	-3.09114	-2.88407	-1.64538	-2.2099	-2.89372	-2.65698	-3.99934
TGME49_265250	RNA recognition motif-containing protein	-2.90304	-2.21941	-3.36352	-3.4829	-3.85767	-4.08079	-3.9455	-3.78711	-4.07512	-3.30545	-3.18975	-3.51189	-3.33209	-3.35977	-3.68885	-4.40532	-4.46033	-3.92016	-3.86388	-2.81002	-2.86068	-2.72634	-3.38657	-3.69657	-3.51943	-3.8434	-3.67706	-3.45619	-3.7308	-3.11366
TGME49_229480	calcium binding protein precursor, putative	-4.24066	-4.59667	-3.52032	-2.69331	-2.33286	-2.42261	-2.75781	-2.76756	-3.14964	-3.04595	-4.56647	-4.13914	-3.58209	-3.2473	-2.792	-2.37145	-1.94815	-2.51037	-3.26286	-3.38257	-3.71075	-3.95695	-3.9973	-3.44554	-2.88461	-2.37487	-2.42468	-2.5855	-2.75535	-3.31469
TGME49_222220	alveolin domain containing intermediate filament IMC7	-4.3677	-4.42763	-3.16797	-2.32236	-2.43376	-2.24797	-2.27518	-2.12961	-2.40946	-4.0322	-4.56411	-3.62811	-2.9187	-2.67539	-2.50055	-2.40193	-2.06891	-2.23214	-2.60731	-4.00589	-4.30296	-4.79434	-3.7959	-3.16634	-2.18865	-1.87848	-2.23761	-2.51654	-2.21936	-4.0519
TGME49_294550	dynein heavy chain	-3.13476	-3.00323	-3.12096	-3.40769	-3.2892	-3.37085	-3.3733	-3.59111	-3.63997	-3.12301	-3.27213	-3.35945	-3.44404	-3.44332	-3.47292	-3.62659	-3.79376	-3.65841	-3.40325	-2.92429	-3.03737	-2.95617	-3.11549	-3.51275	-3.51514	-3.64659	-3.51885	-3.65282	-3.6255	-3.00778
TGME49_230420	sarco/endoplasmic reticulum Ca2+-ATPase	-4.06348	-3.66219	-3.24307	-2.86456	-2.22897	-2.01529	-2.17887	-2.61383	-3.11669	-3.98229	-2.85319	-3.09417	-3.09808	-2.88201	-2.60153	-2.62676	-2.47543	-2.87493	-3.45559	-3.94673	-4.28937	-3.44179	-2.80808	-2.83844	-2.65288	-2.33867	-2.50599	-2.74404	-2.47518	-4.00481
TGME49_214940	MIC2-associated protein M2AP	-4.29457	-4.86717	-4.11618	-2.47071	-0.660377	-2.24358	-2.94877	-2.8414	-3.47152	-4.00651	-4.91334	-4.98709	-4.6049	-4.18855	-2.15337	-0.804356	-1.63773	-2.8224	-2.81887	-4.00188	-3.9447	-4.28733	-4.6161	-4.21824	-3.78368	-0.901749	-1.70531	-2.71607	-2.57294	-4.06234
TGME49_273560	kinesin heavy chain, putative	-3.88771	-2.99919	-3.03932	-2.27785	-2.49945	-2.62594	-2.82163	-3.03409	-2.9249	-3.91074	-3.5917	-3.06793	-2.5823	-2.41796	-2.38803	-2.69923	-2.89493	-3.10008	-3.35853	-3.85377	-3.45084	-3.16416	-3.03913	-3.09035	-2.41607	-2.28432	-3.15405	-3.43948	-3.03565	-3.85397
TGME49_297745	hypothetical protein	-3.87099	-3.34658	-2.36246	-2.72492	-2.60936	-2.79689	-2.79328	-3.04473	-2.85926	-3.91531	-2.57768	-2.64166	-2.71624	-2.61235	-2.59346	-2.84078	-3.19911	-3.9096	-4.09006	-3.9738	-4.1568	-3.185	-2.34092	-2.33513	-2.28888	-2.51671	-3.45863	-3.9069	-3.18267	-4.014
TGME49_288650	dense granule protein GRA12	-3.9077	-3.39274	-2.56658	-2.45926	-2.80502	-2.92544	-2.82957	-2.56175	-2.37938	-4.00928	-3.11793	-2.64383	-2.54975	-2.56148	-2.7252	-2.84768	-2.90309	-3.13362	-3.42061	-3.98774	-4.02314	-2.86637	-2.32978	-2.33886	-2.53815	-2.77428	-3.66828	-3.63418	-3.10118	-4.0162
TGME49_294200	glucose-6-phosphate 1-dehydrogenase	-2.62335	-3.64175	-2.74446	-2.79842	-3.16819	-3.49216	-3.4423	-3.2434	-3.00883	-3.91059	-2.78559	-3.28113	-2.99264	-2.93596	-2.7967	-2.7289	-2.76795	-2.61849	-2.95203	-3.92975	-2.15569	-2.50783	-3.46779	-3.60592	-3.62647	-3.60855	-4.32159	-4.19151	-4.13573	-3.91014
TGME49_223390	activating signal cointegrator 1 complex subunit 3 family 1 ASCC3L1, putative	-2.19117	-3.34908	-3.64331	-4.02159	-4.22044	-4.29578	-4.25806	-4.53789	-4.55208	-3.11232	-2.64422	-3.48897	-3.63623	-3.67828	-3.83218	-4.1687	-4.01316	-4.05139	-4.10312	-2.90013	-2.06471	-2.6277	-4.05964	-4.31078	-4.35983	-4.86498	-4.28938	-4.47994	-4.70246	-3.24479
TGME49_231970	pre-mRNA processing splicing factor PRP8	-2.18462	-3.47085	-3.53203	-4.11783	-4.23017	-4.34889	-4.26692	-4.53035	-4.44956	-3.10108	-2.48383	-3.47874	-3.73407	-3.84473	-3.99406	-4.29652	-4.31215	-4.3507	-4.46875	-2.8708	-2.01124	-2.80305	-3.86974	-3.98709	-4.17178	-4.77733	-4.40949	-4.61604	-4.66483	-3.32512
TGME49_232080	hypothetical protein	-3.83641	-3.98651	-3.30416	-3.01228	-2.27685	-2.17572	-2.32557	-2.49791	-2.46792	-3.89423	-3.33534	-3.33134	-3.14726	-2.91437	-2.60563	-2.47496	-2.40861	-2.64001	-2.68793	-3.87419	-3.79851	-3.41271	-2.96294	-2.95032	-2.6429	-2.27941	-2.67755	-2.95023	-2.68475	-3.90048
TGME49_209950	thioredoxin, putative	-3.2038	-3.2272	-3.90419	-2.87379	-2.61244	-2.53715	-2.91798	-3.00536	-3.2373	-3.50252	-3.99659	-3.8804	-3.35903	-3.00891	-2.67528	-2.33682	-2.01996	-2.59862	-3.35694	-3.57129	-3.35988	-3.32802	-3.7243	-3.60401	-2.77794	-2.4899	-2.53802	-2.87565	-2.99619	-3.56026
TGME49_269190	glyceraldehyde-3-phosphate dehydrogenase GAPDH2	-3.887	-4.18915	-3.72619	-2.87048	-2.03489	-2.12086	-2.54795	-2.66706	-2.69651	-3.56037	-4.55503	-4.25677	-3.74283	-3.51013	-3.2048	-2.42178	-1.58981	-1.78384	-2.52882	-3.78146	-3.22233	-4.00733	-3.7638	-3.31314	-2.83004	-2.82782	-2.36266	-2.59432	-2.76661	-3.64117
TGME49_219850	prolyl-tRNA synthetase (ProRS)	-3.74085	-3.85408	-4.31703	-4.58293	-4.30286	-3.22297	-2.92911	-3.3433	-3.63469	-2.37521	-4.32999	-4.56699	-4.7815	-4.83424	-4.78728	-4.55569	-3.83959	-2.86265	-2.79678	-2.5216	-3.75758	-4.22956	-4.5803	-4.56124	-4.68016	-4.25755	-2.83656	-2.55857	-3.26217	-2.30461
TGME49_278870	myosin F	-3.04598	-3.85901	-3.08667	-3.04655	-2.9795	-2.9779	-2.98373	-3.38801	-3.36611	-3.29904	-3.36048	-3.07426	-2.8055	-2.65588	-2.66572	-2.8349	-2.97854	-3.16525	-3.44406	-3.60353	-2.82635	-3.09266	-3.38702	-3.29619	-2.88604	-2.88371	-3.34956	-3.66041	-3.51402	-3.50171
TGME49_280560	selenide, water dikinase	-3.33948	-3.76898	-3.76066	-3.49894	-3.05842	-2.59406	-2.29603	-2.30151	-2.49409	-3.58713	-3.63595	-3.68758	-3.44627	-3.22032	-3.00447	-2.86219	-2.56718	-2.29956	-2.02704	-3.59072	-3.01669	-3.08801	-3.33144	-3.56006	-3.3506	-3.2907	-3.12752	-2.68953	-2.64499	-3.5291
TGME49_250820	hypothetical protein	-4.24106	-3.49527	-2.1387	-1.61796	-2.5375	-3.56743	-3.62575	-3.66456	-2.85917	-4.02894	-4.04363	-2.61827	-2.02393	-1.99751	-2.26716	-2.70206	-3.65181	-4.27731	-3.99324	-4.00138	-4.22751	-4.45234	-3.4787	-2.622	-1.6717	-1.78583	-3.10942	-3.61595	-2.77625	-4.04583
TGME49_269690	hypothetical protein	-2.76794	-3.02384	-2.61455	-2.5243	-3.27885	-3.78513	-3.76151	-3.49977	-3.11563	-4.01477	-2.334	-3.11829	-2.64054	-2.54141	-2.78702	-3.27926	-3.50848	-3.49296	-3.62054	-3.97306	-2.33863	-2.65224	-3.15657	-3.26923	-3.03893	-3.32144	-4.45166	-4.30242	-4.14973	-3.97495
TGME49_219540	cytosolic tRNA-Ala synthetase	-4.06464	-4.54147	-5.06514	-5.16501	-4.19481	-3.12937	-2.8781	-3.27145	-3.62277	-2.19008	-4.59439	-4.86923	-5.00326	-5.11358	-5.10503	-4.70343	-3.9579	-2.92386	-2.85702	-2.44638	-3.91413	-4.49879	-4.7698	-4.77613	-4.96544	-4.52701	-2.76402	-2.49023	-3.2695	-2.22193
TGME49_245490	microneme protein MIC8	-4.30352	-4.82998	-4.22495	-2.45206	-0.986935	-2.21672	-2.7154	-2.36439	-2.83094	-4.02059	-4.85363	-4.66119	-4.38764	-3.96867	-2.1015	-0.963374	-1.72344	-2.6985	-2.791	-3.98498	-3.97413	-4.77891	-4.22049	-3.97831	-3.34472	-1.20305	-1.76006	-2.58683	-2.096	-4.0546
TGME49_321620	dynamin-related protein DRPB	-2.91928	-2.2201	-2.73161	-3.06939	-3.79325	-3.88989	-3.83224	-3.98114	-3.91099	-3.78448	-2.45053	-2.8215	-3.0305	-3.07892	-3.23318	-3.63007	-3.68078	-3.63332	-3.87947	-3.46685	-3.20026	-2.76666	-2.91224	-3.39477	-3.54513	-3.69541	-3.34777	-3.44005	-3.33969	-3.17612
TGME49_231480	GCN1, putative	-3.26282	-3.11875	-3.09817	-3.66126	-3.70278	-3.57685	-3.35537	-3.67686	-3.84615	-2.87324	-3.22458	-3.6298	-3.87899	-3.9325	-3.93111	-4.06323	-3.88431	-3.60487	-3.63956	-2.74586	-3.26663	-3.29132	-3.52505	-3.8292	-4.06613	-4.05866	-3.1667	-3.32783	-3.49345	-2.63028
TGME49_214090	signal peptidase	-2.311	-3.44477	-3.85394	-3.98761	-3.94968	-3.86432	-3.80522	-4.10676	-4.27006	-3.06819	-3.30075	-3.80471	-3.72419	-3.58948	-3.5573	-3.43853	-3.31459	-3.25006	-3.30625	-2.9197	-2.76911	-2.36982	-3.79937	-4.16694	-4.1823	-4.13798	-3.69572	-3.59463	-3.82143	-3.02236
TGME49_259260	membrane protein FtsH1	-4.09697	-3.90321	-3.4579	-2.81847	-2.28136	-2.07462	-2.22273	-2.3232	-2.53159	-3.97033	-3.77689	-3.48224	-3.2585	-3.03363	-2.82286	-2.55028	-1.96178	-2.17733	-2.43985	-3.97422	-3.86268	-3.98196	-3.3365	-2.86737	-2.47666	-2.45023	-2.46776	-2.59601	-2.42567	-3.92647
TGME49_289540	hypothetical protein	-2.63658	-3.18026	-2.7892	-2.66604	-3.22591	-3.70336	-3.70129	-3.37654	-3.054	-3.97406	-2.12699	-3.21636	-2.87572	-2.8944	-2.99997	-3.23034	-3.41844	-3.38967	-3.71143	-3.88769	-2.26388	-2.72269	-3.5935	-3.4917	-3.15558	-3.28352	-4.17198	-4.10661	-3.94233	-3.83491
TGME49_273090	cell division protein CDC48CY	-3.57137	-3.71446	-4.34518	-4.65027	-4.50837	-3.82091	-3.49326	-3.30595	-3.33398	-2.31639	-4.15095	-4.81552	-4.88983	-4.95407	-4.81311	-4.58679	-3.9093	-3.07021	-2.79099	-2.49138	-3.73398	-4.28596	-4.56367	-4.71153	-4.92425	-4.36902	-2.84307	-2.71603	-3.35754	-2.23525
TGME49_232350	lactate dehydrogenase LDH1	-4.05993	-4.91437	-5.72669	-5.7378	-5.0746	-3.70998	-3.29346	-3.67494	-4.1593	-1.96019	-5.12961	-5.52035	-5.54794	-5.62488	-5.51516	-4.98065	-4.02528	-2.79898	-2.84058	-2.37663	-3.68459	-4.57409	-5.51427	-5.25669	-5.18882	-4.58321	-2.79615	-2.52501	-3.29625	-2.18897
TGME49_234230	hypothetical protein	-3.27242	-2.18356	-3.03637	-3.16289	-3.25811	-3.51665	-3.58348	-3.71756	-3.81206	-3.53251	-2.88259	-2.7366	-2.56006	-2.54031	-3.00251	-3.7317	-4.05228	-3.96585	-3.8674	-3.49646	-3.28819	-2.55979	-2.63068	-3.16277	-2.79783	-3.34542	-3.86218	-3.988	-3.75676	-3.51511
TGME49_227948	peptidase M16 inactive domain-containing protein	-3.52644	-3.91148	-3.17583	-3.14253	-2.8235	-3.00588	-2.898	-2.67725	-2.67156	-3.21948	-3.85373	-2.82257	-2.88345	-3.08483	-2.90574	-2.5362	-2.86312	-3.04308	-3.16328	-3.47151	-2.88555	-3.96187	-3.18405	-2.7759	-3.15032	-2.97913	-3.2196	-3.30929	-3.36337	-3.38013
TGME49_238050	nuclease and tudor domain-containing protein	-2.30427	-3.51942	-4.00375	-4.25047	-4.26701	-4.34737	-4.39674	-4.5275	-4.61935	-2.82181	-3.4286	-3.914	-3.89103	-3.83271	-3.8053	-3.7444	-3.62706	-3.68136	-3.863	-2.71234	-2.69937	-2.68179	-3.97588	-4.27948	-4.22277	-4.25019	-3.34432	-3.71603	-3.92948	-2.88684
TGME49_212300	hypothetical protein	-2.99186	-3.391	-2.70754	-2.58996	-2.9032	-3.26517	-3.25519	-3.07171	-2.84371	-3.96145	-2.90617	-2.82876	-2.59776	-2.66793	-2.80201	-2.80233	-2.97997	-3.21915	-3.29463	-3.9223	-2.58091	-2.57653	-3.13247	-3.1107	-3.07905	-3.18502	-4.01089	-3.91181	-3.51433	-3.96233
TGME49_308840	SAG-related sequence SRS51	-4.41037	-4.84475	-4.04648	-3.08876	-2.75688	-2.36424	-2.05528	-1.4645	-1.60557	-3.98854	-4.69762	-4.3184	-3.6752	-3.34064	-2.93796	-2.44195	-2.06693	-1.75662	-1.54311	-3.93104	-4.46874	-5.1168	-4.64155	-4.11824	-3.26044	-2.18787	-2.16004	-1.58479	-1.18841	-3.97521
TGME49_236970	SWI2/SNF2-containing PHD finger protein	-3.04871	-2.1372	-3.25539	-3.27881	-3.45051	-3.59011	-3.58955	-3.72519	-3.78104	-3.58334	-3.00829	-2.89793	-2.72393	-2.72275	-2.94179	-3.13326	-3.59244	-3.7238	-3.61064	-3.46642	-3.08728	-2.64397	-2.77942	-3.34656	-2.89403	-3.35364	-3.7222	-3.78261	-3.56294	-3.52583
TGME49_230940	hypothetical protein	-2.65975	-2.42534	-3.50007	-3.70327	-4.09383	-4.43262	-4.36435	-4.07898	-4.25076	-3.14171	-3.28655	-3.49193	-3.5005	-3.51893	-3.8738	-4.15815	-4.21393	-3.87867	-3.84109	-2.76744	-2.75352	-2.96147	-3.49811	-3.8467	-3.72853	-4.15062	-3.68584	-3.65702	-3.92484	-2.91121
TGME49_292080	leucyl-tRNA synthetase	-3.83049	-4.51521	-5.00385	-5.16802	-4.57181	-3.14649	-2.80474	-3.32562	-3.63454	-2.23367	-4.53874	-4.5625	-4.79777	-4.86501	-4.90456	-4.72795	-4.02359	-2.95391	-2.97702	-2.46528	-3.6856	-4.14687	-4.46525	-4.40918	-4.63618	-4.48336	-2.8902	-2.61791	-3.39247	-2.31042
TGME49_278830	glucose-6-phosphate 1-dehydrogenase	-2.97738	-3.63104	-3.3558	-3.2335	-3.12006	-3.01502	-2.94224	-2.9985	-3.04023	-3.36111	-3.23503	-3.30168	-3.14361	-3.10078	-2.89758	-2.79969	-2.83776	-2.972	-3.12188	-3.44929	-2.74676	-2.82766	-3.60853	-3.59626	-3.48048	-3.31574	-3.22915	-3.25121	-3.38476	-3.40621
TGME49_275690	ClpB, putative	-3.84212	-3.9382	-3.7679	-2.76388	-1.95167	-2.01486	-2.73241	-3.014	-2.57677	-3.63313	-4.31869	-4.18502	-3.71152	-3.46907	-3.17215	-2.53889	-1.47703	-1.85469	-2.89382	-3.78458	-3.13659	-3.70341	-3.84261	-3.30739	-2.83974	-2.71425	-2.44305	-2.65924	-2.95577	-3.71081
TGME49_238040	protein disulfide-isomerase domain-containing protein	-3.90453	-3.39749	-3.15441	-2.63123	-2.23293	-2.16853	-2.49978	-2.86636	-2.966	-3.98218	-2.91274	-3.1906	-3.09923	-2.89017	-2.61887	-2.43078	-2.36271	-3.00192	-3.40235	-3.93454	-4.20988	-3.37553	-2.76546	-2.78114	-2.54153	-2.2356	-2.5548	-3.05428	-2.84007	-3.97531
TGME49_240600	chaperonin cpn60, putative	-3.70864	-4.42058	-3.94193	-2.8268	-1.95911	-2.06667	-2.74396	-3.04345	-2.6275	-3.45614	-4.60938	-4.31457	-3.7087	-3.44569	-3.17709	-2.4984	-1.44741	-1.786	-2.94305	-3.78418	-2.80386	-3.89019	-4.26784	-3.43425	-2.78596	-2.81601	-2.42002	-2.79534	-3.39015	-3.72674
TGME49_249390	glutamate/leucine/phenylalanine/valine dehydrogenase family protein	-3.42728	-3.93133	-3.73995	-4.20188	-4.19517	-3.44882	-3.08375	-3.22113	-3.25	-2.54887	-3.58946	-3.18235	-3.37752	-3.65435	-3.78876	-3.86983	-3.78381	-3.28277	-3.23447	-2.88036	-2.90596	-3.40614	-3.55032	-3.48937	-3.92993	-4.0686	-3.31624	-3.11656	-3.50963	-2.87772
TGME49_231960	omega secalin, putative	-3.12306	-2.73424	-2.40792	-2.66739	-3.44997	-4.01071	-3.90624	-3.48648	-3.22687	-3.74971	-2.65005	-2.71311	-2.37726	-2.51847	-2.90615	-3.28487	-3.67021	-3.58543	-3.60288	-3.91297	-2.58745	-2.70472	-3.08188	-3.14069	-2.79816	-3.36986	-4.39284	-3.8542	-3.50134	-3.9206
TGME49_255260	apical membrane antigen AMA1	-4.36147	-5.14904	-4.83151	-2.62651	-0.710837	-2.15304	-2.78543	-2.43882	-2.81188	-4.04148	-5.06335	-5.14133	-4.80466	-4.20388	-2.09658	-0.784573	-1.66198	-2.70863	-2.88643	-4.00529	-4.35499	-5.10603	-4.70808	-4.11883	-3.55514	-0.788844	-1.71597	-2.64765	-2.2001	-4.06827
TGME49_257990	heat shock protein 101, putative	-2.97524	-2.42225	-3.05162	-3.43873	-3.86472	-3.80953	-3.76372	-3.91697	-3.93072	-3.28886	-3.18511	-3.59903	-3.84511	-3.94401	-4.02456	-4.23649	-4.0252	-3.68214	-3.69797	-2.72936	-3.25571	-3.19821	-3.32124	-3.64626	-3.85026	-3.90717	-3.31025	-3.38265	-3.64508	-2.72091
TGME49_206610	pyruvate dehydrogenase complex subunit PDH-E2	-3.1092	-4.04033	-3.91371	-2.81637	-2.13333	-2.27013	-2.89092	-3.05607	-2.69307	-3.739	-4.24175	-3.89421	-3.47615	-3.24004	-3.03412	-2.55466	-1.62027	-1.93084	-2.72037	-3.86617	-3.14829	-3.62775	-3.79113	-3.24607	-2.61852	-2.82747	-2.6004	-2.63669	-2.73224	-3.85572
TGME49_309250	hypothetical protein	-3.58168	-2.39753	-3.32959	-3.17135	-3.21769	-3.10351	-3.06566	-2.75305	-2.58463	-3.67009	-2.88599	-2.78405	-2.53336	-2.57681	-3.12728	-3.85242	-4.16086	-3.97731	-3.72712	-3.44427	-3.33224	-2.86986	-2.66619	-3.04868	-2.62295	-3.16797	-3.66208	-3.7031	-3.54643	-3.56531
TGME49_243800	long-chain fatty acid CoA ligase, putative	-3.48531	-3.10934	-3.36929	-3.70862	-3.62538	-2.77346	-2.30307	-2.35892	-2.91422	-3.53633	-3.40157	-3.72671	-3.82292	-3.94251	-3.85642	-3.81572	-3.24574	-2.22109	-1.96748	-3.18211	-3.7336	-3.38727	-3.5164	-3.73598	-3.9208	-3.75991	-2.86098	-2.05703	-2.73693	-3.04302
TGME49_310150	AMP-binding enzyme domain-containing protein	-4.09453	-3.52346	-3.49759	-3.2698	-3.0781	-2.77063	-2.33973	-1.82795	-1.66987	-3.85722	-3.51807	-3.13849	-3.1277	-3.00317	-2.85373	-2.79238	-2.60929	-2.6275	-2.4408	-3.68131	-4.0759	-3.84308	-3.10793	-3.09897	-3.09149	-2.75834	-2.86474	-2.47424	-1.29864	-3.68611
TGME49_249990	hypothetical protein	-2.98514	-3.22577	-2.78825	-2.69	-3.00998	-3.27305	-3.20711	-2.95559	-2.83966	-3.96107	-2.88619	-2.80221	-2.55874	-2.64099	-2.79005	-2.83224	-3.00047	-3.22799	-3.43878	-3.94275	-2.62118	-2.44077	-2.81346	-3.06384	-3.1327	-3.52168	-4.27551	-4.19269	-3.68791	-3.97902
TGME49_258870	hypothetical protein	-3.15262	-3.06074	-2.5973	-2.7247	-3.14159	-3.38486	-3.28712	-2.90655	-2.71845	-3.9616	-2.93286	-2.75843	-2.50675	-2.62188	-2.87262	-3.01393	-3.02924	-3.21114	-3.27217	-3.91973	-3.02428	-2.50334	-2.18332	-2.59715	-3.12605	-3.64276	-4.57571	-4.34664	-4.05619	-3.98812
TGME49_214840	AP2 domain transcription factor AP2X-7	-3.46172	-2.06805	-2.97588	-3.09568	-3.31405	-3.65183	-3.61811	-3.62881	-3.86244	-3.52072	-2.92959	-2.85995	-2.75483	-2.88929	-3.57594	-4.17206	-4.29005	-4.17481	-4.19656	-3.13991	-3.16937	-2.91798	-2.54648	-3.23641	-2.84985	-3.52865	-3.57732	-3.83732	-3.79949	-3.43508
TGME49_261750	rhoptry neck protein RON10	-4.26462	-4.23311	-2.79716	-2.66022	-2.05056	-2.16777	-2.53669	-2.7061	-2.58824	-3.91781	-4.42594	-2.60102	-2.5281	-2.94581	-2.7596	-2.30995	-2.088	-2.89798	-3.03481	-3.97491	-4.12604	-4.3369	-3.4114	-1.98007	-2.59423	-2.28421	-2.65869	-2.92289	-2.17238	-3.9926
TGME49_247195	microneme protein MIC15	-3.62203	-3.96847	-3.5353	-2.91959	-1.6231	-2.20538	-2.57714	-2.74897	-2.9519	-3.95281	-3.37362	-3.63744	-3.49138	-3.25633	-2.42367	-1.74422	-2.0592	-2.80884	-3.06879	-3.94382	-3.86713	-3.53203	-3.12849	-3.16612	-2.87789	-1.92249	-2.30439	-2.91535	-2.72563	-3.9037
TGME49_226250	DEAD (Asp-Glu-Ala-Asp) box polypeptide DDX3X	-2.3261	-3.08159	-3.54444	-3.83386	-4.03165	-3.88852	-3.85172	-4.04533	-4.03641	-3.28401	-2.98012	-3.39624	-3.58629	-3.49009	-3.61677	-3.75279	-3.58735	-3.48444	-3.66263	-2.9715	-2.55967	-2.65047	-3.66505	-3.99656	-3.98313	-4.19163	-3.64089	-3.7014	-3.88623	-3.11498
TGME49_311400	WD domain, G-beta repeat-containing protein	-2.71787	-2.73449	-2.95014	-3.4845	-3.78021	-3.98519	-4.02236	-4.09473	-4.03697	-3.28147	-2.48315	-3.33638	-3.50454	-3.50775	-3.74151	-4.22684	-4.16279	-3.96722	-4.1549	-3.01438	-2.17329	-3.48077	-3.72278	-4.08087	-4.08092	-4.33257	-3.63543	-3.9831	-4.10203	-3.10335
TGME49_226730	aconitate hydratase ACN/IRP	-3.83053	-3.88268	-2.55495	-3.2664	-4.08947	-4.37103	-3.97594	-3.30302	-2.52442	-2.72372	-3.41709	-2.07707	-2.30883	-2.72025	-3.16066	-3.45714	-4.23014	-4.61555	-4.10878	-3.48164	-3.41034	-3.813	-2.6538	-2.00655	-2.68119	-3.21089	-4.23356	-4.28733	-3.64903	-3.34925
TGME49_310750	emp24/gp25L/p24 family protein	-3.55734	-3.45025	-3.54644	-3.08708	-2.59293	-2.28796	-2.29823	-2.31876	-2.7507	-3.97063	-2.85512	-3.2566	-3.25192	-3.14415	-2.86106	-2.66687	-2.41136	-2.5237	-2.71791	-3.94898	-4.121	-3.68197	-3.07394	-3.03484	-2.73857	-2.54844	-2.50885	-2.20544	-2.39763	-3.98855
TGME49_305860	calcium-dependent protein kinase CDPK3	-4.08015	-4.163	-4.07566	-3.41401	-2.87192	-2.23041	-1.97789	-1.71487	-1.98556	-3.87793	-4.01821	-3.89813	-3.58255	-3.43182	-3.08687	-2.76766	-2.28267	-1.82543	-1.84379	-3.75931	-3.65821	-3.76167	-3.66104	-3.72523	-3.43422	-2.89274	-2.50007	-1.85916	-2.16931	-3.64661
TGME49_318230	phosphoglycerate kinase PGKI	-4.34671	-5.44941	-6.00826	-5.90622	-5.22817	-4.04303	-3.67777	-3.8661	-4.40238	-1.82437	-5.35571	-5.60697	-5.63812	-5.66901	-5.5864	-5.14994	-4.22021	-3.05328	-2.8359	-2.32546	-4.12757	-5.11342	-5.4734	-5.2781	-5.1705	-4.67857	-2.76557	-2.64502	-3.33723	-2.04261
TGME49_201680	eukaryotic initiation factor-3 subunit 10, putative	-2.54538	-3.13848	-3.5247	-3.94416	-4.24901	-4.24671	-4.18752	-4.3008	-4.40508	-2.88383	-3.35236	-3.83551	-4.03587	-4.07369	-4.07241	-4.30365	-4.14658	-3.90752	-3.99622	-2.61615	-2.73736	-2.94281	-3.94189	-4.17271	-4.29224	-4.35027	-3.36169	-3.57142	-3.63493	-2.79358
TGME49_273870	SWI2/SNF2 ISWI-like (AT hook)	-3.22425	-2.0491	-3.22526	-3.29023	-3.48183	-3.61489	-3.63649	-3.71274	-3.84554	-3.50199	-2.93138	-2.84065	-2.6906	-2.69437	-3.15098	-3.90345	-4.11953	-4.00475	-4.14388	-3.30172	-3.45916	-2.75816	-2.66172	-3.22881	-2.8624	-3.27811	-3.57387	-3.53416	-3.20954	-3.43159
TGME49_290290	ubiquitin-activating enzyme E1 family protein	-3.78023	-3.79092	-4.17481	-4.56421	-4.41062	-3.37778	-3.05603	-3.48412	-3.91056	-2.32197	-4.10064	-4.45921	-4.60031	-4.7918	-4.79285	-4.62733	-3.94463	-3.07732	-2.93831	-2.51301	-3.74159	-4.13305	-4.58815	-4.69503	-4.83788	-4.40122	-2.81583	-2.68636	-3.34284	-2.26361
TGME49_256760	pyruvate kinase PyK1	-4.0842	-4.9948	-5.63073	-5.67113	-4.98082	-3.68911	-3.33249	-3.65101	-4.0905	-1.95912	-5.05928	-5.48454	-5.54502	-5.54355	-5.56942	-5.04754	-4.12235	-2.89895	-2.71546	-2.37299	-3.62755	-4.67649	-5.19995	-5.01832	-5.0986	-4.57359	-2.85055	-2.50983	-3.29328	-2.21516
TGME49_289330	ubiquitin carboxyl-terminal hydrolase family 2 protein	-3.14196	-3.02201	-3.11546	-3.67559	-3.84363	-3.5881	-3.37923	-3.63943	-3.72248	-2.95909	-3.07606	-3.47929	-3.72641	-3.73018	-3.79634	-3.97786	-3.81487	-3.53002	-3.56552	-2.85291	-3.23321	-3.18909	-3.58679	-3.7597	-3.91058	-3.81815	-3.21551	-3.2668	-3.37417	-2.72202
TGME49_236040	fructose-1,6-bisphosphate aldolase	-3.67743	-4.23652	-5.29416	-5.24842	-4.7886	-3.53638	-3.12456	-3.33678	-3.76413	-2.17781	-4.96035	-5.3575	-5.41416	-5.46895	-5.36034	-4.99499	-4.04641	-2.86291	-2.79631	-2.39037	-3.5479	-3.53727	-4.16677	-4.64002	-4.84519	-4.64232	-2.99738	-2.67001	-3.57468	-2.38741
TGME49_228120	hypothetical protein	-3.43301	-2.13517	-3.11193	-3.21366	-3.3295	-3.53455	-3.61887	-3.72765	-3.83164	-3.38359	-3.18427	-3.12438	-2.95378	-3.00069	-3.29007	-3.5503	-3.80897	-3.82244	-3.74639	-3.10699	-3.58608	-2.84639	-2.47213	-3.20086	-2.89291	-3.3511	-3.56133	-3.79143	-3.59465	-3.2874
TGME49_221870	hypothetical protein	-3.66669	-2.42993	-2.75149	-2.44307	-2.66545	-2.94427	-3.22743	-3.5484	-3.66237	-3.97663	-2.77254	-2.8742	-2.74414	-2.61082	-2.66262	-2.93879	-2.99932	-3.30472	-3.585	-3.90775	-3.62946	-3.24526	-2.71439	-2.63531	-2.49137	-2.55872	-3.18307	-3.30857	-3.07076	-3.93544
TGME49_224350	aminopeptidase N, putative	-3.90118	-4.08963	-4.13523	-4.08548	-3.70999	-3.15742	-3.05685	-3.25952	-3.50775	-2.38833	-4.39237	-3.89963	-3.97991	-4.10596	-4.02433	-3.66388	-3.14113	-2.83258	-2.91804	-2.74118	-3.62299	-4.24366	-4.15521	-3.87714	-3.96995	-3.78142	-2.87402	-2.80609	-3.24548	-2.45434
TGME49_320190	SAG-related sequence SRS16B	-4.39069	-4.69839	-3.81229	-3.00086	-2.62439	-2.41418	-2.17694	-1.55201	-1.58699	-4.00542	-4.65704	-4.17599	-3.59969	-3.28401	-2.85365	-2.40458	-1.99038	-1.83096	-1.68775	-3.94566	-4.42995	-4.97164	-4.41314	-3.84059	-3.09431	-2.2248	-2.08231	-1.71812	-1.3167	-3.9942
TGME49_310430	Hsp90 domain-containing protein	-3.83389	-3.91285	-3.72632	-2.84199	-1.98726	-2.01048	-2.64873	-2.84884	-2.51689	-3.71676	-4.36727	-4.23069	-3.7333	-3.45912	-3.16037	-2.39073	-1.44614	-1.86927	-3.17104	-3.77879	-2.89412	-3.68397	-3.98669	-3.38348	-2.94315	-2.79307	-2.54099	-2.72864	-3.08846	-3.70398
TGME49_249900	adenine nucleotide translocator, putative	-4.05279	-2.7397	-2.20925	-2.5941	-3.12298	-3.3818	-3.28576	-2.97174	-2.39405	-4.04261	-2.534	-2.05253	-2.47316	-2.75278	-3.02983	-3.35972	-3.79834	-4.29787	-3.66961	-4.01152	-4.38327	-3.6469	-1.62609	-1.80535	-2.51523	-3.22101	-4.49414	-4.49513	-3.68138	-4.08139
TGME49_233450	SAG-related sequence SRS29A	-4.36751	-4.78137	-3.76042	-3.12492	-2.70611	-2.27092	-1.97222	-1.55705	-1.89916	-3.99849	-4.67371	-3.98075	-3.33729	-3.10957	-2.92662	-2.36517	-1.96983	-1.83526	-1.94436	-3.98588	-4.25817	-4.6683	-4.18477	-3.80956	-2.91576	-2.28263	-2.10815	-1.78116	-1.59461	-4.00413
TGME49_230210	alveolin domain containing intermediate filament IMC10	-4.32634	-4.4112	-3.18754	-2.30352	-2.31476	-2.27562	-2.36078	-2.19328	-2.40605	-3.99676	-4.5343	-3.72925	-2.99775	-2.66646	-2.54208	-2.35293	-2.06319	-2.25382	-2.63142	-3.95319	-4.06468	-4.58218	-3.89032	-3.23197	-2.30015	-1.85111	-2.20535	-2.53773	-2.39698	-4.0169
TGME49_292920	heat shock protein 75, putative	-3.72595	-3.01396	-2.33468	-2.88055	-3.89744	-4.25984	-3.97225	-3.27984	-2.51958	-3.23069	-3.2826	-2.11465	-2.35648	-2.72867	-3.11808	-3.45162	-4.22765	-4.53121	-3.99625	-3.50896	-3.54689	-3.66935	-2.43955	-2.00046	-2.70916	-3.30586	-4.34493	-4.31536	-3.41405	-3.40984
TGME49_310670	glycogen phosphorylase 1, putative	-3.833	-4.09281	-4.34436	-4.84235	-4.73917	-4.65669	-4.52617	-4.43543	-4.73642	-1.97425	-4.32064	-4.72047	-4.89427	-5.02079	-4.9349	-4.8807	-4.3824	-4.1034	-3.9489	-2.3231	-3.52449	-4.06901	-4.46777	-4.51141	-4.78955	-4.53735	-3.05828	-3.44968	-3.90808	-2.14969
TGME49_219310	DnaK family protein	-4.21114	-4.89019	-5.46781	-5.47339	-5.02146	-4.02581	-3.69242	-3.9161	-4.27825	-1.88797	-4.87936	-5.30865	-5.47481	-5.44955	-5.38172	-5.01038	-4.2789	-3.28068	-3.35676	-2.31481	-3.89342	-4.44975	-4.96809	-4.93617	-5.0823	-4.47344	-2.84297	-2.76447	-3.3943	-2.12916
TGME49_313410	proteasome 26S regulatory subunit	-2.99131	-3.49371	-4.11484	-4.45257	-4.39456	-3.98366	-3.77292	-3.85773	-4.21431	-2.47004	-3.79469	-4.28671	-4.50084	-4.58577	-4.57291	-4.52575	-4.08114	-3.42485	-3.26157	-2.51701	-3.5655	-3.09909	-4.03169	-4.44067	-4.50461	-4.45368	-3.07318	-3.1251	-3.66967	-2.41733
TGME49_310900	AP2 domain transcription factor AP2XI-2	-3.29904	-2.19005	-3.06943	-3.13354	-2.96788	-3.49175	-3.61962	-3.62585	-3.67304	-3.58989	-2.69528	-2.75188	-2.67515	-2.76589	-3.25598	-3.73778	-4.15777	-4.05905	-3.94455	-3.40829	-3.1014	-2.57578	-2.65927	-3.20359	-2.80059	-3.44784	-4.05986	-4.04285	-3.90331	-3.54799
TGME49_225690	hypothetical protein	-4.27151	-3.67181	-1.964	-1.68382	-2.59066	-3.798	-3.7733	-3.67201	-2.63438	-4.0428	-4.00435	-2.51434	-1.99279	-1.95591	-2.30282	-2.712	-3.79578	-4.63861	-4.29617	-4.00393	-4.37295	-4.73825	-3.51159	-2.51156	-1.56917	-1.68295	-3.21041	-3.83988	-2.8576	-4.07783
TGME49_294350	DEAD/DEAH box helicase domain-containing protein	-3.17758	-3.23513	-3.42429	-3.93765	-4.10995	-4.07806	-3.99129	-4.01826	-4.07672	-2.56857	-3.66892	-4.07391	-4.28148	-4.33912	-4.36963	-4.24147	-4.16446	-3.96436	-3.95107	-2.51038	-3.06734	-2.92412	-3.8869	-4.11576	-4.18648	-4.17083	-3.30441	-3.68751	-3.89281	-2.61402
TGME49_321500	RNA recognition motif-containing protein	-1.81424	-3.42901	-4.3591	-4.426	-4.91789	-5.17423	-5.26888	-5.42094	-5.26191	-3.19073	-2.54123	-3.56475	-3.64661	-3.69781	-3.89909	-4.09807	-4.03026	-4.26115	-4.7246	-2.88974	-1.97232	-2.66394	-4.0961	-4.5062	-4.20777	-4.88551	-4.27193	-4.35448	-4.6702	-3.39563
TGME49_230350	hypothetical protein	-4.2904	-4.36398	-3.11116	-3.05747	-2.12199	-2.02898	-2.13153	-2.46495	-2.43554	-3.97271	-4.34911	-2.63645	-2.62751	-2.96443	-2.69671	-2.29017	-2.03732	-2.83449	-3.13398	-3.98432	-4.32309	-4.69177	-3.43504	-1.93154	-2.54394	-2.18523	-2.51331	-2.85231	-2.29004	-4.02492
TGME49_233220	hypothetical protein	-4.03844	-3.99305	-3.09359	-2.84074	-2.72134	-2.41344	-2.203	-2.11032	-2.41196	-3.93397	-3.99586	-3.40623	-2.88911	-2.79074	-2.78471	-2.67051	-2.26231	-2.15343	-2.45299	-3.97335	-4.07594	-3.90774	-3.43693	-3.16375	-2.61564	-2.34129	-2.44097	-2.20546	-2.21321	-3.9875
TGME49_300260	threonyl-tRNA synthetase family protein	-3.33493	-3.59477	-4.62353	-4.73769	-4.46788	-3.42301	-3.06236	-3.32955	-3.56866	-2.45885	-4.34418	-4.4986	-4.59218	-4.69806	-4.80624	-4.65449	-4.00307	-3.01038	-2.96401	-2.49537	-3.3359	-3.48323	-3.95673	-4.32291	-4.33373	-4.24364	-3.05208	-2.80558	-3.56142	-2.53321
TGME49_203310	dense granule protein GRA7	-3.54737	-2.71519	-2.3311	-2.49774	-3.31442	-3.54787	-3.49301	-3.05903	-3.07808	-3.91559	-3.35827	-3.23298	-2.70349	-2.77149	-2.77109	-2.7515	-2.82951	-2.6673	-2.52874	-3.85278	-3.29989	-3.07339	-2.86566	-2.8418	-2.94725	-2.79175	-3.39374	-3.10697	-2.76415	-3.76085
TGME49_288500	FAD Malate-dehydrogenase (MDH-FAD)	-3.03167	-2.77351	-2.54622	-2.87124	-3.37352	-3.58457	-3.59591	-3.36797	-2.80079	-3.91535	-2.47603	-2.04868	-2.4117	-2.71307	-3.10563	-3.45233	-3.98462	-4.52277	-4.41855	-3.95638	-3.23723	-3.33104	-1.82714	-2.1682	-2.78031	-3.61987	-4.75442	-4.70028	-3.86631	-4.01777
TGME49_272370	hypothetical protein	-4.17248	-4.01717	-3.23324	-2.85039	-2.65244	-2.22969	-2.05852	-2.06738	-2.58426	-3.97919	-3.84589	-3.46126	-3.07318	-2.95863	-2.82036	-2.65299	-2.25056	-2.0829	-2.26317	-3.97211	-4.18581	-3.83178	-3.34708	-3.20218	-2.74448	-2.4088	-2.40145	-2.06844	-2.2146	-4.00952
TGME49_250770	eukaryotic initiation factor-4A, putative	-3.54019	-3.32165	-3.84687	-4.19012	-4.39886	-3.84065	-3.61738	-3.64215	-3.83036	-2.4059	-3.47207	-3.90294	-4.28032	-4.36097	-4.3269	-4.24543	-4.02642	-3.51411	-3.71681	-2.59673	-3.80639	-3.6051	-3.70915	-4.17001	-4.55083	-4.42789	-3.03649	-3.04403	-3.77703	-2.3192
TGME49_204400	ATPase synthase subunit alpha, putative	-3.86937	-2.22678	-2.31424	-2.75617	-3.37353	-3.73921	-3.7038	-3.32866	-2.5589	-4.00898	-2.32116	-1.9379	-2.44728	-2.76299	-3.20157	-3.5725	-4.40622	-4.82673	-4.58316	-4.00186	-4.05852	-3.06272	-1.54262	-1.99515	-2.7723	-3.62384	-5.0667	-4.79629	-3.83828	-4.06853
TGME49_314780	myosin G	-3.99811	-4.07249	-3.71749	-3.47068	-2.87829	-2.2984	-1.9377	-2.02934	-2.43992	-3.66625	-3.71246	-3.44629	-3.32435	-3.20368	-3.00906	-2.9613	-2.67437	-2.16889	-1.90781	-3.68299	-3.58994	-3.65238	-3.47255	-3.58891	-3.19568	-2.86343	-2.73849	-2.05683	-2.16684	-3.63515
TGME49_290670	leucyl aminopeptidase LAP	-3.19076	-3.5405	-3.99729	-4.27627	-4.24947	-3.50582	-3.22929	-3.42953	-3.688	-2.57719	-3.76197	-3.67634	-3.86015	-3.98908	-4.11703	-4.14816	-3.64943	-2.96743	-2.80873	-2.76992	-3.17292	-3.34843	-3.61553	-3.7676	-3.99214	-4.06135	-3.16964	-2.87563	-3.38636	-2.77222
TGME49_293900	sporozoite protein with an altered thrombospondin repeat SPATR	-4.27051	-4.86049	-4.11165	-2.16191	-0.659805	-2.38241	-3.16018	-3.01645	-3.36905	-4.02365	-5.04629	-4.93627	-4.65275	-3.98922	-1.81235	-0.792398	-1.71916	-2.9698	-3.53761	-3.99951	-3.84395	-4.39186	-4.44542	-4.04365	-3.58235	-0.871713	-1.81123	-2.8928	-2.66764	-4.03918
TGME49_310080	AMP-binding enzyme domain-containing protein	-3.70195	-3.51489	-3.71432	-3.67865	-3.45451	-2.84684	-2.42302	-2.26011	-2.52685	-3.20973	-3.82088	-3.8657	-3.77619	-3.61402	-3.44742	-3.29509	-2.86036	-2.42071	-2.25641	-3.14576	-3.55337	-3.73636	-3.65551	-3.85982	-3.66869	-3.42068	-2.86942	-2.402	-2.60219	-2.91444
TGME49_232830	vacuolar proton translocating ATPase subunit A, putative	-4.35014	-4.70731	-3.75236	-3.10099	-1.98289	-2.22086	-1.94824	-1.79941	-2.38421	-4.0266	-4.29192	-3.72732	-3.46713	-3.24782	-2.45675	-1.88111	-2.04369	-2.28959	-2.1953	-3.98418	-4.39424	-4.63543	-3.76982	-3.22758	-2.75088	-1.67914	-2.09385	-2.27142	-2.13409	-4.02337
TGME49_263090	14-3-3 protein	-4.31126	-4.90793	-4.79699	-4.25749	-4.46766	-3.84954	-3.56733	-3.66817	-4.04904	-1.9894	-4.87212	-4.58965	-4.29968	-4.2802	-4.40058	-4.44548	-4.00448	-3.2315	-3.10565	-2.47345	-4.08774	-4.65219	-4.87896	-4.70823	-4.3886	-3.99092	-2.92895	-3.07523	-3.65932	-2.07311
TGME49_314410	aquarius, putative	-2.09886	-3.05158	-3.71963	-3.94712	-4.10301	-4.19536	-4.25303	-4.55538	-4.60714	-3.36449	-2.35469	-3.40391	-3.48212	-3.49374	-3.62729	-3.95669	-4.14044	-4.09193	-4.20788	-3.07997	-2.04013	-2.46593	-3.94228	-4.24293	-4.06289	-4.66932	-4.42687	-4.56355	-4.74483	-3.47345
TGME49_254370	guanylyl cyclase	-4.07611	-3.85373	-2.89682	-2.62056	-2.48944	-2.65326	-2.47119	-2.29635	-2.30545	-3.92991	-3.42724	-3.07152	-2.79429	-2.66386	-2.55155	-2.55527	-2.75406	-2.96802	-2.67388	-3.88858	-4.166	-3.81635	-3.07282	-2.82405	-2.37603	-2.05836	-2.71303	-2.83672	-2.53807	-3.93162
TGME49_268850	enolase 2	-4.26274	-5.24148	-5.90206	-5.77875	-4.95294	-3.74383	-3.43938	-3.641	-4.18526	-1.89986	-5.32686	-5.74027	-5.72313	-5.91768	-5.90555	-5.15044	-4.18356	-3.20408	-3.07194	-2.28929	-4.0368	-5.17256	-5.76898	-5.45367	-5.33141	-4.62132	-2.73746	-2.61605	-3.55488	-2.03809
TGME49_288000	hypothetical protein	-3.26975	-3.73692	-3.0278	-2.97176	-2.61726	-2.77431	-2.7062	-2.64418	-2.72159	-3.78343	-3.16948	-3.00551	-2.80015	-2.80849	-2.79608	-2.75287	-2.67673	-2.81512	-3.06777	-3.8405	-2.70211	-2.75124	-3.18338	-3.23122	-3.13145	-3.06923	-3.53501	-3.50085	-3.30647	-3.83614
TGME49_301440	calcium-dependent protein kinase CDPK1	-2.88983	-2.30935	-2.92791	-3.27658	-3.80846	-3.71379	-3.55118	-3.57162	-3.54968	-3.7415	-2.46578	-2.94342	-3.08322	-3.16642	-3.35388	-3.68071	-3.55655	-3.4354	-3.58009	-3.43875	-3.23056	-2.64084	-2.97737	-3.44374	-3.66486	-3.8534	-3.35976	-3.26879	-3.37637	-3.17652
TGME49_313380	hypothetical protein	-4.37922	-4.46844	-3.28395	-2.42211	-2.38788	-2.08867	-2.16172	-2.19388	-2.45897	-4.04838	-4.52913	-3.63158	-3.04921	-2.69656	-2.49319	-2.31101	-1.97255	-2.25215	-2.67949	-4.01502	-4.39525	-4.81405	-3.72505	-3.1247	-2.0945	-1.79206	-2.15576	-2.66868	-2.51734	-4.07742
TGME49_226910	Amylo-alpha-1,6-glucosidase	-3.57586	-4.48156	-4.88925	-4.90649	-4.52681	-4.71892	-4.70795	-4.50248	-4.59339	-1.95961	-3.69117	-4.80664	-4.88345	-4.98394	-4.87414	-4.61316	-4.40634	-4.21762	-3.9913	-2.37976	-2.51149	-4.32668	-5.08554	-4.89318	-5.07911	-4.79657	-3.40789	-3.73092	-4.05153	-2.38182
TGME49_250710	microneme protein MIC10	-4.45247	-5.06519	-4.49956	-2.25387	-0.591068	-1.96631	-2.92901	-3.28475	-3.98606	-4.03699	-5.22005	-5.28543	-4.90545	-4.327	-2.04325	-0.714343	-1.62793	-2.87574	-2.83183	-4.01545	-3.89773	-4.62468	-4.90247	-3.9527	-3.69055	-0.623418	-1.69458	-3.15578	-3.40537	-4.06378
TGME49_266640	Acetyl-coenzyme A synthetase 2, putative	-3.39152	-4.16754	-4.56721	-4.59272	-4.39901	-3.44913	-3.12093	-3.39837	-3.71877	-2.34906	-4.01218	-4.4003	-4.4637	-4.6094	-4.57125	-4.51672	-3.89246	-3.10227	-3.03388	-2.54081	-3.05775	-3.90369	-4.71398	-4.7072	-4.69606	-4.17731	-3.02831	-2.77726	-3.42258	-2.47369
TGME49_254470	hypothetical protein	-3.17109	-2.869	-2.30922	-2.55044	-3.20316	-3.70772	-3.78095	-3.41261	-3.10957	-3.95282	-3.00035	-2.89127	-2.57988	-2.63821	-2.79495	-2.83873	-2.93148	-3.133	-3.15843	-3.91455	-3.29274	-2.79406	-2.41782	-2.49947	-2.80117	-3.27881	-4.03029	-3.79458	-3.13294	-3.92857
TGME49_208450	protease inhibitor PI2	-3.97622	-3.12422	-1.87945	-2.44041	-2.46281	-3.5886	-3.81968	-3.52848	-3.7538	-3.83636	-4.89594	-3.96253	-3.13284	-3.11761	-2.5036	-1.56315	-2.07843	-2.54947	-2.7759	-3.81564	-2.85051	-3.70983	-4.00669	-3.75321	-3.49017	-2.07009	-2.6648	-2.88828	-3.01127	-3.55963
TGME49_267680	microneme protein MIC12	-4.31354	-4.72819	-3.78857	-2.07777	-0.774476	-2.72938	-3.27903	-2.84027	-2.84816	-3.99895	-4.99422	-4.84627	-4.41374	-3.88564	-1.66079	-0.842594	-1.97754	-3.05633	-3.22809	-3.97778	-4.2812	-4.49814	-3.87318	-3.81666	-3.41617	-0.952168	-1.86714	-2.85872	-2.17462	-4.04553
TGME49_253370	hypothetical protein	-3.18554	-3.88514	-2.4921	-2.90878	-2.98967	-3.25431	-3.28293	-3.00131	-2.42054	-3.69068	-3.57237	-2.06057	-2.14569	-2.66423	-2.72832	-2.86617	-3.52675	-4.18372	-4.14083	-3.8337	-3.01248	-3.51782	-3.20352	-1.95833	-2.65231	-2.9414	-3.73873	-4.08985	-3.03516	-3.88477
TGME49_294898	tetratricopeptide repeat-containing protein	-3.46821	-3.15174	-3.65356	-4.11654	-4.21805	-3.46122	-3.21468	-3.59993	-3.71607	-2.61204	-3.76577	-4.302	-4.54004	-4.57347	-4.6199	-4.59931	-3.96386	-2.99952	-2.60628	-2.60898	-3.88198	-4.02782	-4.00743	-4.33299	-4.56313	-4.44031	-2.89832	-2.68981	-3.24752	-2.31825
TGME49_313080	hypothetical protein	-3.93317	-2.73391	-2.9531	-2.27213	-2.36366	-2.58033	-3.03114	-3.15766	-3.23028	-4.01988	-2.87771	-3.11256	-3.07439	-2.83176	-2.59679	-2.54971	-2.39873	-3.00385	-3.37873	-3.97088	-4.32995	-3.39981	-2.79012	-2.71234	-2.54717	-2.19015	-2.59599	-2.94922	-2.70131	-4.01204
TGME49_253700	transporter, major facilitator family protein	-4.13224	-4.27514	-3.40136	-3.1036	-2.65928	-2.31207	-1.89542	-1.88987	-2.47954	-3.96692	-3.84878	-3.41832	-3.11679	-2.95961	-2.80305	-2.8468	-2.5463	-2.11961	-1.77746	-3.95523	-3.98546	-4.22058	-3.64258	-3.33734	-2.79221	-2.44156	-2.55976	-1.94169	-1.84302	-3.94286
TGME49_315270	hypothetical protein	-3.14843	-2.04697	-3.25312	-3.60971	-4.08742	-4.19464	-4.08575	-3.97123	-4.26681	-3.18077	-3.5955	-4.13984	-4.2766	-4.32346	-4.5426	-4.76582	-4.14008	-3.5362	-3.4288	-2.54835	-2.78175	-2.82845	-2.98834	-3.63347	-3.78699	-4.10885	-3.75309	-3.53378	-4.07194	-3.12405
TGME49_224060	thioredoxin, putative	-3.72542	-3.61486	-3.71349	-3.18627	-2.72115	-2.26809	-2.08789	-2.15042	-2.9849	-3.79901	-3.81107	-3.77252	-3.52438	-3.33314	-2.92288	-2.60123	-2.1935	-1.95657	-2.09422	-3.82478	-3.49788	-3.72374	-3.66102	-3.46477	-3.10739	-2.67049	-2.41956	-2.12502	-2.36631	-3.81304
TGME49_215260	carbamoylphosphate synthetase	-3.71855	-4.17715	-4.24634	-4.67352	-4.43049	-3.53527	-3.12631	-3.33556	-3.50726	-2.28739	-4.32856	-4.81812	-4.97351	-5.05907	-5.02499	-4.75847	-4.08057	-3.16013	-2.9071	-2.43665	-3.53734	-4.37447	-4.75488	-4.76335	-4.80265	-4.21482	-2.87807	-2.6865	-3.09658	-2.29562
TGME49_315320	SAG-related sequence SRS52A	-4.39848	-4.85954	-3.80105	-3.06167	-2.48902	-2.31347	-2.17873	-1.62155	-1.58949	-4.00352	-4.88391	-4.39299	-3.67516	-3.34677	-2.87757	-2.49423	-1.98671	-1.77332	-1.47533	-3.95108	-4.35687	-4.95699	-4.52068	-4.05579	-3.17565	-2.35216	-2.19343	-1.58032	-1.22043	-4.00595
TGME49_288360	tryptophanyl-tRNA synthetase (TrpRS2)	-4.17744	-4.874	-5.32432	-5.30365	-4.23271	-3.34655	-3.11202	-3.46521	-3.80303	-2.05907	-4.87895	-5.14952	-5.27881	-5.3414	-5.33006	-4.96373	-4.05471	-2.9934	-2.93992	-2.38254	-3.89086	-4.64834	-5.01073	-4.99145	-5.04403	-4.54271	-2.7636	-2.57773	-3.35831	-2.164
TGME49_293440	hypothetical protein	-4.36969	-4.40392	-3.82798	-2.93279	-2.67604	-2.39037	-2.05185	-1.53267	-1.91372	-4.01921	-4.19009	-3.73138	-3.40046	-3.07598	-2.7816	-2.59701	-2.28011	-2.05372	-1.5851	-3.96351	-4.37095	-4.51837	-3.79805	-3.32592	-2.84354	-2.13061	-2.2798	-1.91808	-1.7527	-4.00134
TGME49_263520	microtubule associated protein SPM1	-2.05707	-3.88717	-3.01759	-2.66536	-3.38396	-4.23871	-4.41326	-4.28004	-3.61472	-4.01862	-1.48278	-3.71614	-3.25654	-3.13895	-3.22853	-3.46281	-4.13498	-4.4162	-4.31856	-3.97788	-1.81135	-3.60111	-4.10961	-3.79469	-3.19408	-3.08299	-4.25934	-4.44304	-4.03214	-4.05417
TGME49_321640	cell division protein CDC48AP	-3.71916	-3.98254	-3.56968	-2.65412	-1.98377	-1.98303	-2.59034	-3.09644	-3.10024	-3.73825	-4.11208	-3.74299	-3.31327	-3.1199	-2.94631	-2.55749	-1.69822	-2.04858	-2.74385	-3.89565	-3.28631	-3.62938	-3.58809	-3.03123	-2.63463	-2.57596	-2.53023	-2.78918	-2.90232	-3.86768
TGME49_232800	hypothetical protein	-3.37268	-1.90637	-3.11403	-3.171	-3.50611	-3.79567	-3.74258	-3.74423	-3.83117	-3.5673	-2.95359	-2.84988	-2.51564	-2.60799	-3.04231	-3.79216	-3.92702	-3.71586	-3.93927	-3.45132	-3.63553	-2.77859	-2.69141	-3.11282	-2.54118	-3.34679	-3.81721	-3.65955	-3.49605	-3.37416
TGME49_258240	chromodomain helicase DNA binding protein CHD1/SWI2/SNF2	-3.12946	-2.38831	-2.98774	-3.24641	-3.27128	-3.44152	-3.43458	-3.58056	-3.69864	-3.55675	-2.80951	-2.89958	-2.86464	-2.87568	-3.187	-3.71963	-3.94656	-3.81897	-3.92904	-3.30175	-3.23814	-2.78825	-2.73223	-3.17074	-2.91555	-3.33416	-3.71673	-3.77768	-3.6533	-3.36776
TGME49_269950	hypothetical protein	-3.18214	-3.21323	-2.78743	-2.59199	-2.42633	-3.17569	-3.23004	-3.1296	-3.07486	-3.91744	-4.01875	-3.69124	-2.99189	-2.93878	-2.36922	-1.80196	-2.35708	-2.68599	-2.78096	-3.90216	-2.87888	-3.35624	-3.57004	-3.34124	-3.14302	-2.22989	-2.83425	-3.08019	-3.21084	-3.79133
TGME49_242070	cAMP-dependent protein kinase regulatory subunit	-4.21315	-4.22468	-3.56949	-2.67496	-2.56766	-2.2881	-2.26053	-1.97275	-2.01331	-3.93764	-4.4073	-3.72089	-3.04476	-2.71833	-2.53967	-2.43193	-2.07641	-2.23359	-2.60843	-3.93057	-3.78567	-4.18483	-3.82436	-3.35844	-2.48989	-2.04564	-2.4162	-2.50751	-2.08174	-3.94203
TGME49_218520	microneme protein MIC6	-4.33911	-5.09267	-4.53819	-2.36698	-0.538063	-2.29243	-3.03806	-2.90052	-3.33236	-4.03312	-5.11344	-4.97197	-4.71157	-4.11095	-1.98555	-0.817802	-1.70839	-2.77101	-2.9635	-3.99568	-3.9878	-4.67734	-4.42026	-4.12045	-3.56049	-0.920637	-1.75414	-2.75401	-2.40809	-4.02466
TGME49_215220	hypothetical protein	-3.23434	-3.08218	-2.23845	-2.3369	-3.29353	-3.84196	-3.69516	-3.3421	-3.10549	-3.93665	-3.9661	-3.51134	-2.53115	-2.56939	-2.65407	-2.45641	-2.56724	-2.63171	-3.05917	-3.8287	-2.76828	-3.01892	-3.32499	-3.28794	-3.14092	-2.96177	-3.51409	-3.13628	-2.97025	-3.70534
TGME49_259200	Na+/H+ exchanger NHE1	-4.07636	-3.90726	-3.34276	-2.93907	-2.41796	-2.1978	-2.14733	-2.26645	-2.47768	-3.9449	-3.75824	-3.36973	-3.12855	-2.86937	-2.66978	-2.60039	-2.50083	-2.34502	-2.07239	-3.92075	-3.88256	-3.64091	-3.11308	-3.10957	-2.70055	-2.25875	-2.677	-2.49426	-2.33553	-3.94258
TGME49_279100	hypothetical protein	-2.99856	-3.00634	-2.58024	-2.59622	-3.22495	-3.58446	-3.5504	-3.18608	-2.84505	-3.97595	-2.83147	-2.72428	-2.4992	-2.60622	-2.77999	-3.007	-3.26038	-3.33537	-3.35557	-3.93831	-2.8017	-2.4906	-2.72405	-2.81582	-3.03185	-3.39373	-4.21453	-4.18691	-3.76409	-3.92859
TGME49_306020	hypothetical protein	-4.03183	-4.47635	-3.96999	-3.58053	-3.02649	-2.66696	-2.04053	-1.17837	-2.1356	-3.85302	-3.86344	-3.51743	-3.13974	-2.86113	-2.58745	-2.42319	-2.27751	-2.44691	-2.41808	-3.87004	-3.84911	-3.59083	-3.20492	-3.36755	-3.13959	-2.7141	-3.02526	-2.08428	-1.56476	-3.85914
TGME49_261780	microneme protein MIC7	-4.35683	-4.73555	-4.11297	-2.50756	-0.931901	-2.14787	-2.72619	-2.46981	-2.95033	-4.04184	-4.74588	-4.40948	-4.21642	-3.91827	-2.10753	-1.09046	-1.72627	-2.62164	-2.6803	-4.01159	-4.35246	-4.9402	-4.15392	-3.68581	-3.27241	-1.07894	-1.70458	-2.67458	-2.19947	-4.0537
TGME49_249180	bifunctional dihydrofolate reductase-thymidylate synthase	-3.00958	-3.45543	-3.96287	-4.13813	-4.07315	-3.82703	-3.68432	-3.78158	-4.04961	-2.56015	-3.41737	-3.65902	-3.67573	-3.69131	-3.6768	-3.77098	-3.69769	-3.38711	-3.5077	-2.81273	-2.88307	-3.03763	-3.57685	-3.88943	-4.02867	-4.09201	-3.30114	-3.43812	-3.80262	-2.83464
TGME49_259010	vacuolar ATP synthase subunit d, putative	-4.25154	-4.1887	-3.98184	-3.0957	-2.53459	-2.09398	-1.87523	-1.75247	-2.38634	-4.03058	-3.96624	-3.6599	-3.49858	-3.29634	-2.79385	-2.29341	-2.12362	-2.0027	-2.00442	-3.97151	-4.27619	-4.03248	-3.48476	-3.12161	-2.7549	-1.90002	-2.27007	-2.36647	-2.14486	-4.00207
TGME49_204340	hypothetical protein	-3.06878	-2.88696	-2.47127	-2.64592	-3.23139	-3.66768	-3.63601	-3.30999	-3.02836	-3.91995	-2.93083	-2.80193	-2.43896	-2.57873	-2.85862	-3.02962	-3.25339	-3.28976	-3.3831	-3.86981	-3.06666	-2.63003	-2.40495	-2.56387	-2.92497	-3.38864	-4.3764	-4.15077	-3.44942	-3.95212
TGME49_236210	peptidase M16 family potein, putative	-3.92269	-2.49227	-2.2533	-2.72858	-3.37268	-3.61605	-3.4882	-3.08531	-2.38998	-3.99	-2.40436	-2.00398	-2.45303	-2.75885	-3.14379	-3.52628	-4.08876	-4.65326	-4.25494	-3.97258	-4.25468	-3.48917	-1.65684	-1.82224	-2.55296	-3.19591	-4.59483	-4.78702	-3.91426	-4.02649
TGME49_244200	2-oxoglutarate dehydrogenase e1 component, mitochondrial precursor, putative	-2.96846	-3.3861	-2.47427	-3.29078	-3.95075	-4.23903	-3.94879	-3.43384	-2.62893	-3.31596	-2.7578	-2.0174	-2.40473	-2.83323	-3.30631	-3.61147	-4.4514	-4.60738	-3.81289	-3.67392	-3.05493	-3.85017	-2.06839	-2.29139	-2.88732	-3.60235	-4.53115	-4.13269	-3.30939	-3.72773
TGME49_293770	chitinase-like protein CLP1	-4.30366	-4.99799	-4.27618	-2.35515	-0.62184	-2.22753	-3.11446	-3.00947	-3.18488	-4.00777	-5.07005	-4.69705	-4.29189	-3.95339	-1.91399	-0.845909	-1.80027	-2.89599	-3.08893	-3.99535	-3.86795	-4.3434	-4.19787	-3.72548	-3.45864	-0.927771	-1.85187	-3.05962	-2.66633	-4.01426
TGME49_265840	hypothetical protein	-3.32085	-1.94356	-3.10219	-3.01514	-3.26656	-3.55763	-3.76285	-3.88105	-3.97077	-3.67353	-2.75205	-2.77104	-2.62841	-2.60088	-2.88645	-3.47486	-4.05572	-4.13411	-4.13265	-3.51942	-3.44415	-2.7705	-2.74684	-2.95807	-2.65733	-3.18689	-3.78795	-3.7774	-3.5117	-3.46048
TGME49_263300	eukaryotic porin protein	-4.1284	-2.6493	-2.34171	-2.46134	-2.90201	-3.28876	-3.32406	-2.97365	-2.51232	-4.03906	-2.4647	-2.07396	-2.54466	-2.75426	-2.97946	-3.31638	-3.78397	-4.29051	-4.05754	-4.00728	-4.37936	-3.60545	-1.6997	-1.95824	-2.49836	-3.11518	-4.04166	-4.22119	-3.35116	-4.07492
TGME49_215590	flavoprotein subunit of succinate dehydrogenase	-3.86429	-2.57681	-2.2777	-2.81495	-3.57338	-3.98111	-3.8516	-3.4356	-2.65803	-3.50953	-2.629	-2.01726	-2.39464	-2.72562	-3.18761	-3.54324	-4.22271	-4.75399	-4.28089	-3.79695	-3.90874	-3.6311	-1.74575	-1.91048	-2.63401	-3.31038	-4.67898	-4.60413	-3.64517	-3.88096
TGME49_229990	T-complex protein 1 subunit alpha, putative	-3.33861	-3.24471	-3.76333	-4.20235	-4.25399	-3.89313	-3.61191	-3.4252	-3.55531	-2.53967	-3.84762	-4.37766	-4.55992	-4.60422	-4.59627	-4.60737	-4.07064	-3.44086	-3.12511	-2.5069	-3.55983	-3.81573	-3.82773	-4.16094	-4.49938	-4.3611	-3.00209	-3.13014	-3.5491	-2.34816
TGME49_309120	ribosomal protein RPL4	-2.16812	-3.41743	-3.84444	-3.55276	-3.73809	-3.73217	-3.86167	-3.90918	-4.04077	-3.40606	-2.96296	-3.33676	-3.32101	-3.25482	-3.18411	-3.26606	-3.18981	-3.43813	-3.59722	-3.18962	-2.33164	-2.34482	-3.7869	-3.8922	-3.91139	-3.79671	-3.96545	-4.12517	-4.65584	-3.4649
TGME49_312100	plasma membrane-type Ca(2+)-ATPase A1 PMCAA1	-4.28368	-4.62987	-3.33609	-2.80086	-2.30964	-2.06194	-1.95245	-2.25204	-2.54284	-3.9954	-4.37522	-3.58741	-3.02519	-2.71844	-2.4062	-2.27162	-2.02887	-2.36905	-2.82212	-3.98514	-4.1421	-4.0293	-3.14321	-2.9561	-2.35974	-2.05364	-2.42243	-2.78901	-2.56781	-3.98542
TGME49_206670	hypothetical protein	-2.09013	-3.40655	-4.07802	-4.11424	-4.02572	-4.25963	-4.3685	-4.53205	-4.48072	-3.1309	-3.11655	-3.76475	-3.88466	-3.96976	-4.18692	-4.28396	-4.26028	-4.12007	-4.06074	-2.65869	-2.49682	-2.2281	-3.85626	-4.1841	-4.14091	-4.54342	-4.09416	-4.02456	-4.2106	-3.17777
TGME49_232600	phospholipase, patatin family protein	-4.12744	-4.20822	-3.77404	-2.63363	-2.26529	-2.27723	-2.69268	-2.68973	-2.9633	-3.23484	-4.37043	-4.0319	-3.53722	-3.17266	-2.69829	-2.32304	-1.96256	-2.52152	-3.0254	-3.49281	-3.69225	-3.79959	-3.57531	-3.5453	-3.04659	-2.50917	-2.40053	-2.61485	-2.4898	-3.38104
TGME49_255190	myosin C	-4.25272	-4.63668	-2.98053	-2.35962	-1.81331	-2.08834	-2.6141	-2.9181	-2.48915	-3.99091	-4.60349	-3.47883	-2.80149	-2.51372	-2.27043	-1.90168	-1.84649	-3.22271	-3.50817	-4.01222	-4.12524	-4.45959	-3.85502	-2.96884	-2.07296	-1.79114	-2.06827	-3.25073	-2.82427	-4.0076
TGME49_253430	asparagine synthetase, putative	-3.74801	-3.79022	-4.23568	-4.60054	-4.38672	-3.23017	-2.91062	-3.34195	-3.73284	-2.38258	-4.31527	-4.81293	-5.0013	-5.02447	-4.48064	-4.1736	-3.95249	-2.95535	-2.83528	-2.50115	-3.78234	-4.22912	-4.62496	-4.62996	-4.79925	-4.29345	-2.80258	-2.58895	-3.20385	-2.28479
TGME49_216060	hypothetical protein	-3.60962	-2.93306	-3.24742	-2.81872	-2.75862	-2.47347	-2.52412	-2.54567	-3.15536	-3.97672	-3.16025	-3.44369	-3.28497	-3.16247	-3.02532	-2.9053	-2.43967	-2.14501	-2.20573	-3.91533	-3.90412	-3.59217	-3.34257	-3.19223	-2.91301	-2.57618	-2.52763	-2.05338	-2.39178	-3.95537
TGME49_293180	NADP-specific glutamate dehydrogenase	-3.3272	-4.46903	-5.15833	-3.65867	-1.98118	-3.02427	-3.24485	-3.38018	-3.69021	-2.68541	-4.66444	-5.11124	-4.92994	-4.54693	-2.54662	-1.43827	-2.38694	-3.11654	-3.22441	-3.09264	-2.50586	-3.55962	-4.54927	-4.61588	-4.53157	-2.42279	-2.94737	-3.18995	-3.60371	-3.10342
TGME49_248810	nuclear factor NF7	-1.83435	-3.38729	-4.32391	-4.25429	-4.61696	-4.89223	-4.9489	-4.85378	-4.76731	-3.29591	-2.75809	-3.41919	-3.52019	-3.53556	-3.56884	-3.75169	-4.15493	-4.19366	-4.44266	-2.90974	-2.27227	-2.30766	-4.11562	-4.40766	-4.03831	-4.2643	-3.97144	-4.1324	-4.40531	-3.35209
TGME49_224460	aminopeptidase n, putative	-3.25998	-3.62104	-3.00259	-2.95108	-3.14153	-2.9642	-2.57003	-2.35239	-2.69358	-3.82978	-4.2607	-3.71488	-3.11583	-3.09657	-2.89756	-2.66238	-2.3566	-2.00729	-2.28122	-3.73257	-2.80251	-3.35293	-3.66546	-3.55333	-3.38345	-3.15016	-3.00892	-2.53125	-2.65876	-3.66869
TGME49_202630	ATP-dependent metallopeptidase HflB subfamily protein	-3.97128	-2.33791	-2.19446	-2.5825	-3.3771	-3.7908	-3.74214	-3.35662	-2.65506	-3.97989	-2.45586	-2.06099	-2.49009	-2.71896	-3.03162	-3.44111	-4.07412	-4.47548	-3.74767	-3.9953	-4.12416	-3.58048	-1.74076	-1.93197	-2.61418	-3.21264	-4.40892	-4.07751	-3.20713	-4.04068
TGME49_283540	hypothetical protein	-4.30556	-5.1087	-4.76909	-3.11452	-0.642926	-1.87574	-2.75558	-2.7523	-2.94066	-4.0178	-5.08389	-5.06467	-4.70961	-4.41983	-2.38586	-0.699713	-1.45209	-2.83347	-3.16964	-3.99144	-4.21314	-4.68589	-4.56471	-4.16802	-3.74052	-0.820399	-1.48841	-2.89767	-2.76832	-4.0609
TGME49_243460	hypothetical protein	-3.21952	-2.15042	-2.94101	-3.19256	-3.57227	-3.85914	-3.851	-3.78587	-3.97844	-3.44613	-2.90433	-3.03189	-3.01864	-3.13522	-3.63576	-4.17633	-4.26431	-4.21742	-4.16232	-3.01472	-2.9754	-2.55419	-2.66997	-3.19556	-3.24058	-3.8024	-4.014	-4.0389	-4.1289	-3.39974
TGME49_224850	polyadenylate binding protein, putative	-2.02214	-3.28365	-4.07455	-4.1357	-4.54256	-4.50254	-4.49735	-4.60105	-4.47558	-3.18909	-2.92597	-3.54817	-3.74081	-3.74223	-3.87073	-4.06499	-3.89824	-3.83208	-3.96715	-2.82199	-2.2326	-2.67901	-4.12367	-4.38317	-4.22091	-4.47744	-3.85796	-4.00017	-4.15422	-3.16272
TGME49_232410	PDI family protein	-2.11377	-3.6706	-3.26423	-2.56977	-3.26946	-4.06905	-4.12242	-4.15955	-3.62621	-4.00145	-1.50422	-3.65257	-3.17063	-3.07252	-3.19219	-3.4193	-4.20447	-4.55075	-4.61985	-3.9748	-1.84526	-3.45025	-4.1812	-3.71424	-3.07904	-3.02847	-4.29109	-4.65738	-4.48565	-4.02817
TGME49_304990	guanylate-binding protein, N-terminal domain-containing protein	-3.90912	-3.10427	-2.68725	-2.43722	-2.49421	-2.64399	-2.8403	-3.00187	-3.00814	-3.95507	-2.70199	-2.79216	-2.78891	-2.66251	-2.54827	-2.76911	-2.93951	-3.59847	-3.68509	-3.96254	-4.29436	-3.38211	-2.49436	-2.42698	-2.28506	-2.31987	-3.12965	-3.55618	-2.97551	-4.00307
TGME49_268370	non-specific serine/threonine protein kinase	-2.75593	-3.16327	-2.79922	-3.45786	-3.46563	-3.58276	-3.42357	-3.62824	-3.6471	-3.42689	-2.70002	-3.0045	-3.03776	-3.08688	-3.33804	-3.58479	-3.76533	-3.83442	-3.81776	-3.25414	-2.34959	-2.86133	-3.49828	-3.58774	-3.4734	-3.79688	-3.87129	-4.02732	-3.94613	-3.43408
TGME49_217510	hypothetical protein	-4.30997	-4.42438	-3.3202	-2.40773	-2.40114	-2.16539	-2.20588	-2.12878	-2.42069	-4.03638	-4.40605	-3.65101	-2.96417	-2.678	-2.51207	-2.28418	-2.00122	-2.32309	-2.84844	-3.98686	-4.16941	-4.42521	-3.78059	-3.11371	-2.21868	-1.86182	-2.22165	-2.63711	-2.57067	-4.02145
TGME49_314970	root hair defective 3 gtp-binding protein (rhd3) protein	-3.95284	-3.39391	-3.38385	-2.86172	-2.38668	-2.04378	-2.20455	-2.69695	-3.30583	-3.90594	-3.12379	-3.2683	-3.20913	-2.96267	-2.58532	-2.42622	-2.21624	-2.74921	-3.3389	-3.90585	-4.1894	-3.44915	-2.96559	-2.95885	-2.7158	-2.32643	-2.41612	-2.66417	-2.58303	-3.922
TGME49_277080	microneme protein MIC5	-4.37101	-5.08252	-4.15099	-2.57415	-0.495955	-2.1303	-3.06904	-3.2297	-3.55978	-4.01667	-5.19209	-5.11568	-4.81543	-4.22602	-2.10748	-0.796515	-1.63894	-2.72285	-2.81486	-3.99261	-4.02553	-4.88152	-4.68565	-4.19309	-3.70438	-1.01644	-1.52465	-2.60534	-2.52626	-4.0408
TGME49_206590	calcium-dependent protein kinase CDPK2A	-2.83876	-3.25661	-3.9955	-3.75251	-3.53212	-2.77903	-2.45247	-2.57186	-3.15396	-3.6179	-3.31267	-3.57801	-3.39865	-3.29694	-3.24092	-3.30194	-3.06088	-2.25698	-2.23592	-3.45502	-2.985	-2.98789	-3.57034	-3.75953	-3.46955	-3.37567	-3.11853	-2.37354	-2.93628	-3.55459
TGME49_312110	apicoplast-associated thioredoxin family protein Atrx1	-4.01808	-3.94284	-3.58915	-2.72908	-2.16887	-2.09483	-2.32149	-2.4074	-2.59072	-3.89009	-4.25287	-3.89067	-3.4254	-3.22272	-2.99456	-2.47834	-1.60975	-1.90232	-2.78803	-3.92237	-3.45943	-3.73797	-3.65242	-3.04335	-2.59569	-2.45793	-2.49675	-2.72734	-2.46888	-3.88809
TGME49_217460	glutaminyl-tRNA synthetase (GlnRS)	-3.74528	-4.35798	-4.98029	-4.90665	-4.1916	-3.6417	-3.3597	-3.50759	-3.87101	-2.14452	-4.64096	-4.90488	-5.09105	-5.17453	-5.1113	-4.70848	-4.15925	-3.3337	-3.12265	-2.37425	-3.56553	-4.19536	-4.58409	-4.79218	-4.90428	-4.68545	-2.92776	-2.87085	-3.4484	-2.22152
TGME49_234420	ATPase, AAA family protein	-4.02446	-2.31608	-2.13585	-2.52762	-3.41751	-3.82643	-3.81496	-3.39269	-2.62375	-4.04539	-2.36959	-2.00015	-2.43863	-2.67748	-3.12181	-3.55304	-4.18108	-4.72635	-4.39138	-4.02136	-4.38944	-3.66886	-1.57663	-1.80644	-2.46676	-3.34248	-4.66843	-4.74616	-3.74421	-4.07589
TGME49_292120	membrane occupation and recognition nexus protein MORN2	-4.00265	-4.09363	-3.7249	-3.12651	-2.68656	-2.45518	-2.36668	-1.84452	-1.71262	-3.85926	-4.19531	-3.85615	-3.40503	-3.18089	-3.00083	-3.15108	-2.6074	-1.87202	-1.46941	-3.77765	-3.24885	-3.99681	-3.7103	-3.98251	-3.31935	-2.99241	-2.63828	-1.89652	-1.84259	-3.86075
TGME49_313290	MORN repeat-containing protein	-4.0962	-4.12833	-3.97347	-3.41842	-2.99626	-2.43348	-2.09654	-1.70951	-1.80071	-3.76094	-4.19613	-4.03641	-3.72984	-3.52643	-3.26517	-3.02382	-2.52107	-1.73809	-1.44113	-3.69598	-3.59716	-4.1281	-3.88828	-4.01342	-3.57593	-3.29578	-2.53416	-1.64807	-1.83467	-3.61572
TGME49_308090	rhoptry protein ROP5	-3.68298	-3.75314	-2.08627	-2.52684	-3.24456	-3.66384	-3.62127	-3.11852	-2.52826	-3.58541	-4.02356	-1.80413	-1.94927	-2.54175	-2.89906	-3.13169	-3.87979	-4.49069	-4.2653	-3.83704	-3.50579	-3.51252	-3.10896	-1.5887	-2.5109	-2.91034	-4.02474	-4.22451	-3.26846	-3.80717
TGME49_256970	vacuolar ATP synthase subunit A, putative	-3.40057	-3.61694	-4.02264	-3.4176	-3.22151	-2.92331	-2.76644	-2.54845	-2.88327	-3.05024	-4.36938	-4.25134	-3.7044	-3.46111	-3.09899	-2.84211	-2.66922	-2.62842	-2.7303	-3.06669	-2.84662	-3.87486	-3.97732	-3.7781	-3.0859	-2.69416	-2.7524	-2.90095	-2.92225	-3.39494
TGME49_268830	hypothetical protein	-3.93877	-1.96049	-2.30549	-2.58804	-3.55079	-3.89201	-3.92863	-3.70536	-3.11118	-4.03594	-2.28138	-2.02176	-2.43836	-2.73997	-3.19462	-3.61717	-4.23453	-4.79353	-4.60612	-4.00896	-4.35249	-3.53057	-1.55267	-1.85883	-2.52746	-3.33114	-4.7268	-4.75505	-3.87577	-4.06454
TGME49_297470	myosin light chain 2, putative	-4.31393	-4.53137	-4.07159	-3.20868	-2.63246	-2.20407	-1.9352	-1.66276	-1.85984	-3.98129	-4.31353	-3.86931	-3.40849	-3.15584	-2.73816	-2.41941	-2.09005	-2.02705	-1.87306	-3.9276	-4.15038	-4.34108	-3.71846	-3.57768	-2.90294	-2.36366	-2.22341	-1.88222	-1.81749	-3.98553
TGME49_239752	hypothetical protein	-3.52391	-3.23736	-3.28158	-2.90901	-2.58491	-2.46568	-2.7568	-2.89389	-3.02029	-3.64336	-3.5761	-3.54131	-3.31553	-3.06883	-2.73382	-2.39752	-2.11147	-2.68787	-3.40314	-3.63059	-3.42433	-3.49141	-3.44988	-3.40991	-2.90409	-2.51552	-2.57053	-2.84195	-2.79311	-3.53948
TGME49_311030	hypothetical protein	-2.65876	-3.42143	-3.47674	-3.59718	-3.24719	-3.29084	-3.40506	-3.46765	-3.64366	-3.22845	-2.7519	-3.33007	-3.44465	-3.32561	-3.25129	-3.47717	-3.54261	-3.72397	-3.82517	-3.12222	-2.89325	-2.13803	-3.43853	-3.70507	-3.6193	-3.85235	-3.76837	-3.89863	-3.84318	-3.3196
TGME49_273370	coatomer gamma 2-subunit protein, putative	-3.13999	-2.73776	-2.9722	-3.45229	-3.84339	-3.79618	-3.75467	-3.99505	-4.0581	-3.01293	-2.85563	-3.40058	-3.79305	-3.77789	-3.86865	-4.31484	-4.26741	-4.04877	-4.20589	-2.79565	-3.32269	-3.32521	-3.38761	-3.73621	-3.9458	-3.95548	-3.183	-3.54309	-3.67465	-2.60698
TGME49_231410	hypothetical protein	-3.98016	-2.2777	-2.25533	-2.70752	-3.32494	-3.59964	-3.55892	-3.2932	-2.62133	-4.04626	-2.30862	-2.00755	-2.48443	-2.76795	-3.12554	-3.57558	-4.19304	-4.74617	-4.37951	-4.00549	-4.39813	-3.46412	-1.54698	-1.79643	-2.56675	-3.36454	-4.78164	-4.86546	-3.97446	-4.07467
TGME49_256840	hypothetical protein	-4.24899	-3.95902	-3.2495	-2.54827	-2.11882	-1.97328	-2.21315	-2.69135	-2.9292	-4.00904	-4.16285	-3.3988	-3.04722	-2.91777	-2.71696	-2.50104	-1.84187	-2.1783	-2.84458	-4.00795	-4.35567	-4.58687	-3.48436	-2.58814	-2.10983	-2.11909	-2.32738	-2.75228	-2.72961	-4.02101
TGME49_207620	pyridine nucleotide-disulfide oxidoreductase domain-containing protein	-3.45337	-2.92537	-2.61055	-2.81374	-3.20571	-3.51283	-3.5315	-3.24357	-2.63047	-3.5386	-2.77605	-2.24276	-2.49342	-2.67844	-2.88842	-3.13613	-3.72377	-4.36022	-3.98289	-3.80036	-3.49214	-3.43463	-2.35193	-2.31546	-2.63071	-2.88303	-3.84269	-4.12422	-3.37692	-3.67921
TGME49_230340	hypothetical protein	-4.26313	-3.61138	-2.04649	-1.55098	-2.46383	-3.67009	-3.78271	-3.90421	-3.07976	-4.0149	-3.87029	-2.57928	-2.07373	-2.00261	-2.26657	-2.58915	-3.56572	-4.6525	-4.31752	-4.01234	-4.2737	-4.39342	-3.33075	-2.55008	-1.6265	-1.76371	-3.2674	-3.81838	-2.96836	-4.06479
TGME49_312420	hypothetical protein	-2.89156	-3.50007	-2.61746	-2.65052	-3.08557	-3.3759	-3.36984	-3.11101	-2.76874	-3.95732	-2.43328	-3.06891	-2.65156	-2.68559	-2.83569	-2.96389	-3.17588	-3.40947	-3.57112	-3.96953	-2.29932	-2.50481	-3.37124	-3.5036	-3.21967	-3.41731	-4.22373	-4.17392	-4.03873	-3.95398
TGME49_280600	histidyl-tRNA synthetase (HisRS), putative	-3.7466	-3.90256	-4.19196	-4.53093	-4.30935	-3.21689	-2.89937	-3.27841	-3.48933	-2.40308	-3.76379	-4.11157	-4.42375	-4.47278	-4.57347	-4.57975	-4.04872	-3.07498	-2.92432	-2.59415	-3.6142	-3.78232	-3.97789	-4.22237	-4.39111	-4.28786	-3.00368	-2.72331	-3.36121	-2.4217
TGME49_203980	hypothetical protein	-3.20647	-2.25101	-3.0672	-3.26498	-3.36148	-3.48032	-3.46501	-3.46859	-3.51978	-3.57343	-2.91931	-2.90026	-2.68077	-2.69531	-3.15414	-3.94909	-4.10939	-3.94257	-3.97304	-3.30671	-3.22433	-2.87928	-2.72622	-3.25163	-2.7778	-3.39526	-3.61408	-3.79763	-3.57087	-3.38883
TGME49_232050	DnaJ domain-containing protein	-3.93738	-3.20463	-3.17691	-2.63486	-2.29823	-2.22099	-2.52145	-2.81416	-2.92366	-4.00352	-2.85665	-2.95573	-2.953	-2.7908	-2.57014	-2.57473	-2.54561	-3.15098	-3.76905	-3.95075	-4.3624	-3.55019	-2.65063	-2.76557	-2.47173	-2.29282	-2.51354	-2.98019	-2.79143	-4.01291
TGME49_263060	Proteasome/cyclosome repeat-containing protein	-2.79422	-3.31034	-3.86633	-4.24627	-4.46001	-4.25976	-4.12154	-4.06413	-4.22873	-2.58901	-3.94243	-4.39821	-4.60936	-4.67671	-4.59383	-4.50481	-4.20276	-3.5157	-3.51373	-2.46276	-3.46198	-3.01009	-4.13539	-4.44276	-4.66491	-4.4699	-3.13954	-3.27533	-3.54677	-2.41869
TGME49_262920	trypsin domain-containing protein	-3.75518	-4.08136	-2.7747	-2.73733	-2.15834	-2.58853	-3.06419	-2.80773	-2.32586	-3.74152	-4.01463	-2.33618	-2.36995	-2.76429	-2.66921	-2.35059	-2.6133	-3.55069	-3.71505	-3.88925	-3.36518	-3.42335	-3.40143	-1.94273	-2.58438	-2.58468	-3.30313	-3.83896	-3.0019	-3.87847
TGME49_320490	N-acyl-phosphatidylethanolamine-hydrolyzing phospholipase D family protein	-2.88619	-3.39816	-2.79277	-2.82095	-3.12185	-3.27044	-3.15014	-2.92702	-2.81066	-3.92987	-2.99439	-3.08383	-2.77325	-2.77707	-2.74104	-2.62041	-2.73637	-2.90367	-3.24816	-3.90045	-2.50505	-2.51728	-3.26102	-3.45913	-3.25077	-3.35736	-3.89154	-3.70061	-3.61817	-3.87848
TGME49_297070	hypothetical protein	-4.38343	-4.73951	-3.41168	-2.96313	-1.81646	-1.884	-2.3073	-2.21711	-2.32572	-4.03274	-4.59339	-2.97638	-2.77394	-3.03935	-2.62949	-1.97422	-1.71399	-2.77588	-3.49788	-4.00969	-4.39693	-4.78136	-3.63062	-2.15435	-2.53507	-1.92024	-2.28428	-2.94965	-2.03381	-4.0751
TGME49_324600	heat shock protein	-4.36419	-4.61841	-3.65002	-2.67689	-2.27391	-2.09342	-2.1158	-1.96677	-2.18211	-4.02652	-4.62871	-3.89082	-3.2188	-2.83632	-2.52056	-2.27652	-1.89337	-2.15535	-2.42488	-3.99303	-4.33718	-4.79744	-4.02609	-3.25501	-2.31049	-1.88118	-2.07053	-2.36694	-2.25927	-4.03676
TGME49_272910	T-complex protein 1 delta subunit	-3.1555	-2.91196	-3.58343	-3.92007	-4.0804	-3.81285	-3.59022	-3.57922	-3.73863	-2.76364	-3.43352	-3.94116	-4.1359	-4.13571	-4.29089	-4.43961	-4.01474	-3.47721	-3.22532	-2.64412	-3.40204	-3.45089	-3.78863	-4.04254	-4.09061	-4.05124	-3.05689	-3.10754	-3.5805	-2.52839
TGME49_268200	RNA recognition motif-containing protein	-2.01843	-3.21114	-3.79986	-3.98381	-4.49263	-4.63622	-4.61609	-4.70462	-4.55718	-3.27326	-2.61505	-3.35386	-3.43656	-3.48591	-3.70365	-3.96428	-4.08309	-4.06669	-4.30868	-2.97746	-2.14238	-2.59689	-4.01941	-4.24111	-4.0419	-4.38076	-4.04803	-4.23609	-4.3902	-3.33888
TGME49_294620	eukaryotic initiation factor-3, subunit 8, putative	-2.54562	-2.99219	-3.63856	-4.0993	-4.48608	-4.47188	-4.4284	-4.54886	-4.624	-2.81452	-3.53357	-3.99606	-4.28705	-4.27754	-4.3234	-4.34057	-3.95757	-3.65911	-2.93102	-2.61595	-2.73843	-3.06332	-3.82761	-4.27519	-4.44377	-4.44622	-3.31889	-3.65509	-3.85174	-2.7182
TGME49_280380	poly(ADP-ribose) glycohydrolase	-2.91719	-3.81797	-2.83397	-2.67201	-2.5525	-3.15572	-3.21856	-3.05535	-2.93247	-3.87053	-3.15866	-3.2085	-2.88977	-2.86583	-2.54851	-2.19523	-2.47929	-2.96403	-3.52135	-3.92359	-2.42396	-2.45588	-3.67093	-3.51845	-3.39924	-2.96455	-3.64858	-3.94478	-3.759	-3.9029
TGME49_225930	triose-phosphate isomerase TPI-I	-4.32917	-5.32879	-5.64882	-5.39747	-4.79454	-3.68865	-3.31351	-3.26296	-3.76063	-1.95626	-5.3102	-5.5259	-5.31144	-5.31584	-5.18362	-4.62778	-4.05072	-2.8761	-2.4283	-2.41364	-4.14667	-4.95541	-5.42159	-5.24966	-5.15709	-4.65684	-2.84303	-2.59859	-3.09655	-2.06154
TGME49_258970	hypothetical protein	-3.25469	-3.3325	-2.56335	-2.91888	-2.92275	-3.07979	-3.04494	-3.32666	-3.10169	-3.67626	-2.65627	-2.65066	-2.73227	-2.64365	-2.66926	-2.93456	-3.28278	-3.88867	-4.04738	-3.83948	-3.12561	-3.06665	-2.63516	-2.68221	-2.60887	-2.86118	-3.70516	-4.01532	-3.47581	-3.84421
TGME49_258950	lectin family protein	-3.47045	-2.89701	-3.36015	-2.8013	-2.63465	-2.51437	-2.60608	-2.7141	-3.06414	-4.00033	-2.82102	-3.20977	-3.18317	-2.99608	-2.71771	-2.57875	-2.40596	-2.68698	-3.32225	-3.95145	-4.09182	-3.51901	-2.98571	-2.89777	-2.7799	-2.38004	-2.48125	-2.4361	-2.62674	-4.00125
TGME49_251690	seryl-tRNA synthetase, cytoplasmic, putative	-3.31388	-4.08212	-4.80114	-4.90479	-4.55323	-3.58968	-3.3743	-3.53658	-3.75596	-2.28929	-4.40771	-4.56837	-4.62049	-4.65087	-4.73676	-4.50058	-3.82243	-2.91935	-2.84492	-2.52134	-3.43166	-4.19478	-4.81372	-4.77097	-4.80975	-4.56801	-2.88874	-2.67077	-3.42988	-2.30708
TGME49_225850	peptidase, M28 family protein	-4.03466	-3.62111	-3.1027	-2.77839	-2.24067	-2.1188	-2.34495	-2.69427	-2.91985	-3.95492	-2.84704	-3.08498	-3.09719	-2.85618	-2.57713	-2.45847	-2.41064	-3.06965	-3.63511	-3.96027	-4.35611	-3.55082	-2.87871	-2.81334	-2.54463	-2.14538	-2.51253	-2.81501	-2.60106	-3.99188
TGME49_218240	hypothetical protein	-4.2403	-4.29254	-3.01924	-2.46577	-2.45191	-2.49658	-2.46475	-2.14303	-2.3967	-3.83728	-4.27492	-3.7696	-3.13359	-2.87264	-2.54452	-2.42199	-2.13682	-2.24956	-2.28912	-3.90788	-4.03015	-4.50078	-3.83489	-3.36534	-2.4652	-2.08538	-2.34863	-2.30446	-2.17501	-3.85535
TGME49_288830	NADH dehydrogenase (NDH2-II)	-3.9509	-2.69712	-2.20779	-2.72336	-3.16151	-3.42793	-3.33677	-3.07521	-2.33874	-4.02072	-2.37793	-2.02626	-2.45166	-2.7546	-3.06181	-3.46163	-4.03523	-4.64185	-4.36532	-4.01333	-4.25597	-3.45877	-1.59598	-1.87444	-2.60845	-3.30247	-4.54436	-4.66571	-3.64993	-4.07484
TGME49_224890	hypothetical protein	-3.71034	-3.83517	-4.05312	-4.24458	-3.71887	-2.54605	-2.16308	-2.58032	-2.4959	-3.06456	-4.00737	-4.39736	-4.35518	-4.33284	-4.20826	-3.87001	-3.17857	-1.89365	-1.60413	-3.09124	-3.66192	-4.12182	-4.43169	-4.4261	-4.25438	-3.92439	-2.7349	-1.63698	-2.41521	-2.95323
TGME49_253290	valyl-tRNA synthetase	-3.63912	-4.4624	-4.85926	-4.73074	-4.18743	-3.21864	-2.88698	-3.23061	-3.5754	-2.31274	-4.52913	-4.72393	-4.73156	-4.76769	-4.74029	-4.62832	-3.92508	-2.97334	-2.83039	-2.48381	-3.46145	-4.13092	-4.71142	-4.64249	-4.64593	-4.22193	-2.83084	-2.64933	-3.24049	-2.37114
TGME49_240650	coatomer protein complex, subunit alpha, putative	-3.09675	-3.03498	-3.03141	-3.4638	-3.35366	-3.6241	-3.64101	-3.9295	-3.93321	-3.00163	-2.79937	-3.33359	-3.66895	-3.64357	-3.70822	-3.80901	-3.8967	-3.88885	-4.09505	-2.91559	-3.14595	-3.28795	-3.45533	-3.7497	-4.027	-4.04248	-3.26954	-3.64079	-3.68994	-2.63361
TGME49_230960	splicing factor 3b, subunit 3, putative	-2.11229	-3.41353	-3.91471	-4.17953	-4.33968	-4.42213	-4.39823	-4.60824	-4.57346	-3.07329	-2.65553	-3.71136	-3.75559	-3.81743	-3.89921	-4.06816	-4.14546	-4.12895	-4.13253	-2.83448	-1.9363	-2.73725	-4.19924	-4.42809	-4.33772	-4.86758	-4.41205	-4.58486	-4.75693	-3.32761
TGME49_315220	rhoptry protein ROP14	-4.3633	-4.79025	-3.18676	-3.1017	-1.79301	-1.82858	-2.14959	-2.57524	-2.56556	-4.02969	-4.44428	-2.88015	-2.83863	-3.04346	-2.66723	-1.96875	-1.79793	-2.84946	-3.22636	-3.99707	-4.40941	-4.763	-3.6386	-1.90533	-2.51945	-1.79939	-2.28621	-3.18257	-2.65248	-4.064
TGME49_203780	hypothetical protein	-2.87951	-2.65703	-2.90889	-3.21492	-3.63697	-4.0103	-3.92099	-3.68884	-3.58519	-3.37614	-2.55761	-2.80927	-2.84852	-3.01661	-3.34446	-3.64432	-3.8926	-3.95158	-3.90584	-3.38599	-2.73076	-2.82992	-2.95194	-3.25233	-3.29058	-3.66484	-3.97029	-3.82985	-3.47358	-3.42169
TGME49_246170	ARID/BRIGHT DNA binding domain-containing protein	-3.094	-2.30085	-3.06848	-3.19679	-3.20761	-3.46758	-3.54127	-3.62182	-3.67995	-3.61297	-2.90793	-2.82518	-2.6699	-2.73128	-3.01482	-3.56467	-3.81507	-3.81262	-3.82357	-3.42578	-3.18723	-2.63345	-2.69276	-3.13037	-2.85587	-3.31655	-3.7796	-3.9176	-3.55412	-3.54716
TGME49_270930	hypothetical protein	-2.09754	-3.06788	-3.65045	-3.83274	-4.01366	-4.11116	-4.1892	-4.42984	-4.36429	-3.45389	-2.56441	-3.18791	-3.23678	-3.18638	-3.38323	-3.63087	-3.86593	-3.8581	-3.81176	-3.20505	-2.46053	-2.10089	-3.67447	-3.87977	-3.74518	-4.37212	-4.31391	-4.34196	-4.38268	-3.43546
TGME49_292950	hypothetical protein	-3.96737	-3.72184	-2.22626	-1.97494	-2.52766	-3.22684	-3.32409	-3.36515	-2.75868	-3.91397	-3.88029	-2.7025	-2.12109	-2.10938	-2.30786	-2.63596	-3.46732	-4.03353	-3.92483	-3.95096	-3.70117	-4.10614	-3.57188	-2.68241	-1.88896	-1.88854	-3.14367	-3.5769	-2.91457	-3.9765
TGME49_235340	hypothetical protein	-4.33434	-4.4754	-3.04186	-2.35158	-2.15311	-2.03344	-2.2151	-2.71649	-2.9456	-3.9807	-4.56389	-3.69233	-2.98453	-2.74616	-2.42798	-2.22689	-1.93721	-2.32056	-2.78832	-4.0098	-4.31862	-4.76327	-3.77329	-3.11266	-2.16389	-1.85321	-2.04794	-2.71556	-2.47058	-4.0628
TGME49_249270	protein disulfide isomerase-related protein (provisional), putative	-3.22543	-3.83915	-3.90424	-2.8785	-2.55268	-2.42006	-2.76977	-2.88317	-3.0441	-3.4479	-3.73209	-3.89783	-3.47783	-3.11812	-2.67261	-2.40797	-2.03256	-2.72829	-3.54208	-3.50697	-2.9598	-3.33681	-3.75514	-3.69371	-3.04523	-2.68848	-2.6021	-2.95792	-3.27777	-3.55709
TGME49_313430	hypothetical protein	-3.61087	-3.26198	-2.31166	-2.85022	-2.65601	-2.9472	-2.96643	-3.24531	-2.93685	-3.90303	-2.60894	-2.60706	-2.67665	-2.59231	-2.61498	-2.90534	-3.31066	-3.92305	-4.0649	-3.94438	-3.36604	-3.13054	-2.51316	-2.53603	-2.48192	-2.73828	-3.63929	-4.03169	-3.38532	-3.92602
TGME49_202550	NLI interacting factor family phosphatase	-3.97266	-4.20695	-2.8913	-2.29201	-1.90395	-2.16489	-2.88493	-3.1449	-2.7787	-3.93808	-4.40714	-3.34232	-2.6541	-2.43835	-2.3156	-2.14937	-2.13335	-3.20545	-3.35885	-3.93703	-3.48425	-3.58283	-3.4845	-3.01917	-2.35105	-2.06022	-2.50764	-3.5924	-3.01419	-3.88286
TGME49_219800	vacuolar ATP synthase subunit b, putative	-3.43597	-3.64756	-3.89865	-3.44485	-3.15697	-2.8467	-2.6838	-2.41091	-2.62231	-3.18236	-3.87835	-4.07453	-3.71546	-3.43891	-3.06045	-2.90114	-2.70981	-2.631	-2.50017	-3.17428	-2.50887	-3.51644	-4.06958	-4.13201	-3.82581	-3.5043	-3.24443	-3.11192	-3.25433	-3.10627
TGME49_269290	hypothetical protein	-3.62976	-3.37111	-2.48956	-2.89017	-2.77464	-2.84332	-2.82404	-2.89964	-2.82065	-3.82712	-2.71467	-2.64465	-2.73224	-2.61806	-2.60523	-2.88453	-3.28507	-3.55809	-3.85543	-3.91908	-3.29317	-3.33818	-2.68079	-2.69098	-2.65685	-2.91448	-3.60535	-3.23343	-2.61103	-3.89079
TGME49_273460	eukaryotic translation initiation factor 3 subunit 6 interacting protein	-2.67756	-3.04597	-3.42983	-3.78838	-4.11377	-4.13615	-4.06928	-4.10498	-4.00103	-2.91657	-3.36767	-3.85763	-4.00883	-4.04083	-3.99233	-3.71407	-3.80345	-3.73387	-3.85863	-2.67902	-2.86109	-3.09095	-3.83447	-4.13657	-4.29007	-4.25229	-3.28461	-3.62835	-4.05027	-2.67055
TGME49_231600	HEAT repeat-containing protein	-3.4412	-3.1305	-3.42899	-3.72115	-3.64045	-3.34168	-3.20046	-3.56213	-3.83932	-2.76608	-3.47859	-3.86918	-4.08964	-4.2162	-4.12267	-4.25443	-3.89917	-3.1438	-3.09725	-2.70222	-3.64587	-3.57125	-3.77087	-4.02491	-4.26923	-4.16431	-2.98881	-2.91065	-3.5111	-2.45778
TGME49_304760	RNA recognition motif-containing protein	-2.33433	-2.99882	-3.62655	-3.83828	-4.0342	-4.31933	-4.33165	-4.25687	-4.33815	-3.13181	-2.66967	-3.30171	-3.31325	-3.3954	-3.61597	-4.15685	-4.41979	-4.1058	-4.26361	-2.96983	-2.32492	-2.54862	-3.52318	-3.86338	-3.82572	-4.16449	-4.21746	-4.23759	-4.33652	-3.33298
TGME49_231630	alveolin domain containing intermediate filament IMC4	-4.41506	-4.47677	-3.3412	-2.40991	-2.43917	-2.17625	-2.21845	-2.05079	-2.24257	-4.04578	-4.50378	-3.562	-2.8232	-2.63175	-2.50279	-2.30402	-2.05384	-2.40333	-2.73467	-4.00964	-4.38058	-4.84072	-3.7102	-3.12723	-2.14704	-1.87093	-2.18484	-2.53352	-2.37452	-4.08283
TGME49_277270	NTPase II	-2.83569	-3.24101	-2.88165	-2.85712	-2.68069	-3.32713	-3.28288	-3.2231	-3.11111	-3.90816	-4.12666	-3.72305	-3.06541	-2.97764	-2.31744	-1.82935	-2.2966	-2.6629	-3.59701	-3.76243	-2.44879	-3.25964	-3.70558	-3.80854	-3.49774	-2.84981	-3.01823	-3.26445	-3.27324	-3.67939
TGME49_262880	hypothetical protein	-4.09536	-4.28202	-4.10671	-3.76882	-2.98105	-2.04789	-1.43958	-1.82429	-3.111	-3.9348	-3.78371	-3.83689	-3.76067	-3.65348	-3.29227	-2.87124	-2.51187	-1.57929	-1.65626	-3.84755	-4.12998	-4.06363	-3.57717	-3.61295	-3.35182	-2.77022	-2.32673	-1.57364	-2.15909	-3.85346
TGME49_211690	AAA family protein	-2.46149	-3.51302	-3.29575	-3.65283	-3.59528	-3.76289	-3.80702	-3.72919	-3.45241	-3.24091	-2.72587	-2.69043	-2.94257	-3.14635	-3.36463	-3.58676	-3.83625	-3.98865	-4.00589	-3.28794	-2.67978	-2.80644	-3.03533	-3.19887	-3.53501	-3.77827	-3.90331	-3.81285	-3.49091	-3.38392
TGME49_205710	lysine-tRNA ligase	-3.67068	-4.82565	-5.4821	-5.46705	-4.65384	-3.54667	-3.32333	-3.55158	-3.73765	-2.09054	-4.62243	-5.05424	-5.12305	-5.15073	-5.09834	-4.73884	-3.96842	-2.90801	-2.80574	-2.43883	-3.66252	-3.88787	-4.60538	-4.77511	-4.78887	-4.57858	-2.92185	-2.68589	-3.30437	-2.28807
TGME49_293470	hypothetical protein	-4.20669	-4.28531	-4.2539	-3.47268	-2.97583	-2.30529	-1.96433	-1.58021	-1.76056	-3.86645	-4.1453	-4.0088	-3.53413	-3.30389	-3.08191	-2.97604	-2.45512	-1.77074	-1.48382	-3.82324	-3.7542	-4.01485	-3.86871	-3.93374	-3.41294	-2.83864	-2.49288	-1.60134	-1.88373	-3.82474
TGME49_221210	cyclophilin	-4.15036	-4.51869	-3.82946	-2.78353	-2.36188	-2.37064	-2.6855	-2.57919	-3.08225	-3.06409	-4.78747	-4.32796	-3.60002	-3.27551	-2.89931	-2.36814	-1.97615	-2.27159	-2.80904	-3.42667	-3.25251	-4.22665	-4.42732	-3.94992	-3.23636	-2.48678	-2.47047	-2.37261	-2.64711	-3.28536
TGME49_254880	Alpha-galactosidase	-4.24339	-3.94095	-3.02055	-2.76588	-1.80637	-2.01	-2.72906	-2.74384	-2.45119	-3.99907	-3.87627	-2.82226	-2.7434	-2.94195	-2.53947	-2.04526	-2.08291	-3.18141	-3.43157	-3.96526	-4.28576	-4.33345	-3.3278	-2.10371	-2.53635	-1.97351	-2.37486	-3.26918	-2.45133	-3.98417
TGME49_314100	tetratricopeptide repeat-containing protein	-4.06014	-4.23253	-4.72224	-4.82662	-4.37181	-3.00759	-2.70856	-3.17714	-3.39983	-2.30689	-4.44962	-4.83782	-4.89947	-4.94644	-4.8351	-4.48451	-3.89945	-2.65563	-2.28262	-2.56462	-4.04322	-4.57428	-4.38012	-4.51307	-4.70343	-4.43765	-2.83965	-2.23215	-2.94863	-2.32894
TGME49_225200	hypothetical protein	-3.21266	-3.09257	-2.61094	-2.85467	-3.00766	-3.33664	-3.101	-3.10324	-3.11144	-3.76166	-3.67093	-2.10009	-2.08245	-2.62753	-2.81303	-2.90099	-3.56665	-3.94567	-3.64934	-3.8622	-3.73139	-2.37771	-3.18919	-2.06062	-2.76103	-2.91119	-3.85586	-3.78784	-3.01458	-3.94734
TGME49_235930	domain K- type RNA binding proteins family protein	-2.08342	-3.63595	-4.75354	-4.72803	-4.86804	-4.98507	-5.16179	-5.40391	-5.42449	-2.72167	-3.96782	-4.55474	-4.73353	-4.80769	-4.80353	-4.77792	-4.34565	-4.49683	-5.07311	-2.337	-2.67703	-3.00823	-4.32728	-4.67369	-4.72312	-4.65177	-3.36077	-3.76355	-4.08305	-2.61238
TGME49_258390	DnaJ protein, putative	-3.01586	-3.59381	-3.67179	-2.93046	-2.56313	-2.5098	-2.84833	-2.82743	-2.93669	-3.7433	-3.3931	-3.3977	-3.1024	-2.87788	-2.61799	-2.39978	-2.22312	-2.80264	-3.29499	-3.7933	-3.21858	-3.30727	-3.38722	-3.35139	-2.78899	-2.67232	-2.74962	-2.85967	-2.76276	-3.76249
TGME49_247760	AMP-binding enzyme domain-containing protein	-3.8942	-3.95671	-4.31322	-4.51215	-4.02671	-3.05652	-2.57937	-2.60665	-3.18808	-2.55091	-4.31958	-4.60582	-4.70391	-4.66066	-4.16694	-3.49363	-3.20137	-2.38821	-2.08261	-2.79637	-3.95919	-4.45816	-4.60915	-4.62628	-4.52426	-4.02458	-2.75655	-1.97878	-2.57134	-2.51743
TGME49_243710	t-complex protein beta subunit	-3.2476	-3.01461	-3.59416	-4.05792	-4.25938	-3.95616	-3.74357	-3.62588	-3.73916	-2.62608	-3.68494	-4.19412	-4.41391	-4.40357	-4.48554	-4.42654	-4.08242	-3.36198	-3.09607	-2.56853	-3.51423	-3.88762	-4.15031	-4.38924	-4.58653	-4.29023	-2.96024	-3.0088	-3.40571	-2.33497
TGME49_281440	hypothetical protein	-3.61735	-3.88161	-3.29233	-3.03108	-2.86168	-2.64604	-2.48308	-2.13457	-2.39668	-3.69279	-4.08075	-3.57164	-3.11154	-3.03169	-2.77106	-2.53977	-2.30385	-2.14446	-2.35203	-3.81214	-3.58037	-3.48185	-3.21382	-3.13493	-3.00563	-2.57774	-2.84606	-2.3846	-2.29788	-3.81493
TGME49_295110	rhoptry protein ROP7	-3.73924	-3.64482	-2.3205	-2.59266	-2.80264	-3.09953	-3.35683	-2.9607	-2.47147	-3.70354	-4.03342	-1.98621	-2.06724	-2.58972	-2.86827	-2.81666	-3.12852	-4.09065	-4.16116	-3.87067	-3.54003	-3.57086	-3.13354	-1.61316	-2.54164	-2.80647	-3.77248	-4.03524	-3.22063	-3.83511
TGME49_273520	PCI domain-containing protein	-2.45694	-3.08627	-3.76838	-3.99329	-4.19291	-4.21943	-4.30613	-4.33285	-4.30173	-2.91702	-3.42522	-3.86689	-4.08415	-4.07965	-4.14916	-4.36158	-4.11902	-3.91645	-4.08718	-2.59051	-2.72092	-2.78723	-3.95343	-4.17963	-4.37853	-4.36734	-3.41347	-3.81218	-4.0313	-2.77901
TGME49_231440	LsmAD domain-containing protein	-2.1582	-3.15062	-3.78418	-3.83557	-4.14339	-4.28765	-4.19195	-4.12258	-4.26168	-3.28306	-2.50477	-3.56855	-3.52551	-3.56142	-3.75677	-4.12184	-4.25782	-4.07469	-4.26093	-2.95318	-2.28007	-2.67044	-4.01044	-4.18528	-3.9472	-4.09571	-3.8827	-3.91849	-4.2333	-3.24047
TGME49_243730	rhoptry protein ROP9	-3.76467	-3.70939	-2.30327	-2.46445	-2.44306	-3.41339	-3.65937	-3.23444	-2.93601	-3.50935	-4.52161	-2.2449	-2.15092	-2.68294	-2.7085	-2.3691	-3.10626	-3.89765	-3.76379	-3.75502	-3.51569	-3.84394	-3.50812	-1.84901	-2.63643	-2.45608	-3.3147	-3.70396	-2.99828	-3.66247
TGME49_239400	hypothetical protein	-3.65592	-4.12251	-3.09196	-2.58296	-2.54406	-2.41913	-2.39943	-2.62366	-2.67572	-3.86953	-4.24508	-3.31434	-2.70427	-2.55896	-2.46882	-2.50788	-2.46017	-2.73415	-2.99863	-3.80266	-3.9569	-4.2473	-3.59428	-2.98856	-2.08877	-1.90306	-2.57832	-2.93352	-2.5595	-4.00307
TGME49_232710	ribosomal protein RPS3A	-2.29695	-3.11867	-3.83444	-3.95602	-4.27522	-4.34813	-4.41007	-4.36476	-4.36306	-3.02561	-3.26568	-3.60337	-3.72558	-3.77346	-3.85078	-3.92924	-3.83773	-3.80704	-3.99846	-2.74699	-2.65262	-2.30449	-3.79074	-4.00365	-4.13926	-4.11257	-3.83065	-4.07968	-4.29507	-3.06329
TGME49_205010	U2 small nuclear ribonucleoprotein family protein, putative	-2.15918	-3.00104	-3.42784	-3.79714	-4.28191	-4.37791	-4.31744	-4.61717	-4.61562	-3.36204	-2.45291	-3.51023	-3.70767	-3.66338	-3.9665	-4.41195	-4.34477	-4.33769	-4.57934	-2.89243	-1.97191	-2.71904	-4.12921	-4.29002	-4.23557	-4.68086	-4.3452	-4.49247	-4.77805	-3.35626
TGME49_320460	ABC transporter transmembrane region domain-containing protein	-4.23595	-4.33134	-3.97412	-3.49685	-2.97499	-2.27207	-1.74724	-1.49133	-2.22532	-3.98975	-3.97369	-3.82676	-3.79283	-3.58244	-3.23519	-3.01196	-2.45985	-1.76371	-1.06778	-3.9685	-4.17319	-4.51344	-3.54142	-3.51905	-3.09198	-2.73232	-2.50974	-1.77581	-1.3101	-3.94808
TGME49_260540	alveolin domain containing intermediate filament IMC14	-4.35926	-4.49034	-3.13258	-2.37748	-2.2326	-2.10378	-2.25314	-2.41257	-2.49244	-4.04319	-4.46143	-3.49607	-2.82768	-2.61502	-2.41782	-2.1918	-2.00548	-2.54747	-3.03281	-4.01555	-4.20385	-4.6646	-3.74913	-3.02808	-2.19373	-1.82529	-2.14794	-2.79351	-2.54545	-4.01187
TGME49_320180	SAG-related sequence SRS16C	-4.40215	-4.80634	-3.99613	-3.07717	-2.66746	-2.32467	-2.11703	-1.55918	-1.51405	-4.01262	-4.81987	-4.3793	-3.73351	-3.34313	-2.88876	-2.44725	-1.9863	-1.77143	-1.53227	-3.93734	-4.37795	-4.93035	-4.39282	-3.86425	-3.12065	-2.38232	-2.14439	-1.71568	-1.16871	-3.98178
TGME49_291140	CCR4-Not complex component, Not1 protein	-2.75317	-3.14175	-3.02573	-3.31238	-3.11063	-3.45871	-3.42025	-3.64578	-3.73574	-3.43101	-2.70125	-3.03516	-3.22486	-3.20925	-3.27533	-3.63664	-3.7959	-3.75879	-3.86495	-3.19892	-2.48951	-2.55596	-3.51412	-3.77679	-3.78104	-3.93799	-3.82389	-3.95576	-3.89013	-3.31237
TGME49_233120	AP2 domain transcription factor AP2VIII-2	-3.40341	-2.37954	-3.17363	-3.16936	-3.32135	-3.35043	-3.19613	-2.76469	-3.30882	-3.5836	-2.94878	-2.84552	-2.62507	-2.69295	-3.14759	-3.77224	-3.97731	-3.99716	-4.09712	-3.33563	-3.75684	-3.41854	-3.24192	-3.50213	-3.2362	-3.4427	-3.4984	-2.00314	-1.38761	-3.68039
TGME49_308890	transcription elongation factor SPT6	-3.23372	-3.58316	-3.73647	-3.6239	-3.54991	-3.70156	-2.96788	-1.75305	-2.41454	-3.29511	-3.21022	-3.61668	-3.84243	-3.80688	-3.9449	-4.08806	-3.97966	-3.84564	-4.02033	-2.72054	-2.94998	-2.83303	-3.69441	-4.02515	-4.16585	-4.22102	-3.43255	-3.69874	-3.8659	-2.72705
TGME49_246220	hypothetical protein	-3.60942	-3.07767	-3.31392	-2.82248	-2.6145	-2.35555	-2.45777	-2.65495	-3.05869	-3.98383	-2.87247	-3.24041	-3.24612	-2.99961	-2.81379	-2.70307	-2.42547	-2.57756	-2.81017	-3.9495	-4.17224	-3.63294	-3.03399	-2.95908	-2.73836	-2.40176	-2.48664	-2.3311	-2.46807	-3.99085
TGME49_321680	hypothetical protein	-3.12457	-2.24552	-3.28118	-3.79116	-4.46977	-4.78573	-4.55809	-4.31054	-4.78678	-2.8541	-4.26535	-4.5643	-4.83057	-4.74174	-5.32196	-5.42263	-4.63767	-4.14315	-3.97494	-2.31726	-3.03036	-3.2552	-3.40858	-3.86856	-3.89631	-3.78615	-3.35966	-3.39478	-3.76623	-2.76
TGME49_320220	ubiquinol cytochrome c oxidoreductase, putative	-3.9621	-2.20443	-2.28592	-2.70149	-3.35904	-3.76476	-3.77368	-3.30272	-2.54432	-4.02585	-2.4132	-2.07791	-2.47165	-2.71029	-3.09417	-3.35502	-3.97363	-4.5098	-4.09083	-4.00732	-4.39002	-3.69655	-1.54855	-1.88528	-2.50877	-3.33879	-4.56105	-4.51491	-3.53641	-4.07736
TGME49_222020	phosphoglycerate kinase PGKII	-4.10571	-4.56313	-3.82295	-2.73164	-1.95487	-2.07994	-2.80071	-3.08245	-2.69708	-3.2633	-4.56779	-3.99779	-3.57835	-3.33985	-3.10518	-2.50794	-1.56384	-1.89519	-2.83736	-3.77096	-3.58181	-4.10922	-3.92009	-3.02691	-2.62525	-2.521	-2.33585	-2.6378	-2.87118	-3.58778
TGME49_202390	S15 sporozoite-expressed protein	-4.17292	-4.63192	-4.42908	-3.77391	-3.14069	-2.3648	-1.85547	-1.60903	-1.54453	-3.81829	-4.70527	-4.27086	-3.90505	-3.62993	-3.01566	-2.6075	-2.19178	-1.80647	-1.42223	-3.73853	-4.05624	-4.21044	-4.05235	-3.87315	-3.36196	-2.80838	-2.38464	-1.66363	-1.49533	-3.7532
TGME49_304710	eukaryotic peptide chain release factor, putative	-2.47623	-2.88812	-3.73221	-3.80756	-4.06064	-3.7737	-3.61708	-3.67806	-3.74605	-3.26394	-3.06272	-3.49056	-3.63473	-3.60388	-3.67794	-3.79243	-3.63021	-3.48369	-3.66914	-2.90785	-2.81781	-2.55743	-3.58355	-3.97876	-3.95561	-3.93997	-3.41334	-3.40057	-3.94761	-3.08563
TGME49_319920	2-oxo acid dehydrogenases acyltransferase (catalytic domain) domain-containing protein	-3.63844	-2.10326	-2.54542	-3.13742	-3.76264	-3.9597	-3.76915	-3.27135	-2.65103	-3.76514	-2.51138	-2.0189	-2.40984	-2.74651	-3.14938	-3.6843	-4.33845	-4.53741	-4.01124	-3.88279	-4.24912	-3.41298	-1.68843	-1.92001	-2.6445	-3.34701	-4.61805	-4.21858	-3.33172	-3.9878
TGME49_244250	hypothetical protein	-4.34459	-4.47258	-1.45718	-2.30815	-3.23806	-4.61204	-4.62658	-3.9856	-3.1496	-3.40268	-4.55637	-1.81539	-1.85199	-2.5232	-2.88705	-3.14751	-4.22654	-4.8126	-4.43855	-3.71082	-4.18382	-4.36417	-3.25114	-1.41515	-2.39835	-2.74934	-3.94875	-3.95154	-2.69318	-3.57079
TGME49_270510	asparaginyl-tRNA synthetase (NOB+tRNA synthase)	-3.69281	-4.03068	-4.68129	-5.04964	-4.71794	-3.50318	-3.17703	-3.49959	-3.80845	-2.21772	-4.66083	-4.93802	-5.1586	-5.31981	-5.37591	-4.76508	-4.04585	-3.02897	-2.90744	-2.40556	-3.77348	-4.44244	-4.7977	-4.8141	-5.00231	-4.53319	-2.77999	-2.60311	-3.34917	-2.21846
TGME49_231910	ATP synthase F1 gamma subunit	-4.00888	-2.09448	-2.26076	-2.44828	-3.40201	-3.75837	-3.72284	-3.79066	-3.35022	-3.98366	-2.44065	-1.9852	-2.4226	-2.69803	-3.17152	-3.49487	-4.10472	-4.66059	-4.29738	-3.9864	-4.21758	-3.43709	-1.66513	-1.82469	-2.52982	-3.18963	-4.74114	-4.81106	-4.05326	-4.04021
TGME49_239820	D-3-phosphoglycerate dehydrogenase	-2.77799	-3.05052	-3.58347	-4.01474	-4.21921	-4.27808	-4.2274	-4.10596	-4.32351	-2.73118	-3.26253	-3.92456	-4.1216	-4.16749	-4.26772	-4.47597	-4.22957	-4.09995	-4.53583	-2.57073	-2.88405	-2.91206	-3.87785	-4.23402	-4.35642	-4.33174	-3.2974	-3.57214	-3.68456	-2.71207
TGME49_256990	glycyl-tRNA synthetase	-3.77081	-3.85229	-4.36188	-4.62277	-4.38353	-3.10368	-2.85943	-3.30098	-3.56284	-2.39246	-4.40052	-4.70828	-4.90862	-4.993	-4.86737	-4.50914	-3.84891	-2.78638	-2.62959	-2.52184	-3.82441	-4.26975	-4.65427	-4.55629	-4.69223	-4.30561	-2.80042	-2.51345	-3.45918	-2.2829
TGME49_258360	hypothetical protein	-4.30072	-4.56624	-2.82463	-3.23701	-3.63576	-3.39563	-2.0799	-1.298	-2.16418	-3.8175	-4.58384	-2.14277	-2.03415	-2.66355	-2.99167	-3.16343	-3.47946	-3.2161	-2.57519	-3.84862	-4.25599	-4.35904	-3.2716	-1.86771	-2.73706	-3.01591	-3.62371	-2.38603	-1.58168	-3.89684
TGME49_285980	glucosephosphate-mutase GPM1	-3.85468	-3.97328	-4.39172	-4.60805	-4.05155	-2.86246	-2.35428	-2.46754	-3.13722	-2.66578	-4.25061	-4.65878	-4.7778	-4.66112	-4.53079	-4.11282	-3.33268	-2.24901	-1.93244	-2.78973	-3.92967	-4.48069	-4.63342	-4.68576	-4.56761	-4.24307	-2.6838	-1.92769	-2.7631	-2.51858
TGME49_286720	heat shock protein HSP28	-3.86007	-2.04726	-2.32005	-2.56839	-3.36778	-4.04975	-4.15214	-3.85001	-3.15407	-3.87948	-2.55431	-2.20391	-2.50611	-2.73708	-3.00737	-3.2096	-3.90469	-4.38421	-3.86691	-3.8795	-3.19702	-3.60248	-2.13642	-2.18251	-2.70146	-3.19553	-4.46882	-4.26354	-3.45653	-3.86785
TGME49_297500	T-complex protein 1 eta subunit	-3.37743	-3.008	-3.52302	-3.93693	-4.07276	-3.78047	-3.45055	-3.38403	-3.66309	-2.69036	-3.59508	-4.1157	-4.20647	-4.31291	-4.32988	-4.46023	-4.03159	-3.49019	-3.26515	-2.58683	-3.51145	-3.80708	-4.03808	-4.27547	-4.52562	-4.32362	-2.9985	-2.96561	-3.42308	-2.36996
TGME49_204310	hypothetical protein	-3.46753	-3.78346	-3.72486	-3.19866	-2.31865	-2.17221	-2.25255	-2.35132	-2.95288	-3.92873	-3.42809	-3.37701	-3.35	-3.17581	-2.86026	-2.50575	-2.11247	-2.22899	-2.64976	-3.91273	-3.65914	-3.5498	-3.12511	-3.05038	-3.04947	-2.50734	-2.38925	-2.46864	-2.62805	-3.91707
TGME49_313140	isocitrate dehydrogenase	-3.70352	-3.13789	-2.42897	-3.00565	-4.03862	-4.3449	-4.08737	-3.49356	-2.64882	-3.01007	-3.27108	-2.06574	-2.31071	-2.77899	-3.15134	-3.54386	-4.43053	-4.66535	-4.04308	-3.49431	-3.54287	-3.98738	-2.41714	-1.99534	-2.65742	-3.41163	-4.2598	-4.33339	-3.41742	-3.35579
TGME49_288400	LETM1 family protein	-3.86083	-2.36585	-2.19933	-2.54171	-3.3401	-3.82675	-3.80791	-3.5158	-2.89978	-3.90789	-2.3474	-1.9464	-2.42241	-2.73758	-3.21554	-3.80715	-4.54423	-4.8501	-4.20087	-3.97132	-3.91182	-3.32773	-1.69761	-1.90159	-2.73442	-3.37939	-4.73492	-4.60674	-3.68677	-4.01246
TGME49_216580	hypothetical protein	-2.34751	-2.78508	-3.48744	-3.37038	-3.65149	-3.82253	-3.8779	-3.76535	-3.73467	-3.65227	-2.11194	-3.08119	-3.03069	-3.04727	-3.45137	-4.17946	-4.34762	-4.12319	-3.9929	-3.43211	-2.50149	-2.89043	-3.26788	-3.53055	-3.09972	-3.65036	-4.18203	-3.96641	-3.76771	-3.44087
TGME49_290720	vacuolar proton translocating ATPase subunit, putative	-4.21812	-4.39272	-3.86985	-3.48737	-2.73822	-2.1203	-1.62776	-1.7364	-2.54637	-4.0201	-3.77528	-3.73732	-3.68166	-3.36012	-3.01014	-2.8613	-2.30376	-1.80096	-1.54998	-3.97846	-4.33739	-4.33881	-3.55976	-3.37792	-2.8837	-2.46436	-2.27668	-1.83203	-1.77998	-4.01997
TGME49_235170	ATPase, AAA family protein	-2.83541	-2.13029	-3.36364	-3.47217	-3.64227	-3.76078	-3.82741	-3.8693	-3.99007	-3.54761	-2.88003	-2.89954	-2.72401	-2.78001	-3.14225	-3.53754	-3.76392	-3.82338	-3.79606	-3.37696	-3.25305	-2.64404	-2.64116	-3.1506	-2.83846	-3.23471	-3.70791	-3.9034	-3.53466	-3.55745
TGME49_266435	hypothetical protein	-3.35827	-3.8793	-2.60557	-2.97536	-2.62958	-2.79118	-2.9737	-3.15879	-2.72785	-3.65977	-3.86142	-2.25172	-2.32137	-2.7238	-2.67038	-2.63557	-2.87155	-3.63701	-3.75941	-3.84216	-3.23915	-3.58097	-3.19648	-2.05355	-2.66161	-2.7572	-3.37693	-3.68905	-3.10741	-3.78903
TGME49_205440	CCT chaperonin gamma subunit	-3.20408	-2.81094	-3.75159	-4.24402	-4.51131	-4.11321	-3.77445	-3.69874	-3.9751	-2.617	-4.05917	-4.48474	-4.68185	-4.76544	-4.83791	-4.71148	-4.19703	-3.40342	-2.69558	-2.48534	-3.55283	-3.70034	-3.9444	-4.28905	-4.46089	-4.3293	-2.98483	-3.11702	-3.65392	-2.34902
TGME49_232130	hypothetical protein	-1.954	-4.14694	-3.73901	-3.03873	-3.25368	-3.73029	-3.87588	-3.88611	-3.27986	-3.98464	-1.43688	-3.85423	-3.43526	-3.22352	-3.28912	-3.43666	-4.0007	-4.36664	-4.44112	-3.96041	-1.73271	-3.53738	-4.3154	-4.03068	-3.30391	-3.2859	-4.31095	-4.50778	-4.47923	-4.0157
TGME49_291960	rhoptry kinase family protein ROP40 (incomplete catalytic triad)	-3.72047	-3.85443	-2.02343	-2.48489	-3.1516	-3.8193	-3.82285	-3.34212	-2.57218	-3.50548	-4.33868	-1.87146	-1.88029	-2.52133	-2.82054	-3.08921	-3.89657	-4.7305	-4.59425	-3.75607	-3.25622	-3.52354	-3.39774	-1.67613	-2.52032	-2.86802	-4.05485	-4.35513	-3.21205	-3.77006
TGME49_222300	hypothetical protein	-3.11278	-3.65312	-3.55128	-2.69571	-2.24018	-2.43021	-3.03489	-3.26297	-2.71597	-3.80712	-3.77329	-3.81682	-3.40916	-3.21637	-3.0553	-2.60957	-1.77457	-2.05593	-2.68958	-3.848	-3.16952	-2.98679	-3.70301	-3.14295	-2.72152	-2.80496	-2.8615	-2.86464	-2.96726	-3.8543
TGME49_321650	hypothetical protein	-3.70017	-4.05464	-2.29847	-2.66807	-3.10879	-3.60867	-3.39711	-2.80412	-2.27481	-3.48027	-4.18132	-1.89098	-1.93281	-2.55721	-2.83221	-3.12733	-3.96563	-4.42578	-3.9983	-3.777	-3.46194	-3.4234	-3.23828	-1.68986	-2.56477	-2.92315	-3.90396	-4.11631	-3.08702	-3.74263
TGME49_251930	enoyl-acyl carrier reductase ENR	-3.83391	-4.27493	-3.76551	-2.73057	-1.91573	-2.07772	-2.78986	-2.94737	-2.58186	-3.53492	-4.34933	-4.02272	-3.68845	-3.50822	-3.18889	-2.48192	-1.47478	-1.8701	-2.99371	-3.78417	-2.91173	-3.7287	-3.93311	-3.12447	-2.89793	-2.77058	-2.54574	-2.77776	-3.13617	-3.76903
TGME49_248740	hypothetical protein	-4.19664	-3.40032	-3.0531	-2.22172	-2.47957	-2.56525	-2.56945	-2.52015	-2.56408	-3.99758	-3.88572	-3.13022	-2.46033	-2.21239	-2.32155	-2.92128	-3.08799	-2.7964	-3.04233	-3.96832	-4.06614	-4.21402	-3.32867	-2.93075	-2.15333	-1.96876	-2.8095	-2.82074	-2.39044	-3.95287
TGME49_297720	trehalose-phosphatase	-3.14919	-2.69375	-2.80614	-3.43282	-3.83762	-3.65363	-3.51609	-3.70579	-3.70858	-3.22373	-3.07288	-3.42729	-3.82056	-3.86237	-3.98917	-4.20669	-3.97619	-3.79031	-3.71779	-2.77687	-3.39046	-3.23884	-3.52277	-3.80317	-4.13228	-3.36184	-3.23057	-3.38871	-3.61483	-2.61762
TGME49_315770	cytochrome p450 superfamily protein	-4.06125	-2.7832	-2.41121	-2.57	-2.9388	-3.0412	-3.0863	-2.93307	-2.46652	-4.02174	-2.53464	-2.10432	-2.53701	-2.71232	-2.90577	-3.20435	-3.60157	-4.2496	-4.27363	-4.00943	-4.34877	-3.42567	-1.7932	-1.86634	-2.55596	-2.91393	-3.93977	-4.39222	-3.80743	-4.07052
TGME49_231850	serine-threonine phosophatase 2C (PP2C)	-3.71589	-3.36743	-3.93557	-4.39853	-4.48329	-3.98401	-3.69767	-3.54252	-3.7603	-2.31387	-4.28153	-4.94172	-5.1272	-5.16349	-5.24421	-5.18218	-4.27137	-3.35538	-3.19293	-2.37684	-3.79824	-4.22647	-4.67145	-4.94255	-5.04764	-4.49454	-2.832	-2.81979	-3.37943	-2.17739
TGME49_239300	hypothetical protein	-3.149	-3.20535	-2.37586	-1.97321	-2.98652	-4.17213	-4.21726	-3.85291	-2.79388	-3.96428	-3.02034	-2.59333	-2.13459	-2.1753	-2.54007	-2.95847	-4.11249	-4.68186	-4.08821	-3.95467	-2.72892	-3.04288	-3.55081	-3.02929	-2.37079	-2.55692	-3.91337	-4.02484	-3.37295	-3.9676
TGME49_232440	Brf1p family coiled coil protein	-3.06843	-2.20078	-3.50913	-3.55956	-3.99143	-4.11576	-4.1217	-4.02564	-4.41761	-3.04653	-3.47953	-3.68084	-3.5209	-3.39726	-3.58015	-3.88459	-3.82635	-3.58813	-3.59489	-2.81295	-3.31083	-2.80782	-3.30548	-3.63639	-3.36586	-3.65691	-3.42217	-3.38507	-3.64919	-2.93649
TGME49_315490	rhoptry protein ROP10	-3.64557	-3.28231	-1.90075	-2.53885	-3.2822	-3.88497	-3.5719	-2.94133	-3.03853	-3.90671	-4.2981	-1.91419	-1.91386	-2.5627	-2.87853	-2.93378	-3.68969	-3.9566	-3.46982	-3.91361	-3.90896	-3.97266	-3.26635	-1.66673	-2.66597	-2.77061	-3.41092	-3.14302	-2.01907	-3.95776
TGME49_247700	AP2 domain transcription factor AP2XII-4	-3.32074	-2.56563	-3.14539	-3.02252	-2.69591	-3.07891	-3.30081	-3.14776	-3.0415	-3.71147	-2.80286	-2.78515	-2.71477	-2.74867	-3.05255	-3.59924	-3.86805	-3.7693	-3.53283	-3.47732	-3.22292	-2.65492	-2.95647	-3.22829	-2.96447	-2.79241	-3.46121	-3.61417	-3.72648	-3.53598
TGME49_235020	COPI protein, putative	-3.12076	-3.38273	-3.49952	-3.70314	-3.60109	-3.74974	-3.72726	-3.81985	-3.96034	-2.67955	-3.1945	-3.66609	-3.90535	-3.90508	-3.96063	-4.11027	-3.95764	-3.86561	-3.98379	-2.70615	-3.09287	-3.65531	-3.78039	-4.0432	-4.26466	-4.21594	-3.18383	-3.40192	-3.49548	-2.52058
TGME49_209210	hypothetical protein	-2.41978	-3.04723	-3.73506	-4.06649	-4.08912	-4.34737	-4.4779	-4.65587	-4.48463	-2.91839	-2.95065	-3.58068	-3.7631	-3.86464	-4.13672	-4.45025	-4.49731	-4.31745	-4.36304	-2.6969	-2.58711	-2.61344	-3.77176	-4.05627	-3.9173	-4.44626	-3.83166	-4.11753	-4.23977	-2.95059
TGME49_301270	Tyrosine kinase-like (TKL) protein	-3.22112	-2.27703	-3.05337	-3.17122	-3.20803	-3.40272	-3.45103	-3.55492	-3.70319	-3.5831	-3.13865	-2.53008	-2.53409	-2.84465	-3.01758	-3.08051	-3.83388	-4.1004	-4.15064	-3.43288	-3.27059	-2.51631	-2.63372	-3.24654	-2.94365	-3.34117	-3.73201	-3.82432	-3.61487	-3.53705
TGME49_213392	surface antigen repeat-containing protein	-2.91503	-2.7498	-3.18596	-3.356	-3.85818	-4.11765	-4.22138	-4.09602	-3.83113	-3.01136	-2.76144	-3.01131	-2.99942	-2.93991	-3.03109	-3.55203	-3.82275	-3.93868	-4.13052	-3.27946	-2.89526	-3.06082	-3.18686	-3.26587	-3.10626	-3.29348	-3.68621	-3.85237	-3.68017	-3.20181
TGME49_259640	nucleoporin autopeptidase	-3.18886	-2.79438	-2.69417	-2.9435	-3.20238	-3.41509	-3.32612	-3.30426	-3.09773	-3.68235	-2.55921	-2.62714	-2.69379	-2.69104	-2.82647	-3.18328	-3.63983	-3.96216	-3.99573	-3.75442	-2.91704	-2.86126	-2.59692	-2.85612	-2.95581	-3.40473	-4.00209	-4.14366	-3.72894	-3.63668
TGME49_311360	protein kinase G AGC kinase family member PKG	-3.99697	-4.40043	-4.21613	-3.68598	-2.96801	-2.29854	-1.93207	-1.96423	-2.18421	-3.49905	-4.23029	-3.77333	-3.57495	-3.39171	-3.12344	-3.06085	-2.52021	-1.97054	-1.93032	-3.5108	-3.23848	-3.56431	-3.79119	-3.92766	-3.68371	-3.14044	-2.73012	-2.13421	-2.32986	-3.39668
TGME49_309600	hypothetical protein	-3.15265	-3.42239	-2.98472	-2.78443	-2.85637	-2.87834	-2.91093	-2.76774	-2.73465	-3.87652	-3.0425	-2.95683	-2.73498	-2.7298	-2.74766	-2.7252	-2.74167	-3.01284	-3.31428	-3.87666	-2.77485	-2.42787	-2.79959	-3.03384	-3.11776	-3.41727	-4.09595	-3.95282	-3.58967	-3.92187
TGME49_294730	hypothetical protein	-3.11777	-2.55728	-2.50082	-3.06089	-3.65697	-3.89617	-3.8463	-3.96177	-3.87326	-3.48032	-2.56853	-2.85212	-2.95016	-3.0747	-3.34983	-3.871	-4.0382	-3.94325	-3.68813	-3.31838	-3.00687	-3.25708	-3.07045	-3.19458	-3.40128	-3.41869	-3.31608	-3.57723	-3.60843	-3.11569
TGME49_205040	PGAP1 family protein	-4.02299	-3.56376	-3.06775	-2.76278	-2.20563	-2.13167	-2.36697	-2.7935	-2.95025	-3.96908	-2.88464	-3.14118	-3.13062	-2.89283	-2.57718	-2.43233	-2.42776	-2.98784	-3.39228	-3.95089	-4.32064	-3.40099	-2.76167	-2.71939	-2.52184	-2.20441	-2.57205	-3.01352	-2.90044	-3.97191
TGME49_216880	guanine nucleotide-binding protein	-4.2832	-5.37181	-6.0411	-6.16622	-5.88865	-5.65941	-5.46979	-4.93677	-5.28483	-1.67052	-5.22079	-5.56584	-5.69694	-5.81149	-5.66778	-5.48995	-4.85623	-4.20238	-4.21161	-2.18083	-3.9097	-4.89434	-5.33741	-5.34636	-5.3979	-4.7691	-2.79925	-3.31347	-3.48908	-1.96758
TGME49_249530	exportin 1, putative	-3.2585	-2.93228	-3.19328	-3.53954	-3.70821	-3.49217	-3.42365	-3.84379	-3.89066	-2.90736	-3.2288	-3.68373	-4.03435	-4.08561	-4.05034	-4.07716	-3.99309	-3.72325	-3.92973	-2.68308	-3.56414	-3.39983	-3.62373	-3.99357	-4.23704	-4.18211	-3.10651	-3.21361	-3.72559	-2.4508
TGME49_217890	alkyl hydroperoxide reductase/ Thiol specific antioxidant/ Mal allergen, putative	-2.38196	-3.01042	-4.31094	-4.08374	-4.11832	-3.79636	-3.65801	-3.81351	-4.12365	-3.09526	-3.2581	-3.65183	-3.554	-3.43388	-3.71214	-3.62004	-3.29581	-3.04171	-3.18446	-2.99512	-2.8045	-2.45648	-3.30504	-3.77281	-3.83105	-4.13362	-3.67823	-3.48329	-3.83458	-3.21087
TGME49_273130	SAG-related sequence SRS30A	-4.40851	-4.80245	-3.84301	-2.96513	-2.50314	-2.32843	-2.17119	-1.63143	-1.60143	-4.01063	-4.75757	-4.35892	-3.71434	-3.38244	-2.95411	-2.44984	-1.99133	-1.79674	-1.40064	-3.96822	-4.4473	-5.04929	-4.45451	-3.96468	-3.11608	-2.30436	-2.16199	-1.66104	-1.13535	-4.02106
TGME49_287180	hypothetical protein	-2.0738	-3.30296	-3.81844	-4.00077	-4.03381	-3.96133	-4.15402	-4.25665	-4.30506	-3.35516	-2.60695	-3.40976	-3.54207	-3.50185	-3.55072	-3.51783	-3.83286	-3.93088	-4.16017	-3.03368	-2.62391	-1.8342	-3.6601	-4.05209	-3.98255	-4.46251	-4.29232	-4.38649	-4.3295	-3.41951
TGME49_225860	hypothetical protein	-3.90889	-3.66583	-2.01832	-2.46069	-3.01331	-3.84204	-3.55055	-3.02914	-2.60309	-3.62852	-4.30848	-2.00989	-1.88449	-2.58319	-2.84434	-2.94771	-3.78518	-4.28887	-3.65554	-3.78835	-3.97438	-3.99036	-3.23977	-1.60457	-2.48764	-2.70742	-3.68284	-3.62286	-2.50371	-3.7105
TGME49_221670	transcriptional elongation factor FACT140	-3.24234	-2.83584	-3.68391	-4.13752	-4.40324	-4.60709	-4.69554	-4.84145	-4.72372	-2.42912	-3.59586	-4.06719	-4.19508	-4.26145	-4.54104	-4.79335	-4.62383	-4.35889	-4.79261	-2.45234	-3.33032	-2.88315	-3.35623	-4.06125	-4.22345	-4.4659	-3.40082	-3.8833	-3.89645	-2.54028
TGME49_287500	T complex chaperonin, putative	-3.21576	-3.15077	-3.678	-3.92486	-3.9288	-3.60087	-3.32979	-3.25778	-3.56013	-2.76001	-3.6489	-4.113	-4.27543	-4.26097	-4.30481	-4.38268	-3.97634	-3.37134	-3.12968	-2.60301	-3.38727	-3.44464	-3.87562	-4.21624	-4.31039	-4.02319	-3.04811	-3.11836	-3.45919	-2.49351
TGME49_246130	serpin (serine proteinase inhibitor) superfamily protein	-3.29079	-3.30777	-2.59122	-2.53203	-3.18289	-3.64788	-3.4245	-2.87589	-2.36016	-3.79063	-3.82844	-3.74402	-2.70841	-2.64714	-2.58443	-2.44105	-2.68923	-2.73049	-2.85718	-3.71301	-2.62584	-3.35013	-3.70634	-3.66486	-3.12586	-2.81008	-3.30634	-3.13515	-2.87314	-3.60067
TGME49_320210	WD domain, G-beta repeat domain containing protein	-1.90507	-3.69092	-4.50224	-4.56966	-4.66396	-4.80124	-4.74649	-4.74886	-4.89949	-3.0508	-2.31955	-3.7293	-3.86607	-3.81195	-4.03998	-4.20272	-4.24714	-4.20218	-4.52516	-2.91421	-1.89869	-2.43068	-4.50035	-4.68805	-4.4607	-4.95804	-4.56698	-4.68507	-4.90671	-3.46408
TGME49_260600	Pumilio-family RNA binding repeat-containing protein	-2.55644	-2.92438	-3.05264	-3.46751	-3.72904	-3.84104	-3.72045	-3.93235	-3.87192	-3.4226	-2.60294	-3.04822	-3.10959	-3.18927	-3.2358	-3.41042	-3.55078	-3.72613	-3.84832	-3.31722	-2.48719	-2.70499	-3.72385	-3.88278	-3.71835	-3.96418	-3.84137	-3.52782	-3.43946	-3.2925
TGME49_211460	hypothetical protein	-3.21733	-3.01614	-2.63997	-2.75006	-3.08565	-3.25303	-3.15191	-2.84971	-2.88319	-3.94753	-3.73956	-3.51239	-2.91275	-2.93472	-2.80002	-2.51934	-2.46548	-2.34027	-2.4075	-3.83853	-3.14862	-2.96969	-2.73395	-2.75109	-2.98386	-3.00305	-3.56157	-3.27512	-3.09455	-3.82304
TGME49_258090	hypothetical protein	-4.20973	-3.26269	-2.02957	-1.69183	-2.81412	-4.11587	-4.01209	-3.67276	-2.571	-3.99668	-3.9224	-2.43552	-1.89373	-1.93115	-2.44842	-2.82086	-4.08222	-4.98143	-4.29149	-3.99496	-4.27786	-4.57545	-3.5236	-2.48792	-1.67836	-1.77022	-3.17097	-3.59552	-2.75177	-4.04399
TGME49_229180	HEAT repeat-containing protein	-3.43454	-3.21692	-3.49249	-3.85878	-3.97709	-3.58969	-3.3654	-3.84899	-4.03076	-2.60052	-3.29072	-3.82055	-4.14553	-4.12235	-4.11187	-4.20511	-3.96292	-3.45649	-3.51836	-2.68419	-3.5169	-3.55308	-3.88382	-4.14557	-4.44107	-4.16569	-3.05697	-3.0797	-3.74948	-2.40227
TGME49_285870	SAG-related sequence SRS20A	-4.4104	-4.78933	-3.89242	-3.02921	-2.61472	-2.36785	-2.10876	-1.54771	-1.65007	-3.98083	-4.73858	-4.31724	-3.635	-3.31965	-2.83623	-2.44564	-1.98143	-1.85271	-1.51884	-3.95206	-4.46353	-5.26363	-4.50687	-4.05904	-3.07447	-2.45595	-2.06474	-1.59695	-1.19969	-4.0157
TGME49_222860	eukaryotic translation initiation factor, putative	-2.60548	-3.49303	-4.11249	-4.29152	-4.21083	-4.42443	-4.37277	-4.30669	-4.33053	-2.59326	-3.59954	-3.97536	-4.14478	-4.21882	-4.20334	-4.30794	-4.07637	-3.87043	-4.1952	-2.54604	-2.68663	-3.03993	-3.99448	-4.38896	-4.46584	-4.43968	-3.47458	-3.72704	-3.95328	-2.68377
TGME49_270865	adenylate cyclase, putative	-3.18128	-3.26091	-3.12842	-3.39771	-3.15509	-3.18909	-3.0345	-3.19564	-3.19412	-3.24126	-3.34608	-3.14578	-3.15635	-3.22684	-3.29871	-3.19787	-3.04748	-3.32841	-3.16261	-3.1983	-2.62084	-3.01353	-3.35808	-3.28877	-3.53085	-3.38722	-3.47324	-3.61323	-3.41379	-3.39976
TGME49_202680	peptidase M16, alpha subunit, putative	-3.88119	-2.3958	-2.23795	-2.72942	-3.37739	-3.66629	-3.5761	-3.28069	-2.56866	-3.97024	-2.36551	-2.0186	-2.42624	-2.71904	-3.20333	-3.54851	-4.21893	-4.73582	-4.47514	-3.97043	-4.25901	-3.5361	-1.57344	-1.87579	-2.55329	-3.38698	-4.70649	-4.6883	-3.83875	-4.03504
TGME49_229640	hypothetical protein	-4.24321	-3.68366	-2.05145	-1.60142	-2.48218	-3.63578	-3.75393	-3.76206	-2.94166	-3.99566	-4.06719	-2.61598	-1.99852	-1.98646	-2.26303	-2.65767	-3.68688	-4.43551	-4.181	-3.9924	-4.01217	-4.23336	-3.39767	-2.65974	-1.74654	-1.8348	-3.20769	-3.78436	-2.75683	-3.99556
TGME49_283850	peptidyl-prolyl cis-trans isomerase	-4.21196	-4.92433	-5.44325	-5.24221	-4.71022	-3.80527	-3.53331	-3.58851	-3.96357	-1.94703	-4.96701	-5.18341	-5.09603	-5.15353	-4.95301	-4.50318	-3.85627	-3.0439	-2.74177	-2.41988	-3.94092	-4.89375	-5.33855	-5.16018	-4.98745	-4.57971	-2.77363	-2.54414	-3.00026	-2.14693
TGME49_268590	rhomboid protease ROM4	-4.30478	-4.49566	-3.6164	-3.12792	-2.54066	-2.30276	-1.99089	-1.67695	-2.08753	-3.98598	-4.02527	-3.59052	-3.21684	-2.91328	-2.57245	-2.36601	-2.18676	-2.30373	-2.23273	-3.94311	-4.37436	-4.52243	-3.492	-3.2768	-2.66205	-2.12468	-2.25627	-2.09248	-1.9639	-4.00414
TGME49_228150	hypothetical protein	-2.67589	-3.00708	-2.9929	-3.37272	-3.65325	-3.77466	-3.59012	-3.55708	-3.55611	-3.42669	-2.49698	-2.55213	-2.87959	-3.09303	-3.31387	-3.5791	-3.98326	-3.9045	-3.56796	-3.50245	-2.62569	-2.8011	-3.04283	-3.22761	-3.29292	-3.66506	-3.88982	-3.79505	-3.7395	-3.52377
TGME49_273120	SAG-related sequence SRS30C	-4.40581	-4.80611	-4.14009	-3.1639	-2.69409	-2.28755	-2.05235	-1.52968	-1.54563	-3.99905	-4.68488	-4.32361	-3.70067	-3.30986	-2.86071	-2.42653	-2.06552	-1.8516	-1.44782	-3.94162	-4.40031	-4.86699	-4.36931	-3.98075	-3.08438	-2.29489	-2.13437	-1.69549	-1.29082	-3.9707
TGME49_219710	hypothetical protein	-2.79323	-2.52413	-3.02145	-3.3343	-3.70093	-3.80988	-3.8376	-4.10272	-4.07242	-3.39673	-2.36911	-2.85592	-3.026	-3.14804	-3.39337	-3.91846	-4.1651	-4.1033	-4.06316	-3.33493	-2.76646	-2.24615	-3.15365	-3.58723	-3.33386	-3.89853	-4.23548	-4.30812	-4.04711	-3.39371
TGME49_222100	hypothetical protein	-3.9253	-3.92632	-2.08888	-2.58923	-2.99728	-3.66657	-3.82928	-3.25705	-2.37956	-3.39837	-4.45706	-1.97097	-1.92277	-2.61018	-2.83865	-2.84244	-3.68488	-4.46628	-4.0905	-3.73124	-3.03956	-3.94555	-3.48162	-1.78275	-2.57056	-3.02475	-4.02814	-4.31622	-3.11286	-3.62698
TGME49_225050	adenosylhomocysteinase, putative	-4.16929	-5.38986	-6.02159	-5.94504	-5.12315	-3.66879	-3.27837	-3.61243	-4.0983	-1.92218	-5.04527	-5.38744	-5.49163	-5.53882	-5.51343	-5.01941	-4.02185	-2.8963	-2.69589	-2.38385	-3.67915	-5.02539	-5.50662	-5.10612	-5.04823	-4.65755	-2.79555	-2.54138	-3.44866	-2.15845
TGME49_289620	cathepsin CPC1	-4.32977	-5.16569	-4.81838	-3.40838	-1.44631	-1.91504	-2.09404	-1.68734	-2.71937	-3.9729	-4.83909	-4.81739	-4.4484	-4.13923	-2.90938	-1.55635	-1.52504	-1.88339	-2.04889	-3.96814	-3.88766	-4.79927	-4.66352	-4.3103	-3.76839	-1.79596	-1.61285	-1.95725	-1.99722	-3.96417
TGME49_202370	T-complex protein 1, epsilon subunit (TCP-1-epsilon), putative	-3.39603	-3.21174	-3.6196	-3.90042	-3.83249	-3.72177	-3.53237	-3.37538	-3.61919	-2.6255	-3.59378	-4.21742	-4.39967	-4.4173	-4.4342	-4.43598	-4.06141	-3.4803	-3.09991	-2.57174	-3.47164	-3.77785	-4.07903	-4.32253	-4.53916	-4.25745	-2.93265	-3.03621	-3.55989	-2.37163
TGME49_289650	PEP-carboxykinase I	-4.01109	-4.47077	-4.87134	-5.19633	-4.93232	-4.35724	-3.95974	-3.36821	-3.76325	-1.98535	-4.54119	-4.8368	-5.02716	-5.12673	-5.1561	-4.97423	-4.52938	-3.715	-2.85025	-2.35535	-3.82573	-4.59316	-4.8746	-4.70733	-4.86964	-4.49366	-2.78291	-2.6384	-2.84802	-2.22789
TGME49_216000	alveolin domain containing intermediate filament IMC3	-4.33113	-4.45923	-3.31362	-2.42254	-2.38254	-2.17062	-2.18967	-2.18473	-2.38042	-4.01423	-4.39015	-3.67976	-2.9304	-2.60114	-2.46747	-2.34708	-2.01228	-2.33406	-2.97414	-3.99167	-4.25835	-4.71237	-3.82038	-3.21038	-2.18225	-1.81465	-2.19196	-2.55495	-2.5547	-4.01123
TGME49_243960	nuclear transport factor 2 (ntf2) domain-containing protein	-2.26243	-3.07336	-4.15296	-4.15782	-4.28711	-4.40795	-4.43993	-4.35933	-4.35628	-2.99024	-3.20072	-3.61819	-3.67497	-3.67498	-3.8789	-4.20163	-4.20194	-4.02233	-4.11709	-2.71985	-2.45943	-2.78131	-3.88724	-4.15022	-3.95464	-4.20589	-3.77989	-3.93574	-4.10678	-3.01044
TGME49_219810	hypothetical protein	-2.93285	-3.56327	-2.74589	-2.60224	-2.92774	-3.37558	-3.37432	-3.03836	-2.71287	-3.87424	-3.03931	-2.9641	-2.59661	-2.62487	-2.59342	-2.69074	-2.96425	-3.19304	-3.2873	-3.92276	-2.53774	-2.37529	-3.25787	-3.40036	-3.22516	-3.14268	-4.11142	-4.02798	-3.70704	-3.90524
TGME49_299210	CTP synthase	-4.08927	-5.02339	-5.78211	-5.81783	-5.09015	-3.84855	-3.44521	-3.43227	-3.87615	-1.94794	-4.98813	-5.44676	-5.50772	-5.37317	-5.30072	-4.97416	-4.1016	-3.18575	-3.13823	-2.33419	-3.59498	-4.77865	-5.62074	-5.19015	-5.2719	-4.60713	-2.83276	-2.77069	-3.40166	-2.1272
TGME49_311480	hypothetical protein	-4.1937	-4.13616	-3.30738	-2.48819	-2.63081	-2.52393	-2.39789	-1.93474	-2.00592	-3.98328	-4.2161	-3.51476	-2.84225	-2.61406	-2.49809	-2.55125	-2.48449	-2.39574	-2.31487	-3.9325	-3.48509	-3.71718	-3.70313	-3.3614	-2.52561	-2.25262	-2.69017	-2.62133	-2.09424	-3.98283
TGME49_233110	IMP dehydrogenas	-3.17292	-4.75156	-5.32267	-5.27204	-4.7514	-3.45969	-3.122	-3.24767	-3.46881	-2.31521	-4.54509	-4.95463	-5.10328	-5.1075	-4.9039	-4.5783	-3.8696	-2.77711	-2.57476	-2.49522	-3.06965	-3.65492	-5.03914	-4.86643	-4.74031	-4.39634	-3.09692	-2.56135	-3.32482	-2.51562
TGME49_282055	protein phosphatase PP2C-hn	-3.77799	-2.56416	-2.52629	-2.76353	-2.93264	-3.4248	-3.43458	-3.05671	-2.66891	-3.80984	-3.80111	-2.10323	-1.99434	-2.46958	-2.71747	-2.81909	-3.4077	-4.27639	-4.51678	-3.90046	-3.8836	-3.37922	-2.76212	-1.76232	-2.46906	-2.62179	-3.7837	-4.03989	-3.07803	-3.89622
TGME49_304630	ATG C terminal domain-containing protein	-3.09291	-3.52209	-3.25888	-3.20669	-2.84125	-2.87829	-2.79348	-2.69245	-2.98398	-3.59238	-3.00205	-3.0242	-3.06149	-2.9588	-2.87236	-2.97393	-2.96643	-3.00082	-2.66301	-3.66655	-2.97477	-3.06146	-3.04838	-3.09599	-3.07512	-2.98748	-3.44534	-3.28339	-3.06648	-3.60006
TGME49_294220	hypothetical protein	-3.58822	-3.35224	-3.49105	-3.24867	-2.89166	-2.23443	-2.07592	-2.29636	-3.20699	-3.95416	-3.17977	-3.62712	-3.47921	-3.39668	-3.21669	-3.05841	-2.62462	-1.87567	-1.89258	-3.87682	-3.97501	-3.76221	-3.49673	-3.44947	-3.19479	-2.69376	-2.34761	-1.77696	-2.28248	-3.92425
TGME49_206470	pyruvate dehydrogenase complex subunit PDH-E3II	-3.90312	-3.48246	-2.25354	-2.9084	-3.98773	-4.49003	-4.15609	-3.28092	-2.44412	-3.00621	-3.4987	-2.04057	-2.27025	-2.71562	-3.20876	-3.54612	-4.45341	-4.69224	-4.27926	-3.443	-3.38883	-3.90424	-2.40942	-2.06504	-2.74488	-3.36713	-4.29442	-4.37725	-3.51081	-3.37474
TGME49_263870	glutamate-tRNA ligase	-2.84752	-3.40619	-4.40453	-4.51249	-4.35529	-3.99426	-3.81692	-3.85104	-4.10529	-2.52542	-4.13971	-4.32758	-4.43863	-4.47908	-4.57386	-4.44766	-4.12064	-3.70408	-3.45053	-2.45611	-3.09425	-3.4444	-3.9433	-4.21025	-4.31614	-4.27239	-3.21085	-3.3199	-3.6904	-2.51433
TGME49_306400	hypothetical protein	-3.14039	-2.04616	-3.2046	-3.26227	-3.52715	-3.74578	-3.75394	-3.78438	-3.98365	-3.50993	-2.76261	-2.91276	-2.8462	-2.82275	-3.31949	-4.39982	-4.57116	-4.17784	-4.01227	-3.19548	-2.82485	-2.6979	-2.97345	-3.30684	-3.04595	-3.48883	-4.03065	-3.9704	-3.83645	-3.42838
TGME49_295360	hypothetical protein	-4.33096	-4.45481	-3.22236	-2.3744	-2.3505	-2.17908	-2.27433	-2.1764	-2.39522	-4.04063	-4.49806	-3.61639	-2.97788	-2.64028	-2.4356	-2.33624	-2.06314	-2.30103	-2.71684	-4.00636	-4.18256	-4.53564	-3.90755	-3.10421	-2.19879	-1.82699	-2.27855	-2.5578	-2.44026	-4.04959
TGME49_216860	DEAD (Asp-Glu-Ala-Asp) box polypeptide DDX39	-3.28839	-2.9062	-3.50172	-4.04333	-4.58012	-4.57894	-4.59439	-4.55569	-4.53543	-2.44468	-3.35444	-3.7232	-4.06455	-4.18643	-4.45851	-4.68712	-4.46499	-4.31473	-5.01722	-2.52997	-3.65143	-3.62082	-3.98187	-4.30038	-4.63148	-4.4204	-2.98868	-3.47169	-3.81893	-2.25062
TGME49_311240	DnaJ family chaperone, putative	-3.0964	-2.80609	-3.74596	-3.95293	-4.07606	-3.56742	-3.3417	-3.37564	-3.4973	-2.90761	-3.40729	-3.76227	-3.78369	-3.81722	-3.98729	-4.08214	-3.64818	-3.10597	-2.92709	-2.82369	-3.24972	-3.3085	-3.43104	-3.83031	-3.81063	-3.9249	-3.15034	-2.88218	-3.27205	-2.8249
TGME49_254690	phospholipase/carboxylesterase	-3.95563	-3.47766	-3.32958	-2.85564	-2.28059	-2.13374	-2.27694	-2.58586	-3.06521	-3.92378	-2.94825	-3.18406	-3.13539	-2.95211	-2.65928	-2.52761	-2.37677	-2.76692	-3.27199	-3.93195	-3.98108	-3.3795	-2.82093	-2.91206	-2.69646	-2.41658	-2.61324	-2.76864	-2.64743	-3.95379
TGME49_226580	hypothetical protein	-3.84085	-3.12179	-3.19285	-2.66965	-2.32398	-2.29184	-2.67249	-2.73738	-2.81187	-3.99934	-2.85026	-3.09895	-3.06076	-2.85093	-2.63917	-2.49566	-2.4129	-3.02556	-3.4364	-3.96996	-4.2782	-3.54995	-2.6718	-2.73994	-2.47467	-2.28015	-2.60308	-2.98645	-2.78339	-3.99743
TGME49_269710	hypothetical protein	-3.35038	-1.98731	-3.10635	-3.23276	-3.4726	-3.68635	-3.64535	-3.70154	-3.95423	-3.51687	-3.00132	-2.95493	-2.74928	-2.85328	-3.16216	-3.69468	-3.8916	-3.96768	-3.81382	-3.24993	-3.1545	-2.87505	-2.66413	-3.20455	-3.01135	-3.36937	-3.75303	-3.86952	-3.61122	-3.33677
TGME49_318510	N-ethylmaleimide-sensitive fusion protein, putative	-3.08172	-2.70798	-2.91617	-3.28461	-3.58067	-3.45422	-3.27634	-3.28223	-3.5395	-3.45262	-2.74403	-2.92728	-3.18897	-3.17404	-3.25168	-3.49146	-3.36565	-3.26074	-3.44462	-3.37565	-3.32773	-2.98447	-3.03347	-3.29761	-3.49118	-3.48409	-3.24055	-3.29069	-3.10444	-3.10098
TGME49_320570	elongation factor Tu, putative	-2.97725	-2.59602	-3.12749	-3.65376	-4.12159	-3.7739	-3.67836	-3.91556	-3.96811	-3.10502	-2.87099	-3.4732	-3.66112	-3.76747	-3.91483	-4.15301	-3.81097	-3.34202	-3.50959	-2.91987	-3.384	-3.12987	-3.14583	-3.65759	-3.93687	-4.06967	-3.22112	-3.14345	-3.42425	-2.7781
TGME49_219630	flavodoxin domain-containing protein	-3.94968	-2.96077	-2.31273	-2.63948	-2.88124	-3.06622	-3.09346	-3.07326	-2.68123	-3.9016	-2.55336	-2.15768	-2.53868	-2.71317	-2.91158	-3.16119	-3.67659	-4.24439	-4.13874	-3.96411	-3.65757	-3.27203	-2.02665	-2.11917	-2.66165	-3.06091	-4.00837	-4.17068	-3.52832	-3.97239
TGME49_262380	elongation factor Tu, putative	-3.72379	-3.2918	-3.05007	-3.53773	-4.05057	-3.79738	-2.8233	-1.45933	-2.22996	-3.56555	-2.94936	-2.11917	-2.39925	-2.72703	-3.10901	-3.54471	-4.17303	-4.188	-3.36074	-3.70959	-4.06988	-4.18671	-3.09249	-3.00587	-3.66735	-3.76965	-3.9843	-1.67452	-0.895448	-3.80699
TGME49_265450	hexokinase	-4.20619	-5.15017	-5.77944	-5.7534	-5.09137	-3.88863	-3.59119	-3.84971	-4.37379	-1.87683	-5.03269	-5.45169	-5.45807	-5.51211	-5.49482	-5.28678	-4.2629	-3.20175	-3.07612	-2.31822	-3.84986	-4.74721	-5.3164	-5.23337	-5.25854	-4.64509	-2.8	-2.70872	-3.33192	-2.10015
TGME49_286600	hypothetical protein	-1.86483	-4.0169	-3.69917	-3.06908	-3.47606	-4.0571	-4.20133	-4.09388	-3.49989	-3.99659	-1.4032	-3.84823	-3.46508	-3.21728	-3.28009	-3.56705	-4.06147	-4.39923	-4.70448	-3.97025	-1.7667	-3.36231	-4.39935	-3.99133	-3.27642	-3.18164	-4.47373	-4.55314	-4.18152	-4.02843
TGME49_311210	hypothetical protein	-3.90163	-3.13352	-3.18624	-2.62992	-2.47707	-2.50717	-2.61914	-2.45217	-2.71103	-3.95917	-2.93044	-3.23359	-3.19331	-2.92607	-2.65262	-2.38863	-2.32784	-2.90427	-3.3597	-3.92362	-4.14405	-3.56821	-2.81935	-2.81194	-2.51441	-2.30395	-2.61747	-2.81744	-2.77487	-3.95329
TGME49_294630	hypothetical protein	-3.97205	-4.0912	-3.34028	-2.99353	-2.37163	-2.20716	-2.27883	-2.37257	-2.51798	-3.76798	-4.17215	-3.00999	-2.90808	-3.05874	-2.72841	-2.30434	-2.10005	-2.73353	-2.79729	-3.80351	-3.81696	-3.89668	-3.64238	-2.67421	-2.82852	-2.27514	-2.53274	-2.66976	-2.28217	-3.73149
TGME49_204160	GYF domain-containing protein	-2.73888	-2.97617	-3.30396	-3.54344	-3.6264	-3.66506	-3.71184	-3.81278	-3.73895	-3.1599	-3.12058	-3.28747	-3.39841	-3.43953	-3.5522	-3.66877	-3.7584	-3.60436	-3.51482	-2.968	-2.73068	-2.78531	-3.48234	-3.74151	-3.87244	-4.05818	-3.67733	-3.67887	-3.84585	-3.00475
TGME49_222380	importin-beta N-terminal domain-containing protein	-3.24778	-3.03278	-3.17206	-3.6119	-3.73081	-3.68647	-3.59944	-3.87895	-3.97793	-2.81123	-3.16961	-3.71353	-4.07626	-4.11729	-4.1235	-4.39137	-4.15263	-3.92395	-4.20092	-2.6418	-3.61944	-3.56849	-3.5331	-4.0314	-4.17457	-4.08328	-2.96004	-2.69426	-3.12866	-2.60488
TGME49_310640	phosphorylase family protein	-4.2585	-5.1955	-5.76043	-5.66059	-4.9719	-3.72439	-3.37169	-3.57022	-4.01999	-1.92326	-5.01812	-5.27312	-5.33056	-5.35556	-5.32503	-5.00785	-4.11324	-3.14046	-3.23093	-2.33854	-3.90789	-4.76068	-5.2131	-5.03476	-5.04051	-4.52849	-2.87519	-2.71076	-3.44365	-2.09323
TGME49_221660	DEAD/DEAH box helicase domain-containing protein	-2.55272	-2.71282	-3.18297	-3.53896	-3.93767	-4.1593	-4.17871	-4.51248	-4.36624	-3.23717	-3.08963	-3.41156	-3.55317	-3.67531	-3.82854	-4.11583	-4.0713	-3.99451	-4.20896	-2.78884	-2.81133	-2.49631	-3.29363	-3.6849	-3.77866	-3.90108	-3.66459	-3.96627	-4.01243	-3.12473
TGME49_306330	phospholipase	-3.5978	-3.6494	-4.1057	-4.16202	-3.7791	-2.72383	-2.29021	-2.13416	-2.10384	-3.27453	-3.85458	-4.14704	-4.12405	-4.08003	-4.01794	-3.75603	-3.04312	-1.95761	-1.5354	-3.2097	-3.69729	-3.64174	-3.94684	-4.17571	-4.13998	-3.77351	-2.86965	-1.81078	-2.35506	-3.01703
TGME49_264440	signal recognition particle receptor beta subunit protein	-3.83398	-3.03672	-3.2151	-2.58349	-2.25929	-2.32792	-2.71592	-2.84058	-2.96869	-3.99938	-2.80471	-3.15285	-3.02228	-2.8523	-2.63296	-2.65717	-2.52723	-2.93656	-3.34874	-3.94923	-4.05592	-3.3206	-2.74013	-2.8165	-2.58476	-2.27907	-2.61102	-2.99561	-2.93484	-4.00915
TGME49_214600	hypothetical protein	-3.27003	-3.17109	-2.87107	-3.13874	-3.01633	-2.9968	-3.09016	-3.34155	-3.25701	-3.41695	-2.62969	-2.7739	-2.83658	-2.76313	-2.87732	-3.11598	-3.39797	-3.7135	-3.79636	-3.67387	-3.12104	-3.10652	-2.71339	-2.87428	-2.7882	-3.05391	-3.53064	-3.58103	-3.12741	-3.71096
TGME49_200250	microneme protein MIC17A	-4.22112	-4.98217	-4.11406	-1.49325	-0.975288	-2.74223	-3.21285	-3.08028	-3.30444	-4.03113	-4.62036	-4.74997	-4.4204	-3.57069	-1.55022	-1.02061	-2.06935	-3.00856	-3.25366	-4.00452	-4.07275	-4.34072	-4.09527	-3.79455	-3.15302	-0.657933	-2.3461	-3.1925	-2.39337	-4.05115
TGME49_236650	DEAD (Asp-Glu-Ala-Asp) box polypeptide 17	-2.09222	-3.0469	-3.70341	-3.92063	-4.27171	-4.31259	-4.26311	-4.36798	-4.34189	-3.38852	-2.45184	-3.25676	-3.31003	-3.34763	-3.47025	-3.70361	-3.65468	-3.87002	-4.59775	-3.17521	-2.06471	-2.57681	-3.82015	-4.11801	-4.01353	-4.43836	-4.17828	-4.22952	-4.37279	-3.53867
TGME49_244460	hypothetical protein	-2.60599	-2.64576	-3.68704	-3.70714	-3.71228	-4.04134	-4.04103	-4.08611	-4.29587	-3.12544	-3.21523	-3.49127	-3.46586	-3.4283	-3.45649	-3.62175	-3.71203	-3.58524	-3.70883	-2.9184	-2.75759	-2.69062	-3.67516	-3.9317	-3.73388	-3.97091	-3.59569	-3.69085	-3.85366	-3.00204
TGME49_257350	eukaryotic translation initiation factor, putative	-2.60789	-2.5256	-3.14071	-3.48561	-4.00371	-3.93173	-4.03559	-4.07969	-3.90598	-3.43625	-3.01761	-3.41261	-3.58547	-3.55716	-3.76273	-4.05262	-3.95574	-3.59237	-3.53429	-2.89225	-2.87381	-2.69461	-3.5088	-3.83384	-3.88492	-4.04436	-3.47048	-3.35689	-3.4043	-3.05202
TGME49_277760	adenylosuccinate lyase, putative	-3.03538	-3.21692	-3.5869	-3.88508	-3.81639	-3.51207	-3.37527	-3.59291	-3.72645	-2.8224	-3.27612	-3.64366	-3.66889	-3.70586	-3.50913	-3.46314	-3.35037	-3.04042	-2.87877	-2.99745	-3.12227	-3.1563	-3.65198	-3.98721	-4.07148	-3.91117	-3.03597	-3.05803	-3.43862	-2.79664
TGME49_231210	sarcalumenin/eps15 family protein	-2.88423	-2.78375	-3.13079	-3.40144	-3.66916	-3.17583	-2.91222	-3.04813	-3.29527	-3.72701	-2.9836	-3.4625	-3.43454	-3.41655	-3.35953	-3.39192	-3.03826	-2.54174	-2.8668	-3.34594	-2.81472	-3.05364	-3.69653	-3.82039	-3.79476	-3.70705	-3.12794	-2.62473	-3.01763	-3.32408
TGME49_232190	Sec7 domain-containing protein	-3.30169	-3.06871	-2.83815	-3.29598	-3.24121	-3.2438	-3.12679	-3.42683	-3.43582	-3.26646	-2.97785	-3.27627	-3.36071	-3.34193	-3.21016	-3.2023	-3.08678	-2.87673	-2.81556	-3.36175	-3.26446	-3.13714	-3.26096	-3.31759	-3.38228	-3.20497	-3.07987	-2.93805	-3.08302	-3.22474
TGME49_289830	eukaryotic initiation factor-3, delta subunit, putative	-2.5614	-3.6345	-4.41702	-4.60802	-4.82647	-4.82417	-4.70194	-4.45262	-4.53667	-2.46234	-4.01738	-4.46429	-4.53238	-4.6525	-4.67379	-4.74804	-4.32747	-4.0388	-4.13882	-2.38991	-2.73175	-3.27005	-4.40168	-4.62872	-4.56103	-4.5279	-3.29709	-3.48545	-3.76186	-2.58746
TGME49_256980	glycerol-3-phosphate-acyltransferase	-4.0247	-3.54729	-3.23213	-2.67582	-2.12421	-1.98382	-2.33905	-2.95159	-3.20446	-3.97423	-2.9794	-3.22695	-3.16638	-2.92459	-2.5849	-2.40045	-2.2467	-2.84659	-3.65581	-3.9426	-4.2166	-3.50403	-2.96461	-2.818	-2.62084	-2.13701	-2.43925	-2.80712	-2.72111	-3.9912
TGME49_293430	hypothetical protein	-4.28877	-4.19726	-3.56074	-2.8284	-2.66514	-2.35821	-2.14588	-1.7292	-2.12802	-3.9489	-4.09135	-3.67334	-3.19484	-2.96227	-2.71368	-2.54627	-2.2351	-2.15849	-1.92735	-3.9483	-4.40269	-4.63583	-3.71997	-3.47094	-2.72662	-2.30509	-2.24895	-1.88845	-1.68922	-4.01205
TGME49_299070	pyruvate kinase PyKII	-3.62882	-3.54633	-2.87095	-3.12566	-3.15006	-3.3452	-3.60366	-3.29036	-2.60086	-3.00045	-3.3348	-2.38337	-2.60085	-2.89924	-3.24119	-3.34204	-3.22727	-3.49094	-3.25923	-3.53507	-3.25317	-3.92036	-2.6735	-2.18329	-2.7852	-3.13292	-3.76959	-3.82874	-3.31292	-3.47475
TGME49_240280	S1/P1nuclease	-3.43644	-3.07074	-3.57432	-3.15539	-2.87513	-2.36579	-2.25191	-2.39146	-3.17086	-3.99522	-2.81769	-3.33454	-3.41374	-3.17365	-2.91861	-2.83985	-2.41613	-2.30573	-2.735	-3.93964	-4.14346	-3.53356	-3.04634	-3.09314	-2.89359	-2.53934	-2.33791	-2.21038	-2.59764	-3.98183
TGME49_242830	XRN 5'-3' exonuclease N-terminus protein	-2.46172	-3.57608	-3.52548	-3.71956	-3.40792	-3.3452	-3.47559	-3.56899	-3.50588	-3.30661	-2.80282	-3.56631	-3.54271	-3.4457	-3.30999	-3.24351	-3.37726	-3.22367	-3.02066	-3.19348	-2.3637	-2.51476	-3.83473	-3.98026	-3.98793	-3.91457	-3.96114	-3.68518	-3.6236	-3.39459
TGME49_252430	hypothetical protein	-3.58228	-3.7484	-3.893	-3.54263	-3.26733	-2.48554	-2.11721	-2.09547	-1.97905	-3.77275	-3.84783	-3.77927	-3.67342	-3.46137	-3.31112	-3.21133	-2.6653	-1.92778	-1.40963	-3.66374	-3.2301	-3.09607	-3.6182	-3.85151	-3.57988	-3.40494	-2.96446	-2.02364	-2.35936	-3.64208
TGME49_244470	hypothetical protein	-3.88716	-3.1176	-2.09927	-1.83652	-2.7902	-3.71153	-3.74294	-4.02394	-3.38549	-3.91114	-3.81216	-2.46767	-1.97193	-2.03322	-2.45394	-2.80536	-3.92045	-4.77006	-4.26514	-3.93258	-4.01293	-4.04149	-3.47629	-2.58059	-1.82834	-1.86199	-3.30568	-3.67299	-3.00606	-3.86352
TGME49_278990	phosphate carrier, putative	-4.07786	-2.7982	-2.21606	-2.60787	-3.23045	-3.29701	-3.18374	-2.9089	-2.33059	-4.04726	-2.45735	-2.0548	-2.50936	-2.67857	-2.98798	-3.35914	-3.90785	-4.45845	-4.17351	-4.01704	-4.39826	-3.4305	-1.69357	-1.78043	-2.53483	-3.13326	-4.48814	-4.57083	-3.82509	-4.07975
TGME49_276130	cathepsin CPC2	-4.19415	-4.32256	-3.19618	-3.02679	-1.57335	-1.78434	-2.62044	-2.96999	-2.65992	-3.93865	-4.11096	-2.81086	-2.83226	-3.06979	-2.57938	-1.92355	-1.8794	-3.09581	-3.38238	-3.99834	-4.22112	-4.50042	-3.28301	-2.25338	-2.46103	-2.05336	-2.24119	-3.30821	-2.33513	-4.01002
TGME49_253900	parasite porphobilinogen synthase PBGS	-3.68676	-4.1889	-3.84334	-2.74885	-1.91655	-2.10302	-2.79675	-2.94321	-2.74435	-3.54839	-4.49466	-4.21266	-3.77164	-3.47531	-3.13842	-2.33351	-1.45926	-1.87686	-2.94238	-3.78798	-2.78151	-3.56022	-4.02994	-3.50377	-2.93391	-2.76011	-2.50046	-2.88566	-3.18172	-3.78719
TGME49_207640	isoleucyl-tRNA synthetase family protein	-3.94957	-4.74557	-5.07092	-5.17971	-4.48634	-3.09856	-2.76165	-3.25882	-3.59105	-2.21141	-4.52582	-4.51301	-4.59107	-4.65151	-4.65523	-4.37929	-3.80194	-2.87283	-2.97175	-2.52005	-3.7499	-4.32107	-4.41803	-4.4916	-4.66879	-4.41224	-2.91779	-2.56956	-3.25309	-2.29069
TGME49_295125	rhoptry protein ROP4	-3.63713	-3.65952	-2.40066	-2.70866	-2.8053	-3.14622	-3.31361	-2.78101	-2.32951	-3.73835	-4.04467	-1.95882	-2.21801	-2.62013	-2.71624	-2.72909	-3.27206	-3.93042	-3.84244	-3.87354	-3.46325	-3.49632	-3.11098	-1.70738	-2.61524	-2.77575	-3.55844	-3.96529	-3.31294	-3.85594
TGME49_243250	myosin H	-3.06762	-3.24233	-2.44372	-2.58035	-2.94651	-3.67048	-3.49396	-3.54102	-2.97603	-3.83823	-3.55149	-2.45873	-2.06651	-2.13225	-2.45175	-2.93027	-3.87062	-4.41522	-3.99402	-3.94399	-2.81829	-2.93787	-3.26262	-2.98704	-2.42419	-2.74942	-3.65657	-4.18092	-3.57888	-3.92852
TGME49_293570	translocation protein sec62, putative	-3.92767	-3.11464	-3.23301	-2.56901	-2.3307	-2.2227	-2.56855	-2.82588	-2.95129	-4.01133	-2.86224	-3.14865	-3.11295	-2.92434	-2.61287	-2.46008	-2.29487	-3.01823	-3.55268	-3.95909	-4.38546	-3.49335	-2.75655	-2.7297	-2.46478	-2.06	-2.47669	-3.08244	-3.07741	-4.02027
TGME49_220270	alveolin domain containing intermediate filament IMC6	-4.36474	-4.40045	-3.17654	-2.28142	-2.36511	-2.18695	-2.28853	-2.25013	-2.46792	-4.03882	-4.4924	-3.68117	-3.01795	-2.61204	-2.42153	-2.24934	-2.02708	-2.33869	-2.78552	-4.01266	-4.1372	-4.66319	-3.68826	-3.24355	-2.21042	-2.00217	-2.18623	-2.55081	-2.28084	-4.06195
TGME49_270320	protein phosphatase 2C domain-containing protein	-3.39204	-3.30714	-2.53698	-2.52473	-2.77038	-3.21547	-3.46911	-3.15182	-2.79566	-3.7442	-3.84573	-2.58449	-2.4248	-2.75205	-2.6367	-2.45085	-2.68607	-3.33207	-3.32782	-3.85009	-3.24158	-3.32417	-3.13365	-2.29452	-2.77153	-2.67014	-3.38679	-3.58606	-2.98904	-3.76407
TGME49_289300	methionyl-tRNA synthetase	-3.45322	-3.69975	-4.14543	-4.37341	-4.24757	-3.87945	-3.52604	-3.43172	-3.78943	-2.35149	-4.29815	-4.59336	-4.69754	-4.83678	-4.8006	-4.62501	-4.2994	-3.69849	-3.38302	-2.39419	-3.41615	-3.99642	-4.37701	-4.40698	-4.6717	-4.45552	-3.08175	-3.21071	-3.6084	-2.25334
TGME49_249030	endonuclease/exonuclease/phosphatase family protein	-4.25592	-4.61807	-3.60567	-3.05195	-2.61996	-2.14556	-1.96778	-1.8788	-2.03538	-3.9932	-4.39816	-3.79488	-3.32012	-3.09655	-2.72911	-2.39872	-2.05068	-2.00337	-1.90975	-3.9928	-4.40998	-4.84755	-3.76042	-3.74084	-2.75514	-2.38527	-2.1212	-1.78738	-1.68573	-4.03384
TGME49_217480	hypothetical protein	-2.95801	-2.29585	-3.25645	-3.27362	-3.49885	-3.6963	-3.69401	-3.66689	-3.77731	-3.47887	-2.91775	-2.952	-2.77739	-2.80036	-3.30283	-3.91262	-4.0689	-3.89197	-3.57343	-3.26033	-3.19167	-2.59472	-2.81131	-3.19091	-2.79175	-3.48818	-3.7959	-3.8802	-3.87256	-3.457
TGME49_243440	histone lysine acetyltransferase GCN5-B	-2.8614	-2.33763	-3.04737	-3.32963	-3.51551	-3.67174	-3.68823	-3.90198	-3.9827	-3.57347	-2.82053	-2.84804	-2.79303	-2.78499	-3.0629	-3.43423	-3.72278	-3.77817	-3.79511	-3.42975	-3.1036	-2.58883	-2.7887	-3.32388	-2.91465	-3.55715	-3.82831	-3.99021	-3.83511	-3.40625
TGME49_234380	hypothetical protein	-4.40706	-5.12249	-4.84496	-3.08623	-0.592246	-1.70761	-2.60777	-3.00585	-3.56925	-4.05309	-5.08452	-5.17134	-4.80735	-4.46882	-2.56441	-0.786136	-1.36606	-2.59543	-3.00735	-3.99836	-4.40019	-4.96589	-4.63455	-3.97	-3.51812	-0.726213	-1.47774	-2.98288	-3.08809	-4.07156
TGME49_318430	malate dehydrogenase MDH	-3.41629	-3.74664	-4.61027	-4.99387	-4.73008	-3.87629	-3.57382	-3.69236	-4.01667	-2.23712	-4.60995	-4.46279	-4.5713	-4.74613	-4.78613	-4.67241	-4.00897	-3.06731	-3.01461	-2.46712	-3.49515	-4.12223	-4.39239	-4.33151	-4.64078	-4.32297	-2.88232	-2.692	-3.47175	-2.36529
TGME49_286080	elongation factor 2 family protein	-2.33515	-3.34599	-3.68434	-3.86166	-4.00153	-3.87509	-3.94421	-3.98587	-3.93543	-3.13453	-2.5851	-3.54454	-3.69496	-3.79601	-3.84437	-3.93834	-3.83498	-3.76824	-4.12681	-2.94111	-2.02354	-2.81093	-4.0289	-4.35482	-4.40827	-5.04356	-4.21618	-4.43893	-4.71152	-3.20396
TGME49_235380	hypothetical protein	-3.25592	-3.61149	-2.29974	-1.92372	-2.91201	-4.07237	-3.99631	-3.58113	-2.46823	-4.01702	-2.5916	-2.70061	-2.24931	-2.27435	-2.6232	-2.95277	-4.0648	-4.88316	-4.63392	-3.98776	-2.82782	-3.99206	-3.62528	-2.85584	-2.0455	-2.21195	-3.63417	-4.14589	-3.07869	-4.03416
TGME49_227810	rhoptry kinase family protein ROP11 (incomplete catalytic triad)	-3.50684	-3.69434	-2.45465	-2.82754	-2.41882	-2.83919	-3.34686	-3.20076	-2.54145	-3.76103	-4.05496	-2.17666	-2.25005	-2.72536	-2.73661	-2.39741	-2.69195	-3.86073	-3.80605	-3.91489	-3.58449	-3.69796	-3.14614	-1.71318	-2.46775	-2.62119	-3.47946	-4.06291	-3.02145	-3.87604
TGME49_313370	hypothetical protein	-2.68671	-2.97989	-2.98547	-3.28656	-3.42127	-3.47714	-3.43896	-3.56567	-3.51476	-3.59044	-2.39761	-2.93482	-3.07714	-3.18413	-3.38137	-4.1155	-4.2877	-4.1	-4.15197	-3.26077	-2.21977	-2.64481	-3.55738	-3.77189	-3.76258	-3.97515	-4.0841	-4.14333	-4.30457	-3.51393
TGME49_297810	hypothetical protein	-4.04029	-1.98274	-2.0884	-2.47274	-3.47815	-4.13011	-4.21038	-4.02812	-3.46161	-4.04684	-2.2783	-2.06205	-2.44855	-2.73927	-3.20304	-3.57243	-4.20455	-4.727	-4.26387	-4.01595	-4.33457	-3.44411	-1.69944	-1.73218	-2.5796	-3.13666	-4.83789	-4.53162	-3.7347	-4.07544
TGME49_291950	RNA recognition motif-containing protein	-2.92959	-2.50711	-3.18692	-3.61131	-3.82852	-4.30221	-4.3365	-4.28487	-4.20044	-3.01162	-3.09707	-3.49227	-3.67971	-3.84384	-3.96804	-3.97452	-3.93309	-3.89916	-4.26485	-2.76182	-2.82666	-2.77257	-3.54453	-3.98623	-4.31214	-4.19623	-3.53189	-3.66885	-3.79384	-2.83928
TGME49_279390	proliferation-associated protein 2G4, putative	-2.55962	-3.81551	-4.55879	-4.71483	-4.81903	-4.71959	-4.6313	-4.53529	-4.76029	-2.4155	-4.17954	-4.69979	-4.8277	-4.82383	-4.92953	-4.67508	-4.25158	-3.83396	-4.00073	-2.3634	-2.99566	-2.97824	-4.30163	-4.48308	-4.58953	-4.3092	-3.19005	-3.58553	-3.96802	-2.5371
TGME49_277910	thrombospondin type 1 domain-containing protein	-4.03062	-3.5303	-3.45443	-2.5583	-1.54203	-2.20437	-2.72912	-2.88306	-3.12203	-3.96156	-3.26358	-3.42465	-3.3783	-3.13553	-2.41281	-1.79353	-2.12194	-2.98052	-3.55141	-3.93363	-4.10445	-3.54673	-2.74638	-3.00757	-2.74839	-1.8328	-2.40048	-3.06499	-3.0524	-3.99569
TGME49_252220	tetratricopeptide repeat domain containing protein	-3.97316	-4.55797	-5.21036	-5.14399	-4.51765	-3.43363	-3.15163	-3.49137	-3.85573	-2.0958	-5.02041	-5.40033	-5.4529	-5.50803	-5.49423	-4.94716	-4.02854	-2.82454	-2.52172	-2.40884	-3.84207	-4.63673	-5.10214	-5.05635	-5.04672	-4.4279	-2.83988	-2.52088	-3.25813	-2.17872
TGME49_317720	eukaryotic translation initiation factor 3 subunit 7, putative	-2.39909	-3.55182	-4.28723	-4.35424	-4.63676	-4.54554	-4.53562	-4.2866	-4.46937	-2.66135	-3.80791	-4.35582	-4.42215	-4.33364	-4.52226	-4.27289	-4.14716	-3.92137	-3.87673	-2.47156	-2.65177	-2.88616	-4.35837	-4.39484	-4.54299	-4.42669	-3.41769	-3.71255	-4.19034	-2.70688
TGME49_318410	TCP-1 chaperonin, putative	-3.26486	-3.21075	-3.79402	-4.25082	-4.38009	-3.94192	-3.64008	-3.49645	-3.68658	-2.53997	-3.83123	-4.39208	-4.48707	-4.59894	-4.60348	-4.51317	-4.10372	-3.38106	-2.84858	-2.53467	-3.44192	-3.8144	-4.25562	-4.63176	-4.64451	-4.43103	-2.93232	-3.00315	-3.62644	-2.32741
TGME49_218280	eukaryotic porin, putative	-4.09943	-2.57249	-2.36352	-2.47886	-3.00634	-3.34856	-3.46921	-2.9892	-2.3897	-4.03165	-2.56317	-2.17212	-2.51836	-2.69985	-2.88479	-3.14892	-3.58998	-4.17158	-4.18132	-3.99337	-4.33379	-3.70524	-1.79844	-1.92616	-2.49249	-3.08153	-4.0209	-4.01851	-3.19596	-4.03325
TGME49_287480	hypothetical protein	-3.03207	-2.72996	-3.17926	-3.24914	-3.19564	-3.33533	-3.45249	-3.54643	-3.36624	-3.39009	-2.87772	-2.98938	-2.92927	-2.92717	-3.08222	-3.45916	-3.74367	-3.82083	-3.77557	-3.29406	-3.15373	-2.75624	-3.00631	-3.38813	-3.05251	-3.20871	-3.36402	-3.55033	-3.10915	-3.42797
TGME49_203380	DnaJ domain-containing protein	-2.2773	-3.38369	-4.34351	-4.32303	-4.20301	-3.72817	-3.61866	-3.94558	-4.24612	-3.04051	-3.69766	-3.93736	-3.97477	-3.93745	-3.82075	-3.78637	-3.51268	-2.89331	-2.85388	-2.80427	-2.75409	-2.65827	-3.98672	-4.38213	-4.16835	-4.27771	-3.41624	-3.08112	-3.73097	-2.98687
TGME49_266990	beta-COP	-3.00913	-2.8672	-2.95107	-3.46116	-3.66378	-3.77445	-3.72669	-4.14393	-4.14932	-3.054	-2.77887	-3.27796	-3.64311	-3.67103	-3.68115	-3.83549	-3.8431	-3.88013	-4.11453	-2.93362	-3.17343	-3.08131	-3.44778	-3.74769	-3.97828	-3.8808	-3.29779	-3.62718	-3.7458	-2.69164
TGME49_239740	dense granule protein GRA14	-3.27815	-2.74678	-2.38368	-2.43529	-3.30769	-3.70108	-3.60591	-3.26023	-3.11906	-3.98905	-2.90842	-2.72748	-2.48111	-2.57616	-2.89031	-3.17415	-3.26806	-3.16143	-2.97162	-3.94869	-3.19275	-2.67141	-2.41088	-2.54329	-2.81024	-3.3329	-4.20129	-3.97632	-3.43795	-3.95209
TGME49_201150	heavy metal translocating P-type ATPase subfamily protein	-4.20878	-4.28968	-3.78384	-3.49373	-2.90586	-2.27532	-1.7405	-1.68414	-2.41493	-3.87703	-3.84491	-3.82024	-3.68839	-3.42528	-3.07957	-2.85704	-2.41251	-1.83325	-1.28161	-3.97527	-4.27796	-4.37291	-3.61982	-3.41393	-3.00537	-2.54356	-2.46068	-1.82661	-1.37204	-3.99697
TGME49_246600	ABC1 family protein	-3.7899	-3.51711	-3.2163	-2.54781	-2.15012	-2.18113	-2.58918	-3.01788	-3.14362	-3.89281	-3.10415	-3.20643	-3.07605	-2.85739	-2.60643	-2.54604	-2.46465	-2.84026	-3.02949	-3.8831	-3.48058	-3.387	-2.99562	-3.12081	-2.71435	-2.47216	-2.95143	-2.96104	-2.56082	-3.79915
TGME49_227360	ribosomal protein RPL3	-2.17952	-3.76934	-3.96771	-3.85418	-3.6876	-3.72909	-3.78707	-3.89149	-4.00805	-3.22155	-2.99634	-3.40522	-3.38448	-3.25473	-3.12735	-3.05986	-2.95694	-3.3868	-3.80248	-3.21611	-2.33146	-2.30143	-3.66681	-3.87722	-4.00594	-3.98445	-3.95466	-4.17669	-4.50099	-3.492
TGME49_284190	pyruvate carboxylase	-3.68395	-3.18553	-2.32057	-3.02957	-3.57025	-3.8568	-3.61374	-3.19207	-2.54882	-3.30283	-2.94592	-2.06222	-2.36662	-2.79284	-3.18782	-3.59111	-4.3856	-4.59375	-3.94248	-3.60312	-3.59981	-3.81717	-2.22855	-2.07803	-2.68948	-3.37633	-4.21047	-4.13571	-3.37984	-3.48291
TGME49_209160	myristoyl CoA:protein N-myristoyltransferase	-2.6717	-3.29021	-3.98682	-4.01875	-4.15884	-4.11778	-4.01223	-3.90655	-4.02053	-2.72924	-3.41256	-3.80677	-3.87898	-3.79053	-3.72393	-3.7023	-3.65931	-3.77436	-4.12911	-2.7164	-3.02763	-3.05191	-3.73259	-4.00987	-3.95201	-4.10657	-3.25329	-3.49865	-3.79098	-2.70777
TGME49_318310	transketolase	-3.30479	-4.2309	-5.25459	-5.44661	-5.15789	-5.35152	-5.48285	-5.14632	-5.4092	-1.93205	-5.1455	-5.56656	-5.45651	-5.73376	-5.55493	-5.26409	-4.55567	-4.37297	-4.94484	-2.1807	-2.92951	-3.47483	-4.57651	-4.80608	-4.87833	-4.67748	-3.173	-3.65199	-3.89069	-2.37162
TGME49_235160	hypothetical protein	-3.22568	-2.88581	-2.89844	-3.41293	-3.53871	-3.2385	-3.05918	-3.48892	-3.6188	-3.29112	-2.80665	-3.25279	-3.57884	-3.60777	-3.67781	-3.92769	-3.74945	-3.33964	-3.58051	-3.02579	-3.41668	-2.97454	-3.26318	-3.70664	-3.89434	-3.82001	-3.1803	-3.11915	-3.43802	-2.8181
TGME49_220100	phosphoribosylpyrophosphate synthetase	-3.38329	-2.81769	-2.78296	-2.79117	-3.38506	-3.65266	-3.80576	-3.68767	-3.17986	-3.25272	-2.86708	-2.30493	-2.56572	-2.73652	-2.83465	-3.05451	-3.53359	-4.11928	-3.87848	-3.7601	-3.44362	-3.1858	-2.37748	-2.30334	-2.69053	-2.86369	-3.82783	-4.26874	-3.71398	-3.725
TGME49_219250	acetyltransferase, GNAT family protein	-3.7478	-3.63666	-3.73668	-3.34945	-3.14087	-2.14132	-1.73774	-2.09388	-3.13631	-3.99554	-3.32393	-3.73305	-3.54231	-3.38036	-3.34499	-3.18069	-2.52922	-1.54675	-2.05746	-3.94806	-3.67004	-3.58395	-3.63201	-3.6289	-3.37716	-2.957	-2.31047	-1.6933	-2.5129	-3.97656
TGME49_255420	hypothetical protein	-4.13478	-4.16725	-3.41792	-2.58356	-2.65518	-2.55941	-2.41038	-1.99981	-1.8507	-3.89978	-4.45435	-3.497	-2.83277	-2.60712	-2.37928	-2.4211	-2.3974	-2.51902	-2.47865	-3.90925	-3.1764	-3.63744	-3.50562	-3.40385	-2.74423	-2.37769	-2.79112	-2.83589	-2.16037	-3.91903
TGME49_289880	hypothetical protein	-4.25361	-4.15848	-3.41367	-3.07703	-2.52626	-2.14364	-1.9038	-2.08132	-2.45768	-3.98723	-3.81185	-3.49832	-3.27676	-3.02095	-2.68315	-2.45778	-2.18995	-2.24442	-2.2113	-3.94435	-4.28199	-4.01508	-3.09703	-3.0782	-2.75061	-2.24653	-2.48283	-2.18363	-2.29032	-3.95255
TGME49_208590	vacuolar ATP synthase subunit 54kD, putative	-3.48632	-3.34036	-3.40769	-3.04794	-2.91982	-2.66449	-2.58868	-2.64054	-2.88923	-3.52135	-3.7991	-3.55323	-3.16832	-2.9314	-2.71767	-2.74081	-2.54662	-2.55142	-2.74867	-3.55393	-3.21281	-3.50107	-3.53657	-3.59054	-3.01968	-2.70095	-2.79836	-3.16745	-3.17071	-3.22299
TGME49_305050	calmodulin, putative	-4.31729	-4.42406	-3.04045	-2.38934	-2.33742	-2.22074	-2.34234	-2.32407	-2.62977	-3.91636	-4.51284	-3.64291	-3.0354	-2.80525	-2.45876	-2.32563	-2.06997	-2.33823	-2.41935	-3.95163	-3.65579	-4.26144	-3.89886	-3.34863	-2.44894	-2.04362	-2.38306	-2.48418	-2.49491	-3.9264
TGME49_255300	hypothetical protein	-2.83876	-2.40743	-3.22349	-3.37036	-3.27913	-3.66212	-3.81273	-3.90389	-3.87824	-3.47238	-2.87067	-2.98364	-2.90655	-3.00473	-3.25563	-3.46608	-3.83992	-3.77867	-3.45942	-3.27726	-3.14123	-2.38808	-2.76676	-3.32724	-3.18454	-3.69754	-3.90446	-3.87538	-3.94993	-3.39244
TGME49_270240	MAG1	-3.46577	-2.67233	-2.29427	-2.44086	-3.17104	-3.61879	-3.60845	-3.31367	-3.18286	-3.99222	-2.74324	-2.81205	-2.52025	-2.55456	-2.82647	-2.96954	-3.10565	-3.35243	-3.54555	-3.97533	-3.63677	-2.7181	-2.37782	-2.0885	-2.59424	-3.34138	-4.37689	-4.14478	-3.15352	-4.01068
TGME49_247470	nucleolar protein, putative	-3.01985	-3.31619	-4.17982	-4.6022	-4.95491	-4.96119	-5.17176	-5.0955	-5.08631	-2.25128	-3.60391	-4.21169	-4.61489	-4.70316	-4.81665	-4.9217	-4.70723	-4.51203	-4.78853	-2.3889	-3.33768	-2.8026	-3.9349	-4.38352	-4.60456	-4.6226	-3.41574	-3.8575	-4.12857	-2.39935
TGME49_228630	hypothetical protein	-3.19634	-3.86522	-3.8303	-2.94037	-2.50681	-2.45381	-2.66353	-2.60563	-2.78665	-3.64894	-3.43284	-3.46855	-3.18702	-2.94966	-2.66691	-2.4488	-2.1988	-2.71063	-3.04456	-3.76337	-3.12644	-3.08856	-3.47419	-3.39744	-2.88962	-2.59227	-2.77588	-2.98327	-2.81068	-3.80907
TGME49_254490	Sel1 repeat-containing protein	-3.90765	-3.31194	-3.21793	-2.65374	-2.23157	-2.26331	-2.58114	-2.6754	-2.81156	-3.97523	-2.90451	-3.18793	-3.21641	-2.97348	-2.53697	-2.31588	-2.36948	-2.98272	-3.42533	-3.9425	-4.03182	-3.40437	-2.89365	-2.88861	-2.674	-2.2639	-2.52994	-2.91993	-2.63754	-3.93214
TGME49_263070	CMGC kinase, CK2 family	-3.30114	-2.96871	-3.42628	-3.65525	-3.75532	-3.39674	-3.18538	-3.18488	-3.19326	-2.98365	-3.38162	-3.73962	-3.8116	-3.90408	-3.97572	-4.01146	-3.75726	-3.18303	-3.15695	-2.79036	-3.18873	-3.00265	-3.30842	-3.73837	-4.03267	-4.08394	-3.39333	-3.1921	-3.47515	-2.8015
TGME49_300140	elongation factor 1-gamma, putative	-3.72709	-3.54947	-4.30278	-4.76776	-4.9264	-4.58503	-4.35784	-4.14988	-4.41397	-2.08394	-4.29099	-4.79783	-5.05592	-5.14692	-5.20298	-4.89458	-4.35151	-3.82229	-3.70964	-2.33236	-4.04751	-3.85311	-4.17632	-4.58764	-4.86023	-4.59335	-2.89461	-3.2133	-3.86037	-2.12647
TGME49_214260	alpha-glucan water dikinase 1, putative	-4.02598	-3.95381	-2.96217	-2.49572	-2.66129	-2.60367	-2.63455	-2.732	-3.02059	-3.44393	-3.93079	-3.66688	-3.26585	-3.26159	-3.12563	-3.05157	-2.76388	-3.08292	-3.99504	-3.04486	-3.57686	-3.98342	-3.86725	-3.53891	-3.23137	-3.08028	-2.89065	-2.92126	-3.40673	-2.7424
TGME49_233160	hypothetical protein	-3.16219	-1.94109	-3.10746	-3.11159	-3.52991	-3.7622	-3.85352	-4.05379	-4.19453	-3.62075	-2.78114	-2.50886	-2.78568	-2.68672	-3.07043	-3.53562	-3.92561	-4.03568	-3.69406	-3.5264	-3.2762	-2.90114	-2.39672	-2.96537	-2.73878	-3.45563	-3.93115	-3.89649	-3.57388	-3.56143
TGME49_261570	ribosomal protein RPL7A	-2.54024	-3.40794	-3.69417	-3.43771	-3.36807	-3.43517	-3.62542	-3.64098	-3.81704	-3.19168	-3.02122	-3.37109	-3.31527	-3.2114	-3.10739	-3.14221	-2.99788	-3.47187	-3.74477	-3.20995	-2.4608	-2.40378	-3.574	-3.81381	-3.69999	-3.85118	-3.74096	-4.14334	-4.44374	-3.40995
TGME49_284780	hypothetical protein	-4.21794	-4.33811	-3.62	-3.17856	-2.52219	-2.19461	-1.91106	-1.87708	-2.36914	-3.9326	-4.04392	-3.57502	-3.28437	-3.00299	-2.61078	-2.36089	-2.20258	-2.20564	-2.16217	-3.94497	-4.35792	-4.49319	-3.53837	-3.34345	-2.80736	-2.15108	-2.29242	-1.96055	-1.95681	-3.96099
TGME49_258540	phosphoglycerate mutase family protein	-3.25933	-3.5452	-3.34043	-3.09988	-2.67013	-2.73306	-2.51891	-2.51631	-3.03091	-3.71837	-2.85267	-3.03432	-3.02963	-2.95589	-2.93253	-3.10055	-3.39123	-3.33688	-3.21595	-3.48749	-2.86391	-2.85143	-3.12528	-3.2939	-3.1252	-2.89635	-3.60148	-3.33118	-3.04205	-3.6963
TGME49_216590	HEAT repeat-containing protein	-3.21154	-2.79748	-2.97868	-3.43392	-3.70413	-3.52924	-3.42096	-3.86787	-3.76666	-3.08469	-2.94773	-3.40504	-3.63867	-3.66709	-3.71136	-4.00984	-3.96257	-3.58207	-3.64039	-2.89612	-3.41126	-3.17977	-3.2611	-3.53665	-3.90086	-3.66417	-3.12528	-3.22177	-3.43092	-2.78117
TGME49_275480	Myb family DNA-binding domain-containing protein	-1.80541	-3.43601	-4.27607	-4.33376	-4.68745	-4.77061	-4.93031	-5.01848	-5.05635	-3.31526	-2.38463	-3.82375	-3.95637	-3.95856	-4.20435	-4.45423	-4.46203	-4.45863	-4.57472	-2.81352	-1.97352	-2.47056	-4.26723	-4.3506	-4.35969	-4.85692	-4.51628	-4.47541	-5.04378	-3.42249
TGME49_218410	ribosomal protein RPP0	-2.25529	-3.20275	-3.88456	-3.64106	-3.85481	-3.84346	-3.96738	-3.96753	-4.13971	-3.27147	-3.03016	-3.44937	-3.49593	-3.38437	-3.30782	-3.16061	-3.17934	-3.55004	-4.29854	-3.05591	-2.55176	-2.40203	-3.62039	-3.88893	-3.85812	-3.86293	-3.65529	-4.02249	-4.18608	-3.28448
TGME49_262620	RNA recognition motif-containing protein	-2.06209	-3.37754	-4.0693	-4.1609	-4.68105	-4.99506	-5.03616	-5.13847	-5.05802	-2.96947	-2.76462	-3.67256	-3.67329	-3.6983	-3.73129	-3.80924	-3.82322	-3.91985	-4.38602	-2.8721	-2.16081	-2.44254	-4.32036	-4.44812	-4.31279	-4.39333	-4.09642	-4.12363	-4.52925	-3.28372
TGME49_283780	glucose-6-phosphate isomerase GPI	-3.93942	-4.83686	-4.61623	-4.62223	-4.09578	-3.61144	-3.34509	-3.44792	-3.82629	-2.11744	-5.0384	-4.98106	-4.66301	-4.63684	-4.31489	-3.65868	-3.48202	-2.89202	-2.94265	-2.52651	-3.48129	-4.68377	-5.2102	-4.91259	-4.8708	-4.09451	-2.87367	-2.76533	-3.41028	-2.22296
TGME49_321450	Myb family DNA-binding domain-containing protein	-3.39366	-3.13149	-3.68707	-3.79938	-3.72233	-3.3664	-3.31308	-3.36613	-3.70357	-2.72101	-2.97269	-2.75588	-2.75812	-2.78262	-3.03154	-3.5176	-3.9311	-3.81054	-3.67973	-3.3817	-3.45819	-2.70505	-2.40113	-3.03993	-2.81576	-3.54213	-3.88069	-3.81466	-3.1523	-3.54268
TGME49_292280	SAG-related sequence SRS36D	-4.27937	-4.59336	-3.762	-3.07473	-2.6249	-2.3209	-2.18909	-1.61339	-1.66356	-4.01384	-4.42337	-4.13929	-3.60096	-3.19333	-2.82181	-2.36619	-2.01997	-1.94674	-1.64529	-3.96951	-4.37806	-4.76502	-3.83951	-3.66631	-2.86805	-2.35308	-2.14688	-1.88324	-1.42753	-4.00806
TGME49_301450	FG-GAP repeat-containing protein	-3.9459	-3.82039	-3.7717	-3.36116	-2.93234	-2.29639	-1.86853	-1.72831	-2.52989	-4.00386	-3.67182	-3.85656	-3.91407	-3.6412	-3.29098	-3.07973	-2.39371	-1.53665	-1.50879	-3.95761	-4.25178	-4.04503	-3.54164	-3.42129	-3.22733	-2.70563	-2.3851	-1.70968	-1.90845	-3.83563
TGME49_232180	UBA/TS-N domain-containing protein	-3.8837	-3.18169	-3.15514	-2.69272	-2.45213	-2.33173	-2.56017	-2.71476	-2.84928	-3.92164	-2.89566	-3.11714	-3.07633	-2.90595	-2.59527	-2.54327	-2.44554	-3.01781	-3.37233	-3.91206	-4.32428	-3.44139	-2.66745	-2.76736	-2.56193	-2.31923	-2.66154	-2.91508	-2.783	-3.91875
TGME49_248340	GTP-binding nuclear protein ran/tc4	-2.72056	-2.98031	-3.418	-3.59525	-3.76785	-3.60975	-3.49497	-3.61107	-3.59945	-3.19843	-2.9842	-3.46098	-3.51183	-3.47363	-3.59675	-3.63341	-3.46124	-3.41483	-3.63681	-3.0025	-2.93479	-2.65247	-3.4328	-3.72736	-3.86272	-3.90026	-3.46366	-3.52265	-3.68188	-3.02101
TGME49_240890	6-phosphofructokinase	-3.42802	-3.7255	-3.74879	-3.90037	-3.57703	-3.23734	-3.08904	-3.19567	-3.29803	-2.67157	-3.4886	-3.70848	-3.85347	-3.77877	-3.65557	-3.6161	-3.35878	-3.17666	-3.151	-2.85592	-2.94846	-3.70942	-3.94899	-4.04442	-3.8864	-3.64142	-3.12284	-3.05658	-3.03563	-2.77232
TGME49_230690	LNS2 (Lipin/Ned1/Smp2) protein	-3.97354	-3.98252	-3.45146	-2.85569	-2.63436	-2.31651	-2.279	-2.13931	-2.2588	-3.84587	-4.13648	-3.52128	-3.0631	-2.7465	-2.53099	-2.58494	-2.37065	-2.37608	-2.52919	-3.80699	-3.58793	-3.79711	-3.56212	-3.4085	-2.68329	-2.33046	-2.63211	-2.63766	-2.32018	-3.67065
TGME49_297060	phosphoglycerate mutase PGMII	-4.33015	-5.34988	-6.06742	-6.01643	-5.20193	-3.8257	-3.5602	-3.79945	-4.50814	-1.84628	-5.4218	-5.65102	-5.77162	-5.85691	-5.70572	-5.17982	-4.09011	-2.88251	-2.58539	-2.35447	-4.03288	-5.07508	-5.58203	-5.35933	-5.20505	-4.77855	-2.77229	-2.67135	-3.63988	-2.03103
TGME49_320300	SWI2/SNF2 Brahma-like putative	-3.30909	-2.71518	-3.3255	-3.13144	-2.98979	-2.94226	-3.19064	-3.32739	-3.39823	-3.39124	-2.8335	-2.86165	-2.70407	-2.70845	-3.08122	-3.5811	-3.76732	-3.84269	-4.04909	-3.4192	-3.17146	-2.6319	-2.73644	-3.1981	-2.80067	-3.30015	-3.78125	-4.01274	-3.70562	-3.5094
TGME49_219170	hypothetical protein	-4.33606	-4.35859	-3.02625	-2.23765	-2.2527	-2.35259	-2.51055	-2.28587	-2.33637	-4.01993	-4.46587	-3.57165	-2.89274	-2.5514	-2.45694	-2.49883	-2.24173	-2.27564	-2.61371	-3.98629	-4.14537	-4.60219	-3.71783	-3.15637	-2.23285	-1.98765	-2.20816	-2.50122	-2.53196	-4.01226
TGME49_247510	fructose-bisphospatase II	-3.05721	-2.47186	-2.86055	-3.50311	-4.01833	-3.56834	-3.2727	-3.3228	-3.27348	-3.57282	-3.05789	-3.71266	-3.95074	-4.04719	-4.20879	-4.28209	-3.79335	-2.99244	-3.0098	-2.8514	-3.62728	-3.33541	-3.80249	-4.11763	-4.32384	-3.97402	-2.93589	-2.66496	-3.32326	-2.59048
TGME49_230850	hypothetical protein	-4.3834	-4.37183	-3.02569	-2.19303	-2.19437	-2.23732	-2.49224	-2.44972	-2.3686	-4.05312	-4.50128	-3.43506	-2.75237	-2.48802	-2.41959	-2.23173	-2.06041	-2.62751	-3.12242	-4.01974	-4.31283	-4.76859	-3.72057	-2.94958	-2.09134	-1.79158	-2.19098	-2.85919	-2.49207	-4.06876
TGME49_214490	peptidase M16 inactive domain-containing protein	-3.57117	-3.61764	-3.68568	-4.0242	-4.22473	-3.92546	-3.92216	-4.21853	-4.30314	-2.2992	-3.73246	-4.13577	-4.33542	-4.28636	-4.26268	-4.33752	-3.98834	-3.55762	-3.51274	-2.55244	-3.71908	-3.82624	-3.99953	-4.10726	-4.18496	-4.06879	-2.99953	-2.68772	-2.57682	-2.49988
TGME49_277720	GDA1/CD39 (nucleoside phosphatase) family protein	-3.81017	-3.71242	-2.06146	-2.53695	-3.04679	-3.80653	-3.88586	-3.36867	-2.57788	-3.44466	-4.35267	-1.92362	-1.84411	-2.56946	-2.85662	-2.94326	-3.84147	-4.61405	-4.34337	-3.7686	-3.13049	-3.7193	-3.33697	-1.69755	-2.62087	-3.00162	-4.09837	-4.31155	-3.23077	-3.69231
TGME49_266060	ribosomal protein RPSA	-2.97393	-2.49634	-3.00983	-3.6973	-4.48922	-4.56987	-4.37071	-4.10159	-3.93825	-2.99344	-3.62702	-4.25781	-4.50403	-4.66827	-5.01633	-4.98179	-4.38261	-4.02556	-4.07616	-2.42991	-3.55145	-3.69589	-4.16008	-4.41875	-4.70451	-4.22357	-2.95438	-3.50329	-3.79732	-2.24854
TGME49_213900	regulator of chromosome condensation RCC1	-3.17433	-2.07179	-3.40723	-3.23191	-3.29354	-3.63099	-3.8706	-4.25592	-4.72924	-3.31425	-2.93558	-2.88472	-2.67816	-2.76901	-3.19231	-3.76031	-3.9501	-3.96899	-3.96995	-3.30346	-3.17902	-2.84385	-2.64838	-3.2655	-2.90728	-3.15074	-3.53251	-3.90342	-3.47414	-3.47634
TGME49_249670	cathepsin B	-4.12573	-4.59207	-4.41299	-3.73099	-3.34509	-2.72687	-1.89783	-1.09036	-1.91059	-3.83631	-4.27839	-4.41409	-4.19148	-3.983	-3.52042	-3.16095	-2.66093	-1.73413	-0.613027	-3.86852	-3.87818	-4.7582	-4.28568	-4.35171	-3.5552	-3.16416	-2.78348	-1.65235	-0.696887	-3.77419
TGME49_313480	hypothetical protein	-3.3333	-3.41106	-2.29533	-1.81151	-2.69969	-3.9048	-4.00683	-4.07795	-3.33358	-3.90884	-3.55078	-2.6172	-2.12614	-2.12808	-2.36898	-2.70447	-3.70952	-4.41479	-4.15836	-3.93261	-2.84593	-3.04337	-3.59182	-3.02495	-2.28805	-2.46291	-3.72297	-4.0295	-3.45148	-3.94421
TGME49_320230	SAG-related sequence SRS15C	-3.94842	-4.53048	-3.78033	-3.0395	-2.67789	-2.49259	-2.33512	-1.69897	-1.74058	-3.87269	-4.30066	-4.14266	-3.61149	-3.2904	-2.91047	-2.47537	-2.06826	-1.99268	-1.63497	-3.86201	-4.23416	-4.70075	-3.94249	-3.57036	-3.05985	-2.35041	-2.29058	-1.81767	-1.34669	-3.98314
TGME49_259550	dihydropteroate synthase	-3.81883	-3.87526	-4.28043	-4.68759	-4.57554	-3.50793	-3.21056	-3.51239	-3.73415	-2.25363	-4.1265	-4.42893	-4.57396	-4.82298	-4.92389	-4.79385	-4.13014	-2.98862	-2.73918	-2.51984	-3.77049	-4.51484	-4.57155	-4.38345	-4.64838	-4.3913	-2.87464	-2.5423	-3.29305	-2.27711
TGME49_289580	strictosidine synthase subfamily protein	-3.97956	-3.56476	-3.29928	-2.83485	-2.25392	-2.19867	-2.42633	-2.42727	-2.60882	-3.95892	-2.91566	-3.12626	-3.1213	-2.89112	-2.61108	-2.4989	-2.37227	-2.98379	-3.57501	-3.91003	-4.28114	-3.69693	-2.76112	-2.77134	-2.50303	-2.31431	-2.4827	-2.83421	-2.66204	-3.99754
TGME49_289570	phosphatidylinositol transfer protein	-3.91561	-3.65758	-3.21752	-2.80278	-2.10125	-2.02362	-2.31504	-2.9687	-3.29346	-3.90964	-2.84314	-3.07821	-3.06662	-2.84263	-2.64702	-2.87013	-2.7846	-2.98456	-3.41052	-3.78673	-3.3679	-3.17372	-2.95728	-3.05323	-2.84619	-2.57596	-2.82812	-2.99621	-3.03457	-3.86164
TGME49_293630	hypothetical protein	-2.42196	-2.97208	-3.70596	-4.15014	-4.52924	-4.7155	-4.75175	-4.86227	-4.71728	-2.84873	-3.48905	-4.03061	-4.13134	-4.16414	-3.84605	-3.7255	-4.08795	-4.0966	-4.26839	-2.58666	-2.53708	-2.70361	-4.27396	-4.65435	-4.46623	-4.7336	-3.60104	-3.99919	-4.29778	-2.77362
TGME49_252340	hypothetical protein	-3.95256	-3.58786	-3.12064	-2.76338	-2.16831	-2.03504	-2.33709	-2.94994	-3.12402	-3.98129	-2.91958	-3.14654	-3.19453	-2.90975	-2.55812	-2.50302	-2.38392	-2.92215	-3.26979	-3.94467	-4.28896	-3.43874	-2.84772	-2.74596	-2.57358	-2.12144	-2.50856	-2.86679	-2.91996	-4.02202
TGME49_298630	vacuolar transporter chaperone VTC2	-4.05625	-3.42615	-3.10267	-2.70672	-2.35346	-2.4264	-2.35911	-2.59011	-2.95021	-3.84859	-3.14255	-3.21394	-3.22707	-2.9932	-2.78259	-2.7865	-2.55145	-2.49647	-2.40286	-3.88409	-3.99898	-3.80819	-3.06788	-3.03943	-2.79972	-2.28851	-2.61447	-2.58449	-2.30633	-3.74352
TGME49_286120	prolyl endopeptidase	-4.02855	-4.74393	-4.40221	-4.29104	-3.79796	-3.68029	-3.45867	-3.30382	-3.47503	-2.16223	-4.70692	-4.00233	-3.9259	-4.03815	-3.78785	-3.39365	-3.51213	-3.20892	-3.14706	-2.65075	-3.62356	-4.58088	-4.48787	-4.02076	-4.15832	-3.73257	-2.93402	-2.81035	-3.18563	-2.35313
TGME49_242790	trichohyalin, putative	-3.55183	-3.05608	-2.41167	-1.9364	-2.80079	-3.96761	-4.04193	-3.94997	-3.02129	-3.72645	-3.80815	-2.72168	-2.16207	-2.08771	-2.3735	-2.69175	-3.69641	-4.51014	-4.10398	-3.80663	-3.48657	-3.1716	-3.12881	-2.83862	-2.28022	-2.34096	-3.56863	-3.7423	-3.06886	-3.72683
TGME49_266760	isocitrate dehydrogenase	-3.11802	-3.5703	-4.01192	-3.57424	-3.14757	-2.92268	-3.09123	-3.43568	-3.48413	-2.89873	-3.91623	-3.74345	-3.5825	-3.53718	-3.38627	-3.10295	-2.5409	-2.5809	-3.14394	-3.11075	-3.28642	-2.83072	-2.77199	-3.38886	-3.42742	-3.65117	-3.37595	-3.33359	-3.61438	-3.18052
TGME49_221470	hypothetical protein	-3.81331	-4.7236	-5.2936	-5.32423	-4.73278	-4.15292	-3.65937	-3.05327	-3.31459	-2.06391	-4.84109	-5.28833	-5.33985	-5.43502	-4.82173	-4.18544	-4.0089	-3.30907	-2.5944	-2.40213	-3.48296	-4.76967	-5.19457	-5.05365	-5.06828	-4.54712	-2.9784	-2.73126	-2.85491	-2.20822
TGME49_208830	hypothetical protein	-2.99538	-2.82435	-2.43844	-2.65158	-3.27929	-3.80167	-3.80843	-3.43038	-3.04183	-3.96504	-2.84867	-2.79012	-2.4147	-2.56183	-2.76773	-3.24573	-3.37522	-3.56335	-3.36012	-3.84816	-2.96346	-2.59471	-2.56778	-2.64033	-2.78082	-3.26834	-4.65792	-4.18198	-3.69765	-3.96526
TGME49_257680	myosin light chain MLC1	-4.30268	-4.31138	-3.08599	-2.25835	-2.24182	-2.29339	-2.39613	-2.40485	-2.50328	-3.98966	-4.42516	-3.52939	-2.8614	-2.61958	-2.43026	-2.3286	-2.10145	-2.42287	-2.90356	-3.97986	-3.7703	-4.45265	-3.66309	-3.2438	-2.11069	-1.99674	-2.3415	-2.7954	-2.871	-4.00671
TGME49_298020	DEAD-family helicase	-2.60558	-2.51309	-3.40959	-3.62872	-3.74801	-3.95562	-3.93622	-3.91637	-4.04119	-3.35837	-3.03469	-3.32404	-3.4129	-3.32701	-3.544	-3.93722	-4.06374	-3.76022	-3.52704	-2.94757	-2.78124	-2.65959	-3.51052	-3.71931	-3.54513	-3.79187	-3.75674	-3.66986	-3.48704	-3.13871
TGME49_311220	hypothetical protein	-4.15046	-4.52769	-4.31649	-4.00781	-3.2127	-2.02999	-1.30432	-1.66629	-3.25424	-3.94401	-3.93218	-4.04952	-4.00417	-3.85849	-3.52854	-3.53144	-2.65588	-1.34089	-1.23828	-3.8889	-3.92745	-4.3221	-3.88192	-3.88742	-3.55472	-3.13826	-2.60212	-1.30004	-1.81304	-3.89197
TGME49_263580	bromodomain-containing protein	-3.13931	-2.05847	-3.32842	-3.51484	-3.87369	-4.0656	-4.0529	-4.07828	-4.15897	-3.20525	-3.17437	-3.26232	-3.20748	-3.32089	-3.51288	-3.80165	-4.115	-3.98839	-3.99863	-2.91149	-3.1168	-2.7228	-2.91088	-3.52776	-3.26081	-3.73889	-3.67748	-3.87591	-3.73752	-3.11047
TGME49_310790	hypothetical protein	-4.33954	-4.51216	-3.432	-2.68407	-2.45704	-2.35383	-2.66297	-2.88265	-3.48179	-3.01468	-4.61932	-4.32991	-3.57649	-3.22516	-2.82492	-2.34039	-1.98197	-2.52675	-3.18761	-3.35327	-3.61684	-3.985	-3.79686	-3.50802	-2.79272	-2.39423	-2.4345	-2.62427	-2.58016	-3.44204
TGME49_254420	phospholipase, patatin family protein	-3.7302	-3.88151	-3.15517	-2.94127	-2.92967	-2.39609	-2.23055	-2.51569	-2.72226	-3.71364	-4.09907	-3.593	-3.03167	-3.00905	-2.90036	-2.71843	-2.2199	-2.0351	-2.44485	-3.82333	-2.88342	-3.35126	-3.84088	-3.72996	-3.38796	-3.1225	-2.87434	-2.39082	-2.75489	-3.60658
TGME49_294790	hypothetical protein	-4.37584	-4.69421	-2.94849	-2.96836	-2.3815	-2.53377	-2.04254	-1.87794	-2.31512	-3.9983	-4.57535	-2.71992	-2.50624	-2.90272	-2.63036	-2.30016	-2.27533	-2.68324	-2.85581	-3.98919	-4.19895	-4.74976	-3.82812	-2.12251	-2.72454	-2.2173	-2.64947	-2.24519	-2.07295	-4.03316
TGME49_232250	catalase	-3.44457	-3.87595	-4.37544	-4.54748	-4.00986	-2.6087	-2.26888	-2.55703	-2.86252	-2.94502	-4.92076	-5.24224	-5.28327	-5.29781	-5.23036	-4.90201	-4.00485	-2.97398	-2.93181	-2.38655	-3.47688	-4.83482	-5.43277	-5.12332	-4.99414	-4.62951	-2.82631	-2.50354	-3.29282	-2.24171
TGME49_200240	microneme protein MIC17B	-4.14375	-5.04299	-4.28755	-1.85901	-0.815531	-2.6106	-3.12774	-2.89913	-3.08614	-4.03106	-4.73199	-4.70203	-4.41087	-3.57383	-1.51996	-1.03378	-2.14337	-3.00601	-2.97632	-4.01154	-3.97124	-4.64076	-4.31504	-3.94338	-3.28816	-0.807834	-2.03078	-3.05115	-2.33302	-3.96931
TGME49_246580	hypothetical protein	-3.87009	-3.04965	-3.23483	-2.63453	-2.33089	-2.47256	-2.78986	-2.5663	-2.5657	-3.99562	-2.8957	-3.1475	-3.05778	-2.92222	-2.62468	-2.42119	-2.41759	-3.03509	-3.24914	-3.94868	-4.4161	-4.03887	-2.61268	-2.81163	-2.29827	-2.38445	-2.48939	-2.86351	-2.70923	-4.01206
TGME49_228770	hypothetical protein	-3.8553	-2.46669	-2.26969	-2.45802	-3.09182	-3.4763	-3.64521	-3.52878	-2.95754	-3.95247	-2.61922	-2.21913	-2.55386	-2.68391	-2.88027	-3.07612	-3.50055	-4.07343	-4.04057	-3.96974	-4.1466	-3.51708	-1.88076	-1.99382	-2.54113	-2.9342	-3.87106	-4.16058	-3.3944	-4.01125
TGME49_224900	adenylate kinase, putative	-3.66987	-2.46364	-2.29565	-2.34108	-3.34219	-4.00654	-4.04658	-3.77672	-3.39199	-3.7071	-2.71999	-2.18935	-2.46214	-2.64889	-2.94319	-3.1749	-3.7397	-4.38199	-3.89896	-3.86996	-3.55598	-3.25939	-2.1161	-2.10524	-2.59271	-3.10082	-4.26333	-4.43033	-3.75114	-3.86632
TGME49_232340	protein phosphatase 2C domain-containing protein	-4.13125	-4.37516	-4.72522	-4.93122	-4.66762	-3.8179	-3.57195	-3.89517	-4.09212	-2.00898	-4.71371	-5.08619	-5.20872	-5.2838	-5.31278	-4.97618	-4.14258	-3.20627	-2.92795	-2.37281	-4.06771	-4.46712	-4.73257	-4.77944	-4.91176	-4.36415	-2.85314	-2.64364	-3.29924	-2.15283
TGME49_310630	hypothetical protein	-3.47658	-3.00276	-3.15698	-2.461	-2.31975	-2.4954	-3.00744	-3.29965	-3.41088	-3.89627	-2.9348	-3.26273	-3.13926	-2.87319	-2.61315	-2.45323	-2.47625	-3.00683	-3.36814	-3.85365	-3.54894	-3.07797	-3.01513	-2.98437	-2.73363	-2.39048	-2.75266	-3.07485	-3.15273	-3.90163
TGME49_286920	SWIRM domain-containing protein	-2.93945	-2.25158	-3.26759	-3.41059	-3.53952	-3.61903	-3.72177	-3.72546	-3.66182	-3.50285	-2.93346	-2.89413	-2.85129	-2.83118	-3.11137	-3.52206	-3.74693	-3.73426	-3.53727	-3.34999	-2.96339	-2.65028	-2.8939	-3.45504	-3.07737	-3.53801	-3.70721	-3.90319	-3.68023	-3.38846
TGME49_227800	EF hand domain-containing protein	-2.6907	-2.42353	-3.25819	-3.20127	-3.69243	-4.09086	-4.12689	-3.94151	-3.87148	-3.4568	-2.75879	-2.86134	-2.69809	-2.66823	-3.0185	-3.83053	-4.13795	-4.23089	-4.25288	-3.37172	-2.66276	-2.5689	-3.23316	-3.56796	-3.26978	-3.40144	-3.80304	-3.67845	-3.34621	-3.61539
TGME49_267330	fumarate hydratase	-3.13391	-3.36568	-2.5904	-3.22676	-3.93423	-4.20409	-3.95174	-3.35341	-2.60841	-3.16339	-3.05375	-2.10791	-2.42525	-2.80396	-3.23237	-3.55466	-4.32181	-4.47603	-3.78439	-3.53112	-3.19462	-3.50006	-2.40886	-2.21573	-2.82202	-3.42782	-4.28502	-4.36807	-3.67745	-3.49153
TGME49_318710	ATP-binding cassette sub-family F member 1	-3.06925	-2.62728	-3.06824	-3.35882	-3.76225	-3.41323	-3.24037	-3.58262	-3.63731	-3.35431	-2.77497	-3.32024	-3.51243	-3.55206	-3.62332	-3.80089	-3.72503	-3.29989	-3.29678	-3.07998	-3.39303	-2.92295	-3.17879	-3.67296	-3.88584	-3.95911	-3.30538	-3.09551	-3.50698	-2.83964
TGME49_220860	DEAD/DEAH box helicase	-2.96172	-2.54557	-2.84597	-3.24407	-3.55541	-3.50268	-3.38724	-3.70013	-3.65477	-3.60868	-2.65767	-2.98853	-3.16397	-3.10265	-3.20915	-3.56399	-3.55579	-3.39196	-3.50514	-3.37031	-3.12825	-2.68868	-3.04604	-3.41241	-3.62006	-3.69551	-3.40273	-3.39527	-3.42008	-3.18332
TGME49_268950	hypothetical protein	-3.41125	-3.84439	-4.58556	-5.00203	-5.26664	-5.4232	-5.60518	-5.30222	-5.60813	-1.97137	-4.21908	-4.73705	-4.8969	-5.09672	-5.26869	-4.99905	-4.78606	-4.46668	-4.69436	-2.27757	-3.63841	-3.74327	-4.29764	-4.57942	-4.73595	-4.40623	-3.09974	-3.37007	-3.81884	-2.18344
TGME49_207830	MORN repeat-containing protein	-4.05694	-4.21219	-3.53575	-2.71881	-2.50708	-2.49461	-2.40408	-1.80776	-2.03799	-3.91559	-4.4863	-3.95634	-3.21807	-3.01761	-2.69577	-2.51198	-2.10328	-2.09759	-1.92527	-3.88864	-3.25065	-3.92262	-3.73712	-3.68667	-3.08835	-2.08673	-2.4403	-2.59156	-2.17023	-3.84621
TGME49_209150	non-proton pumping type-II NADH dehydrogenase I	-4.06808	-2.80348	-2.16589	-2.65386	-3.20563	-3.47988	-3.28432	-2.89294	-2.26209	-4.03123	-2.46106	-2.05	-2.49057	-2.72624	-3.08335	-3.3561	-3.96951	-4.41927	-3.85601	-4.00393	-4.33254	-3.45182	-1.6464	-1.85695	-2.57565	-3.27102	-4.52406	-4.46961	-3.542	-4.06662
TGME49_251540	dense granule protein GRA9	-3.09623	-2.9026	-2.47368	-2.51597	-3.19427	-3.75922	-3.69017	-3.22464	-3.05287	-3.93656	-3.13042	-2.98797	-2.61194	-2.6882	-2.77789	-2.75009	-2.91127	-2.92804	-3.16696	-3.86943	-2.86787	-2.73676	-2.71465	-2.91312	-2.93535	-3.28574	-3.96409	-3.86707	-3.25753	-3.86946
TGME49_320630	phosphotransferase enzyme family protein	-3.17635	-3.21259	-2.70938	-2.66897	-2.42051	-3.23661	-3.43018	-3.08098	-2.87818	-3.92003	-3.94436	-3.59185	-3.02784	-2.9972	-2.39629	-1.66105	-2.2959	-2.86462	-3.27665	-3.85088	-2.79251	-3.29931	-3.6623	-3.67107	-3.33936	-2.06788	-2.76153	-3.27218	-3.29209	-3.72848
TGME49_209260	cytochrome c oxidase subunit, putative	-3.93972	-2.14874	-2.28908	-2.69958	-3.39083	-3.76809	-3.7581	-3.44158	-2.73842	-4.00141	-2.32553	-2.00908	-2.46343	-2.73445	-3.24576	-3.57145	-4.24575	-4.60867	-4.16886	-4.00704	-4.36796	-3.54617	-1.53382	-1.87248	-2.52299	-3.37805	-4.70301	-4.77468	-3.74895	-4.07621
TGME49_269960	14-3-3 superfamily protein	-3.79108	-3.42152	-3.16315	-2.32989	-2.57009	-2.67173	-2.85542	-2.80093	-2.64191	-3.71129	-3.93833	-3.39498	-2.81445	-2.64541	-2.35738	-2.35922	-2.57883	-2.83254	-3.08365	-3.78237	-3.10491	-3.22018	-3.30031	-3.03931	-2.64725	-2.48237	-3.10544	-3.59493	-3.46773	-3.65239
TGME49_260630	DnaJ family Sec63 protein	-3.94991	-3.3227	-3.20976	-2.6822	-2.27046	-2.09185	-2.45598	-2.78007	-3.04691	-4.00341	-2.85455	-3.11685	-3.12815	-2.94529	-2.60079	-2.45849	-2.32507	-2.94458	-3.62344	-3.9693	-4.35156	-3.57951	-2.73411	-2.80832	-2.52878	-2.29104	-2.42608	-2.85106	-2.70432	-4.02565
TGME49_213870	UBA/TS-N domain-containing protein	-3.79692	-3.94066	-4.34357	-4.60788	-4.43484	-3.4527	-3.21446	-3.67736	-3.85713	-2.24123	-4.21344	-4.45191	-4.64478	-4.71965	-4.69866	-4.31945	-3.86887	-3.18148	-3.16906	-2.49397	-3.90583	-4.11486	-4.41312	-4.63227	-4.76199	-4.47105	-2.84022	-2.72254	-3.28401	-2.23576
TGME49_231070	protein kinase	-4.21787	-4.42864	-2.57848	-2.09005	-1.73868	-2.18661	-3.14931	-3.55386	-2.82143	-4.01479	-4.4503	-3.42961	-2.68196	-2.43502	-2.27641	-1.9487	-1.96055	-3.46069	-3.55658	-3.98895	-3.86048	-4.29834	-3.82179	-2.90683	-2.07212	-1.7789	-2.19444	-3.67915	-2.97174	-3.9547
TGME49_271440	NPL4 family protein	-2.93452	-2.54071	-2.99289	-3.46341	-3.87379	-3.76199	-3.5751	-3.48455	-3.44723	-3.4203	-2.76756	-3.34597	-3.64155	-3.68355	-3.83863	-4.18451	-3.93171	-3.42082	-3.28779	-2.98021	-3.23463	-3.0264	-3.32438	-3.83295	-4.01025	-3.85771	-3.23822	-3.1596	-3.4195	-2.81539
TGME49_217530	hypothetical protein	-2.98445	-3.00789	-2.73676	-2.6904	-3.17046	-3.45061	-3.39516	-3.03689	-2.88972	-3.93369	-2.92808	-3.04503	-2.73032	-2.72549	-2.74449	-2.80351	-2.89066	-2.96987	-3.06275	-3.9044	-2.82666	-2.63689	-2.85308	-3.05559	-3.0952	-3.17176	-3.72956	-3.67612	-3.28247	-3.90072
TGME49_225870	hypothetical protein	-2.92611	-2.6696	-3.42452	-3.6127	-3.62999	-4.23641	-4.2957	-4.11731	-4.26795	-2.90205	-3.06419	-3.26688	-3.024	-3.22155	-3.80196	-4.87829	-4.48029	-4.33177	-4.15948	-2.86498	-2.67435	-2.92837	-3.46	-3.61273	-3.44003	-3.90296	-3.44737	-3.67715	-3.95079	-3.17059
TGME49_311090	ubiquitin carboxyl-terminal hydrolase	-3.16035	-2.76444	-3.56026	-3.98985	-4.36328	-3.93725	-3.72978	-3.76388	-3.97918	-2.73213	-3.57279	-3.92552	-4.20958	-4.28161	-4.33644	-4.17206	-3.85529	-3.28405	-3.08858	-2.6524	-3.52061	-3.32728	-3.749	-4.03975	-4.39101	-4.20704	-3.17483	-3.00376	-3.38817	-2.49053
TGME49_269920	phosphatidylserine decarboxylase	-3.41666	-3.48936	-2.82377	-2.83962	-2.48865	-2.71279	-2.98666	-2.8726	-2.58218	-3.85756	-3.3438	-2.75463	-2.68197	-2.82335	-2.65617	-2.39387	-2.43843	-3.17691	-3.42257	-3.94649	-3.27325	-2.86988	-2.63104	-2.35132	-2.85076	-2.89036	-3.66303	-3.95349	-3.1034	-3.9546
TGME49_246550	aspartyl protease ASP3	-4.06778	-4.21971	-3.45552	-2.93596	-1.62544	-1.94523	-2.55634	-2.44545	-2.62168	-4.01547	-4.06991	-2.98359	-2.89314	-3.08329	-2.65333	-1.80144	-1.82051	-3.00763	-3.42746	-4.00275	-4.07975	-4.44438	-3.66815	-2.4388	-2.73946	-1.83315	-2.12392	-2.86429	-2.32533	-4.05326
TGME49_305590	ABC transporter transmembrane region domain-containing protein	-4.21363	-4.54902	-3.24897	-3.33234	-2.35867	-2.12053	-1.81126	-2.22907	-2.5958	-3.95049	-4.27749	-2.83558	-2.84063	-3.0701	-2.69386	-2.18038	-1.97639	-2.70769	-2.79628	-3.9766	-4.29476	-4.52679	-3.4848	-2.16808	-2.63388	-2.19925	-2.36472	-2.61654	-2.36705	-3.98329
TGME49_248880	GTPase RAB7	-3.84277	-3.17306	-3.27791	-2.978	-2.57013	-2.67921	-2.55398	-2.29507	-2.36203	-3.86721	-3.39885	-3.29771	-3.12835	-2.92998	-2.57065	-2.45397	-2.44295	-2.58263	-2.60324	-3.90125	-4.00423	-3.69348	-3.06339	-2.96094	-2.75493	-2.24206	-2.58182	-2.55108	-2.35287	-3.91249
TGME49_208560	carrier superfamily protein	-4.21218	-3.93783	-3.21242	-2.53261	-2.13762	-2.04765	-2.31637	-2.55198	-2.80989	-4.00972	-4.08555	-3.38978	-3.05885	-2.84623	-2.7941	-2.4992	-1.82242	-2.18211	-2.98722	-4.0128	-3.8994	-4.08217	-3.61765	-2.65573	-2.26495	-2.22054	-2.4727	-2.78989	-2.68438	-3.97995
TGME49_253170	zinc carboxypeptidase, putative	-4.04998	-4.18979	-4.18254	-3.8924	-3.1854	-1.98285	-1.46225	-1.77653	-2.91338	-3.98003	-3.57813	-3.97282	-4.0202	-3.82712	-3.51438	-3.34107	-2.4585	-1.32046	-1.72695	-3.9041	-4.16333	-4.05756	-3.67642	-3.60336	-3.34535	-2.89017	-2.15401	-1.52381	-2.23043	-3.9452
TGME49_274060	2-oxoglutarate/malate translocase OMT	-4.04312	-2.6216	-2.21471	-2.62131	-3.26544	-3.52058	-3.39764	-2.97783	-2.32992	-4.03643	-2.4387	-2.05787	-2.45133	-2.77107	-3.06539	-3.37206	-3.91727	-4.41713	-4.03712	-4.01057	-4.37912	-3.52923	-1.61359	-1.82747	-2.55909	-3.30655	-4.56231	-4.52859	-3.53037	-4.07748
TGME49_291980	HECT-domain (ubiquitin-transferase) domain-containing protein	-3.08214	-2.79079	-3.17894	-3.44839	-3.43422	-3.32081	-3.33719	-3.58524	-3.59122	-3.22903	-3.16633	-3.32838	-3.51679	-3.37163	-3.30286	-3.5973	-3.76088	-3.5194	-3.26412	-3.00071	-3.20019	-2.80348	-3.2095	-3.45774	-3.57581	-3.60427	-3.58359	-3.48025	-3.60064	-2.96761
TGME49_214350	GTP-binding protein, putative	-3.44188	-3.39065	-4.19881	-4.37711	-4.67537	-4.16732	-3.99152	-4.11909	-4.3717	-2.25658	-4.07767	-4.53698	-4.77619	-4.81617	-4.8694	-4.79903	-4.19652	-3.52034	-3.49083	-2.41932	-3.72564	-3.89532	-4.07083	-4.37413	-4.64009	-4.37722	-2.99119	-3.14227	-3.73899	-2.23211
TGME49_229360	transaldolase	-2.72152	-2.85124	-4.01458	-4.0429	-4.33889	-4.43016	-4.42069	-4.31334	-4.56867	-2.69866	-4.03861	-4.29617	-4.25724	-4.26019	-4.70607	-5.01478	-4.75045	-4.59543	-4.8233	-2.36704	-3.02791	-2.91041	-3.60193	-4.08821	-3.98332	-4.2302	-3.43722	-4.04655	-4.28782	-2.62416
TGME49_289380	hypothetical protein	-2.88334	-3.58324	-2.62861	-2.66881	-3.11543	-3.37613	-3.28887	-3.02378	-2.74492	-3.96312	-2.77503	-2.96199	-2.68452	-2.65218	-2.71618	-2.87881	-3.00962	-3.11847	-3.35615	-3.94901	-2.48964	-2.34774	-3.24342	-3.28715	-3.2169	-3.31896	-4.23556	-4.14701	-3.77886	-3.96101
TGME49_319350	SAG-related sequence SRS17B	-4.10176	-4.51105	-3.65408	-2.98292	-2.75345	-2.47678	-2.23435	-1.62057	-1.78218	-3.95307	-4.51722	-4.12963	-3.49759	-3.31518	-2.88969	-2.46027	-2.00996	-1.83084	-1.72281	-3.94109	-4.3678	-4.8006	-4.25038	-3.76925	-3.05035	-2.2903	-2.06222	-1.76722	-1.47308	-3.95216
TGME49_253730	importin-beta N-terminal domain-containing protein	-3.30673	-2.99192	-3.26284	-3.64572	-3.78115	-3.57602	-3.45444	-3.77487	-3.93139	-2.80862	-3.23021	-3.72964	-4.06433	-4.04825	-4.03017	-4.18045	-4.03718	-3.49919	-3.53176	-2.71027	-3.6697	-3.54738	-3.77969	-4.11332	-4.35762	-4.25651	-2.94954	-3.20956	-3.75054	-2.37038
TGME49_249170	Ras family protein	-3.97887	-4.26383	-4.07842	-3.70909	-2.99669	-2.29281	-1.62447	-1.73804	-2.59851	-3.84027	-4.09694	-3.9593	-3.84358	-3.69805	-3.39515	-3.1075	-2.54059	-1.51299	-1.27638	-3.8706	-4.0323	-4.18398	-3.84372	-3.54512	-3.447	-2.9921	-2.59018	-1.43326	-1.67258	-3.93045
TGME49_314500	subtilisin SUB2	-4.05171	-4.06111	-3.64349	-3.00853	-2.19286	-2.43387	-2.5125	-2.26949	-2.67566	-3.43226	-3.71534	-3.56239	-3.35734	-3.19742	-2.59991	-1.88438	-2.10107	-2.47213	-2.56736	-3.95782	-4.07347	-3.90654	-3.34871	-3.21777	-2.84847	-1.99188	-2.44071	-2.4289	-2.16187	-3.8609
TGME49_309730	thioredoxin reductase	-4.15977	-4.94512	-4.89294	-5.14256	-5.02991	-3.91636	-3.57563	-3.74311	-4.13867	-1.94784	-4.44871	-3.8603	-3.83948	-4.25812	-4.64364	-4.33794	-4.09825	-3.0876	-2.83113	-2.59198	-3.80823	-4.56254	-4.40339	-4.02162	-4.2875	-4.13029	-3.02233	-2.81216	-3.14334	-2.26485
TGME49_245670	pyruvate dehydrogenase complex subunit PDH-E1Alpha	-3.38218	-4.18825	-3.86523	-2.90894	-2.02998	-2.07084	-2.76044	-2.98603	-2.57349	-3.70763	-4.29879	-4.02678	-3.62737	-3.35665	-3.24366	-2.61072	-1.56519	-1.80906	-2.66733	-3.83247	-2.67966	-3.8265	-4.06317	-3.48105	-2.86255	-2.87038	-2.56803	-2.76568	-3.04269	-3.88344
TGME49_247450	hypothetical protein	-2.56542	-2.75635	-3.30628	-3.69824	-3.9294	-4.12027	-4.24325	-4.34266	-4.35961	-3.13943	-2.99744	-3.33116	-3.63006	-3.72676	-3.97778	-4.32928	-4.32258	-4.15176	-4.2267	-2.76788	-2.52396	-2.89027	-3.63355	-4.05244	-4.04372	-4.47813	-3.68595	-3.98653	-4.06142	-2.93687
TGME49_202200	hypothetical protein	-3.82664	-4.1322	-2.55059	-2.79185	-2.46712	-2.92471	-3.09341	-2.6542	-2.26048	-3.62768	-4.07795	-2.12046	-2.21516	-2.65809	-2.62488	-2.58659	-3.07412	-3.89666	-3.7644	-3.86768	-3.47557	-3.65769	-3.25815	-1.75666	-2.50749	-2.6107	-3.39498	-4.0412	-3.06192	-3.87507
TGME49_310030	cyclase-associated protein, putative	-4.3265	-4.85954	-4.3526	-3.64976	-3.28591	-2.86551	-2.60657	-2.29564	-2.31132	-2.67456	-4.60451	-4.03599	-3.54954	-3.3908	-3.17205	-3.05376	-2.75093	-2.45058	-2.12496	-3.16599	-3.96771	-4.58179	-4.37536	-4.19698	-3.44691	-3.09279	-2.56887	-2.45481	-2.41545	-2.67143
TGME49_271060	Sec1 family protein	-3.91405	-4.11349	-4.12282	-3.69384	-3.15012	-2.08478	-1.50228	-1.84825	-3.01911	-3.95943	-3.69287	-3.82468	-3.66291	-3.50736	-3.25712	-3.12143	-2.47901	-1.53896	-1.73314	-3.90041	-3.56269	-3.63803	-3.69737	-3.6619	-3.3245	-2.86831	-2.46293	-1.78676	-2.45683	-3.84247
TGME49_258770	polypeptide n-acetylgalactosaminyltransferase 12, putative	-3.84414	-3.67215	-3.63011	-3.30164	-2.7012	-2.10289	-1.87504	-2.1813	-3.00089	-3.98015	-3.0215	-3.50892	-3.39699	-3.20874	-2.99061	-2.77754	-2.3828	-2.11319	-2.42575	-3.94804	-4.25876	-3.59628	-3.16604	-3.0829	-2.89202	-2.4088	-2.30193	-2.18572	-2.48158	-3.97375
TGME49_218960	AP2 domain transcription factor AP2XII-1	-2.93127	-2.51604	-3.20901	-3.33345	-3.43838	-3.63807	-3.66146	-3.71212	-3.78602	-3.36033	-2.64135	-2.9957	-2.99327	-3.07308	-3.51131	-4.0239	-4.32809	-4.14589	-4.23612	-3.14997	-3.04149	-2.51972	-3.02353	-3.44972	-3.20316	-3.62906	-3.85491	-3.94151	-4.0332	-3.22465
TGME49_236540	RNA recognition motif-containing protein	-1.83241	-3.37301	-4.28125	-4.37575	-4.89856	-5.0531	-5.08085	-4.98271	-4.94684	-3.24637	-2.48429	-3.52993	-3.62532	-3.63531	-3.93204	-4.15397	-4.07219	-4.15513	-4.54603	-2.9284	-1.89501	-2.62206	-4.53397	-4.50823	-4.24725	-4.77424	-4.4515	-4.48241	-4.69506	-3.44861
TGME49_209600	hypothetical protein	-3.22337	-2.7289	-3.21866	-3.59748	-4.16033	-3.95073	-3.4266	-2.8402	-2.88888	-3.14819	-3.23075	-3.69854	-3.93367	-3.94441	-4.00726	-4.30787	-3.95809	-3.46746	-2.59746	-2.80088	-3.6833	-3.41218	-3.68264	-3.95277	-4.17117	-4.07157	-3.14001	-2.96722	-2.92487	-2.51701
TGME49_258826	hypothetical protein	-3.8664	-3.22268	-3.18604	-2.73251	-2.41282	-2.26675	-2.49329	-2.77975	-3.01564	-3.89931	-2.89034	-2.99722	-3.07728	-2.88505	-2.71154	-2.61874	-2.43206	-3.02239	-3.26355	-3.92045	-4.27906	-3.46189	-2.7629	-2.69713	-2.59289	-2.24077	-2.58457	-2.96721	-2.58597	-3.9931
TGME49_247220	nudix -type motif 9 isoform a family protein	-3.31192	-3.28406	-2.88554	-2.68997	-2.18749	-3.16761	-3.38642	-3.10302	-3.10025	-3.68914	-4.34056	-4.14127	-3.26653	-3.28915	-2.37441	-1.48081	-2.16161	-2.80972	-2.94679	-3.73729	-3.02573	-3.86366	-3.79807	-3.79425	-3.35132	-2.17223	-2.48172	-3.01153	-2.99466	-3.4172
TGME49_233810	Sel1 repeat-containing protein	-3.80717	-3.18451	-3.21466	-2.60642	-2.32002	-2.34897	-2.69786	-2.79281	-2.72709	-3.9638	-2.92037	-3.11845	-3.0898	-2.90808	-2.67649	-2.52141	-2.5104	-2.98578	-3.3741	-3.85885	-4.02738	-3.4421	-2.80447	-2.88082	-2.62899	-2.28838	-2.64416	-2.91674	-2.69299	-3.91612
TGME49_211440	hypothetical protein	-3.92498	-3.82646	-3.34468	-2.69545	-2.25101	-2.08226	-2.39495	-2.67224	-2.72718	-3.88666	-4.19683	-3.64851	-3.27284	-3.09699	-2.76218	-1.96345	-1.78789	-2.25467	-2.98444	-3.9506	-3.58467	-3.82716	-3.40558	-2.84214	-2.49468	-2.44881	-2.58844	-2.74383	-2.55282	-3.94335
TGME49_203240	hypothetical protein	-4.02942	-3.57406	-3.32822	-2.76262	-2.25506	-2.02143	-2.22554	-2.66004	-3.14813	-3.96194	-3.0566	-3.2477	-3.19305	-2.91496	-2.60844	-2.47704	-2.26766	-2.72744	-3.38258	-3.92515	-4.02495	-3.58843	-2.99366	-2.93931	-2.7063	-2.31761	-2.46382	-2.63237	-2.53611	-3.95734
TGME49_280490	U-box domain-containing protein	-2.96089	-3.11558	-3.54846	-3.77434	-3.91975	-3.59654	-3.55981	-3.65134	-3.715	-2.8651	-3.52014	-3.85811	-3.97681	-4.07131	-3.87064	-3.68261	-3.63162	-3.30964	-3.18363	-2.7452	-3.15156	-3.16931	-3.80227	-3.97811	-4.14992	-3.93872	-3.24764	-3.26827	-3.72201	-2.63461
TGME49_256770	eukaryotic translation initiation factor 4A, isoform 3, putative	-1.96464	-3.28091	-4.06471	-4.37292	-4.74564	-4.76034	-4.71193	-4.81017	-4.70535	-3.17708	-2.55969	-3.52179	-3.69155	-3.80744	-3.92181	-4.15168	-4.14694	-4.12516	-4.07009	-2.89149	-2.12269	-2.51832	-4.09467	-4.21721	-4.28697	-4.78838	-4.19119	-4.38123	-4.56084	-3.2793
TGME49_252510	hypothetical protein	-3.15029	-2.66573	-2.99904	-3.43454	-3.70011	-3.42663	-3.22	-3.40485	-3.4429	-3.34347	-3.03468	-3.34952	-3.49371	-3.65164	-3.72358	-3.99454	-3.80985	-3.31663	-3.20143	-2.96304	-3.4854	-3.21029	-3.15849	-3.62514	-3.75827	-3.76095	-3.17412	-3.0384	-3.25245	-2.81539
TGME49_290200	NAD/NADP octopine/nopaline dehydrogenase, alpha-helical domain-containing protein	-2.20684	-3.5683	-4.37064	-4.37826	-4.47671	-3.81092	-3.62281	-3.94988	-4.2641	-3.0308	-3.5597	-4.2841	-4.24735	-4.27998	-4.17484	-4.01725	-3.43295	-3.04205	-3.38493	-2.6807	-2.82187	-2.74481	-4.17443	-4.46681	-4.51618	-4.41405	-3.28148	-3.1995	-3.82947	-2.79751
TGME49_237500	protein phosphatase 2C domain-containing protein	-3.48252	-3.05084	-2.6281	-2.73202	-2.97523	-3.12856	-3.16518	-2.82225	-2.72771	-3.81266	-3.28815	-2.97816	-2.71418	-2.74737	-2.72997	-2.57117	-2.68264	-3.07142	-3.05823	-3.83362	-3.26138	-2.95792	-2.83357	-2.63398	-2.83973	-2.93262	-3.62643	-3.46994	-2.84264	-3.78227
TGME49_205510	nucleolar protein 5, putative	-3.17895	-3.50657	-4.35784	-4.55899	-4.69408	-4.95158	-5.07572	-4.94505	-4.98384	-2.1654	-3.74152	-4.44061	-4.71812	-4.84059	-4.87981	-4.85918	-4.69727	-4.40367	-4.46069	-2.36413	-3.47135	-2.92129	-4.09175	-4.54041	-4.63912	-4.48331	-3.47057	-3.84945	-4.11634	-2.29353
TGME49_229630	eIF2 kinase IF2K-A (incomplete catalytic triad)	-3.419	-3.14622	-2.97684	-2.78242	-2.55558	-2.64766	-2.87168	-3.11091	-3.20747	-3.77315	-2.87327	-2.89257	-3.00911	-2.87312	-2.72274	-2.74066	-2.79755	-3.09838	-3.12335	-3.83979	-3.03823	-2.87537	-2.83767	-3.01587	-3.05044	-2.85892	-3.39643	-3.57033	-3.36544	-3.71568
TGME49_234360	DNA topoisomerase I, putative	-3.49574	-1.85832	-3.30491	-3.22875	-3.33101	-3.41661	-3.51927	-3.62658	-3.82132	-3.60816	-3.22297	-2.94634	-2.69146	-2.58519	-2.78426	-3.17861	-3.40595	-3.62223	-3.87328	-3.47162	-4.00332	-3.03272	-2.48275	-2.99821	-2.51973	-2.84018	-3.33324	-3.60122	-3.30925	-3.48625
TGME49_239100	ribosomal protein RPS7	-2.38246	-3.04254	-3.82426	-3.72011	-4.01751	-4.11365	-4.08431	-3.92985	-4.24149	-3.11288	-3.22106	-3.77974	-3.77302	-3.7025	-3.84207	-4.04022	-3.8609	-3.85282	-4.59077	-2.71576	-2.72611	-2.59677	-3.84886	-4.16281	-4.01882	-4.14581	-3.55565	-3.75948	-4.34073	-2.91163
TGME49_288680	endonuclease IV APN	-3.35272	-1.88843	-3.4527	-3.33693	-3.51627	-3.67611	-3.7457	-3.60833	-3.72558	-3.46076	-3.25718	-3.07903	-2.86867	-2.7953	-2.86621	-3.09769	-3.12097	-3.3903	-3.71178	-3.40345	-3.83173	-2.88199	-2.52543	-3.16037	-2.67394	-3.06673	-3.34278	-3.6102	-3.27924	-3.41654
TGME49_263130	citrate synthase, putative	-3.25114	-2.86382	-3.30243	-3.7298	-3.95669	-3.49579	-3.27601	-3.46621	-3.66116	-2.93929	-3.52385	-3.20439	-4.15861	-3.99448	-4.26425	-4.37413	-3.95125	-3.35643	-3.09309	-2.73458	-3.24299	-3.52962	-3.91462	-4.19036	-4.42136	-4.27332	-3.07672	-2.9361	-3.54856	-2.53307
TGME49_215430	hypothetical protein	-4.13239	-2.31545	-2.29304	-2.27386	-3.06545	-3.46987	-3.57316	-3.56631	-3.31485	-3.97541	-2.59398	-2.11604	-2.55545	-2.70691	-2.92969	-3.1944	-3.55945	-4.12639	-4.2352	-3.97183	-4.16526	-3.61541	-1.89556	-1.94096	-2.52461	-2.91573	-3.87951	-4.08887	-3.47839	-4.0072
TGME49_262400	lipase	-3.15219	-3.29032	-2.70997	-2.67982	-2.91417	-3.17246	-3.11802	-2.97241	-2.73534	-3.92157	-3.06471	-2.87739	-2.62593	-2.67863	-2.76718	-2.74428	-2.92192	-3.0296	-3.17423	-3.90873	-2.86372	-2.62025	-3.11209	-3.10467	-2.92888	-3.0733	-3.71739	-3.52583	-3.23754	-3.87999
TGME49_254390	CRAL/TRIO domain-containing protein	-4.19841	-4.38563	-4.09087	-3.31953	-2.71168	-2.15994	-1.91535	-1.73947	-1.99213	-3.91642	-4.26851	-3.90362	-3.46829	-3.13094	-2.83743	-2.95593	-2.48318	-1.83627	-1.5198	-3.87014	-3.54707	-3.88297	-3.86003	-3.78087	-3.17274	-2.60825	-2.43543	-1.9681	-1.83649	-3.89671
TGME49_232280	hypothetical protein	-4.2669	-4.34019	-3.97687	-3.0016	-2.71684	-2.33437	-2.10809	-1.63431	-1.85403	-3.91791	-4.29182	-4.03613	-3.55959	-3.26235	-2.92126	-2.5849	-2.14441	-1.88587	-1.64016	-3.8952	-4.1585	-4.52486	-4.06224	-3.66061	-3.01208	-2.28484	-2.2028	-1.76836	-1.86151	-3.89412
TGME49_229750	hypothetical protein	-2.1413	-2.97218	-3.62168	-3.91016	-4.17912	-4.26407	-4.16369	-3.994	-4.22844	-3.44579	-2.62937	-2.97639	-3.05925	-3.17696	-3.34048	-3.63972	-4.00853	-3.98147	-3.75405	-3.23349	-2.55301	-2.13609	-3.62485	-3.90613	-3.65467	-4.11955	-4.1261	-4.18729	-4.21617	-3.40721
TGME49_210790	dihydroorotate dehydrogenase reveal, putative	-3.86031	-2.33954	-2.32634	-2.63313	-3.32115	-3.68287	-3.61347	-3.16173	-2.60628	-4.01567	-2.44382	-2.08684	-2.49444	-2.79212	-2.96795	-3.28396	-3.92869	-4.46662	-4.04194	-3.99119	-4.275	-3.73678	-1.71296	-1.89111	-2.4849	-3.07245	-4.16237	-4.28697	-3.52232	-4.0706
TGME49_263730	FAD-dependent glycerol-3-phosphate dehydrogenase	-4.03403	-2.69401	-2.15974	-2.70088	-3.24322	-3.46739	-3.34308	-3.01398	-2.36207	-4.01365	-2.43529	-2.01288	-2.48064	-2.72646	-3.05347	-3.44713	-4.10118	-4.58205	-4.12452	-3.99051	-4.25996	-3.50481	-1.61663	-1.82476	-2.61243	-3.31863	-4.60863	-4.52096	-3.73294	-4.06342
TGME49_205360	hypothetical protein	-3.59095	-3.61543	-2.20447	-2.66279	-2.88014	-3.31824	-3.47806	-3.18585	-2.71018	-3.64567	-4.02226	-1.98568	-2.05967	-2.64415	-2.81822	-2.83091	-3.33371	-4.1363	-3.90942	-3.83841	-3.43267	-3.61748	-3.13123	-1.73856	-2.56551	-2.78279	-3.77809	-4.01283	-3.30529	-3.74434
TGME49_213670	hypothetical protein	-4.02536	-2.24175	-2.03705	-2.54471	-3.52706	-3.99087	-3.96953	-3.65657	-2.82285	-4.02973	-2.39062	-1.95903	-2.39922	-2.74548	-3.15474	-3.50707	-4.25818	-4.79053	-4.21021	-4.0185	-4.35863	-3.53376	-1.5807	-1.79093	-2.56229	-3.35463	-4.7233	-4.74184	-3.73246	-4.07121
TGME49_221180	hypothetical protein	-4.35897	-5.16932	-4.55715	-2.39445	-0.698005	-2.13823	-2.85924	-2.78412	-3.03086	-4.02849	-4.9405	-4.89554	-4.57633	-4.04154	-1.80116	-0.902763	-1.78841	-2.84581	-3.0449	-3.99331	-4.2617	-4.86261	-4.51672	-3.91034	-3.45735	-0.840658	-1.62835	-2.87936	-2.49239	-4.06473
TGME49_244530	hypothetical protein	-3.44701	-2.94468	-2.09923	-2.4752	-3.44431	-3.929	-3.80254	-3.289	-3.02375	-3.8538	-3.7379	-3.41379	-2.6809	-2.77805	-2.68573	-2.70608	-2.78118	-2.86585	-2.67533	-3.6432	-3.11936	-2.92412	-3.14339	-3.01271	-3.16739	-3.09271	-3.4965	-3.00784	-3.03137	-3.55431
TGME49_288750	ubiquinol-cytochrome c reductase	-4.03247	-1.97411	-2.26541	-2.48697	-3.38807	-3.85993	-3.99917	-3.78838	-3.22932	-4.04607	-2.39594	-1.97373	-2.48529	-2.70896	-3.13001	-3.51921	-4.24137	-4.54042	-4.24476	-4.00609	-4.38361	-3.69484	-1.53229	-1.90271	-2.45928	-3.34818	-4.72404	-4.5582	-3.76954	-4.06595
TGME49_226660	hypothetical protein	-2.84806	-2.94213	-2.9151	-3.48619	-3.6108	-3.67929	-3.53157	-3.60062	-3.45739	-3.33726	-2.89629	-3.19649	-3.2971	-3.42334	-3.56981	-3.68494	-3.91004	-3.90285	-3.8294	-3.00164	-2.46718	-2.75014	-3.40733	-3.68662	-3.79191	-3.81692	-3.80634	-3.98206	-3.80011	-3.28758
TGME49_280370	hypothetical protein	-2.46603	-3.15035	-3.24471	-3.54337	-3.72069	-3.61054	-3.45741	-3.75339	-3.77615	-3.45315	-2.6726	-3.10312	-3.18219	-3.23808	-3.24859	-3.68531	-3.66204	-3.42354	-3.23886	-3.29931	-2.34513	-2.67945	-3.55006	-3.7903	-3.75941	-4.04377	-3.92227	-3.78492	-3.82394	-3.42725
TGME49_242020	mannosyl-oligosaccharide glucosidase	-3.9066	-3.15365	-3.21947	-2.66478	-2.36461	-2.31173	-2.59166	-2.67271	-2.84075	-3.95166	-2.95565	-3.19223	-3.18269	-2.92373	-2.69139	-2.4098	-2.4329	-2.97889	-3.08309	-3.88209	-4.03245	-3.44471	-2.75276	-2.8381	-2.56166	-2.34275	-2.68357	-2.99789	-2.82512	-3.89359
TGME49_230410	peroxiredoxin PRX3	-3.97146	-3.42292	-2.32487	-2.91088	-3.94473	-4.47005	-4.14116	-3.37352	-2.57095	-2.9262	-3.03984	-1.98715	-2.31201	-2.75776	-3.20018	-3.68245	-4.63073	-4.85438	-4.44447	-3.55652	-3.30091	-4.06739	-2.36173	-1.96143	-2.70363	-3.34958	-4.46122	-4.494	-3.6406	-3.47309
TGME49_295850	cyclic nucleotide-binding domain-containing protein	-3.40961	-3.09565	-2.426	-2.18832	-2.70181	-3.56531	-3.57491	-3.65471	-3.36212	-3.81693	-3.47947	-2.59817	-2.18333	-2.18293	-2.48418	-3.0543	-3.77873	-4.2393	-4.05398	-3.80827	-2.88299	-2.79455	-2.95058	-3.01894	-2.64114	-2.90901	-4.08506	-4.16047	-3.703	-3.74525
TGME49_293690	profilin PRF	-4.39691	-5.39852	-5.84341	-5.84136	-5.26281	-4.42866	-4.12004	-4.11599	-4.71026	-1.76816	-4.90275	-5.20573	-5.40516	-5.68476	-5.58564	-5.49286	-4.43023	-3.50284	-3.27592	-2.28544	-4.15011	-4.93939	-5.30082	-5.34336	-5.46133	-4.67332	-2.75791	-2.5492	-3.18044	-2.07064
TGME49_223940	GAP45	-4.36909	-4.43999	-3.32421	-2.4661	-2.49677	-2.21506	-2.21724	-1.98857	-2.25434	-4.03053	-4.50715	-3.6895	-3.06366	-2.70403	-2.57709	-2.33642	-1.94294	-2.21886	-2.6171	-4.00663	-4.42234	-4.83624	-4.09671	-3.21266	-2.30202	-1.85308	-2.21853	-2.211	-2.18939	-4.05435
TGME49_248120	hypothetical protein	-2.95498	-2.24353	-3.11957	-3.23551	-3.49357	-3.57687	-3.66277	-3.75356	-3.83605	-3.616	-2.92871	-2.90591	-2.70711	-2.73765	-2.94534	-3.15359	-3.60478	-3.73526	-3.66853	-3.48663	-3.25229	-2.52498	-2.82118	-3.177	-2.82188	-3.08876	-3.67814	-3.86589	-3.44667	-3.60598
TGME49_313010	DEAD (Asp-Glu-Ala-Asp) box polypeptide DDX6	-2.14592	-3.3143	-3.63719	-3.88565	-4.24772	-4.3457	-4.26904	-4.38587	-4.23515	-3.22593	-2.6239	-3.30413	-3.37849	-3.36847	-3.3743	-3.60003	-3.81416	-3.8832	-4.44628	-3.0877	-2.18938	-2.53515	-3.89459	-4.12216	-4.01058	-4.18351	-3.91066	-4.05171	-4.28728	-3.44241
TGME49_216680	ankyrin repeat-containing protein	-3.78108	-3.03482	-3.23289	-2.62343	-2.32809	-2.24847	-2.6554	-2.91903	-3.16939	-3.97569	-2.91343	-3.17007	-3.12468	-2.92917	-2.6495	-2.54611	-2.40477	-2.79765	-3.10627	-3.96874	-4.30944	-3.68354	-2.83149	-2.76351	-2.43197	-2.15929	-2.46542	-2.91182	-2.88933	-4.00429
TGME49_287270	hypothetical protein	-4.19743	-3.94185	-3.11286	-2.38293	-1.96407	-2.13285	-2.50365	-2.74965	-2.78366	-4.01412	-4.25756	-3.51414	-3.17863	-2.91092	-2.7212	-2.4951	-1.76966	-2.14695	-2.71493	-4.0055	-3.99337	-4.37639	-3.52696	-2.84184	-2.27338	-2.35425	-2.44772	-2.62235	-2.72548	-3.79347
TGME49_309752	succinate-Coenzyme A ligase, beta subunit, putative	-3.98154	-3.50994	-2.49531	-3.16027	-4.0518	-4.41466	-4.14152	-3.38026	-2.54047	-2.76666	-3.24756	-2.01938	-2.28945	-2.74136	-3.19556	-3.61529	-4.39569	-4.70983	-4.44695	-3.50719	-3.50493	-3.91331	-2.43115	-1.97136	-2.69505	-3.33486	-4.33198	-4.36965	-3.60285	-3.36346
TGME49_251500	eukaryotic initiation factor-3, subunit 3, putative	-2.7175	-2.76557	-3.56914	-3.98283	-4.5788	-4.52957	-4.45976	-4.18852	-4.23626	-2.82008	-3.47608	-3.99516	-4.25256	-4.28909	-4.41604	-4.46896	-4.23027	-3.8958	-3.83707	-2.54329	-2.84484	-3.15154	-4.00987	-4.38483	-4.54012	-4.34302	-3.3295	-3.81381	-4.11385	-2.5526
TGME49_212220	hypothetical protein	-1.82091	-3.55606	-4.36136	-4.54674	-4.9204	-5.06297	-5.02193	-5.42888	-5.26537	-3.15086	-2.41412	-3.30356	-3.52912	-3.58245	-3.91149	-4.2468	-4.48443	-4.15534	-4.59377	-2.97648	-1.83784	-2.9331	-4.27146	-4.1862	-4.00407	-4.53391	-4.58844	-4.56464	-4.75281	-3.50425
TGME49_201400	Sin3-associated polypeptide SAP18	-2.01078	-3.06234	-4.00363	-4.05192	-4.36316	-4.44563	-4.78702	-5.3323	-5.34203	-3.23226	-2.59717	-3.36329	-3.47431	-3.51237	-3.81798	-4.22372	-4.18935	-4.2108	-4.56956	-2.92968	-2.29322	-2.37151	-3.79149	-4.05349	-4.05227	-4.36033	-4.19883	-4.20118	-4.21719	-3.34611
TGME49_301180	SAG-related sequence SRS19F	-4.38626	-4.82318	-3.95261	-3.15835	-2.64758	-2.34491	-2.1382	-1.5558	-1.49397	-3.99391	-4.77852	-4.23108	-3.56587	-3.27473	-3.01707	-2.39551	-2.01541	-1.81514	-1.52427	-3.95485	-4.27172	-4.07862	-3.35831	-3.78292	-3.3081	-2.81659	-2.38385	-1.82418	-1.28611	-3.91614
TGME49_226410	EF-1 guanine nucleotide exchange domain-containing protein	-3.72991	-3.45103	-4.49532	-4.987	-5.23163	-4.86918	-4.62597	-4.37492	-4.71635	-2.03225	-4.47744	-4.90404	-5.10039	-5.17493	-5.37565	-5.11766	-4.29955	-3.62561	-3.58799	-2.3255	-3.99962	-3.85809	-4.33888	-4.81444	-4.94247	-4.39994	-2.85227	-3.16062	-3.67817	-2.13625
TGME49_283550	hypothetical protein	-2.82801	-3.32244	-3.49364	-3.69517	-3.64261	-3.44289	-3.21406	-3.48194	-3.7484	-3.04372	-3.11505	-3.47062	-3.64528	-3.58975	-3.68138	-3.70224	-3.73473	-3.27528	-3.34141	-2.9375	-2.9472	-2.86379	-3.20565	-3.50696	-3.71075	-3.75534	-3.53137	-3.38522	-3.64639	-3.0809
TGME49_297520	proteophosphoglycan PPG1	-3.42279	-3.19675	-2.75763	-2.38042	-2.53198	-2.76893	-3.18283	-3.58665	-3.35314	-3.7978	-3.27654	-2.99411	-2.58516	-2.43773	-2.36611	-2.46987	-2.82955	-3.65157	-3.73428	-3.90867	-3.19645	-3.28881	-3.02273	-2.86587	-2.48094	-2.40975	-3.41812	-3.92215	-3.32886	-3.70929
TGME49_299810	cysteine-tRNA synthetase (CysRS)	-3.85108	-4.33858	-4.83187	-4.71131	-4.29061	-3.37398	-3.16798	-3.4961	-3.64349	-2.19071	-4.56036	-4.46327	-4.52515	-4.66255	-4.64497	-4.32243	-3.62466	-2.85167	-2.78887	-2.54961	-3.71515	-4.4741	-4.70572	-4.41265	-4.48299	-4.17082	-2.81571	-2.54822	-3.42714	-2.30731
TGME49_225320	hypothetical protein	-4.31536	-4.64069	-3.23995	-2.97234	-2.14494	-2.0296	-2.20244	-2.14509	-2.26857	-4.00439	-4.43172	-2.76653	-2.69057	-2.95466	-2.72824	-2.16705	-2.00386	-2.75667	-3.04218	-3.9813	-4.11456	-4.29007	-3.50608	-2.08661	-2.62221	-2.10438	-2.5262	-2.9543	-2.13143	-4.04073
TGME49_242330	ribosomal protein RPS5	-2.46055	-3.26671	-3.82923	-3.86504	-4.05287	-4.00262	-3.97532	-3.85975	-4.06515	-2.97393	-3.27932	-3.76627	-3.73517	-3.79469	-3.89941	-3.86044	-3.74104	-3.80221	-4.11244	-2.72948	-2.72009	-2.40888	-3.61831	-3.88766	-4.06012	-4.04706	-3.6507	-3.95436	-4.35872	-3.05428
TGME49_265310	heat shock protein 40, putative	-2.27061	-3.44588	-4.00778	-3.59447	-3.72341	-3.72809	-3.706	-3.71026	-3.83549	-3.27408	-2.97206	-3.93669	-3.91242	-3.70941	-3.70656	-3.6367	-3.44054	-2.93695	-2.92613	-2.99867	-2.65895	-2.80861	-3.96846	-3.98985	-3.95148	-3.76471	-3.42548	-3.05248	-3.42247	-3.16877
TGME49_222360	hypothetical protein	-3.60805	-3.27757	-3.31187	-2.63307	-2.23392	-2.27161	-2.7445	-3.09223	-3.20051	-3.82712	-2.89377	-3.16243	-3.09842	-2.86365	-2.52861	-2.61932	-2.5752	-2.98708	-3.38497	-3.87493	-3.72532	-3.45826	-2.86648	-3.11724	-2.58563	-2.47203	-2.47667	-3.00042	-2.78433	-3.93814
TGME49_223040	hypothetical protein	-4.1498	-1.86227	-2.14437	-2.51105	-3.57959	-4.19102	-4.26211	-3.89373	-3.41648	-4.05575	-2.2465	-2.00499	-2.49175	-2.74438	-3.21188	-3.59319	-4.32275	-4.79668	-4.58344	-4.01798	-4.38113	-3.52399	-1.57898	-1.80948	-2.53192	-3.33748	-4.89017	-4.6652	-3.65791	-4.08005
TGME49_301170	SAG-related sequence SRS19D	-4.38941	-4.91534	-4.14121	-3.10492	-2.17353	-2.32642	-2.23509	-1.64798	-1.51528	-3.99522	-4.80782	-4.43517	-3.81232	-3.36424	-2.89179	-2.45029	-2.04025	-1.79757	-1.38738	-3.93567	-4.41867	-5.17375	-4.39996	-4.08017	-3.17461	-2.48786	-2.08438	-1.63396	-1.13545	-3.97266
TGME49_288040	hypothetical protein	-2.03102	-3.0142	-3.83095	-3.87886	-4.02532	-4.18219	-4.27775	-4.42417	-4.4506	-3.50586	-2.54066	-3.31109	-3.37797	-3.37349	-3.46831	-3.63879	-3.75457	-3.76656	-3.47908	-3.17286	-2.50912	-2.08068	-3.72434	-4.03699	-3.71021	-4.31534	-4.22838	-4.27156	-4.21535	-3.39914
TGME49_205580	nuclear factor NF4	-3.64104	-2.4759	-3.50891	-3.28719	-3.28621	-3.04388	-2.84665	-2.58426	-3.06245	-3.48107	-3.4871	-3.27098	-3.10851	-2.9868	-3.09769	-3.29246	-3.24168	-3.38905	-3.63349	-3.14221	-3.73135	-3.18042	-2.71687	-2.99604	-2.7252	-3.07016	-3.28436	-3.2249	-3.07797	-3.38921
TGME49_291930	RNA recognition motif-containing protein	-3.33583	-3.61606	-4.52327	-4.90282	-5.28791	-5.74352	-5.95131	-5.76431	-5.67688	-2.00375	-4.29027	-4.35034	-4.6125	-4.73235	-4.74879	-4.60035	-4.44066	-4.38319	-4.45781	-2.34083	-3.6158	-3.73291	-3.72013	-4.26964	-4.69191	-4.62834	-3.12001	-3.47343	-3.83148	-2.24272
TGME49_236860	haloacid dehalogenase family hydrolase domain-containing protein	-4.23678	-4.52639	-3.18308	-3.33898	-2.07742	-1.96454	-2.08191	-2.39453	-2.53711	-3.91578	-4.34208	-2.82193	-2.78987	-3.12421	-2.77279	-2.07859	-1.85162	-2.80076	-3.10045	-3.95989	-4.2597	-4.42291	-3.50765	-2.10062	-2.58932	-2.05045	-2.32921	-2.95753	-2.50259	-3.9703
TGME49_310950	AP2 domain transcription factor AP2XI-3	-3.56638	-1.92836	-2.91874	-3.1413	-3.64523	-4.0041	-3.96418	-3.82752	-4.12565	-3.38374	-3.08135	-2.83378	-2.67081	-2.70961	-3.28516	-4.51789	-4.49537	-4.21905	-4.23048	-3.15637	-3.26398	-2.90446	-2.50604	-3.31357	-2.80723	-3.61845	-3.55503	-3.86719	-3.6946	-3.38668
TGME49_315410	SAG-related sequence SRS53F	-4.40047	-4.81557	-3.92215	-3.09033	-2.65921	-2.41614	-2.1705	-1.50178	-1.50362	-3.99101	-4.71608	-4.29455	-3.69624	-3.31818	-2.83284	-2.36925	-2.01368	-1.84956	-1.57592	-3.93073	-4.42765	-4.90711	-4.35102	-3.87058	-3.09968	-2.30188	-2.2007	-1.67325	-1.22043	-3.99742
TGME49_218780	phosphoserine aminotransferase, putative	-4.28162	-5.2815	-5.73118	-5.59773	-5.38173	-4.97388	-5.09339	-5.14327	-5.5162	-1.70596	-4.90171	-5.27574	-5.29164	-5.36499	-5.36123	-5.26785	-4.80063	-4.10224	-4.42648	-2.22135	-4.01093	-4.74078	-5.11095	-5.11728	-5.37317	-4.77277	-2.80581	-3.23427	-3.95854	-1.96519
TGME49_264830	hypothetical protein	-3.3161	-3.00202	-3.26016	-3.51479	-3.6259	-3.2636	-3.09728	-3.53087	-3.81746	-2.97971	-3.16608	-3.55716	-3.87433	-3.8771	-3.96183	-4.12675	-3.89732	-3.33767	-3.26648	-2.8123	-3.30351	-3.28166	-3.65184	-3.87782	-3.99763	-3.72917	-3.04249	-3.02881	-3.24184	-2.72987
TGME49_276170	phosphatidylinositol 3- and 4-kinase	-3.27517	-3.48833	-3.5962	-4.06715	-3.95934	-3.22206	-3.05073	-3.56593	-3.43671	-2.72617	-3.6288	-3.89552	-4.07941	-4.12328	-4.21276	-4.11907	-3.76133	-2.98856	-2.69178	-2.74226	-3.44531	-3.67138	-3.99235	-4.08212	-4.14757	-4.06673	-3.26619	-2.72801	-3.15302	-2.51292
TGME49_267580	cyclin2 related protein	-3.22531	-2.86001	-3.01288	-3.17155	-3.44388	-3.33477	-3.22047	-3.12185	-3.23343	-3.36759	-2.8874	-3.40694	-3.41486	-3.3425	-3.29004	-3.62832	-3.54458	-2.96792	-2.4567	-3.28284	-3.06503	-3.20708	-3.40846	-3.66779	-3.65741	-3.46968	-3.26273	-2.9459	-2.93572	-3.07144
TGME49_222910	phosphoglycerate mutase	-4.04608	-2.53727	-2.25108	-2.60066	-3.25568	-3.56226	-3.4252	-3.0784	-2.40771	-4.00006	-2.49583	-2.09055	-2.50457	-2.70758	-3.00393	-3.25219	-3.86961	-4.39401	-3.89748	-4.00084	-4.30055	-3.5589	-1.7076	-1.94298	-2.52501	-3.13946	-4.33569	-4.26853	-3.30087	-4.04095
TGME49_294710	RNA recognition motif-containing protein	-3.01744	-2.42513	-3.46727	-3.65104	-3.9497	-4.11947	-4.21907	-4.35017	-4.61009	-2.90235	-3.62524	-3.94058	-4.23673	-4.39933	-4.76265	-5.1036	-4.74992	-4.37882	-4.80411	-2.43075	-3.27847	-3.43283	-3.79816	-4.04543	-3.93671	-3.95752	-3.25315	-3.54272	-3.8089	-2.48433
TGME49_211030	hypothetical protein	-3.4395	-3.67845	-4.54075	-4.68392	-4.70274	-4.07834	-3.73864	-3.68582	-3.96406	-2.23219	-4.08418	-4.59806	-4.63076	-4.59222	-4.67145	-4.73179	-3.93538	-2.98877	-2.8227	-2.53464	-3.20273	-3.18683	-4.04991	-4.38637	-4.49617	-4.39827	-3.256	-2.99826	-3.34729	-2.55056
TGME49_214210	rRNA pseudouridine synthase	-3.19515	-4.41665	-5.37652	-5.60905	-5.54988	-5.69674	-5.90019	-5.53381	-6.01058	-1.90847	-4.13954	-4.84853	-5.06934	-5.18173	-5.3196	-5.3572	-4.81331	-4.34581	-4.98226	-2.26762	-3.10238	-3.12903	-4.12821	-4.49415	-4.7516	-4.84239	-3.5286	-3.99428	-4.32526	-2.3247
TGME49_243690	hypothetical protein	-4.3333	-4.51853	-3.19309	-2.94614	-2.00901	-2.03112	-2.33246	-2.17179	-2.25993	-4.03094	-4.47307	-2.83862	-2.76992	-2.95701	-2.70038	-2.13453	-1.89159	-2.73984	-2.95239	-4.01613	-4.28943	-4.55662	-3.64081	-2.02437	-2.59203	-1.96086	-2.4061	-2.9853	-2.11827	-4.06728
TGME49_219550	dihydrolipoyllysine-residue succinyltransferase component of oxoglutarate dehydrogenase	-2.76065	-2.9319	-2.70698	-3.28866	-4.07055	-4.46139	-4.14	-3.63139	-2.9861	-3.39273	-2.68951	-1.98502	-2.43771	-2.81793	-3.29486	-3.58201	-4.48094	-4.72235	-4.24808	-3.6863	-3.18133	-3.44582	-2.01268	-2.04796	-2.96497	-3.51684	-4.85532	-4.60154	-3.8151	-3.77993
TGME49_309760	hypothetical protein	-3.08947	-3.12267	-2.60812	-2.5702	-3.0265	-3.3035	-3.24961	-3.13951	-3.12662	-3.95419	-3.03663	-2.92871	-2.67522	-2.72713	-2.6786	-2.704	-2.84347	-2.95557	-3.1922	-3.94491	-3.13988	-3.13746	-2.38276	-3.02219	-2.5678	-3.41166	-3.63472	-3.61543	-3.27479	-3.86477
TGME49_212090	hypothetical protein	-3.71841	-3.68964	-3.97179	-3.4759	-3.11824	-2.29411	-1.97553	-2.11974	-2.57429	-3.69014	-3.84628	-3.56855	-3.3974	-3.39222	-3.26355	-3.09614	-2.76466	-1.88847	-1.77782	-3.65032	-3.52375	-3.52968	-3.69514	-3.74562	-3.36301	-3.17826	-2.85766	-1.72579	-2.34708	-3.67368
TGME49_308020	SAG-related sequence SRS57	-4.39911	-4.68563	-3.88677	-3.0002	-2.41139	-2.31031	-2.1098	-1.64088	-1.73083	-4.0177	-4.56847	-4.09697	-3.44896	-3.16878	-2.82299	-2.23569	-1.93134	-1.8553	-2.04696	-3.98463	-4.35053	-4.74596	-4.17655	-3.78139	-2.95533	-2.09468	-2.09701	-1.85096	-1.5204	-4.00237
TGME49_205340	ribosomal protein RPS12	-2.61988	-3.22235	-3.72311	-3.93947	-4.34298	-4.60585	-4.64587	-4.56646	-4.64999	-2.67281	-3.52689	-3.91221	-4.01324	-3.91314	-3.92964	-4.0025	-3.77518	-3.72269	-3.84198	-2.65032	-2.80345	-2.59369	-3.87173	-3.89248	-4.15593	-4.07455	-3.45634	-3.77351	-4.05351	-2.89626
TGME49_239490	dehydrogenase E1 component family protein	-3.91454	-3.73965	-2.55674	-3.2372	-4.14034	-4.48473	-4.1755	-3.31766	-2.47509	-2.70458	-3.32508	-1.98263	-2.23753	-2.79046	-3.28976	-3.58335	-4.66442	-5.06207	-4.7033	-3.44403	-3.14181	-3.80641	-2.30686	-2.16228	-2.87499	-3.5033	-4.31049	-4.34302	-3.72842	-3.49149
TGME49_308860	hypothetical protein	-4.29444	-3.55419	-2.10555	-1.59359	-2.64485	-3.87133	-3.83702	-3.54113	-2.43901	-4.03968	-4.04215	-2.55545	-1.95405	-1.94193	-2.28492	-2.64123	-3.67964	-4.79582	-4.60419	-4.01875	-4.37339	-4.61445	-3.42744	-2.45032	-1.57229	-1.67021	-3.35484	-3.96883	-2.90347	-4.08648
TGME49_233100	SPFH domain / Band 7 family protein	-3.96206	-2.27525	-2.26016	-2.54437	-3.39262	-3.60518	-3.64487	-3.42654	-2.76816	-4.01892	-2.38829	-1.99481	-2.45413	-2.71326	-3.13021	-3.38087	-4.16169	-4.70475	-4.55845	-4.00288	-4.33764	-3.46053	-1.60159	-1.76326	-2.51763	-3.37752	-4.88134	-4.81442	-4.06339	-4.07636
TGME49_225125	pre-rRNA processing protein	-2.00041	-3.52621	-3.92309	-4.02085	-4.00258	-4.13683	-4.14684	-4.37087	-4.57813	-3.32109	-2.44025	-3.31338	-3.50995	-3.55801	-3.69492	-3.88468	-3.98847	-4.07062	-4.09885	-3.05596	-2.66008	-1.78839	-3.5966	-3.98052	-4.07218	-4.44722	-4.44731	-4.4879	-4.50915	-3.397
TGME49_210840	arginyl-tRNA synthetase family protein	-3.85082	-4.46461	-5.0847	-4.94008	-4.47521	-3.38405	-3.10251	-3.25768	-3.63896	-2.1765	-4.79277	-4.86519	-4.96144	-5.17037	-5.14058	-4.84104	-4.20039	-3.12749	-3.07607	-2.38619	-3.85088	-4.34798	-4.66204	-4.74539	-4.92757	-4.50526	-2.86003	-2.78227	-3.52994	-2.16413
TGME49_311430	fibrillarin	-2.17461	-3.44412	-4.0848	-4.10417	-4.18737	-4.28498	-4.34661	-4.33494	-4.28677	-3.02234	-2.78309	-3.52514	-3.71495	-3.6288	-3.77992	-4.22997	-4.21926	-4.15306	-4.53681	-2.81825	-2.65145	-2.30761	-3.57338	-3.90019	-3.86298	-4.33906	-3.96334	-4.13353	-4.23672	-3.13377
TGME49_224980	hypothetical protein	-3.27501	-2.75603	-3.08129	-3.46012	-3.71118	-3.49382	-3.33538	-3.47054	-3.62259	-3.10116	-3.31638	-3.43951	-3.56519	-3.65359	-3.83417	-3.80624	-3.77325	-3.24091	-3.07791	-2.89748	-3.4777	-3.31717	-3.4312	-3.74521	-3.9589	-3.79836	-3.13991	-2.93611	-3.21379	-2.70869
TGME49_226000	ATP synthase, putative	-3.83193	-2.10257	-2.11586	-2.68126	-3.17461	-4.17747	-4.41946	-3.92409	-3.11945	-3.97653	-2.43791	-2.01121	-2.60328	-2.69815	-3.14831	-3.57829	-4.04434	-4.37377	-3.52458	-3.99391	-4.20989	-4.18131	-1.49353	-2.11969	-2.40875	-3.70615	-4.39739	-4.18373	-3.21185	-4.01146
TGME49_237280	TLD protein	-3.25527	-3.5845	-3.50899	-3.44394	-2.95118	-2.6678	-2.42546	-2.72291	-2.69817	-3.54372	-3.53241	-3.54929	-3.48908	-3.40716	-3.27885	-3.27299	-2.94595	-2.24717	-1.87071	-3.46504	-3.2076	-3.35915	-3.58038	-3.48949	-3.51173	-3.27677	-3.08075	-2.27183	-2.64298	-3.37808
TGME49_261440	ARM repeats containing protein	-4.30037	-4.57279	-3.59401	-3.13701	-2.13582	-1.90777	-2.10441	-2.13317	-2.26254	-3.96537	-4.52943	-2.99619	-2.86323	-2.99568	-2.77111	-2.1337	-1.84296	-2.62036	-2.79384	-3.98063	-4.12224	-4.57138	-3.69623	-2.27939	-2.54294	-1.95493	-2.34529	-2.90033	-2.4325	-3.92729
TGME49_265330	cell-cycle-associated protein kinase GSK, putative	-2.93721	-2.25596	-2.75764	-3.0899	-3.69007	-3.74626	-3.7341	-3.81272	-3.76889	-3.81195	-2.57842	-3.05829	-3.03689	-3.00331	-3.14803	-3.47171	-3.33655	-3.49352	-3.63972	-3.46303	-3.10215	-2.62138	-3.0274	-3.3239	-3.27658	-3.3916	-3.35294	-3.44386	-3.65199	-3.40411
TGME49_227900	AP2 domain transcription factor AP2X-1	-3.34195	-2.03503	-3.07658	-3.14658	-3.32572	-3.44936	-3.48966	-3.63863	-3.83878	-3.65029	-2.8786	-2.72227	-2.49908	-2.50861	-2.92972	-3.57317	-3.78801	-3.88816	-3.87568	-3.6002	-3.7608	-2.69013	-2.6776	-3.07792	-2.57046	-3.05664	-3.75704	-3.37386	-3.18845	-3.55992
TGME49_229490	tetratricopeptide repeat-containing protein	-3.65988	-2.89613	-3.11785	-2.48259	-2.19196	-2.47288	-2.87579	-3.34542	-3.59533	-3.92863	-2.4925	-2.96115	-2.88416	-2.73815	-2.7379	-3.01561	-3.28716	-3.33773	-3.5992	-3.86168	-3.15105	-3.10961	-2.96525	-3.08069	-2.93317	-2.56301	-3.03404	-3.13019	-2.96497	-3.90472
TGME49_239890	SCP family extracellular subfamily protein	-4.39482	-4.84022	-4.13326	-3.07603	-1.79626	-2.1828	-2.18576	-1.76354	-1.93618	-4.02817	-4.87345	-4.24713	-3.90112	-3.64955	-2.72939	-1.56962	-1.73568	-2.09459	-1.992	-3.99345	-4.33228	-4.87408	-4.23072	-3.36996	-3.16362	-1.72495	-2.02173	-2.07884	-1.55542	-4.03752
TGME49_311920	GRAM domain-containing protein	-3.46184	-3.2218	-3.0608	-2.79392	-2.54054	-2.64131	-2.7579	-3.06936	-3.32766	-3.69042	-3.01486	-3.16574	-3.14008	-2.91936	-2.68937	-2.79212	-2.7376	-3.05787	-3.40621	-3.6323	-3.05905	-2.84947	-2.9048	-3.19057	-3.07422	-2.85977	-3.35261	-3.32718	-3.20113	-3.71671
TGME49_312860	hypothetical protein	-4.08085	-4.10438	-4.31978	-3.82942	-3.12254	-2.03539	-1.49452	-1.63885	-2.94801	-3.99067	-3.77714	-4.06312	-3.96422	-3.75422	-3.54393	-3.24163	-2.33152	-1.3323	-1.6701	-3.91372	-4.261	-4.15005	-3.71594	-3.681	-3.41857	-2.83993	-2.15313	-1.44938	-2.23924	-3.91795
TGME49_267430	DnaJ domain-containing protein	-3.91159	-3.29858	-3.34283	-2.60405	-2.34527	-2.06677	-2.4628	-2.83215	-2.92072	-4.00207	-2.85757	-3.09952	-3.19543	-2.8179	-2.56513	-2.40749	-2.39655	-3.01385	-3.6379	-3.97696	-4.31855	-3.4863	-2.69041	-2.6476	-2.39804	-2.11378	-2.53261	-3.24476	-3.40721	-4.00319
TGME49_293590	3-oxoacyl-acyl-carrier protein synthase I/II, putative	-3.82052	-3.84684	-3.54208	-2.80897	-2.02647	-2.02739	-2.60589	-2.92868	-2.61683	-3.77019	-4.27466	-4.09645	-3.57288	-3.35057	-3.2155	-2.55866	-1.53312	-1.89345	-2.92135	-3.78037	-3.48919	-3.88023	-3.65833	-3.12303	-2.69018	-2.69183	-2.4211	-2.59761	-2.8906	-3.62799
TGME49_309570	DEAD/DEAH box helicase domain-containing protein	-1.91014	-3.20469	-3.96868	-4.10879	-4.20034	-4.45948	-4.54929	-4.79356	-4.65581	-3.43963	-2.31284	-3.24885	-3.36003	-3.34851	-3.54218	-3.78852	-4.03092	-4.1329	-4.32883	-3.18011	-2.56086	-1.75253	-3.7917	-4.1512	-3.9261	-4.38365	-4.3473	-4.38892	-4.30092	-3.56607
TGME49_277240	NTPase I	-2.75649	-3.2736	-2.86778	-2.82217	-2.80437	-3.39404	-3.39773	-3.24777	-3.07521	-3.92419	-3.94491	-3.79472	-2.74937	-2.72666	-2.66413	-1.84914	-2.4359	-2.76458	-2.84506	-3.86536	-2.39683	-3.30748	-3.68636	-3.54636	-3.57484	-2.79799	-3.10762	-3.16741	-3.58008	-3.76631
TGME49_205700	cyclophilin precursor	-3.94407	-4.59836	-5.1971	-5.21528	-4.7491	-4.18626	-3.94662	-3.89924	-4.32051	-1.93911	-5.33148	-5.38983	-5.32313	-5.30995	-5.27514	-4.68645	-3.84371	-3.3415	-3.34969	-2.31998	-3.60585	-4.73331	-5.26885	-5.15143	-5.19661	-4.61139	-2.74144	-2.84503	-3.30733	-2.14976
TGME49_244110	nucleosome assembly protein (nap) protein	-3.98856	-4.22672	-4.59215	-4.44245	-3.93381	-3.51184	-3.42206	-3.16293	-3.23775	-2.2239	-4.49255	-4.60722	-4.42052	-4.25754	-4.34858	-4.03846	-3.54393	-2.80659	-2.59599	-2.61986	-3.76104	-4.13639	-3.86739	-4.39394	-4.39658	-4.12994	-2.89423	-2.53555	-3.00871	-2.43412
TGME49_291600	gamma interferon inducible lysosomal thiol reductase (GILT) protein	-4.229	-4.44349	-4.16456	-3.55355	-3.38844	-2.70728	-1.90168	-1.19645	-1.95878	-3.78996	-4.12634	-4.33512	-4.0477	-3.87561	-3.53993	-3.22013	-2.60892	-1.6702	-0.817179	-3.84104	-3.7194	-4.16377	-4.08094	-4.02851	-3.40246	-3.15429	-2.97652	-1.70514	-1.01051	-3.76404
TGME49_214770	small GTP binding protein rab1a, putative	-3.97323	-3.69915	-3.59906	-3.32496	-2.72573	-2.43285	-2.12625	-2.06791	-2.2267	-3.77908	-3.57559	-3.36962	-3.30749	-3.12579	-2.81109	-2.55996	-2.35707	-2.19453	-2.49623	-3.83366	-4.06875	-3.99248	-3.33437	-3.16094	-2.99452	-2.35934	-2.36809	-2.15811	-2.14279	-3.84667
TGME49_241170	hypothetical protein	-2.72748	-2.74143	-3.23828	-3.58961	-3.93682	-4.00365	-4.10394	-4.46238	-4.50136	-3.05079	-2.85358	-3.3721	-3.62564	-3.70471	-3.78054	-4.03448	-4.02033	-3.93322	-4.23376	-2.85912	-3.06789	-2.92616	-3.55727	-3.93499	-4.01025	-3.28436	-3.05411	-3.55203	-3.33729	-2.90821
TGME49_237250	hypothetical protein	-3.60708	-3.37313	-3.58085	-3.07851	-2.70816	-2.34739	-2.22784	-2.23456	-2.71748	-3.98595	-2.83598	-3.28897	-3.30543	-3.14838	-2.80122	-2.79072	-2.39685	-2.45002	-2.78232	-3.94967	-4.11729	-3.53688	-2.98849	-3.02424	-2.8851	-2.34548	-2.45791	-2.32146	-2.56594	-3.98652
TGME49_235970	eukaryotic initiation factor-2 gamma, putative	-3.5856	-4.2101	-4.56634	-4.91109	-4.6687	-3.93962	-3.58697	-3.69128	-3.98536	-2.14478	-4.15856	-4.62175	-4.85612	-4.89992	-4.99279	-4.82337	-4.26557	-3.37258	-3.37906	-2.41392	-3.60448	-3.97928	-4.47685	-4.78868	-4.89734	-4.58571	-2.87362	-3.03275	-3.56625	-2.21943
TGME49_277500	26S proteasome regulatory subunit 7, putative	-2.7584	-2.917	-3.88583	-4.23233	-4.5178	-4.24453	-4.0049	-3.85853	-4.101	-2.74791	-3.62587	-4.0772	-4.39238	-4.43043	-4.63371	-4.65806	-4.229	-3.55813	-3.54458	-2.5259	-3.51485	-2.99562	-4.03817	-4.357	-4.5827	-4.4474	-3.13094	-3.1913	-3.5814	-2.44234
TGME49_294250	WD domain, G-beta repeat-containing protein	-3.81773	-2.80796	-3.00818	-2.58893	-2.48053	-2.46196	-2.7543	-3.01764	-3.1774	-3.99525	-2.89845	-2.99386	-2.90941	-2.74878	-2.60697	-2.6208	-2.54487	-3.1251	-3.48843	-3.95621	-4.25007	-3.64295	-2.68506	-2.68111	-2.40327	-2.27096	-2.76065	-2.99796	-2.69564	-3.98619
TGME49_320050	ribosomal protein RPL5	-3.81923	-4.38905	-5.15962	-5.18773	-5.13238	-5.03326	-5.02524	-4.51545	-4.92323	-1.86077	-4.39235	-4.90442	-5.0656	-5.13584	-5.16176	-5.01819	-4.40837	-4.24625	-4.35491	-2.28118	-3.35053	-3.43995	-4.0293	-4.20136	-4.70156	-4.33508	-3.38681	-3.77691	-4.37499	-2.26009
TGME49_293000	3'5'-cyclic nucleotide phosphodiesterase domain-containing protein	-2.7607	-3.11349	-3.48614	-3.6944	-3.50938	-3.51374	-3.46329	-3.54601	-3.84584	-3.10736	-3.14849	-3.44855	-3.40094	-3.36694	-3.50437	-3.7076	-3.62938	-3.40665	-3.35734	-2.99263	-2.82764	-2.89178	-3.39775	-3.48114	-3.58778	-3.51487	-3.50145	-3.37859	-3.18449	-3.23055
TGME49_217740	3-ketoacyl-(acyl-carrier-protein) reductase	-3.66262	-3.53112	-3.37933	-2.67282	-1.96719	-2.14211	-2.85575	-3.0408	-2.87285	-3.86714	-4.084	-3.64781	-3.34814	-3.35978	-2.89718	-2.35117	-1.60183	-2.15514	-3.45475	-3.81303	-2.99675	-3.78179	-3.7503	-3.01783	-2.60001	-2.48933	-2.73485	-3.16116	-3.14334	-3.76285
TGME49_312150	hypothetical protein	-4.33813	-4.15242	-3.06882	-2.79009	-1.83474	-1.92326	-2.56669	-2.5951	-2.44121	-4.04309	-4.21652	-2.77432	-2.7054	-2.9892	-2.6962	-1.98585	-1.80377	-3.06567	-3.6148	-4.0188	-4.39798	-4.6022	-3.42575	-1.96867	-2.4896	-1.91609	-2.30158	-3.19144	-2.57496	-4.08194
TGME49_209500	hypothetical protein	-2.88422	-2.49842	-3.18515	-3.40925	-3.44767	-3.64295	-3.72144	-3.49187	-3.85245	-3.41721	-2.69384	-2.9023	-2.90469	-2.92453	-3.30375	-3.78366	-4.04651	-3.87348	-3.55523	-3.31904	-3.17263	-2.29671	-2.96825	-3.35053	-3.06131	-3.57922	-3.88365	-3.97441	-3.81186	-3.40182
TGME49_230140	vacuolar sorting protein 9 (vps9) domain-containing protein	-3.26547	-2.91307	-3.17493	-3.41043	-3.6026	-3.07815	-2.49213	-2.41476	-3.60027	-3.62543	-3.18353	-3.49255	-3.5473	-3.43778	-3.36474	-3.64186	-3.25739	-2.26746	-1.83901	-3.46624	-3.45507	-3.41441	-3.47737	-3.60647	-3.57258	-3.1563	-2.74458	-2.09756	-2.43485	-3.47895
TGME49_267550	leucine-rich repeat protein LRR1	-3.19912	-2.61889	-3.27823	-3.55672	-3.81763	-3.674	-3.52713	-3.51098	-3.53201	-3.05973	-3.27384	-3.76385	-4.00162	-4.05085	-4.09021	-4.20883	-3.90384	-3.32584	-3.34422	-2.73268	-3.79433	-3.65286	-3.86168	-3.94476	-4.09683	-3.72358	-2.98442	-2.72388	-2.96697	-2.52779
TGME49_314750	hypothetical protein	-2.04053	-2.77596	-3.7404	-3.75453	-4.16504	-4.40774	-4.50378	-4.55115	-4.48124	-3.5933	-2.51282	-3.1154	-2.96107	-2.97708	-3.27225	-3.68297	-3.89621	-3.87252	-3.89543	-3.3378	-2.51605	-1.93156	-3.51503	-3.8903	-3.62002	-4.13798	-4.47227	-4.34918	-4.57954	-3.62583
TGME49_220360	FAD binding domain-containing protein	-3.57348	-3.41601	-3.26912	-2.91548	-2.72451	-2.62594	-2.55887	-2.52909	-2.72901	-3.69891	-3.43771	-3.34775	-3.16413	-2.97353	-2.82454	-2.84192	-2.71344	-2.80971	-2.74098	-3.52448	-2.856	-2.97559	-3.08369	-3.38978	-3.2555	-2.96241	-3.23756	-3.35816	-3.02028	-3.63626
TGME49_263850	hypothetical protein	-4.12165	-4.79996	-5.40976	-5.33442	-4.86224	-4.02997	-3.63059	-3.55696	-4.25085	-1.93453	-5.30526	-5.64149	-5.73546	-5.76368	-5.51277	-5.15868	-4.40335	-3.33114	-3.09438	-2.28023	-3.9609	-4.78604	-5.26083	-5.04634	-5.16219	-4.59668	-2.79684	-2.57426	-3.35518	-2.11637
TGME49_271270	hypothetical protein	-4.28967	-4.27282	-3.23084	-2.89412	-1.80279	-1.92662	-2.44406	-2.48112	-2.43415	-4.03128	-4.43167	-2.89182	-2.77142	-3.03496	-2.62273	-1.99207	-1.78844	-2.89231	-3.2338	-4.01901	-4.30365	-4.66356	-3.50552	-2.03384	-2.56288	-1.93554	-2.29535	-3.10034	-2.38509	-4.04392
TGME49_213280	SAG-related sequence SRS25	-4.36409	-4.90989	-4.18355	-3.26726	-1.98176	-2.20929	-2.11505	-1.69068	-1.81123	-3.98383	-4.78927	-4.25519	-3.8949	-3.51031	-2.79185	-1.70743	-1.80205	-2.03484	-1.87098	-3.98622	-4.3651	-4.90829	-4.35496	-3.84827	-3.2412	-1.81931	-1.97854	-1.83887	-1.59559	-4.0003
TGME49_214080	toxofilin	-3.92517	-3.29764	-1.6825	-2.34187	-3.73434	-4.32204	-4.42817	-4.02603	-3.45443	-3.51029	-4.02919	-1.79002	-1.86358	-2.47751	-2.93738	-3.38848	-4.34152	-4.80242	-4.05671	-3.81354	-3.54754	-3.70727	-3.29605	-1.4518	-2.33149	-3.13573	-4.09248	-4.21728	-3.46033	-3.80699
TGME49_255340	tetratricopeptide repeat-containing protein	-2.21889	-3.25576	-3.92938	-4.07902	-4.08075	-4.162	-4.25129	-4.44591	-4.42918	-3.07305	-3.13478	-3.57987	-3.68916	-3.81138	-3.9872	-3.98621	-4.09314	-4.0938	-4.29988	-2.72193	-3.02925	-2.20299	-3.3861	-3.87122	-3.91125	-4.00129	-3.6209	-3.9093	-3.85348	-3.08197
TGME49_222160	aldehyde dehydrogenase	-3.6656	-3.66503	-4.26066	-4.66341	-4.59765	-3.60722	-3.34524	-3.62591	-3.92154	-2.27862	-4.15537	-4.64589	-4.76818	-4.72337	-4.67894	-4.42451	-3.91699	-3.02276	-2.95239	-2.51128	-3.87402	-3.88421	-3.7013	-4.38669	-4.59097	-4.53505	-3.04865	-2.70351	-3.29525	-2.33405
TGME49_289000	hypothetical protein	-4.12091	-3.87325	-3.16452	-2.58649	-2.08165	-2.02682	-2.34612	-2.87299	-2.87797	-3.96549	-4.10814	-3.40021	-3.11833	-2.86164	-2.63273	-2.48422	-1.85888	-2.20837	-2.96184	-4.00659	-4.11699	-4.20717	-3.47246	-2.77507	-2.4584	-2.18978	-2.4471	-2.76532	-2.7735	-3.64584
TGME49_275802	SRP72 RNA-binding domain-containing protein	-3.04012	-2.76592	-3.26568	-3.69627	-4.08727	-3.96083	-3.85477	-4.10671	-4.09009	-2.86736	-3.03186	-3.47684	-3.7448	-3.8203	-3.88565	-3.98222	-3.88082	-3.73007	-3.75818	-2.81588	-3.28052	-3.25434	-3.39318	-3.61762	-3.93001	-3.72959	-3.25067	-3.2261	-3.26389	-2.75508
TGME49_297430	hypothetical protein	-1.82782	-3.23788	-3.90558	-4.24704	-4.63761	-5.0442	-5.18412	-5.21259	-5.10502	-3.39341	-2.4292	-3.53271	-3.57656	-3.52221	-3.75377	-4.11125	-4.21734	-4.06014	-4.03495	-3.00057	-1.98391	-2.7834	-4.21766	-4.28984	-4.0323	-4.81907	-4.3068	-4.10775	-4.76781	-3.37636
TGME49_261850	helicase, putative	-3.67544	-3.50406	-3.32119	-2.85524	-2.2034	-2.19136	-2.63984	-2.89939	-2.68295	-3.86447	-3.89493	-3.46462	-3.10866	-2.94189	-2.83305	-2.5915	-1.93223	-2.23402	-2.77252	-3.91163	-3.65262	-3.6103	-3.09583	-2.88533	-2.42975	-2.57553	-2.67633	-2.89653	-2.79973	-3.9023
TGME49_286630	redoxin domain-containing protein	-3.69901	-3.81341	-3.74372	-2.95787	-2.32652	-2.35203	-2.65249	-2.51453	-2.52516	-3.53724	-4.19173	-3.69813	-3.33238	-3.0759	-2.81325	-2.37882	-1.87208	-2.38614	-3.12022	-3.66439	-3.32928	-4.02068	-3.92703	-3.65112	-2.73521	-2.53351	-2.56261	-2.5642	-2.04165	-3.67097
TGME49_231000	START domain-containing protein	-3.94939	-3.99505	-3.42673	-3.04331	-2.54696	-2.306	-2.08506	-2.05207	-2.50069	-3.93791	-3.77538	-3.43581	-3.19583	-2.96435	-2.67202	-2.44899	-2.30965	-2.34278	-2.14181	-3.93888	-3.84169	-3.74617	-3.07236	-3.07956	-2.80905	-2.37407	-2.58252	-2.44912	-2.29157	-3.92578
TGME49_202530	aspartate-tRNA ligase	-3.88883	-4.18241	-4.77145	-4.86245	-4.32812	-3.34571	-3.18908	-3.45754	-3.64257	-2.1957	-4.38107	-4.57109	-4.73149	-4.81915	-4.86298	-4.60546	-3.79927	-2.98756	-2.94644	-2.49325	-3.57039	-4.05082	-4.33114	-4.49196	-4.48176	-4.038	-2.96033	-2.73637	-3.39133	-2.35321
TGME49_214880	hypothetical protein	-4.24195	-3.67406	-2.13418	-1.68024	-2.28265	-3.58707	-3.76832	-3.60703	-2.74476	-3.99803	-3.91258	-2.60684	-2.04498	-2.03779	-2.32204	-2.60382	-3.7454	-4.37216	-3.90205	-3.9865	-4.13716	-4.30317	-3.3543	-2.56525	-1.71592	-1.76991	-3.28907	-3.76669	-2.82031	-4.03695
TGME49_257430	hypothetical protein	-3.91373	-3.33846	-3.04918	-2.37356	-2.54469	-2.54753	-2.64325	-2.74338	-2.7241	-3.88593	-3.76677	-3.26964	-2.66024	-2.43639	-2.39982	-2.58665	-2.56535	-2.79606	-3.23665	-3.92633	-3.56121	-3.50894	-3.16223	-2.96774	-2.26378	-2.09963	-3.047	-3.22691	-3.06824	-3.94088
TGME49_204080	histidine acid phosphatase superfamily protein	-3.83788	-4.07648	-3.87087	-3.26436	-2.98671	-2.70293	-2.15725	-1.56858	-2.20893	-3.73659	-3.79359	-3.6361	-3.49378	-3.29963	-2.94017	-2.57944	-2.46257	-2.19227	-1.70874	-3.77413	-3.60811	-3.62741	-3.35431	-3.15619	-2.96327	-2.55589	-2.84868	-2.43788	-2.03974	-3.7379
TGME49_233010	cell-cycle-assocaited protein kinase ERK7, putative	-2.79838	-3.56385	-2.97178	-2.42199	-3.08073	-3.79199	-3.72285	-3.57123	-2.97311	-3.56397	-3.08537	-3.09861	-2.56657	-2.49166	-2.65963	-3.06129	-3.78102	-3.84345	-3.75712	-3.53141	-2.58782	-2.93372	-3.90217	-3.59112	-2.94922	-2.97068	-3.63117	-3.63032	-3.48071	-3.51882
TGME49_225310	ARF1-directed GTPase-activating protein, putative	-3.50496	-3.76847	-4.32085	-4.60258	-4.27128	-3.77294	-2.65786	-2.13416	-3.478	-2.64369	-4.48324	-4.90294	-4.91364	-4.92492	-4.84887	-4.46124	-4.01549	-3.35477	-2.50196	-2.45408	-3.44256	-4.2722	-4.28112	-4.55092	-4.8313	-4.63298	-3.11291	-2.66006	-2.22448	-2.41684
TGME49_271888	3-ketoacyl-CoA reductase, putative	-3.98704	-3.38145	-3.22763	-2.64262	-2.18459	-2.0798	-2.41868	-2.89393	-3.11709	-3.98094	-2.92458	-3.06191	-3.11716	-2.87507	-2.63438	-2.45098	-2.32021	-2.97082	-3.53818	-3.96656	-4.30995	-3.36672	-2.75692	-2.69411	-2.55249	-2.14234	-2.52055	-3.0399	-3.05144	-4.01389
TGME49_314740	PSP protein	-1.86917	-3.36119	-3.98342	-4.29954	-4.88152	-5.11041	-5.35181	-5.50234	-5.40741	-3.19582	-2.591	-3.87151	-3.91561	-4.00685	-4.04877	-4.40816	-4.13322	-4.49365	-4.65215	-2.75655	-1.90423	-2.7136	-4.37628	-4.56824	-4.38596	-4.92964	-4.57885	-4.60023	-5.06282	-3.30788
TGME49_253820	hypothetical protein	-3.75991	-3.57428	-4.14018	-4.38576	-4.42251	-3.7781	-3.53798	-3.60987	-3.93531	-2.26603	-4.37197	-4.9652	-5.11121	-5.19462	-5.09659	-5.00178	-4.33485	-3.39726	-3.36878	-2.36105	-3.87974	-4.41184	-4.77905	-4.84345	-4.93649	-4.65433	-2.89211	-2.68317	-3.395	-2.15763
TGME49_260170	elongation factor EF-G, putative	-3.59116	-3.13259	-2.38758	-3.08326	-3.72193	-4.01896	-3.89934	-3.33311	-2.46461	-3.21804	-2.9838	-2.06723	-2.39264	-2.77555	-3.18282	-3.48109	-4.42633	-4.66163	-4.02398	-3.57802	-3.75477	-3.64663	-2.24433	-2.07146	-2.60833	-3.28006	-4.20578	-4.26632	-3.39564	-3.48227
TGME49_240980	hypothetical protein	-3.70888	-3.45539	-3.80529	-3.92786	-3.96853	-3.61351	-3.41379	-3.54774	-3.7445	-2.432	-4.18461	-4.29361	-4.46906	-4.4038	-4.55299	-4.41983	-3.86619	-3.43403	-3.61098	-2.4823	-3.77269	-3.95529	-4.20665	-4.26158	-4.40298	-3.81211	-2.90806	-2.86673	-3.3076	-2.34102
TGME49_233520	ATP-dependent RNA helicase	-2.26597	-3.13603	-3.51593	-3.81328	-4.0246	-4.10741	-4.13558	-4.35795	-4.29632	-3.23559	-2.71918	-3.40699	-3.58878	-3.62247	-3.7551	-4.04175	-4.05889	-4.0493	-4.46382	-2.89183	-2.40498	-2.34885	-3.97554	-4.25034	-4.16713	-4.37434	-3.99243	-4.22523	-4.27863	-3.14995
TGME49_306650	hypothetical protein	-4.01424	-2.08049	-2.07063	-2.51185	-3.54963	-4.20638	-4.19478	-3.75358	-3.08432	-4.03043	-2.34516	-2.0168	-2.49552	-2.73609	-3.19373	-3.52198	-4.17571	-4.6014	-4.12067	-3.99967	-4.36918	-3.6801	-1.60167	-1.76789	-2.52891	-3.22892	-4.58339	-4.66766	-3.8453	-4.07063
TGME49_293510	poly(ADP-ribose) polymerase and DNA-Ligase Zn-finger region domain-containing protein	-3.38807	-1.92824	-3.22609	-3.24995	-3.5658	-3.77761	-3.77358	-3.48771	-3.5188	-3.52111	-3.00211	-2.93545	-2.86181	-2.88836	-3.05935	-3.44169	-3.62517	-3.73627	-3.63779	-3.3192	-3.64165	-2.634	-2.45432	-3.18273	-2.98716	-3.33554	-3.65101	-3.60744	-3.2901	-3.41812
TGME49_316310	superoxide dismutase	-4.27612	-4.87282	-5.20823	-5.08675	-4.90483	-4.05864	-3.67844	-3.91676	-4.33576	-1.89803	-5.03037	-4.75327	-4.88369	-4.91702	-4.88559	-4.77586	-4.49364	-3.56199	-3.48614	-2.33001	-3.86763	-5.02358	-4.77687	-4.56823	-4.50864	-4.21378	-2.91004	-2.74589	-3.50514	-2.15237
TGME49_213010	hypothetical protein	-4.16913	-3.87086	-3.13059	-2.45358	-2.09043	-2.01954	-2.36538	-2.92067	-2.89631	-4.00798	-4.12909	-3.40445	-3.04677	-2.83966	-2.72947	-2.52914	-1.83257	-2.17954	-2.97978	-4.01251	-4.21599	-4.45577	-3.58568	-2.58054	-2.16792	-2.12845	-2.3676	-2.72272	-2.69585	-4.01332
TGME49_215470	ribosomal protein RPL10A	-2.42594	-3.22441	-3.69333	-3.37974	-3.5635	-3.60737	-3.81026	-4.1781	-4.43546	-3.20404	-2.96733	-3.40367	-3.36996	-3.22098	-3.02552	-2.98539	-2.92299	-3.25724	-3.65013	-3.29449	-2.50539	-2.21093	-3.68803	-3.86341	-3.73846	-3.7163	-3.87184	-4.33612	-4.55562	-3.41559
TGME49_276890	hypothetical protein	-3.56586	-3.04529	-2.48429	-2.67301	-2.81704	-3.11008	-3.09203	-2.97269	-3.03826	-3.85867	-2.66639	-2.61273	-2.62224	-2.58415	-2.63981	-2.88078	-3.28817	-3.8706	-3.93999	-3.94655	-3.4316	-3.10377	-2.53371	-2.46068	-2.4848	-2.69647	-3.60489	-4.11916	-3.39414	-3.91451
TGME49_205320	hypothetical protein	-3.17059	-3.09435	-3.61864	-3.95432	-4.02584	-3.29745	-3.07398	-3.3947	-3.52486	-2.87927	-3.87607	-4.24882	-4.39643	-4.36066	-4.52743	-4.78175	-3.82689	-2.79333	-2.90251	-2.62457	-3.55834	-3.63742	-4.13607	-4.26569	-4.35948	-4.2381	-3.02017	-2.22062	-2.93812	-2.63753
TGME49_212260	Sjogren's syndrome/scleroderma autoantigen 1 (Autoantigen p27) protein	-2.39685	-2.71754	-3.21548	-3.33065	-3.79126	-3.87972	-3.89106	-3.87523	-3.79669	-3.69646	-2.42397	-2.94833	-2.99134	-2.9851	-3.09313	-3.25496	-3.59792	-3.86549	-3.71337	-3.53593	-2.30517	-3.16489	-3.35447	-3.2984	-3.10716	-3.42539	-4.11172	-4.17385	-3.75362	-3.62464
TGME49_223790	hypothetical protein	-4.27673	-3.99488	-2.49343	-2.19024	-2.40689	-2.62632	-2.69337	-2.78623	-2.56185	-3.99745	-3.99641	-2.847	-2.31695	-2.28275	-2.46877	-2.59039	-2.89806	-3.2799	-3.55422	-3.91321	-4.18	-4.62221	-3.54116	-2.72819	-1.77878	-1.88231	-2.82129	-3.2631	-2.72498	-3.99395
TGME49_318460	P-type ATPase of unknown pump specificity (type V) protein	-4.01573	-3.68636	-3.12854	-2.7765	-2.14594	-2.0794	-2.33578	-2.82368	-3.01829	-3.93358	-2.94615	-3.16764	-3.16181	-2.92511	-2.55917	-2.4622	-2.3829	-2.93371	-3.24325	-3.938	-3.98616	-3.48272	-3.01112	-2.96108	-2.70039	-2.15483	-2.46479	-3.02564	-2.92286	-3.76455
TGME49_207370	hypothetical protein	-2.76844	-2.72252	-2.96244	-3.29554	-3.50344	-3.90393	-3.81476	-3.68579	-3.78084	-3.42897	-2.52556	-2.87871	-2.87392	-2.78035	-3.06299	-3.84531	-4.09683	-4.12461	-3.80461	-3.43674	-2.85185	-2.99526	-3.26562	-3.24336	-2.98628	-3.38065	-3.78496	-3.41952	-3.25278	-3.41712
TGME49_260310	ATP-binding cassette transporter ABC.B1	-4.09639	-3.67287	-3.41059	-3.1118	-2.64777	-2.45007	-2.07548	-2.00105	-2.44519	-3.8918	-4.07346	-3.58353	-3.25952	-3.00006	-2.58125	-2.30356	-2.18297	-2.27508	-2.13808	-3.9509	-4.08788	-4.18262	-3.54702	-3.20099	-2.6997	-2.06129	-2.3799	-2.3192	-1.99428	-3.94463
TGME49_202572	ribophorin i protein	-3.92178	-3.21629	-3.20633	-2.65593	-2.32995	-2.25597	-2.60298	-2.67344	-2.72709	-3.99715	-2.86222	-3.08962	-3.09502	-2.8572	-2.61551	-2.43336	-2.42679	-3.07144	-3.48774	-3.95373	-4.27019	-3.59954	-2.71484	-2.75587	-2.51665	-2.2376	-2.59899	-2.91016	-2.74701	-3.97574
TGME49_309910	hypothetical protein	-3.55928	-3.38412	-3.1522	-2.74507	-2.26006	-2.42409	-2.64981	-2.98288	-3.26629	-3.81179	-2.74119	-3.04271	-3.02299	-2.77807	-2.63786	-2.79998	-2.86378	-3.06497	-3.13022	-3.90479	-3.54425	-3.23794	-2.84903	-2.94379	-2.76234	-2.51	-2.97046	-2.92967	-3.05544	-3.8349
TGME49_260820	IMC sub-compartment protein ISP1	-4.23841	-3.74641	-2.38667	-1.85205	-2.66832	-3.47504	-3.28174	-2.76942	-2.20852	-3.955	-4.10859	-2.80098	-2.16984	-2.17021	-2.27626	-2.46561	-3.23979	-3.75514	-3.39075	-3.99163	-4.24958	-4.37361	-3.56143	-2.62892	-1.78131	-1.83181	-2.97473	-3.39317	-2.62373	-3.99731
TGME49_212820	ubiquitin family protein	-3.14847	-2.58396	-2.95824	-3.38451	-4.07921	-4.05128	-3.92937	-3.74305	-3.83364	-3.06692	-3.28931	-3.58037	-3.7068	-3.7739	-3.87912	-4.09579	-3.9709	-3.56861	-3.58581	-2.76674	-3.27147	-3.43432	-3.49159	-3.87645	-3.94384	-3.83478	-3.23362	-3.41488	-3.39612	-2.60756
TGME49_214270	translation initiation factor IF-2, putative	-3.18628	-2.94979	-3.57641	-3.93251	-4.45056	-4.2498	-4.26449	-4.46239	-4.47998	-2.51878	-3.31677	-3.88008	-4.10434	-4.23082	-4.35714	-4.55824	-4.29061	-3.93894	-4.11756	-2.57357	-3.70061	-3.31874	-3.49775	-3.90406	-4.22818	-4.06823	-3.20202	-3.37818	-3.67328	-2.42188
TGME49_318525	hypothetical protein	-3.49168	-2.84039	-2.74802	-2.71628	-2.87031	-3.07995	-3.24731	-3.12935	-2.98118	-3.72047	-3.6901	-2.28496	-2.33245	-2.72647	-2.79629	-2.87156	-3.18713	-3.46514	-3.18884	-3.8075	-3.74316	-3.62013	-2.9635	-2.35872	-2.52624	-2.78643	-3.16011	-3.0152	-2.78877	-3.75401
TGME49_226072	Ser/Thr phosphatase family protein	-3.89483	-4.29751	-4.08241	-3.46322	-3.06928	-2.72003	-2.02105	-1.46065	-2.03625	-3.75278	-3.9165	-3.84943	-3.70178	-3.52839	-3.07286	-2.72118	-2.5881	-1.99482	-1.33908	-3.76545	-3.38903	-3.84007	-3.78887	-3.51932	-3.23458	-2.80629	-2.92605	-2.15408	-1.45162	-3.77967
TGME49_260320	Noc2p family protein	-2.0663	-3.06164	-3.6127	-3.79256	-4.22232	-4.37133	-4.33423	-4.63223	-4.59112	-3.4257	-2.76964	-3.40492	-3.57921	-3.40462	-3.35422	-3.23449	-3.13135	-3.00542	-2.84305	-3.31796	-2.80866	-1.9696	-3.70457	-4.08796	-3.78674	-4.06356	-3.89069	-3.45605	-3.44092	-3.47703
TGME49_209280	hypothetical protein	-2.39464	-2.84038	-3.70127	-3.69343	-3.56722	-4.12817	-4.30112	-4.42702	-4.44676	-3.18816	-3.20784	-3.66389	-3.62515	-3.4436	-2.94437	-2.95632	-3.63919	-4.05555	-3.91794	-2.94992	-2.91	-2.50943	-3.23042	-3.73798	-3.60118	-3.90408	-3.80769	-3.94649	-3.87825	-3.07518
TGME49_245730	phosphatidylinositol-4-phosphate 5-Kinase	-3.92514	-3.9372	-3.63377	-3.10711	-2.7288	-2.31893	-2.16881	-2.08734	-2.18197	-3.81543	-3.81051	-3.61618	-3.32312	-3.12767	-2.87673	-2.71776	-2.42413	-2.21979	-1.90188	-3.77158	-3.5598	-3.47553	-3.37026	-3.34518	-3.02062	-2.65937	-2.77936	-2.2822	-2.34512	-3.73973
TGME49_305850	RNA recognition motif-containing protein	-1.87634	-3.73595	-4.33324	-4.36906	-4.55102	-4.59911	-4.65257	-4.65177	-4.60805	-3.17444	-2.51065	-3.68549	-3.82244	-3.74045	-3.95694	-4.10813	-4.00334	-4.14418	-4.35169	-2.88355	-1.95213	-2.35407	-4.44783	-4.53447	-4.49777	-5.10607	-4.47604	-4.58664	-4.9504	-3.45406
TGME49_217540	RNA recognition motif-containing protein	-1.96251	-3.45295	-4.02532	-4.03137	-4.38862	-4.65108	-4.76892	-4.67145	-4.53881	-3.21264	-2.67446	-3.70879	-3.66795	-3.579	-3.65073	-3.88415	-4.06152	-4.1267	-4.62401	-2.87619	-2.03181	-2.54381	-4.11228	-4.14069	-4.16578	-4.68057	-4.42013	-4.3723	-4.55662	-3.42281
TGME49_214290	DJ-1 family protein	-4.09972	-4.93215	-5.3188	-5.26971	-4.89643	-3.90509	-3.52933	-3.62191	-4.15601	-1.94902	-4.97623	-5.12198	-5.15842	-5.2152	-5.22538	-4.88402	-4.03185	-3.24098	-3.15939	-2.35288	-3.85932	-4.5398	-4.76183	-4.65032	-4.58974	-4.16149	-2.79011	-2.70015	-3.29799	-2.21979
TGME49_284560	ribosomal protein RPL9	-2.21226	-3.54036	-3.94174	-3.62954	-3.60895	-3.63675	-3.78586	-3.62833	-3.76834	-3.36449	-2.91961	-3.34927	-3.39409	-3.24982	-3.08093	-3.10831	-3.03877	-3.454	-3.99935	-3.21987	-2.3618	-2.33926	-3.682	-3.89848	-4.01733	-4.14117	-3.86576	-4.02892	-4.1075	-3.4549
TGME49_225150	hypothetical protein	-3.81527	-4.11013	-2.64744	-2.90112	-3.19455	-3.18599	-2.46611	-1.94442	-2.53249	-3.72487	-4.10002	-2.04445	-2.09955	-2.60591	-2.79526	-2.91005	-3.52004	-3.87667	-3.41646	-3.81991	-3.57488	-3.56671	-3.26525	-1.69508	-2.57142	-2.85812	-3.65746	-3.52895	-3.00985	-3.83052
TGME49_314480	hypothetical protein	-1.84448	-3.1954	-4.13514	-4.15776	-4.39729	-4.40325	-4.57207	-4.84171	-4.62075	-3.51158	-2.55585	-3.35149	-3.42243	-3.36203	-3.57028	-3.61701	-3.78569	-3.8143	-4.08115	-3.10497	-2.46967	-1.94493	-3.89163	-4.1494	-3.97092	-4.37989	-4.34029	-4.26229	-4.26632	-3.43971
TGME49_232150	hypothetical protein	-3.58556	-3.23072	-3.0702	-2.90834	-2.87803	-2.64809	-2.59359	-2.68154	-2.83867	-3.73133	-3.60914	-3.42895	-3.12917	-2.97989	-2.80616	-2.85786	-2.65121	-2.53022	-2.34278	-3.63476	-3.44809	-3.67904	-3.46508	-3.40535	-3.12373	-2.88144	-2.96092	-2.65378	-2.53897	-3.23024
TGME49_320100	RNA recognition motif-containing protein	-1.95994	-3.46256	-3.91372	-3.99577	-4.44602	-4.62742	-4.67609	-4.78187	-4.77098	-3.23006	-2.56893	-3.25442	-3.49933	-3.38031	-3.67051	-4.26873	-4.47177	-3.97044	-4.1243	-2.99712	-2.21559	-2.54997	-3.77949	-3.75202	-3.7212	-4.02197	-4.21477	-4.27979	-4.09103	-3.50318
TGME49_246982	hypothetical protein	-3.9632	-3.69106	-3.35709	-2.88878	-2.35125	-2.11732	-2.21213	-2.52859	-2.92615	-3.87766	-2.99689	-3.17181	-3.22228	-2.90246	-2.64021	-2.61183	-2.47651	-2.8654	-3.25304	-3.82132	-4.08653	-3.4442	-2.88177	-2.94108	-2.68479	-2.28757	-2.5441	-2.82328	-2.65928	-3.87845
TGME49_228130	hypothetical protein	-3.57418	-4.06631	-3.64343	-2.9003	-2.22497	-2.16719	-2.46299	-2.48956	-2.69187	-3.80683	-4.10018	-3.73586	-3.34686	-3.18744	-2.92255	-2.47344	-1.80556	-2.04749	-2.55379	-3.87907	-3.22629	-3.73979	-3.73215	-3.20175	-2.71017	-2.51998	-2.53325	-2.75336	-2.43153	-3.86886
TGME49_308000	Gpi16 subunit, GPI transamidase component protein	-3.95758	-3.44028	-3.26819	-2.72527	-2.35079	-2.24267	-2.41838	-2.49915	-2.65665	-3.98979	-2.81519	-3.11914	-3.086	-2.85988	-2.67122	-2.57548	-2.42175	-3.00285	-3.41856	-3.94773	-4.30023	-3.39714	-2.70823	-2.81719	-2.54936	-2.28529	-2.63367	-2.93494	-2.61689	-3.97941
TGME49_286750	MA3 domain-containing protein	-3.62467	-3.1775	-3.77885	-4.07846	-4.46547	-4.31215	-4.18215	-3.97884	-4.02219	-2.31716	-3.72814	-4.28796	-4.61443	-4.67791	-4.58903	-4.3968	-4.29529	-3.98364	-4.16489	-2.43864	-3.85804	-3.83601	-4.06114	-4.40095	-4.72979	-4.4853	-2.98675	-3.45722	-3.95977	-2.14705
TGME49_256060	nucleosome assembly protein (nap) protein	-3.19109	-2.66315	-3.29334	-3.73074	-4.01661	-4.22154	-4.22216	-4.01009	-3.94772	-2.77402	-4.0713	-4.35777	-4.59018	-4.54644	-4.48244	-4.5012	-4.27373	-3.68047	-3.31979	-2.45545	-3.59469	-3.1277	-3.19851	-3.77263	-4.15179	-3.61756	-3.11545	-3.24601	-3.33621	-2.67789
TGME49_244690	hypothetical protein	-3.2589	-2.78617	-3.18743	-3.69634	-4.17357	-4.07367	-3.95596	-4.1075	-4.14404	-2.73596	-3.26381	-3.79589	-4.03533	-4.12249	-4.26622	-4.41102	-4.3524	-3.87496	-4.02183	-2.61225	-3.63731	-3.5234	-3.91581	-4.27057	-4.61562	-4.48941	-3.03413	-3.27731	-3.61557	-2.3067
TGME49_264430	hypothetical protein	-3.93486	-3.0811	-2.56308	-1.88411	-2.51732	-3.34015	-3.42499	-3.25888	-2.79408	-3.95689	-3.92574	-2.89178	-2.28909	-2.18216	-2.35278	-2.53798	-3.10509	-3.52775	-3.37587	-3.96058	-3.82617	-4.04566	-3.36502	-2.86875	-1.90245	-1.92276	-3.07382	-3.5138	-2.81653	-3.92543
TGME49_310460	Rab6	-4.07181	-3.82978	-3.48789	-2.92966	-2.79602	-2.3789	-2.12079	-1.84929	-2.23914	-4.01147	-3.79507	-3.55289	-3.1167	-2.93187	-2.78193	-2.82338	-2.35466	-2.0578	-2.30509	-3.89501	-3.69456	-4.00355	-3.693	-3.50091	-2.94448	-2.4561	-2.44438	-1.97506	-2.08165	-3.96326
TGME49_262150	kelch repeat and K+ channel tetramerisation domain containing protein	-3.42067	-3.53873	-3.05576	-2.67036	-2.61247	-2.81097	-3.17777	-3.28243	-2.87102	-3.43871	-3.42026	-2.95947	-2.63145	-2.48305	-2.40767	-2.50817	-2.88567	-3.91656	-4.12626	-3.7104	-3.14659	-3.42898	-3.23686	-3.02632	-2.52307	-2.45824	-3.32237	-3.7304	-3.28454	-3.5541
TGME49_235540	eukaryotic initiation factor-2 beta, putative	-2.67826	-3.51424	-4.34034	-4.36124	-4.52355	-3.88009	-3.64325	-3.61466	-3.87093	-2.67204	-4.26148	-4.78259	-4.78627	-4.79628	-4.85457	-4.59055	-3.98036	-3.25712	-3.21496	-2.44273	-3.22121	-3.25009	-4.53805	-4.85444	-4.72554	-4.54441	-3.08102	-2.97392	-3.73456	-2.43737
TGME49_258740	eukaryotic initiation factor-2A, putative	-2.3496	-3.63146	-4.19618	-4.18897	-3.9843	-3.70049	-4.07207	-4.08542	-3.51011	-2.93713	-3.3841	-4.01516	-4.00494	-3.89714	-3.71003	-3.69999	-3.50606	-3.50943	-3.37457	-2.75579	-2.69191	-2.39717	-2.95039	-3.55695	-3.75855	-4.22024	-4.09728	-4.07847	-3.86561	-3.35059
TGME49_223960	ubiquitin interaction motif family protein	-2.89854	-3.26093	-4.26182	-4.61094	-4.95299	-4.64895	-4.35831	-4.15667	-4.44499	-2.40436	-4.28599	-4.6388	-4.77534	-4.93301	-5.01125	-4.99146	-4.15561	-3.58302	-3.33073	-2.39111	-3.49027	-3.13817	-4.18105	-4.48589	-4.55931	-4.29279	-3.06201	-3.12088	-3.71204	-2.41722
TGME49_252880	hypothetical protein	-3.64069	-3.30755	-2.24773	-1.95225	-2.93419	-3.96226	-3.86185	-3.70883	-3.0922	-3.68994	-3.86377	-2.54252	-2.02171	-2.06273	-2.52575	-2.90662	-3.95772	-4.27745	-3.90985	-3.85977	-3.98875	-4.28377	-3.59181	-2.55615	-1.82676	-1.7641	-3.17539	-3.66167	-2.79819	-3.95244
TGME49_309930	melibiase subfamily protein	-4.01081	-4.22519	-3.83777	-3.52369	-3.44266	-2.85581	-2.0646	-1.23821	-1.92921	-3.83392	-4.34324	-4.14228	-3.87566	-3.74294	-3.41677	-3.25741	-2.78131	-1.76856	-0.766695	-3.8028	-3.73082	-4.2802	-3.95314	-3.56761	-3.14151	-3.05345	-3.1909	-1.93572	-0.945821	-3.73172
TGME49_313100	signal recognition particle SRP54 protein	-3.10503	-2.73996	-3.09054	-3.18955	-3.29911	-3.40312	-3.34691	-3.40375	-3.34087	-3.39752	-2.91401	-3.23977	-3.44456	-3.51289	-3.48708	-3.73674	-3.61996	-3.5114	-3.47518	-3.04562	-3.30235	-3.10918	-3.09078	-3.54582	-3.6852	-3.77438	-3.38151	-3.44627	-3.38771	-2.83265
TGME49_248600	aspartate aminotransferase	-3.93255	-4.13493	-3.05273	-3.60205	-4.37948	-4.2	-3.97127	-3.63348	-3.10728	-2.36461	-4.03656	-2.43262	-2.66677	-3.02651	-3.39311	-3.72226	-4.23899	-4.0815	-3.78037	-3.05766	-3.41082	-4.08577	-3.15933	-2.49106	-3.0124	-3.39689	-3.5546	-3.52344	-3.40968	-2.94185
TGME49_235420	hypothetical protein	-2.59974	-2.95604	-2.88602	-3.41739	-3.62831	-3.67186	-3.69121	-3.80972	-3.8575	-3.51539	-2.79057	-3.09001	-3.1602	-3.12463	-3.17984	-3.00358	-3.52598	-3.67681	-3.60001	-3.30698	-2.27557	-2.99732	-3.28678	-3.58742	-3.42246	-4.05713	-4.09728	-4.10568	-4.37839	-3.43954
TGME49_260260	ribosomal protein RPP1	-2.66125	-3.4187	-3.46599	-3.42762	-3.58221	-4.03655	-4.21654	-4.01399	-4.55175	-2.87405	-3.44894	-3.74127	-3.83374	-3.76424	-3.47796	-3.44482	-3.40837	-3.49017	-3.60443	-2.82144	-2.51121	-2.65228	-3.57832	-4.0053	-4.07596	-4.07705	-3.54623	-3.77574	-4.30402	-3.15511
TGME49_295040	HEAT repeat-containing protein	-3.66871	-3.48363	-3.84162	-3.9714	-4.00946	-3.39584	-3.23974	-3.41232	-3.42608	-2.50485	-3.66466	-3.99643	-4.23016	-4.30577	-4.32615	-4.35306	-3.89957	-3.26882	-3.09381	-2.62453	-3.55294	-3.73612	-3.98348	-4.30192	-4.35553	-4.40449	-3.00019	-2.96586	-3.34886	-2.38632
TGME49_278630	tetratricopeptide repeat-containing protein	-3.52965	-3.15128	-3.24311	-2.68866	-2.33763	-2.35293	-2.74854	-3.08822	-3.33577	-3.84409	-2.88093	-3.1409	-3.08437	-2.83963	-2.58132	-2.56789	-2.53362	-2.92322	-3.47622	-3.91859	-3.80081	-3.20148	-2.88996	-2.87163	-2.73028	-2.39553	-2.72299	-2.97487	-2.86848	-3.89055
TGME49_299110	cleft lip and palate transmembrane protein 1 (clptm1) protein	-4.02506	-3.53765	-3.27514	-2.82794	-2.3384	-2.09159	-2.29773	-2.5261	-2.77979	-3.98682	-2.88315	-3.15156	-3.11642	-2.91008	-2.59469	-2.50787	-2.38483	-2.94999	-3.35781	-3.95137	-4.27418	-3.53524	-2.86228	-2.66479	-2.5201	-2.27891	-2.5917	-2.86213	-2.68226	-3.97622
TGME49_221230	hypothetical protein	-4.20046	-4.38662	-4.30989	-3.64428	-3.15873	-2.2673	-1.61269	-1.40287	-2.57138	-3.88703	-3.9463	-4.00206	-3.85766	-3.61297	-3.29557	-3.16401	-2.41078	-1.57049	-1.41237	-3.85829	-3.80423	-4.32726	-3.89579	-3.80271	-3.26913	-2.78968	-2.45327	-1.55378	-1.92337	-3.88099
TGME49_267140	SAG-related sequence SRS38B	-4.37646	-4.74108	-3.83922	-3.10354	-2.64634	-2.37667	-2.15739	-1.54705	-1.61413	-3.96113	-4.78357	-4.42133	-3.75773	-3.42397	-2.91317	-2.46329	-2.00716	-1.75833	-1.41834	-3.95497	-4.45352	-5.21103	-4.42487	-3.99355	-3.13825	-2.43746	-2.07652	-1.65564	-1.13336	-3.98973
TGME49_313690	Sel1 repeat-containing protein	-3.36099	-3.60224	-3.4724	-2.88724	-2.41095	-2.4213	-2.786	-2.87672	-2.94467	-3.62378	-4.13927	-3.54339	-3.26128	-3.09588	-2.76848	-2.28883	-1.80194	-2.18345	-2.98365	-3.90109	-3.28068	-3.62596	-3.67637	-3.0374	-2.64369	-2.53394	-2.56682	-2.79321	-2.86663	-3.83165
TGME49_232370	CW-type Zinc Finger protein	-3.1582	-1.96152	-3.18605	-3.43454	-3.84057	-4.12145	-4.00916	-3.88429	-4.29858	-3.36195	-2.87728	-3.13064	-3.09401	-3.09394	-3.58205	-4.50285	-4.47376	-4.07728	-3.93427	-3.00213	-3.26782	-2.88004	-2.71184	-3.39355	-3.08515	-3.51231	-3.56196	-3.56823	-3.61896	-3.22924
TGME49_291680	Sec23/Sec24 trunk domain-containing protein	-3.22485	-3.13418	-3.39425	-3.65321	-3.83481	-3.78711	-3.77202	-3.93461	-3.89909	-2.68953	-3.06969	-3.37882	-3.5336	-3.44048	-3.50085	-3.74547	-3.98805	-3.83845	-4.22272	-2.88402	-2.723	-3.1288	-3.55928	-3.7411	-3.91054	-4.01871	-3.4253	-3.78789	-4.00865	-2.87018
TGME49_321440	SWI2/SNF2 ISWI-like SANT	-3.26158	-2.14921	-3.17189	-3.27586	-3.48218	-3.47335	-3.52822	-3.65224	-3.6939	-3.48123	-3.03506	-2.95693	-2.79953	-2.84154	-3.10115	-3.53588	-3.75402	-3.79889	-3.7575	-3.28449	-3.60071	-2.78065	-2.50458	-3.17645	-2.76438	-3.15887	-3.70832	-3.7502	-3.65372	-3.37636
TGME49_262070	ribosomal rna assembly protein mis3, putative	-2.03415	-3.0153	-3.93087	-3.9893	-4.37734	-4.52782	-4.60663	-4.5864	-4.56154	-3.3244	-2.66328	-3.40013	-3.64333	-3.62309	-3.80958	-3.90854	-3.86256	-3.98033	-4.17124	-2.93596	-2.6524	-1.83475	-3.78347	-3.93089	-4.06695	-4.3871	-4.25399	-4.30059	-4.67118	-3.36072
TGME49_306960	phenylalanine--tRNA ligase, beta subunit protein	-3.76949	-3.85482	-4.42939	-4.37946	-3.61314	-2.90923	-2.6812	-2.99146	-3.15037	-2.57349	-4.5574	-4.88243	-4.89322	-4.98015	-4.90029	-4.67937	-3.83422	-2.82219	-2.98719	-2.47081	-3.53238	-4.1448	-4.64472	-4.68013	-4.68489	-4.29877	-2.90077	-2.4981	-3.14117	-2.37638
TGME49_314020	hypothetical protein	-3.94102	-3.97424	-4.11089	-3.68814	-2.96465	-2.02643	-1.62329	-1.8548	-2.92794	-3.95626	-3.51567	-3.80839	-3.8856	-3.64392	-3.40116	-3.14052	-2.55032	-1.66858	-1.88661	-3.69627	-3.95926	-3.7582	-3.71806	-3.50316	-3.29424	-2.54906	-2.27032	-1.72109	-2.43126	-3.9189
TGME49_288460	hypothetical protein	-3.28605	-2.88854	-2.92905	-3.34129	-3.47551	-3.28119	-3.19089	-3.39932	-3.62308	-3.22616	-2.83875	-3.32415	-3.59732	-3.63975	-3.72654	-3.8423	-3.84964	-3.50795	-3.50624	-2.97685	-3.33218	-3.0658	-3.3243	-3.57746	-3.81242	-3.73703	-3.33409	-3.18051	-3.50856	-2.80297
TGME49_280700	arginine decarboxylase	-2.08217	-3.64375	-4.06482	-4.2401	-4.32535	-4.25634	-4.21304	-4.38734	-4.36882	-3.07321	-3.15698	-3.88819	-3.93516	-3.86894	-3.91731	-3.85801	-3.78649	-3.66244	-3.90072	-2.73854	-1.65419	-3.94276	-4.40973	-4.34924	-4.74378	-4.96294	-4.63703	-4.37081	-4.60876	-3.32537
TGME49_280610	signal recognition particle receptor alpha subunit	-3.57889	-3.02775	-3.14357	-2.75723	-2.4328	-2.35425	-2.73223	-3.16378	-3.2258	-3.8743	-2.77854	-3.09322	-3.06715	-2.91652	-2.69076	-2.61824	-2.59288	-3.17936	-3.70487	-3.8089	-3.65343	-3.12671	-2.72277	-2.89711	-2.71316	-2.52374	-2.82248	-3.17908	-3.00048	-3.91523
TGME49_309200	zinc finger (CCCH type) motif-containing protein	-2.06053	-3.39101	-3.7436	-3.86869	-4.46591	-4.81959	-4.71319	-4.77324	-4.67233	-3.1467	-2.82489	-3.59504	-3.57579	-3.57976	-3.88366	-4.35422	-4.30584	-4.13866	-3.79221	-2.82744	-2.21653	-2.6559	-4.16946	-4.29822	-4.17081	-4.30936	-3.99645	-3.83316	-4.05148	-3.23761
TGME49_310440	membrane occupation and recognition nexus protein MORN1	-3.96614	-3.8912	-3.5711	-3.31666	-3.47964	-4.11189	-4.64224	-4.30094	-3.55858	-2.26366	-4.05887	-3.35011	-3.07929	-2.95256	-2.96514	-2.80407	-3.07631	-3.76031	-3.00621	-3.13366	-3.02493	-3.89261	-3.87068	-3.56972	-3.3609	-3.42031	-3.27895	-3.79436	-3.46859	-2.68207
TGME49_309210	peroxiredoxin 6, putative	-4.0648	-4.44689	-4.91541	-5.01461	-4.66719	-3.79195	-3.67093	-3.8491	-4.05031	-1.99855	-4.67843	-5.01553	-5.05612	-5.16287	-5.07113	-4.8644	-4.1461	-3.07875	-3.15916	-2.38933	-3.94209	-4.6193	-5.08423	-4.9953	-5.15081	-4.63006	-2.79227	-2.6445	-3.28814	-2.12875
TGME49_270690	arginyl-tRNA synthetase	-2.88532	-2.78423	-3.29011	-3.53439	-3.62041	-3.7704	-3.82993	-3.79479	-3.79359	-3.09476	-3.05811	-3.23241	-3.33217	-3.27149	-3.41382	-3.58296	-3.68181	-3.6398	-3.80333	-3.03023	-2.57637	-3.18805	-3.42464	-3.45933	-3.67384	-3.37602	-3.60292	-3.5706	-3.74948	-3.21644
TGME49_246090	hypothetical protein	-3.41066	-1.83865	-3.15566	-3.24119	-3.57778	-3.85351	-3.87064	-3.86703	-4.05734	-3.49035	-3.1464	-2.86792	-2.74804	-2.73494	-3.2133	-3.85036	-3.96447	-3.98787	-3.97428	-3.21514	-3.36646	-3.02876	-2.60045	-2.98926	-2.70727	-3.25573	-3.75096	-3.62897	-3.55011	-3.4368
TGME49_246540	cytochrome c1, heme protein	-4.11088	-2.11146	-2.21307	-2.54068	-3.3608	-3.66042	-3.67009	-3.59919	-3.08444	-4.04984	-2.34388	-2.01622	-2.45601	-2.73193	-3.15398	-3.50084	-4.09158	-4.65816	-4.53259	-4.00967	-4.39371	-3.34206	-1.60161	-1.83043	-2.53612	-3.29782	-4.75331	-4.94199	-3.83093	-4.06883
TGME49_236950	hypothetical protein	-4.37849	-4.54147	-3.42117	-2.48989	-2.49358	-2.21892	-2.07767	-1.98401	-2.34983	-4.01268	-4.52423	-3.605	-3.04023	-2.66602	-2.49428	-2.4729	-2.12585	-2.24112	-2.41232	-3.97905	-3.94701	-4.03984	-3.62847	-2.92849	-2.41233	-2.077	-2.45813	-2.75487	-2.34975	-3.88049
TGME49_313640	hypothetical protein	-4.10014	-4.25411	-3.13332	-2.55766	-2.00787	-2.26323	-2.71224	-2.58877	-2.83367	-3.66322	-4.46242	-3.85861	-3.40659	-3.29557	-3.03459	-2.52001	-1.65167	-1.93281	-2.49045	-3.86361	-3.45596	-3.94916	-3.68451	-3.09542	-2.74791	-2.49316	-2.42383	-2.4755	-2.62563	-3.8183
TGME49_272640	eukaryotic initiation factor-2B, epsilon subunit, putative	-3.50088	-3.21947	-3.14411	-3.08164	-2.78452	-2.78171	-2.86915	-2.86888	-2.51968	-3.57387	-3.49193	-3.36964	-3.15595	-2.93828	-2.76857	-2.57513	-2.58535	-3.03372	-2.70288	-3.55873	-3.42719	-3.00786	-3.28175	-3.61124	-3.21127	-3.12135	-2.88332	-2.84654	-2.57684	-3.36078
TGME49_258470	hypothetical protein	-4.35313	-4.36707	-3.23368	-2.3549	-2.41387	-2.18845	-2.24978	-2.13044	-2.46887	-4.03764	-4.263	-3.46355	-2.9275	-2.63248	-2.55357	-2.43887	-2.17301	-2.31364	-2.6834	-3.98548	-4.26592	-4.51378	-3.76831	-3.11963	-2.24125	-1.82703	-2.1692	-2.64125	-2.39037	-4.05045
TGME49_262430	4-hydroxy-3-methylbut-2-en-1-yl diphosphate synthase	-3.97944	-4.49219	-3.94918	-2.94703	-1.99097	-1.98206	-2.60664	-2.93223	-2.53238	-3.40357	-4.50687	-4.21188	-3.67456	-3.46398	-3.1397	-2.48414	-1.51941	-1.85595	-2.79417	-3.76269	-2.84125	-3.82242	-4.10908	-3.43378	-2.88605	-2.78299	-2.62382	-2.74079	-3.10403	-3.64949
TGME49_218590	protein phosphatase 2C domain-containing protein	-3.3816	-3.02977	-2.52782	-2.7465	-3.10879	-3.45395	-3.42869	-3.19741	-2.65754	-3.68826	-2.79171	-2.15979	-2.49445	-2.66104	-2.87839	-3.09852	-3.68394	-4.21321	-4.27394	-3.85326	-3.53392	-3.34445	-2.2931	-2.2617	-2.65181	-3.05051	-4.03985	-3.56495	-2.86785	-3.93227
TGME49_306890	hypothetical protein	-3.38308	-2.58237	-2.51984	-2.57197	-3.02223	-3.58493	-3.64286	-3.28249	-3.18676	-3.88192	-2.98434	-2.80747	-2.45097	-2.42717	-2.73386	-2.91866	-3.26999	-3.50001	-3.4169	-3.9053	-3.04185	-2.75592	-2.83585	-3.03342	-2.92306	-3.10494	-3.84424	-3.61947	-3.53722	-3.62731
TGME49_223880	zinc finger, C3HC4 type (RING finger) domain-containing protein	-2.83963	-3.13374	-3.0594	-3.12317	-3.5421	-3.31079	-3.35258	-3.57082	-3.71064	-3.36622	-2.84044	-3.24729	-3.3121	-3.41228	-3.66127	-3.8968	-4.07656	-3.96128	-3.96483	-2.96846	-2.38547	-2.71905	-3.73431	-3.91588	-3.86313	-4.2654	-4.00233	-4.09254	-4.34368	-3.12635
TGME49_209890	hypothetical protein	-3.93248	-3.5383	-3.16301	-2.7114	-3.15728	-2.99081	-2.5526	-2.03362	-2.25285	-3.67746	-3.6252	-3.06787	-2.74242	-2.64412	-2.7228	-2.88658	-3.09492	-3.07962	-2.92993	-3.57756	-3.54182	-3.6264	-3.2449	-3.29148	-2.73585	-2.63109	-3.05708	-2.72144	-1.92072	-3.67109
TGME49_267620	multi-pass transmembrane protein	-4.36416	-4.69052	-3.37423	-2.71936	-2.29687	-1.94421	-1.98026	-2.27291	-2.5162	-4.03207	-4.4632	-3.53363	-2.98265	-2.66934	-2.46539	-2.2514	-2.03886	-2.32809	-2.86942	-4.00289	-4.32636	-4.5476	-3.67502	-2.98854	-2.21082	-1.75884	-2.17172	-2.76339	-2.61201	-4.03693
TGME49_214790	glycoprotein	-3.87933	-2.95521	-1.99927	-2.67017	-3.93805	-4.82864	-4.68056	-3.81624	-3.10567	-3.19393	-2.95065	-1.97164	-2.39077	-2.81011	-3.12382	-3.47375	-4.30161	-4.68254	-4.61173	-3.62163	-3.54621	-3.44885	-2.08385	-2.03896	-2.90465	-3.57337	-4.41162	-4.38362	-3.43953	-3.56471
TGME49_253440	cell-cycle-associated protein kinase SRPK, putative	-2.82093	-2.88135	-2.94634	-3.31685	-3.66115	-3.79007	-3.76235	-3.79631	-3.72748	-3.2881	-2.71567	-3.15435	-3.25034	-3.29551	-3.5637	-3.77154	-4.04232	-3.98405	-3.76553	-3.07683	-2.62481	-2.8234	-3.33328	-3.66543	-3.76249	-4.08835	-3.79622	-3.82442	-3.63143	-3.12485
TGME49_272695	hypothetical protein	-3.86204	-2.94744	-3.16376	-2.56526	-2.43861	-2.43543	-2.72815	-2.70018	-2.97659	-3.97479	-2.92328	-3.16664	-3.1311	-2.88053	-2.62156	-2.61633	-2.40621	-2.80152	-3.22717	-3.95013	-4.03075	-3.51462	-2.88876	-2.95222	-2.56904	-2.37303	-2.59591	-2.7974	-2.51515	-3.9417
TGME49_262730	rhoptry protein ROP16	-3.47237	-3.62943	-2.43097	-2.69695	-2.53396	-2.98928	-3.2812	-3.06599	-2.6231	-3.82765	-3.94571	-2.17363	-2.17522	-2.63904	-2.7487	-2.55774	-2.94158	-3.82128	-3.87601	-3.90311	-3.4399	-3.46573	-3.35629	-1.78698	-2.56637	-2.56088	-3.49794	-3.93329	-2.99121	-3.89955
TGME49_212270	hypothetical protein	-4.28455	-4.81197	-4.35972	-2.21335	-0.663199	-2.2656	-3.0964	-2.96927	-3.37988	-4.01802	-4.77611	-4.81978	-4.52232	-4.00023	-1.87138	-0.866927	-1.76735	-2.96593	-3.09655	-3.99256	-4.0323	-4.56321	-4.36394	-4.01754	-3.46964	-0.860389	-1.76948	-2.81941	-2.64043	-4.06247
TGME49_288860	RuvB family 2 protein	-3.02294	-2.73845	-3.57157	-3.83776	-3.63665	-3.73103	-3.70357	-3.74217	-3.75471	-2.92882	-3.31401	-3.68833	-3.83524	-3.81468	-4.11282	-4.4326	-4.01795	-3.67658	-3.53129	-2.70335	-3.11651	-3.03136	-3.40103	-3.66526	-3.78361	-3.98664	-3.40256	-3.48296	-3.84485	-2.78096
TGME49_315690	DnaJ domain-containing protein	-3.7085	-1.74973	-3.15135	-3.18189	-3.52445	-3.64979	-3.69276	-3.6121	-4.03505	-3.54556	-2.8489	-2.96034	-2.77237	-2.68517	-2.79373	-3.52695	-3.71289	-3.61916	-4.01044	-3.47482	-3.88918	-3.12384	-2.37003	-2.97032	-2.90609	-2.72046	-3.30119	-3.4309	-3.31295	-3.45257
TGME49_247000	tetratricopeptide repeat-containing protein	-3.48724	-2.83929	-3.04013	-2.82322	-2.85471	-2.99815	-3.02658	-3.15735	-3.67203	-3.48231	-2.82715	-3.02976	-3.0158	-2.95185	-2.96043	-3.33583	-3.34268	-3.24623	-3.15822	-3.49918	-2.906	-2.62794	-2.61408	-3.24544	-3.66585	-3.58374	-3.70393	-3.51819	-3.45469	-3.5759
TGME49_233480	SAG-related sequence SRS29C	-4.36569	-4.63129	-3.62497	-2.9628	-1.97512	-2.23333	-2.09482	-1.78914	-2.38789	-4.01243	-4.65517	-4.17779	-3.63189	-3.41083	-2.74277	-1.92729	-1.82176	-1.93437	-2.07181	-3.99128	-4.20066	-4.6352	-3.95113	-3.81905	-3.0804	-2.22992	-2.03491	-1.81087	-1.77686	-3.96025
TGME49_233020	Not1 N-terminal domain, CCR4-Not complex component protein	-2.65062	-2.86318	-3.21913	-3.52298	-3.71312	-3.89018	-3.98901	-4.05976	-3.97378	-3.19683	-2.94143	-3.32487	-3.40492	-3.49808	-3.67012	-4.05362	-4.11585	-3.75753	-3.29938	-2.94789	-2.49168	-2.70107	-3.67277	-3.89815	-4.03484	-4.0733	-3.84363	-3.97858	-3.90879	-3.08664
TGME49_251770	hypothetical protein	-4.04591	-3.8697	-3.06027	-2.79405	-2.71951	-2.46284	-2.27021	-2.30782	-2.59338	-3.77219	-3.9668	-3.38298	-2.81972	-2.67116	-2.64065	-2.65443	-2.37455	-2.29392	-2.48162	-3.98455	-4.18343	-4.23228	-3.51458	-3.1795	-2.59775	-2.38965	-2.56104	-2.06205	-1.92207	-3.94473
TGME49_216510	thioredoxin, putative	-3.78071	-2.23394	-2.28359	-2.58885	-3.43203	-3.72089	-3.85815	-3.525	-2.88872	-3.98087	-2.45184	-2.0394	-2.47515	-2.70282	-3.04892	-3.41352	-4.07385	-4.51614	-4.00112	-3.998	-3.69941	-3.14622	-1.90963	-1.97582	-2.6255	-3.14221	-4.6071	-4.60772	-3.91178	-4.04962
TGME49_258580	rhoptry protein ROP17	-3.69679	-3.95905	-2.5817	-2.70417	-2.49832	-2.73084	-2.95656	-2.71799	-2.4387	-3.80566	-3.95632	-2.11887	-2.12708	-2.66579	-2.70452	-2.7346	-2.85731	-3.88009	-4.33075	-3.89557	-3.45814	-3.66863	-3.16428	-1.77708	-2.46489	-2.58297	-3.48872	-3.99389	-3.36233	-3.88706
TGME49_231350	glucosamine-fructose-6-phosphate aminotransferase	-3.76291	-2.63246	-2.45821	-2.72798	-3.18417	-3.50003	-3.55501	-3.34171	-2.78611	-3.61961	-2.70693	-2.2316	-2.54353	-2.76029	-2.95861	-3.18493	-3.74461	-4.2463	-3.97523	-3.78298	-3.77443	-3.81734	-2.61191	-2.63743	-2.67954	-2.59345	-3.20148	-2.86598	-2.74989	-3.74165
TGME49_210690	ribosomal protein RPS6	-2.42659	-3.26875	-3.89244	-3.79147	-3.69512	-3.98876	-4.16301	-4.0992	-4.20937	-2.98501	-3.31015	-3.70992	-3.7036	-3.67726	-3.78262	-3.78601	-3.72563	-4.00392	-4.0367	-2.74158	-2.68796	-2.42458	-3.45985	-3.86959	-3.83205	-4.08238	-3.77733	-4.05597	-4.83868	-3.09746
TGME49_278890	hypothetical protein	-3.44895	-3.07863	-3.36993	-3.1006	-2.86476	-2.42112	-2.45527	-3.03082	-3.64697	-3.6151	-2.92677	-3.33747	-3.44234	-3.22297	-2.99402	-2.96132	-2.73396	-2.34001	-2.59494	-3.72681	-3.95731	-3.48964	-3.19056	-3.18162	-2.92047	-2.54397	-2.47056	-2.22472	-2.65611	-3.8473
TGME49_216050	tetratricopeptide repeat-containing protein	-2.83669	-3.36562	-4.25154	-4.61512	-4.48366	-3.69626	-3.48596	-3.75743	-4.04102	-2.61928	-4.36846	-4.74168	-4.86315	-4.85782	-4.6963	-4.48577	-3.91234	-2.97748	-2.87581	-2.48955	-3.09883	-3.45553	-4.40071	-4.77862	-4.92931	-4.48156	-3.08635	-2.91369	-3.87197	-2.45578
TGME49_245460	ribosomal protein RPS8	-2.56133	-3.63414	-3.9584	-4.14751	-4.21137	-4.11369	-4.11071	-4.00701	-4.20319	-2.69374	-3.27806	-3.72812	-3.68315	-3.67782	-3.60527	-3.77766	-3.67383	-3.7445	-4.22938	-2.77743	-2.55984	-2.35274	-3.5996	-3.85582	-4.05471	-4.16797	-3.9006	-4.07242	-4.72258	-3.16765
TGME49_293360	hypothetical protein	-4.32506	-4.57999	-2.69449	-2.04378	-2.21888	-2.79391	-3.19969	-3.02799	-2.7345	-3.4433	-4.63335	-3.75878	-2.92761	-2.57874	-2.38711	-2.2652	-2.26739	-2.87669	-3.21074	-3.6526	-4.02552	-4.76445	-4.14865	-3.51063	-2.19093	-1.91932	-2.31113	-2.88968	-2.68905	-3.51514
TGME49_261710	ankyrin repeat-containing protein	-4.251	-4.62345	-4.43073	-2.65952	-0.925643	-2.02457	-2.67275	-2.59858	-3.03025	-3.98824	-4.81985	-4.63942	-4.23115	-3.82374	-2.07154	-1.15727	-1.81763	-2.43327	-2.75957	-3.96559	-3.86204	-4.31323	-4.36315	-3.98588	-3.49298	-1.18836	-1.72854	-2.6095	-2.51	-4.02144
TGME49_301160	SAG-related sequence SRS19C	-4.32791	-3.97992	-3.78864	-3.18059	-2.60559	-2.40402	-2.24783	-1.76433	-1.67087	-3.90504	-4.63045	-4.32114	-3.78374	-3.37332	-2.89023	-2.46564	-1.94502	-1.75854	-1.63134	-3.94027	-4.45155	-5.00573	-4.35699	-4.0175	-3.21311	-2.50908	-2.11159	-1.61146	-1.16681	-3.96129
TGME49_223710	tetratricopeptide repeat-containing protein	-3.00932	-3.67309	-4.27174	-4.12438	-3.9137	-3.55776	-3.29096	-3.26098	-3.46932	-2.6521	-4.11943	-4.3167	-4.35605	-4.32917	-4.17673	-4.01195	-3.82077	-3.3718	-3.44018	-2.53822	-3.06977	-3.13626	-4.19157	-4.29833	-4.44007	-4.31215	-3.21107	-3.28053	-3.89838	-2.54409
TGME49_258070	hypothetical protein	-3.25245	-3.02695	-3.24774	-3.60981	-3.72377	-3.6487	-3.39758	-3.31324	-3.64235	-2.90756	-3.06524	-3.5361	-3.83337	-3.86571	-3.7201	-3.46586	-3.66081	-3.6142	-3.59149	-2.86401	-3.35035	-3.39692	-3.39938	-3.68872	-4.00815	-3.93853	-3.26961	-3.13072	-2.79225	-2.70908
TGME49_214140	hypothetical protein	-3.03032	-2.44587	-2.97385	-3.31207	-3.48216	-3.70991	-3.57371	-3.63046	-3.87807	-3.4359	-2.79716	-2.82385	-2.73925	-2.8299	-3.13821	-3.65798	-4.00783	-3.84294	-3.56371	-3.39583	-3.10298	-2.68005	-2.95266	-3.13041	-3.03371	-3.42327	-3.76907	-3.71767	-3.5667	-3.38811
TGME49_267810	Rab 5	-3.94079	-3.67631	-3.67793	-3.40046	-2.99514	-2.605	-2.17666	-1.65383	-2.086	-3.86338	-3.54605	-3.53819	-3.51717	-3.36285	-2.95937	-2.69099	-2.44062	-2.12086	-1.737	-3.85563	-4.01684	-4.05567	-3.59425	-3.46783	-3.28154	-2.72949	-2.41036	-1.79755	-1.56132	-3.94445
TGME49_254010	serine carboxypeptidase s28 protein	-4.23988	-4.69905	-4.67726	-3.98578	-3.6538	-2.79209	-1.85967	-0.929999	-1.74375	-3.86208	-4.38106	-4.40286	-4.21578	-3.97957	-3.53267	-3.35473	-2.89941	-1.71239	-0.574409	-3.79606	-3.72772	-4.41811	-4.32088	-4.20004	-3.51551	-3.22553	-2.98988	-1.7185	-0.772566	-3.71409
TGME49_258060	myosin heavy chain, putative	-4.10714	-1.89373	-2.12173	-2.52363	-3.65928	-4.10741	-4.18915	-3.98029	-3.41498	-4.05182	-2.24491	-2.03391	-2.5277	-2.82149	-3.25062	-3.67779	-4.15135	-4.56127	-4.13244	-4.00491	-4.30108	-3.44155	-1.63655	-1.78501	-2.55744	-3.24366	-4.75643	-4.8832	-3.91028	-4.04578
TGME49_243410	tetratricopeptide repeat-containing protein	-3.71551	-2.89105	-3.05937	-2.51659	-2.49881	-2.49977	-2.80686	-3.05601	-3.32616	-3.90787	-2.82994	-3.00501	-3.02589	-2.85824	-2.68111	-2.87235	-2.78554	-2.95713	-3.30967	-3.8309	-3.61221	-3.18786	-2.93359	-3.07568	-2.9068	-2.60271	-2.83257	-2.83104	-2.64706	-3.77631
TGME49_240510	hypothetical protein	-3.79436	-3.21547	-2.46446	-2.68092	-2.49832	-2.68435	-2.83626	-3.23197	-3.1363	-3.91002	-2.65501	-2.7469	-2.72949	-2.69338	-2.55419	-2.73864	-3.0882	-3.69908	-3.78167	-3.96069	-4.04038	-3.20292	-2.44541	-2.43356	-2.36239	-2.48049	-3.38544	-3.74753	-3.01358	-3.94968
TGME49_225540	hypothetical protein	-4.28687	-4.78825	-4.47018	-4.00649	-3.22033	-2.40049	-2.0914	-2.05693	-2.24769	-3.01021	-4.84042	-4.33145	-4.18601	-4.11497	-3.80473	-3.16969	-2.61213	-1.88835	-1.37725	-3.27052	-4.11591	-4.45925	-4.68643	-4.4846	-4.40346	-3.80328	-2.6379	-1.44505	-2.16072	-2.92633
TGME49_237220	DNA replication licensing factor Mcm7, putative	-3.16773	-2.95563	-3.37441	-3.71766	-3.9452	-3.76557	-3.76052	-3.98364	-3.87994	-2.76104	-3.41538	-3.72022	-3.98833	-3.99121	-4.07892	-4.04675	-3.90255	-3.58354	-3.49723	-2.68916	-3.27407	-3.11029	-3.56108	-3.72288	-3.99582	-4.02422	-3.63503	-3.67437	-3.78494	-2.54872
TGME49_239610	hypothetical protein	-4.03226	-2.74759	-2.13259	-2.60722	-3.23588	-3.52086	-3.44224	-2.98087	-2.38424	-4.00604	-2.56045	-2.14382	-2.52522	-2.73155	-2.95441	-3.17713	-3.6656	-4.15306	-3.68817	-4.00643	-4.33795	-3.48711	-1.70833	-1.83203	-2.5484	-3.23506	-4.7043	-4.29464	-3.21824	-4.07446
TGME49_307570	glycerol-3-phosphate dehydrogenase (gpdh), putative	-3.15228	-3.46101	-3.60327	-3.38494	-2.93958	-2.6715	-2.90006	-3.22788	-3.16007	-3.24487	-3.73486	-3.72379	-3.58046	-3.50537	-3.31848	-3.05365	-2.2523	-2.33358	-2.89311	-3.32577	-3.13206	-3.48091	-3.84992	-3.50634	-3.2792	-3.30321	-2.84826	-2.79447	-3.22878	-3.11514
TGME49_209060	thrombospondin type 1 domain-containing protein	-3.92128	-4.3851	-4.48947	-4.43381	-3.72562	-2.21898	-1.25682	-1.59535	-3.76687	-3.7864	-3.36289	-3.45467	-3.51847	-3.49545	-3.35443	-3.25757	-2.76279	-2.38725	-2.74574	-3.32241	-3.70271	-3.97953	-3.90639	-3.86912	-3.76661	-3.20161	-2.23194	-1.66174	-2.61704	-3.49471
TGME49_242570	hypothetical protein	-4.05119	-4.04408	-3.43012	-2.69149	-2.49163	-2.26037	-2.27538	-2.31055	-2.43797	-3.80502	-4.06166	-3.50408	-3.1218	-2.85896	-2.62602	-2.55571	-2.30245	-2.27928	-2.20956	-3.89634	-3.74237	-3.57112	-3.25284	-3.22583	-2.85216	-2.37285	-2.69177	-2.40388	-2.38427	-3.82308
TGME49_222050	hypothetical protein	-2.58629	-2.96487	-3.34813	-3.42584	-3.66516	-3.79561	-3.76418	-3.80045	-3.73928	-3.29133	-2.76819	-3.28186	-3.4016	-3.40118	-3.67564	-3.98266	-4.0437	-3.81604	-3.72595	-2.99756	-2.37009	-2.58184	-3.51581	-3.75226	-3.66664	-3.9759	-4.14736	-4.17067	-4.23869	-3.3617
TGME49_201270	hypothetical protein	-3.78089	-3.98161	-3.26778	-2.52335	-1.90538	-2.31619	-2.95603	-3.04365	-2.70486	-3.68343	-3.96195	-3.87639	-3.46849	-3.30849	-3.07408	-2.44452	-1.63091	-2.04497	-2.68333	-3.87561	-3.34033	-3.66965	-3.75679	-3.10892	-2.68676	-2.54268	-2.44817	-2.635	-2.89751	-3.82742
TGME49_319850	splicing factor U2AF family SnRNP auxilary factor large subunit, RRM domain-containing protein	-2.10383	-3.31296	-4.20228	-4.36156	-4.64324	-4.85255	-4.81823	-4.77089	-4.9935	-2.93738	-3.20431	-3.93792	-4.06976	-4.20896	-4.40061	-4.81116	-4.59241	-4.45417	-4.62075	-2.53527	-2.29857	-2.68019	-3.85582	-4.10337	-4.16729	-4.51655	-3.96753	-4.21335	-4.25763	-3.11357
TGME49_289680	Ras-related protein Rab11	-4.10988	-3.6993	-3.61587	-3.19299	-2.79436	-2.36833	-2.15619	-1.97869	-2.03864	-3.86305	-3.72659	-3.45186	-3.17521	-3.03499	-2.72801	-2.48477	-2.2784	-2.35487	-2.2429	-3.88314	-4.19608	-3.7964	-3.17825	-3.02399	-2.72972	-2.23548	-2.5591	-2.37799	-2.12386	-3.9203
TGME49_218760	SNAP protein (soluble N-ethylmaleimide-sensitive factor Attachment Protein), putative	-3.57033	-3.2339	-3.75586	-3.62611	-3.37088	-2.58347	-2.23472	-2.01296	-3.17327	-3.53954	-3.29589	-3.77421	-3.82673	-3.72466	-3.50512	-3.42814	-2.78479	-2.12864	-1.6594	-3.48988	-3.46309	-3.50152	-3.52126	-3.75063	-3.72224	-3.10516	-2.5953	-2.43501	-2.74506	-3.1582
TGME49_316330	superoxide dismutase SOD2	-4.12345	-3.59977	-2.48825	-2.86394	-3.48063	-3.85802	-3.99101	-3.62412	-2.93068	-2.79446	-3.35339	-2.21127	-2.48045	-2.83764	-3.10862	-3.15446	-3.4665	-3.87229	-4.20114	-3.53911	-3.5916	-4.00037	-2.56614	-2.09393	-2.64589	-3.02822	-3.74986	-4.02793	-3.61528	-3.3679
TGME49_290678	hypothetical protein	-3.89046	-3.44272	-3.05297	-2.76554	-2.19843	-2.33139	-2.58261	-2.80727	-2.57592	-3.96679	-2.97059	-3.25177	-3.22917	-3.01983	-2.73278	-2.49697	-2.41158	-2.66484	-2.96182	-3.9085	-4.05834	-3.20872	-2.7705	-2.75337	-2.65445	-2.37115	-2.7365	-3.01894	-2.82843	-3.91242
TGME49_220930	hypothetical protein	-4.38493	-4.82687	-3.3101	-2.78341	-2.35782	-1.94037	-1.95988	-2.24907	-2.43104	-4.03367	-4.26467	-3.45635	-2.91886	-2.64939	-2.45857	-2.34323	-2.09482	-2.39788	-2.87412	-4.00565	-4.38573	-4.69859	-3.68365	-3.05798	-2.14993	-1.81552	-2.09903	-2.70712	-2.65423	-4.049
TGME49_275860	hypothetical protein	-3.67362	-3.5876	-2.90951	-2.58153	-2.42529	-2.61622	-2.75618	-2.62155	-2.76635	-3.88346	-3.19336	-2.85454	-2.72342	-2.7726	-2.64965	-2.4938	-2.55864	-2.99884	-3.26679	-3.984	-3.47301	-3.21786	-2.53395	-2.52626	-2.61753	-2.61461	-3.34222	-3.55153	-3.1199	-4.00033
TGME49_312090	ribosomal protein RPL23	-2.32927	-3.73318	-3.90914	-3.73302	-3.65736	-3.78942	-3.75382	-3.83099	-3.9934	-3.08362	-2.95847	-3.29127	-3.46245	-3.27463	-3.18018	-3.33539	-3.20614	-3.62907	-3.90407	-3.12602	-2.35431	-2.35558	-3.76933	-4.1093	-3.9848	-4.05833	-3.96523	-4.03549	-4.11527	-3.38825
TGME49_260440	nuclear factor NF3	-3.76574	-4.16044	-4.92483	-5.17833	-5.34831	-5.55933	-5.79571	-5.06527	-5.43109	-1.84661	-4.11116	-4.81841	-5.08262	-5.22832	-5.42932	-5.284	-4.70489	-4.63992	-4.94919	-2.26151	-3.1982	-2.80627	-3.36884	-3.99957	-4.29071	-4.61739	-3.63362	-3.77733	-4.01469	-2.58712
TGME49_319340	hypothetical protein	-3.17912	-2.93192	-2.3674	-2.43488	-3.18332	-3.67356	-3.65701	-3.31808	-3.01611	-4.00235	-3.21736	-3.23506	-2.67196	-2.75383	-2.68075	-2.56368	-2.71114	-2.76299	-3.01741	-3.91229	-3.08064	-2.77787	-2.72047	-2.69203	-2.94566	-3.01149	-3.71706	-3.77407	-3.25012	-3.84971
TGME49_243950	prohibitin, putative	-4.01501	-2.30284	-2.21924	-2.52654	-3.3672	-3.6836	-3.63458	-3.33216	-2.71136	-4.04521	-2.40958	-2.03278	-2.48158	-2.69853	-3.06447	-3.51061	-4.09255	-4.4944	-4.50974	-3.98185	-4.30919	-3.52599	-1.67198	-1.80311	-2.49757	-3.17129	-4.64711	-4.60778	-3.72229	-4.08611
TGME49_294360	ubiquitin specific protease 39 isoform 2, putative	-2.71783	-2.71258	-3.75414	-3.95662	-4.19297	-4.31684	-4.44734	-4.44254	-4.4451	-2.81728	-3.6765	-4.10388	-4.17841	-4.10696	-4.15	-4.01906	-4.02675	-4.18501	-4.80272	-2.515	-3.12949	-3.16174	-3.6478	-4.0341	-4.06364	-4.11464	-3.35348	-3.71952	-3.84296	-2.56731
TGME49_229000	kelch repeat-containing protein	-3.81838	-3.78979	-4.23362	-4.38819	-4.12544	-3.77515	-3.49794	-3.49742	-3.57306	-2.25585	-4.31274	-4.77531	-4.78879	-4.80059	-4.6007	-4.07548	-3.97756	-3.42077	-3.22	-2.44608	-3.91115	-4.08583	-4.23071	-4.61395	-4.77697	-4.18312	-2.93316	-2.87053	-3.18545	-2.22538
TGME49_205130	hypothetical protein	-3.16969	-2.86836	-3.16154	-3.54518	-3.76804	-3.405	-3.18937	-3.58384	-3.61966	-3.09782	-3.12129	-3.48861	-3.70018	-3.71785	-3.72249	-3.52162	-3.47407	-3.2785	-3.25351	-2.95035	-3.37693	-3.15164	-3.56824	-3.71023	-3.86965	-3.55202	-3.09439	-2.97163	-3.28215	-2.80859
TGME49_219140	EF-1 guanine nucleotide exchange domain-containing protein	-3.82808	-3.83027	-4.65247	-5.1071	-5.30295	-5.12845	-4.92506	-4.42665	-4.86809	-1.93173	-4.46989	-4.61461	-4.72279	-4.93264	-4.99741	-4.76155	-4.57488	-3.94163	-3.5066	-2.34178	-4.02923	-3.85289	-4.44323	-4.78136	-5.04867	-4.4998	-2.95721	-3.18908	-3.61899	-2.09919
TGME49_267690	hypothetical protein	-3.8689	-4.0104	-3.25723	-2.85064	-2.32342	-2.07244	-2.26849	-2.77932	-2.982	-3.78139	-3.9516	-3.44804	-3.18015	-2.99798	-2.78131	-2.56198	-1.91125	-2.17085	-2.52058	-3.98215	-4.13784	-4.0642	-3.34647	-2.68427	-2.35565	-2.23446	-2.44627	-2.65377	-2.4943	-4.00684
TGME49_221390	hypothetical protein	-3.86176	-3.85693	-3.25077	-2.51588	-2.17987	-2.55939	-2.95015	-2.69633	-2.10655	-3.74398	-3.51637	-3.24439	-2.76886	-2.6633	-2.65717	-2.60828	-2.4466	-2.98481	-2.66775	-3.85925	-3.4659	-3.07019	-3.30115	-3.50814	-3.05035	-2.6903	-2.78769	-2.70512	-2.53675	-3.62792
TGME49_267400	ribosomal protein RPL32	-2.283	-3.35987	-3.76201	-3.49759	-3.66274	-3.70867	-3.81681	-3.82059	-3.9397	-3.33399	-3.04304	-3.37679	-3.40493	-3.22059	-3.17302	-3.14986	-3.07709	-3.50915	-4.0538	-3.14486	-2.40495	-2.29244	-3.70411	-3.86107	-3.9014	-3.85546	-3.85284	-4.07263	-4.6577	-3.457
TGME49_313970	Phytanoyl-CoA dioxygenase (PhyH) superfamily protein	-4.05636	-2.61814	-2.00108	-2.59898	-3.37361	-3.6858	-3.648	-3.28123	-2.58506	-3.97769	-2.49048	-2.04974	-2.40449	-2.70679	-3.02027	-3.30723	-4.05532	-4.57712	-3.95275	-4.01572	-4.21556	-3.63055	-1.58356	-1.97521	-2.50537	-3.50639	-4.53719	-4.5439	-3.65386	-3.98016
TGME49_264740	hypothetical protein	-3.76632	-4.13277	-3.31579	-3.09744	-2.94667	-2.38933	-2.06778	-2.01752	-2.48707	-3.89785	-3.84087	-3.46233	-3.08771	-2.91797	-2.85609	-2.59405	-2.22863	-2.11895	-2.30155	-3.96606	-3.67306	-3.64276	-3.32199	-2.98737	-2.91629	-2.62304	-2.57391	-2.3107	-2.34217	-3.91586
TGME49_294560	rhoptry kinase family protein ROP37 (incomplete catalytic triad)	-3.20535	-3.14794	-2.24068	-2.68356	-3.19483	-3.79039	-3.91288	-3.44147	-2.94438	-3.7204	-3.75554	-2.00097	-2.11044	-2.56068	-2.80153	-2.91975	-3.61585	-4.18813	-3.89374	-3.84393	-3.29945	-3.5368	-3.21414	-1.82459	-2.56101	-2.74173	-3.84257	-3.98211	-3.16729	-3.80619
TGME49_214750	hypothetical protein	-3.12291	-2.98218	-2.55201	-3.16309	-3.78033	-3.92711	-3.71942	-3.29072	-2.66156	-3.45927	-2.75745	-2.09772	-2.48806	-2.83472	-3.11476	-3.47924	-4.08573	-4.37649	-4.17206	-3.67747	-3.29601	-3.60841	-2.15358	-2.14126	-2.82536	-3.47473	-4.41978	-4.30127	-3.42169	-3.6339
TGME49_204480	thioredoxin domain-containing protein	-2.78217	-3.77504	-3.9558	-3.03803	-2.66175	-2.55344	-2.92791	-3.02474	-3.09079	-3.62873	-3.62721	-3.70258	-3.34396	-3.01139	-2.6414	-2.34867	-2.08063	-2.71985	-3.39894	-3.6353	-3.05675	-3.05133	-3.66977	-3.61301	-2.95749	-2.6533	-2.72435	-2.98768	-3.07449	-3.67026
TGME49_260190	microneme protein MIC13	-4.31024	-4.63364	-4.07854	-1.55898	-0.89721	-2.81092	-3.34782	-3.0467	-3.24145	-4.02977	-4.69261	-4.5115	-4.19649	-3.36731	-1.32649	-1.10393	-2.32664	-3.36084	-3.4464	-3.9714	-4.07978	-4.45743	-3.88138	-3.597	-3.00181	-0.707947	-2.46293	-3.24287	-2.4209	-4.02684
TGME49_260520	hypothetical protein	-2.80854	-3.29453	-2.53343	-2.60186	-3.15512	-3.73005	-3.74428	-3.37038	-3.03918	-3.9092	-2.98284	-2.78413	-2.53996	-2.66274	-2.77397	-2.84256	-3.08079	-3.18359	-3.23981	-3.91352	-2.49944	-2.77546	-3.13146	-2.91686	-3.15438	-3.35818	-4.01184	-3.99984	-3.5386	-3.89245
TGME49_248700	alveolin domain containing intermediate filament IMC12	-4.3786	-4.49025	-3.21646	-2.40823	-2.42071	-2.22711	-2.19493	-2.10343	-2.41485	-4.01957	-4.46056	-3.59759	-2.89312	-2.64115	-2.51951	-2.40438	-2.06392	-2.29846	-2.73836	-3.98859	-4.32102	-4.819	-3.96043	-3.11702	-2.21663	-1.78122	-2.2655	-2.4897	-2.25154	-4.03077
TGME49_241240	hypothetical protein	-2.99317	-2.92488	-2.60816	-2.6684	-3.01839	-3.57356	-3.60286	-3.31116	-3.01366	-3.93936	-3.03251	-2.73569	-2.42532	-2.60462	-2.74525	-2.84461	-3.0998	-3.35943	-3.33026	-3.92841	-2.9355	-2.70917	-2.73688	-2.81495	-2.76028	-3.22948	-4.01674	-3.93592	-3.36811	-3.92416
TGME49_290660	RNA recognition motif-containing protein	-1.92853	-3.31328	-4.14356	-4.20083	-4.53374	-4.5345	-4.47588	-4.64949	-4.55532	-3.29894	-2.55065	-3.56176	-3.65218	-3.59965	-3.87165	-4.51614	-4.30212	-3.9215	-4.09306	-2.91029	-2.09286	-2.29847	-4.34086	-4.59621	-4.26768	-4.69781	-4.27055	-4.30974	-4.70305	-3.40299
TGME49_243910	Cof family hydrolase subfamily protein	-4.25324	-4.84877	-4.67987	-4.93154	-4.90141	-4.00507	-3.74749	-3.91641	-3.98821	-1.93868	-4.39753	-3.81745	-4.08569	-4.36713	-4.52139	-4.54929	-4.31421	-3.5433	-3.53924	-2.48518	-3.90707	-4.48416	-4.19275	-3.89218	-4.30091	-4.11765	-3.0195	-2.99635	-3.44177	-2.22379
TGME49_258050	actin like protein ALP2a	-2.84383	-2.36983	-3.06115	-3.30317	-3.58236	-3.6359	-3.6705	-3.75353	-3.75739	-3.61147	-2.77338	-2.83991	-2.83485	-2.85536	-3.1031	-3.65496	-3.57824	-3.74698	-4.054	-3.40024	-2.95838	-2.62581	-2.93138	-3.34149	-3.15077	-3.55294	-3.71582	-3.7227	-3.43122	-3.45493
TGME49_297650	Ser/Thr phosphatase family protein	-4.18147	-4.35412	-4.08111	-3.54534	-2.85034	-2.02055	-1.57449	-1.72632	-2.68006	-4.01621	-3.73024	-3.94002	-3.7825	-3.52641	-3.19218	-2.91862	-2.28062	-1.54269	-1.72613	-3.97014	-4.32263	-4.29839	-3.45061	-3.4422	-2.85143	-2.40631	-2.20857	-1.88486	-2.06333	-3.96932
TGME49_240810	hypothetical protein	-4.31255	-4.65005	-3.57312	-3.20083	-2.58036	-2.26772	-1.87276	-1.70047	-2.15965	-4.00777	-4.20678	-3.66892	-3.2037	-2.96656	-2.59698	-2.44413	-2.17276	-2.15324	-2.10002	-3.95686	-4.37006	-4.43173	-3.59752	-3.26408	-2.69957	-2.10209	-2.25232	-2.05049	-1.93698	-4.03706
TGME49_272600	adaptin c-terminal domain-containing protein	-3.46028	-2.70709	-2.92836	-2.65053	-2.82934	-3.1149	-3.36562	-3.53584	-3.12397	-3.59889	-3.23905	-2.87488	-2.62222	-2.50463	-2.45019	-2.70433	-3.16651	-3.73832	-3.32284	-3.78042	-3.02118	-2.93599	-3.06855	-2.97593	-2.67885	-2.64374	-3.73987	-3.8516	-3.32046	-3.7102
TGME49_205220	U5 snRNP-associated subunit, putative	-2.5099	-3.07179	-3.35215	-3.62569	-3.73963	-3.74387	-3.72675	-3.66071	-3.59218	-3.32556	-2.83321	-3.30273	-3.54054	-3.66928	-3.77335	-3.88545	-3.9574	-4.11258	-4.22426	-2.88501	-2.38495	-2.8079	-3.54508	-3.83556	-4.08108	-4.33864	-3.91905	-4.24452	-4.21978	-3.0885
TGME49_249320	flavodoxin domain-containing protein	-3.79923	-2.70087	-2.3341	-2.62467	-2.92838	-3.22749	-3.33716	-3.25393	-2.82127	-3.93095	-2.58779	-2.17259	-2.53249	-2.75759	-2.91611	-3.06026	-3.68808	-4.15637	-3.9849	-3.95357	-3.72989	-3.31955	-1.9937	-2.14898	-2.63028	-3.15677	-4.08193	-4.01479	-3.40065	-3.93956
TGME49_216650	S15 sporozoite-expressed protein	-3.82009	-4.00883	-4.79924	-4.51784	-3.6821	-2.46495	-1.84419	-2.04157	-3.04945	-3.0958	-4.47031	-4.60159	-4.42927	-4.43669	-4.20385	-3.92221	-3.09151	-1.96733	-1.72941	-2.96277	-3.62377	-4.00581	-4.23018	-4.39881	-4.35408	-3.87469	-2.708	-1.79343	-2.74334	-2.85986
TGME49_310320	calreticulin family protein	-3.83838	-2.8816	-3.23132	-2.53929	-2.43015	-2.41706	-2.75537	-2.76893	-2.92179	-4.00609	-2.90417	-3.15275	-3.05708	-2.88249	-2.62171	-2.5184	-2.36041	-2.98026	-3.48891	-3.93711	-4.22515	-3.54152	-2.84247	-2.80197	-2.53436	-2.12429	-2.59157	-2.8532	-2.72509	-4.00936
TGME49_219590	RuvB family 1 protein	-3.00218	-2.60251	-3.5007	-3.81949	-4.22567	-3.98185	-3.85174	-3.79896	-3.93578	-2.90716	-3.30925	-3.72643	-3.7163	-3.87516	-4.03296	-4.25272	-3.98108	-3.68038	-3.6574	-2.71134	-3.11272	-3.06937	-3.47926	-3.90964	-3.93775	-4.20257	-3.43869	-3.45785	-3.64486	-2.69429
TGME49_306030	glutathione s-transferase, n-terminal domain containing protein	-4.0177	-3.38291	-3.27237	-2.71693	-2.52053	-2.18841	-2.33834	-2.49396	-2.85808	-3.93542	-3.00913	-3.21367	-3.03841	-2.94542	-2.6022	-2.52508	-2.29473	-2.9243	-3.21258	-3.92745	-4.33058	-3.40877	-2.8684	-2.80286	-2.51625	-2.14002	-2.54817	-2.94036	-2.88027	-3.94342
TGME49_244280	hypothetical protein	-3.72323	-3.60118	-1.97715	-2.10828	-2.21867	-3.7336	-3.96993	-3.71405	-3.47221	-3.90477	-3.89607	-3.47704	-2.75419	-2.67996	-2.03557	-1.79579	-2.77442	-3.35184	-3.03812	-3.92996	-3.32772	-3.30911	-3.42369	-2.53126	-2.79239	-2.2199	-3.22595	-3.41214	-2.78634	-3.75342
TGME49_307850	6-phosphogluconate dehydrogenase	-3.66531	-4.58908	-5.34476	-5.26538	-4.68568	-3.85035	-3.4901	-3.77039	-4.10105	-2.05209	-4.53912	-5.05716	-5.07593	-5.15286	-5.04266	-4.71169	-4.04322	-3.18298	-2.95071	-2.40606	-2.97952	-3.73808	-4.48571	-4.60407	-4.45152	-4.18149	-3.05974	-2.961	-3.57303	-2.52431
TGME49_233500	triose-phosphate isomerase TPI-II	-4.10925	-4.63716	-3.78754	-2.60138	-1.70483	-2.10614	-2.90287	-3.16277	-2.67182	-3.36585	-5.14036	-4.68908	-3.90734	-3.54361	-3.23615	-2.46906	-1.36129	-1.66811	-3.07353	-3.73206	-2.99776	-4.00073	-4.04685	-3.62436	-2.90793	-3.02794	-2.32854	-2.55699	-3.06022	-3.57727
TGME49_207760	DnaJ C terminal region domain-containing protein	-2.85284	-2.91656	-2.56974	-3.10705	-3.92434	-4.2179	-4.09397	-3.5561	-2.89367	-3.52502	-2.60779	-1.98697	-2.43004	-2.82141	-3.1805	-3.57961	-4.22415	-4.63546	-4.1863	-3.79343	-3.37614	-3.29518	-2.03795	-2.11566	-2.7882	-3.54506	-4.66523	-4.32496	-3.36665	-3.82978
TGME49_316340	hypothetical protein	-4.39892	-4.58715	-2.82188	-2.00393	-2.16945	-2.6005	-2.90866	-2.74245	-2.61492	-3.65966	-4.62195	-3.67672	-2.90536	-2.54437	-2.36402	-2.2414	-2.24145	-2.8594	-3.00402	-3.74403	-4.26349	-4.8695	-3.87114	-3.38293	-2.17945	-1.95996	-2.2473	-2.824	-2.36402	-3.63418
TGME49_288630	nucleosome assembly protein (NAP), putative	-4.00382	-4.18413	-4.62756	-4.90988	-5.01169	-5.35807	-5.61693	-5.37793	-5.57942	-1.83292	-4.46754	-4.78479	-4.98597	-5.1461	-5.31383	-5.34543	-4.69211	-4.43219	-4.8935	-2.25031	-3.87419	-3.93095	-4.09198	-4.37511	-4.8845	-4.59891	-2.96018	-3.40358	-3.8553	-2.13288
TGME49_221950	splicesome-associated protein, putative	-2.24313	-2.772	-3.44072	-3.8997	-4.65121	-4.87878	-4.93953	-5.11161	-4.8557	-3.17034	-2.73476	-3.86828	-3.96278	-4.10895	-4.2592	-4.62025	-4.45826	-4.48845	-4.76568	-2.66966	-2.15976	-2.91388	-3.76869	-4.03936	-4.18337	-4.70116	-4.14794	-4.41954	-4.77299	-3.11303
TGME49_249970	hypothetical protein	-4.1205	-4.41455	-4.2246	-2.66204	-1.12624	-2.17933	-2.63286	-2.43313	-2.77116	-3.98358	-3.96728	-4.12224	-3.80872	-3.4952	-2.21116	-1.4926	-1.93731	-2.58613	-2.80461	-3.93212	-3.38852	-3.70634	-3.73699	-3.80046	-3.58454	-1.5253	-2.13108	-2.68034	-2.60401	-3.98675
TGME49_313230	eukaryotic initiation factor-2, alpha subunit	-3.88206	-4.05943	-4.71729	-4.94766	-4.28322	-3.69798	-3.56259	-3.78565	-3.90247	-2.1113	-4.22158	-4.7517	-5.02546	-5.08052	-5.11883	-4.81208	-4.25615	-3.39394	-3.12919	-2.40203	-4.03623	-4.73233	-4.62463	-4.94338	-5.02492	-4.89588	-2.87539	-2.94151	-3.42844	-2.05157
TGME49_278050	proteasome subunit alpha type 1, putative	-2.92491	-4.75869	-5.70773	-5.69222	-5.05144	-4.46069	-4.07216	-4.00059	-4.50903	-2.12744	-5.13412	-5.43968	-5.41994	-5.566	-5.40852	-4.9645	-4.18289	-3.39639	-3.13674	-2.30402	-3.00223	-3.95199	-5.34132	-5.10681	-5.16658	-4.54825	-3.0533	-3.02596	-3.79861	-2.31636
TGME49_252290	importin alpha, putative	-3.16257	-2.47178	-3.2413	-3.68162	-4.10836	-3.99967	-3.78699	-3.93049	-3.85019	-2.97552	-3.13693	-3.57166	-3.84682	-3.84779	-4.03423	-4.16489	-4.06367	-3.55982	-3.6847	-2.76134	-3.24224	-3.1045	-3.48339	-3.76926	-4.04812	-4.32941	-3.30426	-3.4006	-3.66028	-2.64391
TGME49_273960	chaperonin GroS protein	-3.94107	-4.68147	-4.23949	-2.94335	-1.82851	-1.93574	-2.65682	-2.83253	-2.47922	-3.44135	-4.96267	-4.77822	-3.99893	-3.60951	-3.16537	-2.31236	-1.3527	-1.765	-2.79091	-3.76126	-2.62649	-3.77618	-4.68602	-3.75265	-3.11994	-2.96059	-2.43501	-2.73698	-3.24453	-3.64466
TGME49_292220	PCI domain-containing protein	-2.87965	-3.39287	-3.98169	-4.24236	-4.07088	-3.95045	-3.78641	-3.79427	-3.95499	-2.61288	-3.52539	-3.88584	-4.1307	-4.24435	-4.36538	-4.4609	-4.03133	-3.4925	-3.44817	-2.60929	-3.49472	-3.21865	-4.05402	-4.30072	-4.5242	-4.17331	-3.13197	-3.34272	-4.04372	-2.36857
TGME49_262670	ribosomal protein RPL18A	-2.55254	-3.38651	-3.65271	-3.29751	-3.36072	-3.33179	-3.51932	-3.53597	-3.75039	-3.28785	-2.89763	-3.38048	-3.38994	-3.21903	-3.13042	-3.02358	-2.9659	-3.34364	-3.53727	-3.28719	-2.45649	-2.29193	-3.76205	-3.78918	-3.83559	-3.52347	-3.86492	-4.12391	-4.80073	-3.43339
TGME49_204060	SNARE domain-containing protein	-3.71086	-3.23528	-3.57835	-3.1592	-3.05227	-2.59166	-2.20195	-1.75133	-2.95758	-3.94373	-3.17209	-3.5175	-3.55489	-3.35123	-3.21346	-3.50071	-3.13755	-2.09915	-1.36013	-3.78923	-3.70305	-3.84859	-3.57366	-3.43692	-3.23937	-3.01173	-2.74571	-1.76496	-1.73717	-3.90498
TGME49_289100	hypothetical protein	-3.82907	-3.71465	-4.18032	-4.29992	-4.20572	-3.38792	-3.09097	-3.36031	-3.76871	-2.35381	-4.24725	-4.46255	-4.64393	-4.59245	-4.67351	-4.34399	-3.98287	-3.04097	-2.89011	-2.52179	-3.84868	-4.00785	-4.21606	-4.19093	-4.40732	-3.94586	-2.96933	-2.59113	-3.48583	-2.35307
TGME49_264760	Oxysterol-binding protein	-2.7542	-3.24841	-3.44201	-3.19951	-3.15226	-3.26772	-3.31103	-3.34453	-3.36408	-3.39342	-2.80245	-3.18617	-3.10577	-3.02181	-3.02816	-3.23716	-3.31244	-3.44608	-3.23986	-3.39974	-2.48668	-2.70903	-3.61495	-3.68619	-3.53948	-3.47427	-3.60175	-3.61019	-3.76468	-3.4783
TGME49_262060	hypothetical protein	-3.9432	-4.11115	-4.17442	-3.80021	-3.13769	-2.0181	-1.54987	-1.82198	-2.94361	-3.92366	-3.7612	-3.98994	-3.85575	-3.67585	-3.39894	-3.07636	-2.35054	-1.41768	-1.74758	-3.90236	-3.87414	-3.944	-3.64194	-3.56325	-3.2895	-2.88828	-2.19224	-1.65754	-2.51813	-3.89538
TGME49_264640	bromodomain-containing protein	-3.21293	-2.1036	-3.41429	-3.58886	-3.9488	-3.99483	-4.02765	-4.16629	-4.1505	-3.07935	-3.26105	-3.3328	-3.10741	-3.22559	-3.63686	-4.21842	-4.31655	-4.34468	-4.20989	-2.83665	-3.19283	-3.19862	-2.81776	-3.58436	-3.13424	-3.33504	-3.47734	-3.50129	-3.53454	-3.10435
TGME49_215280	succinate dehydrogenase [ubiquinone] iron-sulfur protein	-3.89823	-2.08214	-2.16011	-2.62946	-3.67444	-4.04375	-3.98917	-3.67063	-2.97996	-4.01063	-2.394	-2.019	-2.43552	-2.69504	-3.23135	-3.554	-4.17787	-4.66933	-4.03023	-3.98689	-4.12688	-3.58087	-1.57447	-1.84497	-2.60046	-3.31444	-4.75066	-4.81419	-3.89556	-4.06612
TGME49_268570	zinc finger (CCCH type) motif-containing protein	-1.80814	-3.46311	-4.45504	-4.37773	-4.85092	-4.95747	-5.00989	-5.25451	-5.10676	-3.2248	-2.53437	-3.54297	-3.81403	-3.70756	-3.97481	-4.42337	-4.44432	-4.07457	-4.29295	-2.86379	-1.92564	-2.58364	-4.67282	-4.66046	-4.18383	-4.66822	-4.32772	-4.32352	-4.84569	-3.43024
TGME49_289600	heat shock protein HSP29	-3.94354	-3.88405	-4.22325	-4.16065	-4.07238	-3.44777	-3.15192	-3.1239	-3.4926	-2.33724	-4.34168	-4.58481	-4.5412	-4.58573	-4.59374	-4.54088	-3.92893	-3.00486	-2.85393	-2.51899	-3.78836	-4.42843	-4.71434	-4.73813	-4.81724	-4.2587	-2.84027	-2.48203	-2.97147	-2.28995
TGME49_218300	zinc finger (CCCH type) motif-containing protein	-2.05876	-3.25232	-3.58631	-3.82279	-4.40637	-4.51351	-4.54918	-4.70104	-4.54821	-3.30124	-2.40361	-3.13549	-3.32342	-3.28579	-3.50904	-3.9411	-4.18436	-4.17835	-4.09774	-3.158	-2.12394	-2.72315	-3.66647	-3.90235	-3.78231	-4.2705	-4.36275	-4.40761	-4.40084	-3.42842
TGME49_267080	26S protease regulatory subunit 4, putative	-2.71392	-2.957	-3.91777	-4.31739	-4.63818	-4.27863	-4.02479	-3.90163	-4.07942	-2.74039	-3.7077	-4.15694	-4.31212	-4.47422	-4.52267	-4.36771	-4.05043	-3.47027	-3.37663	-2.54601	-3.50713	-2.96599	-3.91812	-4.27157	-4.433	-4.25255	-3.16351	-3.10193	-3.53174	-2.51086
TGME49_290940	EMP/nonaspanin domain family protein	-4.02527	-4.10544	-3.83046	-3.63037	-2.7266	-2.00962	-1.51365	-2.11278	-3.23661	-3.97247	-3.39747	-3.85613	-3.75719	-3.55522	-3.23117	-3.03242	-2.53491	-1.58261	-1.81717	-3.91172	-4.27062	-3.8801	-3.38137	-3.36747	-3.15181	-2.69291	-2.17532	-1.72258	-2.48276	-3.95149
TGME49_205740	hypothetical protein	-3.97853	-3.60972	-3.26789	-2.84355	-2.20252	-2.0702	-2.3594	-2.60818	-2.7737	-3.98475	-2.86342	-3.08508	-3.17731	-2.89782	-2.60046	-2.42522	-2.34042	-2.99622	-3.67159	-3.95899	-4.30726	-3.53003	-2.76151	-2.767	-2.55801	-2.25467	-2.50704	-2.89489	-2.70287	-3.98466
TGME49_263560	hypothetical protein	-3.68216	-3.85358	-3.54821	-2.94334	-1.91716	-2.342	-2.52002	-2.57608	-2.82339	-3.77857	-4.11357	-3.91835	-3.69644	-3.46714	-2.67769	-1.91676	-2.17662	-2.56052	-2.64232	-3.55046	-3.47204	-3.55326	-3.54439	-3.41779	-3.21871	-2.18806	-2.4954	-2.72818	-3.01516	-3.48697
TGME49_273490	glutamine synthetase, type I, putative	-4.09875	-5.08846	-5.4762	-5.25239	-4.56213	-4.04842	-3.58147	-3.35957	-3.80914	-1.96079	-5.00811	-5.13176	-5.13079	-5.17685	-5.05566	-4.66478	-4.00596	-3.03355	-2.91275	-2.39473	-2.84493	-5.14515	-5.65468	-5.2036	-5.2216	-4.87483	-3.06401	-2.80877	-3.13618	-2.33306
TGME49_313440	hypothetical protein	-3.23367	-2.76963	-2.37984	-2.37033	-3.2115	-3.64182	-3.79407	-3.4711	-3.276	-3.95849	-3.11218	-2.97854	-2.46162	-2.42324	-2.74146	-2.94785	-3.01814	-3.23364	-3.20264	-3.91266	-3.10622	-2.64597	-2.64053	-2.61417	-2.8184	-3.09644	-3.98731	-3.92175	-3.62485	-3.92748
TGME49_258130	Rab1 protein	-4.13789	-4.02389	-3.90185	-3.39264	-2.83072	-2.39735	-2.04623	-1.75397	-1.91571	-3.82041	-3.78482	-3.63216	-3.37005	-3.21499	-2.9224	-2.93146	-2.5257	-2.0168	-1.72179	-3.81952	-3.88674	-3.96273	-3.26072	-3.2436	-3.07501	-2.62086	-2.54659	-1.99052	-2.03448	-3.89801
TGME49_308870	hypothetical protein	-2.11942	-3.60058	-4.23575	-4.63346	-5.13017	-5.35742	-5.42377	-5.4753	-5.52066	-2.71591	-3.5916	-4.52727	-4.87261	-4.87059	-5.21669	-5.13182	-4.73945	-4.47113	-5.10423	-2.34669	-2.22756	-2.73984	-4.06191	-4.2447	-4.60628	-4.60592	-3.95675	-4.00536	-4.31143	-3.07571
TGME49_267800	dynamin-related protein DRPA	-3.10323	-2.50739	-2.71463	-3.16651	-3.55289	-3.57385	-3.48437	-3.53565	-3.40595	-3.6305	-2.61914	-2.81465	-3.09667	-3.11472	-3.25338	-3.54182	-3.63385	-3.58117	-3.22868	-3.42559	-3.21239	-2.97886	-2.97538	-3.30743	-3.51788	-3.48221	-3.3362	-3.4973	-3.33499	-3.08839
TGME49_213610	hypothetical protein	-3.76218	-2.79245	-2.34833	-2.50782	-2.93095	-3.36823	-3.38159	-3.25447	-2.82445	-3.87267	-2.65087	-2.33608	-2.6463	-2.70585	-2.87129	-3.25324	-3.60918	-3.78376	-3.06382	-3.94779	-3.45752	-3.19905	-2.12497	-2.22724	-2.78499	-3.18249	-4.15449	-3.95413	-3.06564	-3.9567
TGME49_208530	nicotinate phosphoribosyltransferase	-2.26263	-3.50946	-3.95182	-4.24176	-4.22944	-4.22734	-4.14864	-4.20156	-4.19378	-2.95239	-3.30077	-3.8223	-3.97557	-3.9506	-3.96675	-3.94852	-3.75257	-3.87823	-4.30261	-2.67098	-2.58553	-2.67798	-4.04331	-4.10876	-4.10878	-4.26552	-3.57664	-3.62051	-3.57605	-3.00939
TGME49_318160	MSP (Major sperm protein) domain-containing protein	-3.94609	-3.14855	-3.26344	-2.65881	-2.3879	-2.32498	-2.55357	-2.51175	-2.81517	-3.98567	-2.75707	-2.99399	-2.74226	-2.76983	-2.56639	-2.92841	-2.99162	-3.14794	-3.27122	-3.92752	-4.31196	-3.58159	-2.78066	-2.7052	-2.46939	-2.28504	-2.59633	-2.83025	-2.78463	-4.00068
TGME49_253890	peptidase M16 inactive domain-containing protein	-3.45839	-3.83461	-3.45217	-2.95179	-2.3048	-2.3035	-2.74864	-3.03156	-2.90993	-3.53758	-4.09634	-3.54658	-3.28847	-3.15032	-2.90177	-2.61365	-1.86556	-2.15274	-2.63545	-3.80718	-3.1133	-3.47906	-3.43463	-3.07465	-2.85575	-2.8446	-2.91375	-3.09511	-3.18487	-3.49617
TGME49_213790	hypothetical protein	-3.7486	-3.5177	-3.23711	-2.82788	-2.13374	-2.12558	-2.4292	-2.96455	-3.3235	-3.88806	-3.01801	-3.15136	-3.17007	-2.89557	-2.63755	-2.6288	-2.5168	-2.78274	-2.86784	-3.90091	-3.37649	-3.28323	-2.96014	-3.0035	-2.8104	-2.47357	-2.7813	-2.99614	-3.09613	-3.89363
TGME49_316730	Sma protein	-4.09384	-4.01321	-3.39722	-3.00226	-2.49904	-2.34167	-2.08258	-2.02749	-2.34633	-3.95473	-3.81425	-3.5146	-3.27183	-3.05502	-2.70758	-2.55311	-2.37934	-2.25136	-2.00877	-3.87775	-3.64607	-3.78095	-3.2136	-3.12171	-2.90232	-2.46329	-2.70542	-2.36484	-2.32883	-3.8317
TGME49_225480	hypothetical protein	-3.98752	-4.10031	-3.36782	-2.5457	-2.43667	-2.23147	-2.35062	-2.20882	-2.4051	-3.98846	-4.19792	-3.62937	-3.069	-2.78998	-2.51739	-2.39181	-2.12903	-2.29394	-2.42063	-3.9706	-3.34931	-3.72616	-3.47601	-3.20294	-2.5394	-2.13803	-2.75015	-2.72507	-2.73975	-3.99906
TGME49_321530	cathepsin CPL	-4.34019	-5.03641	-4.79182	-3.92629	-3.5977	-2.89771	-1.93015	-0.883996	-1.69119	-3.73375	-4.55477	-4.74046	-4.42195	-4.07025	-3.77395	-3.53036	-2.96693	-1.66357	-0.390533	-3.81027	-3.91086	-4.67352	-4.61966	-4.19829	-3.57475	-3.07733	-3.05416	-1.68012	-0.551333	-3.73878
TGME49_201380	chorismate synthase, putative	-3.10269	-4.31979	-4.45777	-4.23887	-3.95405	-3.42858	-3.29711	-3.55193	-3.67327	-2.45892	-4.32371	-4.46908	-4.44179	-4.40532	-4.38405	-4.00951	-3.53596	-2.94636	-2.69336	-2.60489	-3.13489	-3.64019	-4.27368	-4.43195	-3.96838	-3.95807	-3.04554	-2.706	-2.99863	-2.6786
TGME49_242660	vacuolar sorting protein 35, putative	-3.18032	-3.05832	-3.44381	-3.72905	-3.68585	-3.33841	-3.07902	-3.46387	-3.99137	-2.93142	-3.22922	-3.69584	-3.94822	-3.83363	-3.84047	-4.03054	-3.67741	-3.24851	-3.35869	-2.81364	-3.26731	-3.32518	-3.58056	-3.96434	-4.03241	-4.09086	-2.99158	-3.20151	-3.50905	-2.65625
TGME49_315210	rhoptry protein, putative	-4.31616	-4.59767	-3.18553	-3.11287	-1.85541	-1.82138	-2.19387	-2.57296	-2.52536	-4.03216	-4.34046	-2.82106	-2.77023	-3.03239	-2.59187	-2.00924	-1.84244	-2.96396	-3.49939	-3.97976	-4.37854	-4.72175	-3.44683	-1.93957	-2.42824	-1.94626	-2.29322	-3.20249	-2.81163	-4.05043
TGME49_221630	hypothetical protein	-3.48971	-3.6006	-3.07793	-2.38997	-2.34133	-2.71151	-2.84407	-3.06626	-2.76641	-3.83148	-3.79359	-3.6057	-3.15288	-2.98355	-2.8319	-2.9107	-2.94181	-2.92188	-2.91894	-3.28601	-3.27691	-3.28721	-3.01387	-3.03907	-2.56769	-2.47617	-3.10052	-3.22481	-3.35191	-3.8087
TGME49_305520	ribosomal protein RPS2	-2.41834	-3.48104	-3.95206	-4.13467	-4.19534	-4.21434	-4.2481	-3.9959	-3.85784	-2.84678	-3.26466	-3.71916	-3.80998	-3.74093	-3.80233	-3.87235	-3.67547	-3.76579	-3.8828	-2.7565	-2.71669	-2.74338	-3.33626	-3.834	-3.90634	-4.30687	-3.66678	-3.85864	-3.98984	-2.99342
TGME49_310000	membrane protein, putative	-4.11553	-4.26665	-4.30617	-3.89672	-3.20491	-1.94756	-1.33656	-1.77361	-3.20211	-4.01357	-3.63569	-4.15251	-4.07602	-3.90738	-3.7151	-3.55992	-2.44489	-1.20264	-1.55649	-3.96289	-4.27187	-4.24514	-3.57161	-3.61891	-3.26328	-3.01304	-2.21523	-1.40496	-2.34629	-3.95813
TGME49_233190	SKIP/SNW domain-containing protein	-1.88488	-3.17174	-4.06801	-4.13207	-4.55358	-4.69451	-4.70855	-4.69024	-4.69135	-3.41044	-2.26315	-3.5708	-3.72454	-3.58149	-3.8233	-3.4035	-4.11844	-4.05945	-3.79571	-3.10873	-1.85722	-2.68181	-4.27673	-4.28372	-4.11226	-4.68348	-4.71942	-4.56948	-4.82647	-3.54896
TGME49_220950	hypothetical protein	-2.86576	-2.97009	-2.55641	-2.67386	-3.47007	-3.75526	-3.54595	-3.22724	-3.15587	-3.95932	-2.83503	-2.79351	-2.60583	-2.66372	-2.97281	-3.00007	-3.04108	-3.07874	-3.05071	-3.94671	-2.97891	-2.48267	-2.97165	-3.13533	-3.07891	-3.19068	-3.75514	-3.35318	-2.95904	-3.9192
TGME49_305240	XPA binding protein 2 family protein	-2.19452	-3.17062	-3.60586	-3.7802	-3.96368	-4.16363	-4.24671	-4.35046	-4.32844	-3.28035	-2.38168	-3.38851	-3.55814	-3.61188	-3.7613	-3.95445	-3.93606	-4.12507	-4.31774	-3.04089	-1.98435	-2.58002	-4.0664	-4.21432	-4.2186	-4.71403	-4.44052	-4.60044	-4.72506	-3.42535
TGME49_265530	RNA recognition motif-containing protein	-2.06174	-3.45679	-4.246	-4.32652	-4.61364	-5.11277	-5.24738	-5.12335	-5.37727	-2.88288	-3.33764	-4.18732	-4.04828	-4.07264	-4.21652	-4.14126	-3.92402	-3.93046	-4.46972	-2.58931	-2.17587	-2.4422	-4.32613	-4.5739	-4.47222	-4.99693	-3.84605	-4.1025	-4.65461	-3.21773
TGME49_263320	hypothetical protein	-1.98205	-3.08352	-3.85234	-3.87731	-4.10905	-4.10526	-4.22868	-4.43646	-4.66327	-3.5487	-2.20069	-3.20106	-3.21811	-3.10168	-3.52734	-3.91705	-4.06153	-4.04963	-3.93413	-3.33777	-1.9627	-2.49257	-3.87733	-4.03992	-3.79655	-4.63702	-4.83048	-4.68745	-5.28908	-3.64369
TGME49_212250	XPG N-terminal domain-containing protein	-2.49569	-3.02099	-3.13294	-3.31615	-3.61835	-3.79674	-3.84671	-3.92811	-3.70748	-3.46344	-2.73383	-3.06373	-3.34461	-3.30098	-3.40392	-3.75868	-3.7887	-3.81085	-4.08269	-3.10818	-2.34338	-2.63705	-3.52684	-3.74998	-3.91765	-4.30951	-3.85575	-4.16542	-4.06152	-3.32125
TGME49_220240	hypothetical protein	-3.25266	-2.62019	-2.34402	-2.62533	-3.25005	-3.7537	-3.72458	-3.41553	-3.14861	-3.97716	-2.82116	-2.69334	-2.43417	-2.46699	-2.83215	-3.25709	-3.36587	-3.42694	-3.25547	-3.96112	-3.04931	-2.76905	-2.67984	-2.73473	-2.68693	-3.15	-4.16546	-3.70641	-3.28635	-3.94906
TGME49_320600	cold-shock DNA-binding domain-containing protein	-2.34613	-3.26811	-3.73649	-4.14995	-4.50956	-5.16531	-5.21905	-5.09396	-5.27851	-2.74864	-3.50777	-4.32363	-4.32308	-4.2296	-4.18639	-4.29308	-4.05917	-4.27904	-4.87083	-2.49466	-2.22728	-2.57648	-4.16185	-4.52517	-4.60176	-4.65632	-3.81907	-4.00486	-4.49571	-3.12588
TGME49_288530	NOL1/NOP2/sun family protein	-2.2815	-2.6334	-3.75526	-3.77357	-4.09899	-4.18925	-4.14013	-4.32199	-4.49627	-3.37772	-2.94387	-3.37954	-3.34789	-3.28472	-3.25038	-3.22365	-3.63824	-3.92366	-3.86157	-3.05992	-2.68054	-2.30202	-3.41902	-3.57836	-3.52307	-3.92595	-4.05067	-4.09853	-4.13372	-3.3371
TGME49_228210	26S proteasome regulatory subunit	-2.74915	-2.99587	-3.86456	-4.12986	-4.42117	-4.24996	-4.11707	-3.93039	-4.23793	-2.72124	-3.68597	-4.13177	-4.36921	-4.33342	-4.48956	-4.56064	-4.14742	-3.74622	-3.55182	-2.51701	-3.48784	-2.77986	-3.93176	-4.36854	-4.52517	-4.08179	-3.24233	-3.38798	-3.86577	-2.48569
TGME49_271930	hypothetical protein	-4.37735	-4.5359	-3.34416	-2.5813	-2.41552	-2.13423	-2.13556	-2.05652	-2.27156	-4.03348	-4.6051	-3.72602	-3.02657	-2.68653	-2.36467	-2.22736	-2.04644	-2.33775	-2.60945	-4.00463	-4.33672	-4.79833	-3.92838	-3.21281	-2.19337	-1.78905	-2.13398	-2.57378	-2.28854	-4.04965
TGME49_265180	hypothetical protein	-3.59443	-2.70233	-2.58417	-2.83811	-3.16602	-3.24981	-3.26194	-3.21225	-2.94835	-3.66917	-2.72747	-2.45674	-2.66537	-2.86588	-3.0636	-3.307	-3.54181	-3.70914	-3.60527	-3.6801	-3.50689	-3.33886	-2.36248	-2.40909	-2.91107	-3.23663	-3.65514	-3.59376	-3.50559	-3.5377
TGME49_312280	pre-mRNA-splicing factor ATP-dependent RNA helicase, putative	-2.25239	-3.28459	-3.48554	-3.81851	-4.01887	-4.13309	-4.1377	-4.34743	-4.16566	-3.21287	-2.4846	-3.43092	-3.69146	-3.7021	-3.92964	-4.31427	-4.31792	-4.15406	-4.31375	-2.91396	-2.18605	-2.58838	-3.55753	-4.12423	-4.24686	-4.57082	-4.24489	-4.2267	-4.5071	-3.31768
TGME49_220900	hypothetical protein	-4.15583	-3.8088	-3.1871	-2.50102	-2.21251	-2.44733	-2.46678	-2.51731	-2.92091	-3.71284	-4.09702	-3.45429	-2.96028	-2.62746	-2.48022	-2.52825	-2.44653	-2.50231	-3.02013	-3.77033	-3.56689	-3.79295	-3.49929	-3.23471	-2.60396	-2.48617	-2.87477	-2.59614	-2.6452	-3.57566
TGME49_270220	hypothetical protein	-3.82286	-3.56742	-3.15581	-2.81444	-2.3075	-2.19219	-2.43219	-2.75907	-2.89183	-3.90397	-2.90847	-3.11633	-3.11711	-2.87595	-2.56508	-2.45282	-2.41503	-3.00009	-3.48603	-3.94195	-4.25277	-3.5563	-2.84365	-2.83388	-2.55238	-2.16055	-2.51934	-2.84335	-2.61737	-4.0144
TGME49_213040	hypothetical protein	-3.2486	-2.26897	-3.08228	-3.22087	-3.35187	-3.59305	-3.39934	-2.85791	-3.20729	-3.71395	-2.67908	-2.48067	-2.38551	-2.49433	-3.20163	-3.93647	-4.46244	-4.20141	-4.14745	-3.62959	-3.0632	-2.69916	-2.7088	-2.87942	-2.6624	-3.5029	-4.26951	-3.96407	-3.61377	-3.67356
TGME49_204530	microneme protein MIC11	-4.40538	-4.84035	-4.33549	-2.11611	-0.615225	-2.02741	-3.04897	-3.48454	-4.14775	-4.03726	-4.96817	-4.96341	-4.73095	-4.08621	-1.74252	-0.802288	-1.7196	-2.9724	-3.5822	-4.01289	-4.14205	-4.73409	-4.55582	-3.71372	-3.35917	-0.847069	-1.63819	-2.92976	-2.94775	-4.07678
TGME49_205240	cleft lip and palate transmembrane protein 1 (clptm1) protein	-3.94388	-3.57353	-3.1585	-2.79957	-2.35203	-2.22833	-2.38186	-2.55949	-2.82685	-3.9116	-2.94614	-3.18243	-3.12436	-2.9146	-2.62086	-2.50543	-2.35759	-2.8739	-3.2741	-3.9392	-4.23041	-3.6199	-2.9352	-2.76683	-2.50659	-2.32495	-2.54645	-2.79059	-2.46306	-3.97601
TGME49_312200	serine/threonine protein phosphatase	-3.90935	-4.04501	-4.47988	-4.65563	-4.43039	-3.23299	-2.90528	-3.24933	-3.5232	-2.30608	-4.39342	-4.82892	-5.03555	-5.05141	-4.9208	-4.70554	-3.93674	-3.10111	-3.18536	-2.42963	-3.82783	-4.28711	-4.4798	-4.5744	-4.7843	-4.36698	-2.9165	-2.56295	-3.36197	-2.25591
TGME49_213770	Superkiller viralicidic activity 2 family 2, putative	-2.96291	-3.01518	-3.31258	-3.62967	-3.83126	-3.88205	-3.89859	-3.89301	-3.86571	-2.87047	-3.06864	-3.61819	-3.90159	-3.95433	-4.07696	-4.37746	-4.33271	-4.20472	-4.04653	-2.67665	-3.10402	-2.90112	-3.59029	-3.8732	-3.97967	-4.0481	-3.48035	-3.60378	-3.44081	-2.72389
TGME49_320200	SAG-related sequence SRS16A	-4.36404	-4.74307	-3.83123	-3.10127	-2.66206	-2.41829	-2.14672	-1.53902	-1.54218	-4.01195	-4.78999	-4.1841	-3.60749	-3.244	-2.80733	-2.32166	-2.00128	-1.83419	-1.73934	-3.94195	-4.40169	-4.98296	-4.40474	-4.07296	-3.15876	-2.25653	-2.09419	-1.6991	-1.21761	-3.98161
TGME49_214440	4'-phosphopantetheinyl transferase superfamily protein	-2.84749	-2.56311	-2.99966	-3.47942	-3.83224	-3.59373	-3.52608	-3.85924	-3.81114	-3.42954	-2.71131	-3.15523	-3.3093	-3.37018	-3.51255	-3.77195	-3.71761	-3.36789	-3.3492	-3.18412	-3.06983	-2.79881	-3.1403	-3.60641	-3.67845	-3.72629	-3.4185	-3.41863	-3.69887	-3.04542
TGME49_234505	phenylalanyl-tRNA synthetase alpha chain A, putative	-3.74994	-3.66089	-4.92392	-4.74186	-3.90436	-2.94693	-2.63768	-2.88036	-3.13783	-2.54623	-4.64119	-4.82122	-4.86866	-4.82697	-4.49625	-3.65255	-3.47081	-2.48073	-1.89543	-2.70575	-3.56648	-4.13899	-4.42854	-4.72673	-4.61274	-4.22124	-2.87473	-2.40622	-3.3374	-2.40793
TGME49_249590	proteasome subunit alpha type 5-2, putative	-3.02876	-4.8353	-5.50907	-5.70303	-5.49352	-4.55942	-4.19586	-4.28907	-4.63475	-2.05777	-4.88144	-5.20125	-5.21776	-5.4027	-5.12752	-4.9931	-4.18783	-3.32696	-3.14277	-2.33758	-3.17796	-4.03066	-5.19419	-4.92027	-4.80805	-4.2579	-2.80307	-2.87574	-3.30505	-2.38035
TGME49_209910	histone H2Bv	-3.61847	-1.93056	-3.09767	-2.91106	-3.34184	-3.35953	-3.4069	-3.54135	-3.71802	-3.71648	-2.9178	-2.77632	-2.52859	-2.53654	-2.91469	-3.24352	-3.29188	-3.74917	-4.38782	-3.64318	-3.3358	-2.74637	-2.6618	-3.07891	-2.59694	-3.10048	-3.72035	-3.74915	-3.7277	-3.62482
TGME49_226440	SWI2/SNF2-containing protein RAD16	-3.37703	-2.20936	-3.1945	-3.30886	-3.25186	-3.36971	-3.39866	-3.67769	-3.6983	-3.4143	-3.1022	-3.03176	-2.84449	-2.93497	-3.08036	-3.46377	-3.71442	-3.95	-3.94587	-3.20286	-3.6159	-3.20785	-2.36084	-3.10057	-2.70725	-3.44692	-3.52589	-3.75036	-3.3576	-3.313
TGME49_313390	ribosomal protein RPL6	-2.36142	-3.5439	-3.87503	-3.51588	-3.52398	-3.56084	-3.72671	-3.97607	-4.17729	-3.1641	-2.98463	-3.37162	-3.26778	-3.1612	-3.14188	-3.10786	-2.95735	-3.39406	-3.94241	-3.24325	-2.39125	-2.30544	-3.71976	-3.79495	-3.80867	-3.87779	-3.94066	-4.08319	-4.49737	-3.48578
TGME49_223540	importin-beta N-terminal domain-containing protein	-3.38388	-3.16526	-3.40279	-3.70248	-3.77175	-3.19311	-3.05	-3.41165	-3.60161	-2.86413	-3.39741	-3.66995	-3.80362	-3.90892	-3.89189	-3.86748	-3.65603	-3.2023	-3.25694	-2.80424	-3.64967	-3.42967	-3.73524	-3.97066	-4.16953	-3.93778	-3.02959	-2.85762	-3.36567	-2.53321
TGME49_312580	hypothetical protein	-3.92212	-4.18122	-3.45898	-2.82059	-2.47869	-2.17785	-2.22336	-2.34749	-2.56499	-3.79525	-4.39607	-3.67496	-3.02777	-2.79172	-2.5067	-2.33841	-2.04216	-2.24637	-2.59601	-3.972	-3.88925	-4.18445	-3.80092	-3.44942	-2.41047	-1.94368	-2.15023	-2.56684	-2.39081	-4.04206
TGME49_290890	carbonyl reductase 1, putative	-3.75322	-4.42616	-4.60141	-4.80594	-4.73874	-3.9696	-3.65527	-3.71202	-4.03232	-2.07786	-4.51938	-4.11582	-4.27294	-4.55762	-4.76453	-4.69319	-4.26086	-3.3894	-3.16793	-2.46103	-3.70037	-4.03287	-3.9531	-3.89706	-4.26161	-4.34844	-3.10819	-3.05291	-3.60238	-2.30186
TGME49_230590	chitobiosyldiphosphodolichol beta-mannosyltransferase	-3.92128	-3.49709	-3.18571	-2.77081	-2.23288	-2.11418	-2.36159	-2.7507	-3.1678	-3.94666	-2.9455	-3.14626	-3.15998	-2.93241	-2.67695	-2.4894	-2.37559	-2.91341	-3.40203	-3.88377	-4.19119	-3.31578	-2.86935	-2.83893	-2.73204	-2.25848	-2.47963	-2.86812	-2.75955	-3.91935
TGME49_250800	AP2 domain transcription factor AP2XII-8	-3.23728	-2.29362	-2.81668	-3.26834	-3.51825	-3.71268	-3.7637	-3.63188	-3.4518	-3.48768	-2.70818	-2.63131	-2.78109	-2.79299	-3.31388	-3.81702	-4.2356	-4.00265	-3.94753	-3.38677	-3.35577	-3.03684	-2.42819	-2.88011	-2.91402	-3.34263	-3.96216	-3.61411	-3.44421	-3.43846
TGME49_234900	PHD-finger domain-containing protein	-2.99598	-2.42398	-2.99296	-3.27493	-3.33725	-3.34878	-3.55905	-3.59455	-3.35057	-3.66959	-2.92809	-2.80093	-2.65535	-2.73084	-3.01019	-3.2967	-3.61656	-3.61354	-3.51258	-3.5308	-3.2287	-2.46952	-2.77666	-3.22454	-2.81204	-3.33383	-3.80447	-3.77379	-3.55933	-3.60964
TGME49_285950	hypothetical protein	-2.21518	-2.95485	-3.91198	-4.06509	-4.13495	-4.18367	-4.13441	-4.09351	-4.3679	-3.23855	-2.9404	-3.47345	-3.58551	-3.5076	-3.67607	-4.08457	-4.18013	-4.01025	-4.23429	-2.8381	-2.72414	-2.17411	-3.63217	-3.89672	-3.80015	-3.94963	-3.90123	-4.06538	-4.1342	-3.22728
TGME49_261210	26s proteasome subunit p55, putative	-2.79454	-3.35783	-4.06186	-4.43668	-4.45856	-4.03045	-3.96195	-3.93514	-4.19395	-2.57733	-3.78277	-4.21729	-4.54717	-4.5265	-4.50548	-4.48909	-4.1053	-3.50656	-3.40643	-2.51098	-3.47125	-3.06052	-3.80786	-4.19205	-4.36758	-4.28067	-3.1319	-3.44673	-4.09786	-2.44056
TGME49_213000	replication factor C, subunit 5, putative	-2.77634	-2.22233	-3.48214	-3.51773	-3.72929	-3.78426	-3.7977	-3.5869	-3.77271	-3.51989	-2.91154	-2.97299	-2.80724	-2.77595	-3.10154	-3.54623	-3.7164	-3.81453	-3.96786	-3.32897	-3.07831	-2.57413	-2.94135	-3.34735	-2.98872	-3.48118	-3.68924	-3.74902	-3.49312	-3.45072
TGME49_293390	cytochrome C-type heme lyase, putative	-4.03856	-2.40732	-2.08971	-2.49551	-3.18016	-3.79838	-3.8735	-3.47916	-2.72289	-4.00921	-2.49821	-2.06441	-2.41999	-2.68565	-3.00732	-3.34884	-3.92028	-4.34484	-4.48844	-4.00195	-4.34898	-3.61297	-1.67407	-1.86213	-2.47623	-3.28079	-4.40898	-4.48163	-3.4033	-4.0514
TGME49_280590	hypothetical protein	-2.89749	-2.47378	-3.14054	-3.17198	-3.37112	-3.53029	-3.61635	-3.68403	-3.69178	-3.5541	-2.88714	-2.79646	-2.65484	-2.76099	-3.15953	-3.75339	-3.96334	-3.81691	-3.77516	-3.38549	-2.99098	-2.84805	-2.93001	-3.35881	-2.94523	-3.20467	-3.72951	-3.52784	-3.66759	-3.45978
TGME49_230520	cyclophilin 1, putative	-2.8714	-3.01178	-2.60822	-2.7918	-3.6646	-4.27907	-4.1311	-3.6177	-3.12712	-3.49869	-3.26796	-2.20263	-2.30269	-2.6573	-3.05884	-3.30101	-4.07262	-4.54063	-4.22045	-3.54423	-2.87301	-3.114	-2.82276	-2.45447	-2.90713	-3.20362	-4.03606	-4.03617	-3.63192	-3.69655
TGME49_270770	PWI domain-containing protein	-2.48026	-2.58811	-3.28858	-3.50821	-3.76557	-4.06867	-4.15458	-4.2943	-4.2754	-3.41868	-2.86618	-3.05292	-3.13355	-3.20784	-3.32444	-3.72998	-3.91758	-3.92242	-3.86447	-3.10961	-2.63693	-2.56288	-3.45838	-3.73389	-3.65297	-3.8177	-3.82993	-3.85837	-4.09907	-3.21545
TGME49_224000	hypothetical protein	-4.28797	-4.37804	-3.12021	-2.28098	-2.41106	-2.31642	-2.33649	-2.25134	-2.3612	-4.01989	-4.33629	-3.16585	-2.60862	-2.47437	-2.37785	-2.45961	-2.49691	-2.63885	-2.95619	-3.97503	-4.16327	-4.57669	-3.66431	-2.96909	-2.0967	-1.8684	-2.5095	-2.70059	-2.45637	-4.00802
TGME49_262390	TLD protein	-3.24101	-2.83947	-2.80148	-3.20155	-3.30942	-3.29421	-3.15019	-3.1402	-3.13154	-3.54057	-2.72791	-3.0356	-3.17201	-3.20269	-3.31957	-3.56826	-3.61146	-3.12891	-2.80095	-3.40022	-3.27461	-3.0202	-2.8715	-3.39129	-3.3892	-3.55838	-3.40963	-3.09325	-2.85243	-3.2331
TGME49_265520	hypothetical protein	-3.36908	-3.05674	-3.37527	-3.74398	-3.85414	-3.58889	-3.34663	-2.99095	-3.03278	-2.90004	-3.3232	-3.62327	-3.84821	-4.01012	-3.89762	-3.94491	-3.72275	-3.14896	-2.81416	-2.84335	-3.67977	-3.6133	-3.78155	-3.99349	-4.1528	-4.12646	-3.14202	-2.89322	-3.16647	-2.4559
TGME49_270880	RNA recognition motif-containing protein	-2.28017	-3.48119	-3.7671	-3.86942	-3.79229	-3.87889	-3.96424	-3.72254	-3.71781	-3.20007	-2.68793	-3.54877	-3.62134	-3.59126	-3.62902	-4.16428	-4.44836	-4.16418	-3.95502	-2.88029	-2.11505	-2.75247	-4.29922	-4.25917	-4.18421	-4.08857	-4.14442	-3.85042	-4.2992	-3.29205
TGME49_261010	tat-binding family protein, putative	-2.64457	-3.14125	-3.92473	-4.33796	-4.63071	-4.36301	-4.11585	-4.08109	-4.22004	-2.69604	-3.72935	-4.11343	-4.34975	-4.4049	-4.27827	-3.70792	-3.96641	-3.6109	-3.14266	-2.58685	-3.40213	-3.03368	-4.08126	-4.41593	-4.32401	-4.05018	-3.14488	-3.22066	-3.54438	-2.50136
TGME49_251810	translation initiation factor eIF-5A, putative	-3.49148	-4.364	-4.93955	-5.06792	-5.06871	-4.68897	-4.48643	-4.43496	-4.89055	-1.97253	-5.02058	-5.43214	-5.49604	-5.6376	-5.55293	-5.24438	-4.42533	-3.54269	-3.26987	-2.27558	-3.51736	-3.75572	-4.77369	-4.9519	-5.1464	-4.3789	-2.81788	-2.85836	-3.53154	-2.28544
TGME49_301150	SAG-related sequence SRS19B	-4.29684	-4.63826	-3.89927	-3.05673	-2.6198	-2.45505	-2.21241	-1.59667	-1.48925	-3.99421	-4.28359	-4.00903	-3.72113	-3.22339	-2.9543	-2.62071	-2.04229	-1.98323	-1.51846	-3.90206	-3.75435	-3.90124	-3.63001	-3.22493	-2.54902	-2.55828	-2.63366	-2.42067	-1.80407	-3.90627
TGME49_264450	DNA topoisomerase III beta-1, putative	-2.37674	-3.46904	-3.69155	-3.72428	-3.58358	-3.49741	-3.48403	-3.49483	-3.57027	-3.34269	-2.94893	-3.38589	-3.43791	-3.3391	-3.31833	-3.3119	-3.43646	-3.52285	-3.70948	-3.08983	-2.52144	-2.45692	-3.56742	-3.90652	-3.73123	-3.84471	-3.69377	-3.82709	-3.88113	-3.38045
TGME49_309370	adaptin n terminal region domain-containing protein	-3.21195	-2.89506	-2.80295	-3.2281	-3.36221	-3.26552	-3.16628	-3.42719	-3.63613	-3.3853	-2.86818	-3.17198	-3.36213	-3.35513	-3.32183	-3.459	-3.55075	-3.27152	-3.3023	-3.19591	-3.22314	-3.20853	-3.20448	-3.44529	-3.41757	-3.44409	-3.37115	-3.35609	-3.28913	-2.95333
TGME49_231130	hypothetical protein	-3.85029	-3.35148	-3.2793	-2.73274	-2.36777	-2.1962	-2.49389	-2.65429	-2.72507	-3.98147	-2.91216	-3.18674	-3.12613	-2.90854	-2.57904	-2.45057	-2.38121	-2.92798	-3.34204	-3.95355	-4.30095	-3.57824	-2.77378	-2.69628	-2.5031	-2.1723	-2.49348	-2.98697	-3.04668	-3.96396
TGME49_240870	beta adaptin protein, putative	-2.85524	-3.23801	-3.40154	-3.63493	-3.56919	-3.48568	-3.407	-3.51012	-3.48059	-3.06862	-3.06737	-3.43524	-3.53116	-3.52598	-3.47072	-3.85176	-3.70403	-3.53333	-3.70177	-2.93479	-2.85279	-2.99207	-3.52216	-3.75771	-3.92299	-3.83851	-3.39252	-3.60495	-3.80227	-2.89105
TGME49_316250	hypothetical protein	-3.12351	-3.43721	-2.70168	-2.6206	-3.01518	-3.23469	-3.08534	-2.82749	-2.75432	-3.916	-3.25936	-3.35435	-2.86191	-2.81589	-2.72186	-2.61583	-2.6174	-2.6173	-2.75195	-3.87328	-2.62173	-2.47423	-3.00593	-3.15059	-3.34634	-3.42458	-3.96134	-3.81889	-3.621	-3.86347
TGME49_316540	IMC sub-compartment protein ISP3	-4.26187	-4.20879	-3.54802	-2.6285	-2.47583	-2.35868	-2.22727	-1.93241	-2.12012	-3.94655	-4.39084	-3.78357	-3.13286	-2.82247	-2.57203	-2.42266	-2.00425	-2.19201	-2.38203	-3.95715	-3.87533	-4.1373	-3.71169	-3.29996	-2.51612	-1.99167	-2.36096	-2.49965	-2.11581	-4.006
TGME49_238510	hypothetical protein	-2.61936	-2.72044	-3.17696	-3.61571	-3.76114	-4.05276	-4.04642	-4.02244	-4.07109	-3.2617	-2.82014	-3.35015	-3.53453	-3.67788	-3.71124	-4.04691	-4.02865	-4.23315	-4.2094	-2.86779	-2.43559	-2.80014	-3.63358	-3.76245	-3.98002	-4.05069	-3.86264	-3.99346	-4.06791	-3.12432
TGME49_306670	hypothetical protein	-4.12811	-2.35952	-2.31239	-2.572	-3.21395	-3.26983	-3.35633	-3.19185	-2.77299	-4.04049	-2.37855	-1.97849	-2.4685	-2.74724	-3.07998	-3.45645	-4.14357	-4.76651	-4.32273	-4.01463	-4.39757	-3.51199	-1.52322	-1.86106	-2.58845	-3.35759	-4.77996	-4.7662	-3.51626	-4.08262
TGME49_251880	tRNA synthetases class I family protein	-2.6953	-3.0143	-4.27867	-4.31663	-4.354	-4.16754	-4.0664	-3.88228	-4.25022	-2.69352	-4.04259	-4.2719	-4.24051	-4.28942	-4.24525	-3.9714	-3.88088	-3.60179	-3.65045	-2.52311	-3.01788	-3.05174	-3.89932	-4.13444	-4.35596	-4.27139	-3.32321	-3.48583	-3.77288	-2.60656
TGME49_210370	hypothetical protein	-3.49567	-3.9317	-2.26304	-2.70851	-3.06359	-3.55049	-3.5623	-3.22566	-2.56822	-3.44796	-4.06617	-1.95152	-1.97809	-2.53314	-2.79536	-3.05501	-3.7259	-4.32613	-3.91413	-3.81826	-3.27403	-3.36309	-3.25335	-1.65514	-2.58644	-2.89261	-4.02617	-4.40597	-3.48553	-3.8131
TGME49_230160	hypothetical protein	-4.01116	-4.279	-3.27369	-2.38074	-2.23206	-2.3653	-2.53085	-2.41909	-2.42199	-3.85629	-4.31362	-3.56116	-2.87257	-2.53183	-2.399	-2.30795	-2.22969	-2.62149	-3.01959	-3.88925	-4.09241	-4.41157	-3.95793	-3.29775	-2.14978	-1.8316	-2.38079	-2.79589	-2.58418	-3.79414
TGME49_240090	rhoptry kinase family protein ROP34, putative	-3.06515	-3.51776	-2.60918	-2.5789	-2.66865	-3.28032	-3.38552	-3.1128	-2.75877	-3.94317	-2.9736	-2.82471	-2.5734	-2.6744	-2.71065	-2.73602	-3.08698	-3.19066	-3.12699	-3.94144	-2.78218	-2.64114	-3.08645	-3.11184	-3.11288	-2.93673	-3.70551	-3.56721	-3.16196	-3.92369
TGME49_234270	hypothetical protein	-3.74888	-3.17545	-2.23726	-2.0665	-2.66703	-3.70868	-3.74223	-3.6201	-2.82884	-3.8551	-3.83117	-2.50373	-2.00521	-2.0338	-2.47145	-2.80522	-3.85046	-4.56572	-4.22695	-3.91343	-3.20152	-2.91706	-3.0913	-2.96764	-2.30497	-2.58819	-3.60604	-3.97621	-3.40613	-3.84536
TGME49_204020	ribosomal protein RPL8	-2.20703	-3.63269	-3.98464	-3.71317	-3.64926	-3.54179	-3.72733	-3.64914	-3.77321	-3.33538	-2.95112	-3.37773	-3.27745	-3.21424	-3.14001	-3.1619	-3.10598	-3.39816	-3.52703	-3.23989	-2.53944	-2.63264	-3.30934	-3.82916	-3.6089	-3.93947	-3.56246	-3.86021	-3.99049	-3.36777
TGME49_209800	formate/nitrite transporter protein	-4.2993	-4.51154	-3.41214	-3.10345	-2.56974	-2.31159	-1.88046	-1.81515	-2.2608	-4.00406	-4.06685	-3.51642	-3.20032	-2.94287	-2.60238	-2.45265	-2.17975	-2.22834	-2.10712	-3.9862	-4.32218	-4.49839	-3.61283	-3.24242	-2.73462	-2.06004	-2.24942	-2.12507	-1.89627	-3.98539
TGME49_227960	PCI domain-containing protein	-2.77187	-3.15317	-3.95361	-4.33849	-4.64883	-4.15669	-4.00848	-4.11743	-4.32194	-2.62272	-3.63194	-4.09377	-4.29812	-4.48265	-4.54396	-4.57233	-4.12776	-3.51961	-3.43855	-2.54325	-3.49725	-3.1452	-4.00545	-4.41043	-4.55223	-4.52765	-3.08977	-3.36813	-3.81237	-2.37565
TGME49_224660	transcription factor s-ii (tfiis), central domain-containing protein	-3.20614	-2.76724	-3.30851	-3.46341	-3.34447	-3.49593	-3.64003	-3.68062	-3.71085	-3.01359	-3.52286	-3.554	-3.48217	-3.49236	-3.5619	-3.43406	-3.27904	-3.22242	-3.56274	-2.92675	-3.20935	-2.86963	-3.369	-3.66839	-3.74099	-3.78671	-3.56978	-3.81427	-3.92745	-2.73449
TGME49_252380	hypothetical protein	-3.798	-3.33808	-3.17118	-2.69871	-2.36016	-2.27233	-2.55086	-2.81608	-2.96471	-3.89171	-2.83045	-3.08185	-3.05459	-2.86221	-2.60543	-2.49766	-2.46314	-3.0603	-3.65192	-3.94223	-4.15131	-3.39941	-2.78963	-2.74086	-2.52116	-2.16806	-2.72296	-3.07671	-2.86039	-3.93593
TGME49_201840	aspartyl protease ASP1	-4.14704	-4.23838	-4.45325	-3.77835	-3.49494	-2.73225	-1.92519	-1.09642	-1.73438	-3.93088	-3.55589	-3.90198	-3.84813	-3.69099	-3.26953	-2.98244	-2.60557	-1.88097	-1.15221	-3.87412	-3.60184	-3.89316	-3.58986	-3.57746	-3.32922	-2.84634	-2.98645	-2.05597	-1.1599	-3.83756
TGME49_226030	AGC kinase	-4.31113	-4.49544	-3.60481	-2.63551	-2.54803	-2.22678	-2.13038	-1.96402	-2.01613	-3.97806	-4.51816	-3.7958	-3.01795	-2.77089	-2.55544	-2.40187	-2.06369	-2.21279	-2.42843	-3.94283	-3.85605	-4.30856	-3.78386	-3.31521	-2.35095	-2.03527	-2.33619	-2.58404	-2.25604	-3.95596
TGME49_229650	josephin protein	-3.21742	-2.69611	-3.24543	-3.71904	-4.21446	-3.87709	-3.67873	-3.71259	-3.80431	-2.87462	-3.05571	-3.50379	-3.8992	-3.83345	-3.97436	-4.19384	-3.81445	-3.32557	-3.20641	-2.85349	-3.5162	-3.37296	-3.47313	-3.77234	-4.1182	-4.09031	-3.01281	-3.0374	-3.51137	-2.60362
TGME49_266320	hypothetical protein	-3.94939	-3.52798	-3.33828	-2.78354	-2.14439	-2.04741	-2.3547	-2.72109	-2.93916	-3.9921	-2.99803	-3.22822	-3.28921	-3.001	-2.66431	-2.44285	-2.32538	-2.69425	-3.04475	-3.93618	-4.14522	-3.54842	-2.93963	-2.89073	-2.66695	-2.28781	-2.35549	-2.67766	-2.80156	-3.98498
TGME49_219270	multi-pass transmembrane protein	-4.40427	-4.73027	-3.36582	-2.67302	-2.14127	-2.05971	-2.04828	-2.24024	-2.36329	-4.04508	-4.45891	-3.42416	-3.00887	-2.59775	-2.29169	-2.33635	-2.10837	-2.51601	-2.83851	-3.98161	-4.42605	-4.9103	-3.74719	-3.02667	-2.10755	-1.89663	-2.05431	-2.69474	-2.53156	-4.0493
TGME49_241880	3'5'-cyclic nucleotide phosphodiesterase domain-containing protein	-4.21736	-4.03974	-2.67878	-2.50932	-2.55291	-2.7495	-2.44043	-2.32343	-2.41395	-3.91183	-3.6786	-2.91546	-2.56127	-2.46642	-2.46604	-2.52389	-2.94348	-3.19944	-2.81318	-3.91804	-4.20416	-3.98296	-3.17067	-2.84887	-2.11229	-1.98062	-2.81493	-3.02357	-2.47926	-3.96611
TGME49_258150	proteasome subunit alpha type 7, putative	-3.10808	-4.92435	-5.92823	-5.76579	-5.25777	-4.37942	-3.96043	-3.92077	-4.51647	-2.05625	-5.04017	-5.40821	-5.41661	-5.44904	-5.39151	-4.9296	-4.23018	-3.32934	-3.05799	-2.31933	-3.12113	-4.04457	-5.63281	-5.41178	-5.29666	-4.70942	-3.0816	-3.01876	-3.66297	-2.22811
TGME49_244290	adapter-related protein	-2.865	-3.05098	-3.16019	-3.37851	-3.3797	-3.38656	-3.31068	-3.50012	-3.60042	-3.31642	-3.15711	-3.42088	-3.55834	-3.53267	-3.32718	-2.93208	-2.93693	-2.8921	-3.07666	-3.22537	-2.72957	-2.73214	-3.4658	-3.82626	-3.82615	-3.81566	-3.44037	-3.41845	-3.64703	-3.17407
TGME49_243350	gamma-glutamyl hydrolase	-3.76647	-4.63355	-4.2165	-3.57292	-2.34659	-2.50881	-2.10126	-1.55222	-2.21936	-3.81448	-4.41601	-3.70421	-3.57333	-3.55877	-2.98581	-2.18792	-2.45126	-2.16567	-1.28662	-3.83609	-3.67514	-4.01621	-3.91173	-3.40396	-3.35537	-2.44656	-2.65323	-2.09822	-1.42282	-3.78064
TGME49_257480	NADP-dependent succinate-semialdehyde dehydrogenase	-3.30044	-3.60094	-2.85417	-3.208	-3.81471	-3.87313	-3.79499	-3.3869	-2.81781	-2.90818	-3.05142	-2.21759	-2.53875	-2.92945	-3.16866	-3.36296	-4.05009	-4.11365	-3.53791	-3.51788	-3.17681	-3.66541	-2.44581	-2.2621	-2.82818	-3.36335	-4.19196	-4.15866	-3.57252	-3.46304
TGME49_231170	RecF/RecN/SMC N terminal domain-containing protein	-2.2736	-2.99535	-3.63041	-3.64716	-3.94399	-3.98046	-4.07867	-4.24243	-3.93255	-3.35194	-2.93037	-3.10173	-3.23221	-3.15135	-3.2891	-3.43704	-3.59056	-3.48503	-2.91188	-3.25	-2.75489	-2.52503	-3.38543	-3.58853	-3.56073	-3.61304	-3.64839	-3.69699	-3.68271	-3.32401
TGME49_202780	rhoptry kinase family protein ROP25	-3.18929	-3.40703	-2.92148	-2.60852	-3.03502	-3.05121	-3.02184	-2.84931	-2.81104	-3.76009	-2.83166	-2.97507	-2.67848	-2.74163	-2.79297	-2.74691	-2.96187	-3.03206	-3.35395	-3.91721	-2.69821	-2.58849	-3.31677	-3.35093	-3.18553	-3.03428	-3.61763	-3.68955	-3.46022	-3.739
TGME49_217600	calcium-dependent protein kinase CDPK9	-2.84502	-2.97246	-3.38142	-3.56575	-3.64957	-3.13902	-2.91031	-3.12902	-2.96214	-3.55278	-3.32374	-3.39004	-3.36918	-3.37502	-3.40012	-3.64797	-3.33768	-2.62132	-2.14432	-3.28325	-2.92828	-2.89649	-3.61492	-3.84866	-3.72768	-3.74826	-3.19315	-2.55936	-3.21795	-3.30935
TGME49_285830	hypothetical protein	-3.23525	-3.8374	-3.52032	-2.90224	-2.30641	-2.33851	-2.83091	-2.91803	-2.77363	-3.71533	-3.85861	-3.65378	-3.30112	-3.15149	-2.84058	-2.4621	-1.89051	-2.23233	-2.74238	-3.82605	-2.94649	-3.35724	-3.58022	-3.0442	-2.82128	-2.81302	-2.85705	-3.0956	-2.99104	-3.77533
TGME49_237520	hypothetical protein	-3.16289	-2.25386	-3.23655	-3.21165	-3.42251	-3.63367	-3.528	-3.39642	-3.40279	-3.5139	-2.98286	-2.86563	-2.67458	-2.7322	-3.14682	-3.99103	-4.19922	-3.92259	-3.78635	-3.28804	-3.28177	-2.74332	-2.5828	-3.22668	-2.76775	-3.51726	-3.81644	-3.92167	-3.77327	-3.40823
TGME49_300120	aminotransferase, class V superfamily protein	-3.54868	-3.34763	-3.75635	-4.03384	-4.07055	-3.31664	-3.10769	-3.37125	-3.51462	-2.60371	-3.66724	-3.94195	-4.03528	-4.05541	-4.10563	-4.05902	-3.66996	-2.8804	-2.61771	-2.77673	-3.61711	-3.71085	-3.83859	-4.26242	-4.22925	-4.0618	-2.94498	-2.70426	-2.84276	-2.53225
TGME49_223760	hypothetical protein	-3.04871	-2.63497	-2.87766	-3.18192	-3.40527	-3.56612	-3.57481	-3.62432	-3.58149	-3.44544	-2.66552	-2.73864	-2.84116	-2.74306	-2.83512	-3.13835	-3.69497	-3.84522	-3.70014	-3.62315	-2.96861	-2.67081	-2.76156	-2.96182	-2.82347	-3.34064	-4.03558	-4.09786	-3.72197	-3.65743
TGME49_224050	AP2 domain transcription factor AP2X-4	-3.20565	-2.03899	-2.99733	-3.19118	-3.56575	-3.75416	-3.81125	-3.91054	-3.9878	-3.54808	-2.96916	-2.91419	-2.77737	-2.75505	-3.04237	-3.48876	-3.82118	-3.78273	-4.01663	-3.33876	-3.30797	-2.86847	-2.80682	-3.29908	-2.84862	-3.25929	-3.4444	-3.64964	-3.60935	-3.33828
TGME49_207430	ATP-dependent RNA helicase DDX1, putative	-2.326	-3.66612	-3.85088	-3.84251	-3.77455	-3.58154	-3.47267	-3.76384	-3.89453	-3.18298	-2.8508	-3.67592	-3.69369	-3.60095	-3.47371	-3.5215	-3.47906	-3.113	-3.28457	-3.06505	-2.45073	-2.72559	-3.92273	-3.72804	-3.88641	-3.98328	-3.62798	-3.52632	-3.95202	-3.25803
TGME49_281580	PP2C, putative	-4.06155	-4.13069	-3.87288	-3.42154	-2.94891	-2.2829	-1.9657	-1.94201	-2.04861	-3.74283	-4.0034	-3.70723	-3.39928	-3.26442	-2.99557	-2.82539	-2.36598	-1.88209	-1.8887	-3.80198	-3.65544	-3.85355	-3.52466	-3.67395	-3.26383	-2.92373	-2.58043	-1.83339	-2.02323	-3.7797
TGME49_203220	DEAD/DEAH box helicase domain-containing protein	-2.64997	-2.77702	-2.95371	-3.31669	-3.6051	-3.67849	-3.70978	-3.93656	-3.89357	-3.5257	-2.88063	-3.38408	-3.53823	-3.54111	-3.69122	-4.12696	-3.96742	-3.60735	-3.61042	-2.9372	-2.67053	-2.69917	-3.37871	-3.84269	-3.76605	-3.9921	-3.57114	-3.75886	-3.73725	-3.15327
TGME49_218600	RNA recognition motif-containing protein	-1.86948	-3.13704	-4.19303	-4.17261	-4.53798	-4.81757	-4.86886	-5.02998	-4.95595	-3.36404	-2.30632	-3.36585	-3.61516	-3.52268	-3.69644	-3.91997	-4.07827	-3.98405	-3.94047	-3.11025	-2.662	-1.8516	-4.05319	-4.3232	-3.89979	-4.38753	-4.32119	-3.61654	-3.32852	-3.48726
TGME49_205570	hypothetical protein	-4.01371	-2.39235	-2.18603	-2.64003	-3.20498	-3.57661	-3.71089	-3.38908	-2.50367	-4.02427	-2.45254	-2.021	-2.4707	-2.75684	-3.08069	-3.41757	-3.96537	-4.55035	-4.1433	-3.97901	-4.30002	-3.65657	-1.5827	-2.02324	-2.51671	-3.3494	-4.21742	-4.53181	-3.29594	-4.03115
TGME49_247350	thioredoxin domain-containing protein	-3.86437	-2.80428	-3.01547	-2.388	-2.41614	-2.49534	-2.86745	-3.07081	-3.20044	-4.01501	-2.93007	-3.17389	-2.91373	-2.85516	-2.68716	-2.42409	-2.29385	-2.9583	-3.93358	-3.96395	-4.34365	-3.44991	-2.77301	-2.75596	-2.51418	-2.20046	-2.55807	-2.86988	-2.83974	-4.02424
TGME49_300020	ATP-dependent metallopeptidase HflB subfamily protein	-4.00333	-2.48272	-2.17435	-2.60453	-3.209	-3.56484	-3.54957	-3.30984	-2.62958	-3.99272	-2.49886	-2.10339	-2.47106	-2.73352	-2.98074	-3.35777	-3.86697	-4.39011	-3.96951	-3.97768	-4.11873	-3.52237	-1.75472	-1.87361	-2.56276	-3.15123	-4.50127	-4.42507	-3.58183	-4.01011
TGME49_216020	peptidase family c78 protein	-3.80244	-3.47595	-3.24824	-2.95003	-2.33877	-2.17725	-2.42546	-2.77709	-3.06532	-3.79355	-2.86228	-3.14728	-3.19509	-2.97714	-2.67058	-2.50079	-2.43539	-2.97659	-3.35257	-3.87091	-3.99474	-3.86566	-3.25598	-3.22634	-2.76166	-1.88432	-2.21883	-2.71038	-2.58696	-3.92246
TGME49_220510	hypothetical protein	-3.92731	-3.20651	-3.02075	-2.27886	-2.60164	-2.83947	-2.92532	-2.78654	-2.74161	-3.71514	-3.66689	-3.11546	-2.38201	-2.25916	-2.30504	-2.88331	-3.40803	-3.26722	-3.24582	-3.83263	-3.5664	-3.76809	-3.32972	-3.10436	-2.26385	-2.02653	-3.0648	-3.0902	-2.70477	-3.85697
TGME49_304650	histidine acid phosphatase superfamily protein	-3.08069	-2.95195	-3.16479	-3.46023	-3.49174	-3.0953	-3.35781	-3.72083	-3.71494	-3.16008	-3.23553	-3.37989	-3.4821	-3.48315	-3.58703	-3.70867	-3.67963	-3.15395	-3.0152	-3.00218	-3.21277	-3.0139	-3.37906	-3.52089	-3.88045	-3.75406	-3.28566	-3.03273	-3.1279	-2.94737
TGME49_271970	glideosome-associated protein with multiple-membrane spans GAPM3	-4.41443	-4.82634	-3.50302	-2.76252	-2.2263	-2.03209	-1.92913	-2.09855	-2.41258	-4.04725	-4.5249	-3.51454	-2.96143	-2.59667	-2.34818	-2.44168	-2.02002	-2.37159	-2.92869	-3.998	-4.43266	-4.96919	-3.99919	-3.08927	-2.12429	-1.62795	-2.22848	-2.54946	-2.64548	-4.03467
TGME49_230490	phosphatidylinositol-4-phosphate 5-kinase	-4.12952	-4.25127	-3.39991	-2.84701	-2.7193	-2.66504	-2.27801	-1.60785	-2.03319	-3.93864	-3.91452	-3.19478	-2.69519	-2.56466	-2.50058	-2.57873	-2.78995	-2.82306	-2.44741	-3.86199	-3.47295	-3.62982	-3.50393	-3.13174	-2.54651	-2.27265	-3.1678	-3.10645	-2.547	-3.52375
TGME49_228750	calcium dependent protein kinase CDPK7	-3.32863	-3.05796	-3.14968	-3.42999	-3.39248	-3.08656	-2.76556	-2.93445	-2.93348	-3.37715	-3.37428	-3.43092	-3.54369	-3.66234	-3.48046	-3.41164	-3.53573	-2.83185	-2.27072	-3.11893	-3.45901	-3.21839	-3.23003	-3.57351	-3.77726	-3.75979	-3.15024	-2.58917	-2.82214	-3.00816
TGME49_207440	ribosomal protein RPS4	-2.60647	-3.53607	-3.88081	-3.98948	-4.02809	-3.97058	-3.91597	-3.83811	-3.79034	-2.78917	-3.31903	-3.67972	-3.76781	-3.67388	-3.75205	-3.75009	-3.61318	-3.74265	-3.87805	-2.7747	-2.6679	-2.44887	-3.62341	-3.82407	-4.06931	-4.16596	-3.75343	-3.97893	-4.22262	-3.05851
TGME49_290840	serine protease	-3.78504	-3.53039	-2.52138	-3.05754	-3.77717	-4.07366	-3.89956	-3.24375	-2.45813	-2.94024	-3.07392	-2.08232	-2.42287	-2.84334	-3.25387	-3.47904	-4.16444	-4.29864	-3.93871	-3.54668	-3.24412	-3.70072	-2.27806	-2.13096	-2.86077	-3.40105	-4.44092	-4.41638	-3.7466	-3.47722
TGME49_305270	hypothetical protein	-3.48517	-3.95669	-2.5617	-2.92354	-2.48711	-2.75995	-3.02574	-2.82109	-2.36324	-3.84329	-4.00104	-2.17573	-2.31528	-2.72395	-2.67872	-2.54341	-2.78715	-3.77277	-3.93765	-3.8511	-3.31207	-3.53599	-3.25486	-1.84675	-2.63259	-2.65817	-3.36961	-3.93476	-3.18177	-3.88107
TGME49_243540	WD domain, G-beta repeat-containing protein	-2.70569	-3.18175	-3.58726	-3.95042	-3.96882	-4.26796	-4.47662	-4.37283	-4.34374	-2.7266	-3.51854	-3.84292	-4.07406	-4.02686	-3.99972	-4.0477	-4.01162	-3.91747	-3.99617	-2.60747	-2.74553	-3.04569	-4.11592	-4.0745	-4.25105	-3.93075	-3.42559	-3.78489	-4.02283	-2.70714
TGME49_209680	hypothetical protein	-3.99499	-2.30391	-2.16079	-2.45609	-3.44574	-3.93518	-3.93808	-3.43246	-2.81781	-3.95098	-2.42378	-2.06524	-2.48782	-2.73745	-3.09049	-3.5439	-4.08781	-4.4569	-3.8569	-3.97232	-4.15445	-3.61444	-1.73909	-1.83122	-2.57522	-3.20611	-4.53593	-4.34446	-3.38609	-4.02964
TGME49_205380	fructose-bisphospatase I	-2.77197	-2.83429	-3.20632	-3.4945	-3.61434	-3.26676	-3.05953	-3.25064	-3.41845	-3.6169	-2.76364	-3.29729	-3.26966	-3.29458	-3.28478	-3.35546	-3.26279	-3.00028	-3.17987	-3.34763	-2.78629	-2.67955	-3.36908	-3.58981	-3.68647	-3.64715	-3.49498	-3.13677	-3.29386	-3.39225
TGME49_310070	methyltransferase, putative	-3.79828	-3.74915	-3.69011	-3.20194	-3.36009	-3.43753	-3.36168	-2.99999	-2.69353	-2.68005	-3.94226	-3.77218	-3.3245	-3.17573	-3.0842	-3.14239	-3.15483	-3.3438	-3.0805	-2.99994	-3.36196	-3.84817	-3.97661	-3.84069	-3.28567	-3.04657	-2.97554	-3.26636	-3.15105	-2.71156
TGME49_216790	ATP-binding cassette sub-family E member 1, putative	-2.71961	-3.04332	-3.77034	-3.88555	-3.91347	-3.77142	-3.71392	-3.75496	-3.83849	-2.93209	-3.29043	-3.75987	-3.82228	-3.78662	-3.79501	-3.79219	-3.72404	-3.56529	-3.52949	-2.77709	-2.84081	-2.73313	-3.78618	-4.0856	-3.97708	-4.04677	-3.37738	-3.61468	-3.8962	-2.87669
TGME49_226510	Sec23/Sec24 trunk domain-containing protein	-2.85891	-3.0154	-3.25394	-3.68246	-3.73606	-3.87157	-3.91688	-4.19693	-4.04894	-2.92055	-3.10877	-3.45941	-3.42592	-3.51894	-3.40264	-3.56265	-3.63559	-3.66583	-3.6102	-2.95482	-2.93206	-3.40416	-3.70042	-3.84555	-3.94475	-3.42808	-3.16597	-3.52134	-3.69509	-2.77045
TGME49_218540	peptidase S15, putative	-3.96284	-3.2124	-3.18268	-2.74958	-2.50836	-2.31397	-2.44948	-2.60482	-3.00041	-3.86319	-2.85068	-2.99066	-2.93824	-2.74086	-2.68283	-2.5791	-2.58114	-3.10553	-3.65626	-3.93947	-4.24302	-3.36651	-2.66662	-2.69843	-2.54365	-2.28583	-2.71039	-3.02574	-2.70887	-4.01063
TGME49_226680	hypothetical protein	-2.96146	-2.70875	-3.17481	-3.19113	-3.26382	-3.59433	-3.65584	-3.66319	-3.73865	-3.31094	-2.57809	-3.07344	-3.07289	-3.10249	-3.29983	-3.73972	-4.113	-4.00693	-3.89605	-3.22761	-2.55264	-3.00385	-3.45402	-3.5829	-3.29704	-3.50192	-3.71748	-3.74702	-3.77898	-3.31517
TGME49_226950	IgA-specific metalloendopeptidase	-3.25903	-2.51977	-2.60484	-3.01409	-3.45944	-3.71682	-3.63328	-3.58284	-3.37845	-3.55661	-2.61104	-2.69299	-2.82309	-2.84703	-3.0487	-3.42412	-3.79055	-3.82064	-3.35199	-3.58284	-3.12307	-2.91511	-2.63096	-3.06224	-3.11404	-3.6409	-3.61383	-3.94731	-3.48302	-3.33951
TGME49_237010	hypothetical protein	-3.19552	-3.11376	-2.51758	-3.1345	-3.66573	-3.61719	-3.78739	-3.39954	-2.40592	-3.46937	-2.69059	-2.00994	-2.42791	-2.83051	-3.20255	-3.61801	-4.28927	-4.63326	-4.0646	-3.7193	-3.24862	-3.5658	-2.02727	-2.03876	-2.81281	-3.54848	-4.65561	-4.58116	-3.94342	-3.7514
TGME49_208400	hypothetical protein	-3.28953	-2.56248	-3.18256	-3.55265	-3.32316	-3.75428	-3.54262	-3.40945	-3.74273	-3.10546	-3.51113	-3.27624	-3.29462	-3.35547	-3.32238	-3.2612	-3.47147	-3.58222	-3.29816	-2.99754	-3.51469	-2.78983	-2.84993	-3.27825	-3.15389	-3.28835	-3.52264	-3.41213	-3.47277	-3.16135
TGME49_251630	slc30a2 protein	-4.03631	-3.47847	-3.20315	-2.87269	-2.68798	-2.38564	-2.22479	-2.31271	-2.78942	-3.84154	-3.18681	-3.30991	-3.25859	-3.09465	-2.80436	-2.79625	-2.49302	-2.3886	-2.16445	-3.91891	-4.0567	-3.69065	-3.01257	-3.08091	-2.69137	-2.35205	-2.5263	-2.51566	-2.28492	-3.93115
TGME49_305260	hypothetical protein	-4.22662	-4.05904	-3.77543	-3.00224	-2.68605	-2.32392	-2.12223	-1.81635	-1.94416	-3.92125	-3.97729	-3.60783	-3.35591	-3.07639	-2.68675	-2.43777	-2.19568	-2.12247	-2.12136	-3.92649	-4.08534	-3.9016	-3.32654	-3.27745	-2.8346	-2.33012	-2.43437	-2.11968	-2.20454	-3.9168
TGME49_203370	hypothetical protein	-2.27347	-3.02862	-3.74758	-4.04543	-4.44461	-4.45873	-4.46759	-4.52768	-4.50502	-3.05023	-2.78225	-3.67455	-3.94276	-3.96587	-4.02087	-4.05565	-4.05147	-4.15692	-4.22903	-2.7651	-2.78268	-1.95994	-3.75222	-4.30038	-4.20559	-4.64619	-4.15264	-4.28083	-4.19609	-3.0627
TGME49_214620	hypoxia- inducible factor prolyl hydroxylase (phd2), putative	-3.453	-2.91208	-3.21184	-2.63003	-2.47553	-2.62635	-2.91787	-3.18199	-3.47004	-3.77792	-2.68711	-2.92919	-2.96149	-2.74827	-2.6654	-2.96597	-3.15088	-3.29327	-3.62052	-3.77774	-2.70311	-2.91439	-3.0041	-3.33485	-3.11358	-2.98404	-3.42235	-3.48464	-3.26334	-3.85707
TGME49_297160	hypothetical protein	-4.03181	-2.3116	-2.20871	-2.55674	-3.22987	-3.76361	-3.83207	-3.38601	-2.67822	-3.97273	-2.38782	-2.07649	-2.47153	-2.74282	-3.10832	-3.53348	-4.08621	-4.57069	-3.84496	-3.98707	-4.23183	-3.76172	-1.6471	-2.01448	-2.46576	-3.39163	-4.44768	-4.21333	-3.16066	-4.00672
TGME49_230450	bifunctional GMP synthase/glutamine amidotransferase protein	-3.77752	-3.70665	-4.37578	-4.41097	-4.45337	-4.35876	-4.33935	-4.24092	-4.4255	-2.0809	-4.1622	-4.6476	-4.89294	-4.86827	-5.12193	-5.18556	-4.53061	-4.29058	-4.70672	-2.30416	-3.49871	-3.8636	-4.44075	-4.55446	-4.74089	-4.44302	-3.07092	-3.50013	-4.12162	-2.17088
TGME49_238010	ribosomal protein RPL23A	-2.32784	-3.22996	-3.69402	-3.34757	-3.57671	-3.64189	-3.85712	-3.9811	-4.14456	-3.35453	-2.94432	-3.38019	-3.28635	-3.20156	-3.1078	-3.15846	-3.14235	-3.49159	-3.64778	-3.22164	-2.474	-2.31546	-3.83604	-3.93832	-3.77926	-3.76338	-3.83473	-3.67108	-3.51886	-3.5221
TGME49_242290	proteasome subunit alpha1, putative	-2.94913	-4.66968	-5.30108	-5.15258	-5.19706	-4.46637	-4.10057	-3.98162	-4.54007	-2.14623	-4.77969	-5.10964	-5.14802	-5.2499	-5.23093	-4.99319	-4.12914	-3.35127	-2.98401	-2.35691	-3.0159	-3.97201	-5.73569	-5.25949	-5.30793	-4.79191	-2.96582	-2.98404	-3.61094	-2.30326
TGME49_232680	hypothetical protein	-2.70446	-2.89706	-3.14058	-3.35462	-3.5775	-3.73902	-3.70454	-3.86809	-3.63383	-3.33097	-2.95795	-2.86348	-2.84881	-2.97654	-3.39579	-3.8908	-4.30619	-3.7003	-3.37335	-3.21961	-2.47541	-2.74898	-3.42344	-3.4705	-3.31021	-3.68399	-3.91174	-4.05777	-4.15397	-3.42428
TGME49_228660	Sec7 domain-containing protein	-3.26232	-3.22426	-3.14534	-3.10215	-2.49504	-3.24748	-3.29029	-3.592	-3.85307	-3.19204	-3.2225	-3.30241	-3.50648	-3.41936	-3.39779	-3.38974	-3.3086	-2.96453	-2.69188	-3.16696	-3.16455	-2.93911	-3.44699	-3.68999	-3.67835	-3.37702	-3.17894	-3.11604	-3.30357	-3.02943
TGME49_269442	calmodulin, putative	-4.31949	-4.39197	-2.86087	-2.18608	-2.31045	-2.34745	-2.45579	-2.48398	-2.71373	-3.94877	-4.59822	-3.63948	-2.93754	-2.6662	-2.53575	-2.31474	-2.16197	-2.29372	-2.45206	-3.96901	-3.69046	-4.14482	-3.78761	-2.98874	-2.23844	-2.1258	-2.44418	-2.72134	-3.06859	-3.92037
TGME49_210730	ATP-dependent hsl protease ATP-binding subunit hslU, putative	-3.4914	-2.72707	-2.33182	-2.8922	-3.37995	-3.98033	-3.93798	-3.4861	-2.83132	-3.51923	-3.0459	-2.1784	-2.41577	-2.86073	-3.15122	-3.50833	-4.2252	-4.17237	-3.14069	-3.60517	-3.65318	-3.84688	-2.36219	-1.93342	-2.74034	-3.17273	-4.16988	-4.1256	-3.5118	-3.44799
TGME49_213067	hypothetical protein	-3.35791	-2.68119	-2.59659	-2.5266	-2.93351	-3.2665	-3.47875	-3.30753	-3.16446	-3.94059	-2.87283	-2.84441	-2.65359	-2.66987	-2.79116	-2.83714	-2.97521	-3.19711	-3.22515	-3.92523	-3.62764	-3.01708	-2.2534	-2.40092	-2.72945	-2.90542	-3.71436	-3.61387	-3.07988	-4.01007
TGME49_209985	cAMP-dependent protein kinase	-3.62043	-3.58362	-2.11983	-2.75671	-3.50289	-3.73399	-3.62978	-2.96499	-2.22979	-3.62064	-3.89109	-1.68129	-2.06883	-2.61387	-2.93802	-3.4163	-4.09187	-4.40487	-4.01025	-3.81351	-3.45626	-3.5454	-2.97958	-1.75879	-2.67986	-3.19646	-4.05298	-3.82031	-2.93617	-3.66131
TGME49_236140	hypothetical protein	-3.45184	-2.9876	-2.46714	-3.00007	-3.40344	-3.67145	-3.37192	-3.16617	-2.71305	-3.5115	-2.79348	-2.25533	-2.58977	-2.92825	-3.21663	-3.50566	-4.03718	-4.08098	-3.8676	-3.55524	-3.38379	-3.3868	-2.29797	-2.24173	-2.8037	-3.26541	-4.12311	-4.05312	-3.03146	-3.6786
TGME49_227650	microtubule-associated protein RP/EB family, putative	-2.52154	-2.58656	-3.74699	-3.70745	-3.79551	-3.89318	-3.83908	-3.83779	-4.02426	-3.31609	-2.81286	-3.56689	-3.62105	-3.54633	-3.61163	-3.84789	-3.87886	-3.76159	-3.76095	-2.93083	-2.68731	-2.95096	-3.4872	-3.89736	-3.46145	-3.92457	-3.70392	-3.65855	-3.75588	-3.05485
TGME49_293730	DHHC zinc finger domain-containing protein	-4.27193	-4.57519	-3.42238	-2.84305	-2.39544	-2.01948	-1.97133	-2.18072	-2.39512	-4.01476	-4.29628	-3.46938	-2.96413	-2.69264	-2.45558	-2.33211	-2.09965	-2.34661	-2.92141	-3.97939	-4.10357	-4.19645	-3.53493	-3.04561	-2.3572	-1.96973	-2.33219	-2.616	-2.51349	-3.97409
TGME49_267450	alpha-tubulin suppressor protein	-4.33886	-5.09491	-4.74188	-3.09998	-0.853406	-1.96726	-2.57461	-2.46579	-2.8792	-3.86793	-4.6803	-4.24383	-4.06217	-3.9287	-2.28741	-0.992996	-1.71495	-2.72835	-2.82807	-3.99343	-4.07588	-4.6162	-4.30733	-3.95141	-3.57406	-1.06202	-1.78301	-2.7048	-2.40378	-3.84624
TGME49_315670	HEAT repeat-containing protein	-3.44795	-2.95894	-3.23169	-3.53899	-3.62499	-3.11598	-2.79697	-2.93668	-2.77873	-3.27022	-3.26228	-3.61583	-3.83769	-3.86472	-3.8775	-3.78067	-3.41395	-2.72424	-2.76544	-2.9785	-3.66633	-3.50821	-3.6869	-3.84225	-4.05001	-3.77649	-2.80763	-2.47623	-2.95249	-2.75562
TGME49_229030	hypothetical protein	-3.3715	-3.152	-3.41529	-2.77821	-2.52508	-2.33528	-2.6957	-2.92309	-3.1331	-3.89664	-2.94852	-3.10433	-3.0807	-2.83989	-2.52712	-2.55049	-2.44563	-3.04846	-3.2956	-3.93095	-4.31848	-3.48378	-2.72835	-2.71808	-2.40502	-2.15221	-2.56148	-3.18209	-2.94412	-4.00564
TGME49_267050	hydrolase, alpha/beta fold family protein	-2.90406	-2.45464	-2.94788	-3.28327	-3.72898	-3.59097	-3.43621	-3.58855	-3.69082	-3.62264	-2.54643	-3.08447	-3.28839	-3.29635	-3.41301	-3.70337	-3.5893	-3.38843	-3.7034	-3.28683	-3.44839	-2.89733	-2.91247	-3.17882	-3.50906	-3.68162	-3.35042	-3.2145	-3.42084	-3.07458
TGME49_297830	hypothetical protein	-3.26769	-2.72668	-2.69319	-3.06402	-3.11638	-3.24249	-3.35299	-3.56379	-3.11822	-3.61806	-2.65223	-2.72393	-2.87205	-2.90112	-3.06776	-3.3229	-3.47133	-3.72151	-3.69586	-3.55277	-3.0335	-2.84714	-2.76538	-3.07025	-3.17363	-3.37888	-3.77263	-3.91642	-3.53033	-3.3656
TGME49_315780	myosin regulatory light chain, putative	-3.47144	-2.82402	-2.08335	-1.89989	-3.07809	-4.35502	-4.43095	-4.31961	-3.51194	-3.97629	-3.51924	-2.46466	-2.00042	-2.13357	-2.55815	-2.91473	-3.97096	-4.44042	-3.97447	-3.94232	-2.95725	-2.99785	-3.27925	-2.88462	-2.33756	-2.53271	-3.6745	-4.00686	-3.65722	-3.94377
TGME49_236570	lysine decarboxylase family protein	-4.10577	-4.51954	-5.21908	-5.41519	-5.43042	-5.36039	-5.48187	-5.11678	-5.40428	-1.76238	-4.80293	-5.06072	-5.31664	-5.47643	-5.6102	-5.3749	-4.98055	-4.51581	-5.15833	-2.19344	-3.82339	-4.46407	-5.02553	-4.91873	-5.18472	-4.59858	-2.91394	-3.53105	-3.89913	-1.99111
TGME49_288210	PUL domain-containing protein	-3.44953	-3.31739	-3.54234	-3.81113	-3.78248	-3.49776	-3.37868	-3.49078	-3.59636	-2.64243	-3.51759	-3.90722	-4.06305	-4.24097	-4.2337	-4.27609	-4.02003	-3.39657	-3.12191	-2.65204	-3.63264	-3.66991	-3.79996	-4.13109	-4.39233	-4.2533	-3.02638	-3.04567	-3.46404	-2.38459
TGME49_225330	hypothetical protein	-3.5624	-3.74858	-2.70355	-2.4679	-2.02595	-3.25549	-3.40611	-2.97007	-2.69068	-3.71479	-4.14002	-2.30528	-2.34146	-2.79766	-2.43948	-2.19391	-3.09051	-3.79475	-3.39858	-3.86419	-3.7349	-3.9667	-3.33757	-2.02982	-2.50583	-2.22434	-3.14034	-3.53214	-2.55328	-3.80319
TGME49_220600	hypothetical protein	-4.14013	-4.38068	-3.61726	-3.06848	-2.54793	-2.31759	-1.96734	-1.76633	-2.38005	-3.9357	-4.04305	-3.57047	-3.32819	-2.97748	-2.5906	-2.42314	-2.2521	-2.25664	-1.92755	-3.96058	-4.2839	-4.39958	-3.64703	-3.288	-2.71183	-2.08033	-2.26231	-2.14309	-1.95795	-3.94418
TGME49_277000	transport protein Sec24, putative	-3.01669	-2.65038	-2.66227	-3.13333	-3.44659	-3.63369	-3.57747	-3.68771	-3.5428	-3.58744	-2.61205	-3.07444	-3.06768	-3.24418	-3.20331	-3.61963	-3.61514	-3.81754	-4.12663	-3.25918	-2.77895	-2.89675	-3.16646	-3.60466	-3.59358	-3.84149	-3.45202	-3.73849	-3.62389	-3.15631
TGME49_219150	zinc finger, zz type domain-containing protein	-2.13993	-3.24868	-4.03875	-4.26954	-4.63342	-5.14581	-5.02292	-5.12101	-5.17574	-2.90244	-3.07755	-3.82728	-3.9034	-4.08137	-4.10414	-4.17364	-4.03531	-3.85579	-4.37	-2.6794	-2.67414	-2.02744	-3.51087	-4.13351	-4.33436	-4.61891	-4.16968	-4.24547	-4.58866	-3.14483
TGME49_272520	hypothetical protein	-4.29153	-4.39458	-3.14927	-2.31359	-2.20787	-2.15799	-2.40083	-2.44466	-2.41745	-4.0115	-4.51556	-3.44704	-2.84552	-2.55613	-2.41194	-2.24088	-2.01765	-2.5739	-3.10495	-3.9927	-3.94643	-4.34406	-3.7609	-3.04915	-2.25177	-1.86995	-2.25852	-2.85675	-2.52755	-4.01309
TGME49_227450	hydrolase, NUDIX family protein	-2.67935	-2.69985	-2.96984	-3.32657	-3.7231	-3.78553	-3.70713	-3.53777	-3.80573	-3.55943	-2.39693	-2.92589	-3.08955	-3.10746	-3.21691	-3.27205	-3.83536	-3.94465	-3.87335	-3.43659	-2.64766	-2.56736	-3.21194	-3.29495	-3.40709	-3.68556	-4.17322	-3.92785	-4.01848	-3.4107
TGME49_279320	hypothetical protein	-2.84396	-3.04325	-2.83444	-3.26259	-3.34426	-3.5768	-3.58381	-3.81194	-3.77767	-3.36498	-2.49819	-3.18023	-3.20012	-3.17982	-3.43095	-3.49161	-3.51659	-3.58864	-3.57874	-3.33273	-2.53304	-2.66453	-3.41617	-3.6725	-3.62397	-3.77729	-4.01416	-3.61411	-3.44504	-3.38833
TGME49_304740	rhoptry kinase family protein ROP35	-3.35934	-3.13976	-2.32696	-2.43534	-2.91533	-3.43516	-3.51739	-3.22684	-2.92239	-3.94814	-3.01303	-2.73949	-2.44742	-2.5247	-2.77175	-2.84062	-3.20289	-3.37546	-3.30759	-3.93203	-2.95699	-2.55719	-2.66222	-2.7261	-2.87349	-3.2961	-4.29751	-4.15729	-3.78925	-3.86139
TGME49_247590	methyltransferase domain-containing protein	-3.85105	-2.35532	-2.16096	-2.76799	-3.36506	-3.75156	-3.73643	-3.37318	-2.65988	-3.98839	-2.43613	-2.10973	-2.5603	-2.79089	-3.08288	-3.33426	-3.89486	-4.16532	-3.844	-3.97572	-3.8656	-3.54004	-1.7681	-2.10651	-2.71902	-3.30058	-4.01637	-4.23383	-3.46228	-3.90019
TGME49_293320	hypothetical protein	-2.92353	-2.85135	-2.92275	-3.49223	-3.80825	-3.86513	-3.88009	-3.8539	-3.7538	-3.13596	-2.88207	-3.08782	-3.33996	-3.47953	-3.77929	-4.25966	-4.15602	-4.15402	-3.85254	-2.92724	-2.51499	-2.85302	-3.4505	-3.77008	-3.90529	-4.2154	-3.86718	-4.18938	-4.37104	-3.01343
TGME49_320170	SAG-related sequence SRS16E	-4.33637	-4.63288	-3.90108	-2.98818	-2.40182	-2.34421	-2.24018	-1.67468	-1.65991	-3.9521	-4.63783	-4.18101	-3.61243	-3.30014	-2.85098	-2.44064	-2.08246	-1.91755	-1.52992	-3.89845	-4.29252	-4.43714	-4.30147	-3.59571	-3.06063	-2.30295	-2.31327	-1.77862	-1.38984	-3.93021
TGME49_306460	bromodomain-containing protein	-2.69437	-2.49146	-3.12701	-3.35181	-3.65164	-3.87787	-3.97493	-4.08825	-3.92023	-3.45973	-2.83006	-2.8795	-2.78344	-2.80051	-3.05132	-3.3769	-3.5335	-3.61201	-3.64196	-3.47926	-2.59736	-2.81526	-3.24732	-3.36357	-3.00254	-3.23123	-3.90959	-3.98722	-3.96564	-3.56539
TGME49_212130	phospholipase, patatin family protein	-3.78891	-3.46702	-3.1316	-2.83098	-2.36989	-2.13474	-2.43401	-2.86596	-2.97299	-3.93149	-2.90848	-3.14854	-3.12329	-2.88782	-2.5825	-2.46684	-2.42832	-2.98074	-3.49976	-3.91531	-3.98176	-3.49742	-2.84477	-2.86554	-2.60137	-2.29142	-2.62728	-2.92895	-2.84552	-3.87992
TGME49_271470	hypothetical protein	-3.73648	-3.97516	-3.22901	-2.92833	-2.18581	-2.23407	-2.54743	-2.86958	-2.77855	-3.67412	-3.97503	-3.78845	-3.4244	-3.29587	-3.07612	-2.48546	-1.79143	-2.14044	-2.77834	-3.73134	-2.99869	-3.38155	-3.46977	-3.09662	-2.91465	-2.67643	-2.77295	-3.0224	-2.98705	-3.79262
TGME49_246720	hypothetical protein	-3.82802	-3.19828	-2.36224	-2.04165	-2.93317	-4.25806	-4.2341	-3.87487	-2.91955	-3.38075	-3.59122	-2.78811	-2.3235	-2.29167	-2.67681	-3.02045	-3.7353	-4.29473	-4.06609	-3.54192	-3.43968	-3.96111	-3.59072	-3.04785	-2.33008	-2.53599	-3.42342	-3.70977	-3.27077	-3.13785
TGME49_211290	rhoptry protein ROP15	-4.17535	-4.1094	-2.19318	-2.54024	-3.25289	-3.74333	-3.65986	-3.20963	-2.97609	-3.05521	-4.36469	-1.91817	-1.8471	-2.42849	-2.8353	-3.01851	-3.98814	-4.62529	-4.38395	-3.79891	-3.72928	-3.82797	-3.32242	-1.58272	-2.336	-2.62012	-3.8807	-4.26699	-3.11508	-3.71597
TGME49_294930	leucine rich repeat-containing protein	-2.54658	-2.44964	-3.35134	-3.42185	-3.67877	-3.92876	-3.9066	-4.07041	-4.02171	-3.54904	-2.60991	-3.05449	-2.93892	-2.94689	-3.20488	-3.36179	-3.64276	-3.76432	-3.86753	-3.39276	-2.83822	-2.19845	-3.19111	-3.4817	-3.2601	-3.58688	-4.01473	-4.08222	-4.01669	-3.52604
TGME49_280410	3'5'-cyclic nucleotide phosphodiesterase domain-containing protein	-4.28801	-4.45259	-3.41575	-3.10704	-2.60191	-2.18739	-2.04591	-2.00618	-1.88544	-3.99568	-3.96107	-3.44638	-3.15329	-2.95942	-2.60452	-2.47053	-2.20638	-2.27941	-2.23425	-3.95723	-4.26501	-3.98998	-3.15978	-3.02591	-2.76192	-2.15499	-2.39362	-2.26802	-2.28701	-3.99162
TGME49_268760	hypothetical protein	-4.23645	-4.78194	-3.19435	-3.36999	-3.21486	-2.25857	-1.77282	-1.45699	-3.36755	-3.8548	-4.70257	-2.60156	-2.52255	-2.90619	-3.04375	-2.83983	-2.7362	-2.44374	-2.01415	-3.88811	-3.87723	-4.185	-3.9291	-2.13716	-2.97222	-2.57038	-2.72479	-2.27603	-2.12682	-3.87312
TGME49_230400	hypothetical protein	-3.22229	-2.96588	-3.06881	-3.24466	-3.4189	-3.20952	-3.1669	-3.29842	-3.26824	-3.28197	-2.96914	-3.19748	-3.37152	-3.5221	-3.51293	-3.63248	-3.58055	-2.93813	-2.68479	-3.20964	-3.45078	-3.29225	-3.25693	-3.55447	-3.73496	-3.56637	-3.25937	-2.59754	-2.90386	-2.97621
TGME49_286590	microtubule associated protein SPM2	-1.92514	-4.09531	-3.73619	-2.99668	-3.43546	-3.86769	-3.93625	-3.82586	-3.25965	-4.02329	-1.39265	-3.76536	-3.55912	-3.18738	-3.29865	-3.56031	-4.1951	-4.46959	-4.67661	-3.967	-1.73041	-3.48636	-4.53934	-3.98286	-3.30068	-3.23373	-4.37722	-4.52478	-4.21216	-4.03399
TGME49_205558	NAC domain-containing protein	-3.75307	-4.40483	-5.03786	-5.26781	-5.22989	-4.67345	-4.48705	-4.43265	-4.8372	-1.90473	-5.10011	-5.45888	-5.55898	-5.65277	-5.65188	-5.29528	-4.29974	-3.64327	-3.71066	-2.24931	-3.65634	-4.10597	-4.88826	-5.01328	-5.28076	-4.63836	-2.81367	-2.9782	-4.02964	-2.13995
TGME49_251620	flap structure-specific endonuclease 1, putative	-2.7185	-2.80864	-3.71024	-3.93082	-4.1263	-4.3607	-4.40351	-4.27065	-4.3592	-2.80916	-3.458	-3.80009	-3.9031	-4.03194	-4.24789	-4.28546	-4.18837	-4.1132	-4.31875	-2.5809	-3.15734	-2.92957	-3.66626	-3.96391	-3.9873	-4.07089	-3.41812	-3.61854	-3.62514	-2.65555
TGME49_219860	replication licensing factor, putative	-3.20467	-3.02364	-3.34474	-3.82856	-3.86026	-3.68274	-3.60701	-3.92071	-3.89717	-2.75418	-3.3282	-3.78837	-3.8837	-3.9331	-3.89902	-3.98553	-3.91478	-3.57863	-3.30729	-2.73379	-3.77268	-3.49823	-3.28171	-3.40123	-3.30059	-3.39433	-3.1978	-3.06622	-3.15139	-2.76359
TGME49_286440	malic enzyme	-1.90133	-3.67188	-4.46765	-4.52511	-4.79775	-4.99347	-5.09061	-4.95112	-5.13255	-3.01001	-2.78449	-4.01712	-3.99751	-4.3327	-4.79104	-5.17406	-4.97305	-4.79742	-4.76286	-2.57131	-2.024	-2.86331	-4.32306	-4.34799	-4.37335	-4.6575	-4.12284	-4.20698	-4.55069	-3.20651
TGME49_308920	splicing factor U2AF protein	-2.23464	-3.538	-4.13378	-4.29126	-3.98946	-3.98193	-4.15832	-4.39582	-4.56846	-2.94565	-3.54714	-4.02749	-4.26122	-4.50457	-4.88689	-5.10001	-4.79654	-4.80741	-5.19984	-2.40468	-2.60905	-2.60776	-3.99873	-4.33613	-4.50304	-4.67062	-3.68852	-3.88607	-4.08006	-2.83198
TGME49_234930	SAG-related sequence SRS43	-4.39925	-4.81229	-4.05781	-3.14048	-2.62235	-2.34589	-2.10346	-1.52117	-1.55515	-3.98258	-4.64361	-4.10611	-3.64311	-3.28126	-2.88475	-2.41002	-1.99898	-1.80066	-1.71261	-3.94649	-4.43637	-4.98019	-4.40146	-3.91125	-3.13266	-2.29999	-2.12137	-1.69068	-1.21348	-3.98686
TGME49_268890	citrate synthase I	-3.34273	-3.45714	-2.53547	-3.03274	-3.70628	-4.00397	-3.93208	-3.51472	-2.75282	-3.0784	-2.94224	-2.05825	-2.45893	-2.85079	-3.12758	-3.46411	-4.23184	-4.56408	-3.89309	-3.59845	-3.47053	-3.40447	-2.356	-2.01418	-2.68166	-3.27948	-4.32379	-4.47555	-3.78493	-3.57166
TGME49_229140	MaoC family domain-containing protein	-2.64788	-3.51313	-4.28488	-4.25511	-4.16475	-3.83075	-3.70126	-3.87138	-3.99734	-2.69557	-3.811	-4.16851	-4.17056	-4.17091	-4.08267	-4.06037	-3.69118	-3.27658	-3.30072	-2.62537	-2.70688	-2.8958	-3.99187	-4.22367	-4.03184	-3.92689	-3.40974	-3.29318	-3.6515	-2.93762
TGME49_223140	tRNA binding domain-containing protein	-2.91831	-3.08302	-4.14642	-4.24962	-4.11811	-3.90427	-3.75738	-3.64055	-3.96658	-2.66073	-4.04397	-4.29332	-4.32955	-4.27087	-4.11253	-4.00926	-3.9099	-3.54971	-3.27889	-2.54254	-3.14374	-3.27914	-3.80969	-4.06899	-3.9391	-3.98415	-3.31662	-3.24836	-3.32562	-2.64199
TGME49_280730	cytosolic fe-s cluster assembling factor nbp35, putative	-3.91179	-2.58549	-2.3944	-2.5981	-2.96142	-3.22598	-3.28804	-3.04913	-2.88171	-3.95483	-2.52717	-2.19435	-2.46976	-2.65581	-2.89429	-3.36009	-3.84027	-4.12372	-4.22999	-3.97395	-3.98334	-3.43463	-1.96404	-2.13781	-2.70189	-3.0903	-3.68598	-3.72114	-2.94612	-3.99244
TGME49_215040	HEAT repeat-containing protein	-3.43509	-3.17174	-3.3026	-3.55121	-3.67652	-3.31781	-3.08433	-3.37358	-3.72946	-2.86141	-3.34748	-3.46787	-3.70146	-3.79362	-3.84015	-3.96777	-3.66193	-3.42283	-3.19943	-2.83072	-3.46499	-3.38007	-3.40829	-3.73928	-4.10386	-3.91737	-3.16375	-3.05201	-3.53871	-2.61832
TGME49_233890	hypothetical protein	-3.85596	-2.50354	-2.22437	-2.63937	-3.35877	-3.65672	-3.79281	-3.35863	-2.41052	-3.92414	-2.42904	-2.05213	-2.47065	-2.75247	-3.01733	-3.42271	-4.16331	-4.65329	-4.00774	-3.97138	-4.05728	-3.60228	-1.63697	-1.89251	-2.61801	-3.47906	-4.61423	-4.64879	-3.47573	-3.98622
TGME49_305450	acetyltransferase, GNAT family protein	-3.93167	-3.26746	-3.30393	-2.66116	-2.29366	-2.13063	-2.44449	-2.75475	-3.03792	-3.98374	-2.90182	-3.184	-3.13331	-2.90206	-2.5856	-2.5118	-2.35799	-2.90131	-3.60887	-3.92652	-3.78085	-3.36411	-2.92466	-2.92058	-2.68666	-2.27679	-2.60268	-2.9688	-2.86656	-3.93561
TGME49_247300	hypothetical protein	-3.20507	-2.62604	-2.88794	-3.37977	-3.75239	-3.34279	-3.19281	-3.59173	-3.7113	-3.34986	-2.95792	-3.36719	-3.60184	-3.58915	-3.61699	-3.84074	-3.74651	-3.17773	-3.35133	-3.0079	-3.51531	-3.22984	-3.34619	-3.77123	-3.91074	-3.87489	-3.07488	-2.96937	-3.17469	-2.7404
TGME49_214220	hypothetical protein	-4.33908	-4.20831	-3.10935	-2.14116	-2.34007	-2.21193	-2.32873	-2.47482	-2.76961	-4.00294	-4.52728	-3.51849	-2.86154	-2.62435	-2.43457	-2.40203	-2.03315	-2.39285	-2.86462	-3.98955	-4.34616	-4.51846	-3.82361	-3.09035	-2.10498	-1.62451	-2.26446	-2.83122	-2.6665	-4.03003
TGME49_278440	SWI2/SNF2 Brahma-like putative	-2.99021	-2.75036	-2.68772	-2.97368	-3.20657	-3.49022	-3.60003	-3.6906	-3.42195	-3.67207	-2.71623	-2.78249	-2.75477	-2.77425	-3.14288	-3.74112	-3.90198	-3.91356	-3.93042	-3.42277	-2.91118	-2.54734	-3.00642	-3.3429	-3.04888	-3.43691	-3.84944	-3.8168	-3.41579	-3.5424
TGME49_290920	oxidoreductase, 2OG-Fe(II) oxygenase family protein	-2.86712	-3.48646	-3.18169	-3.00733	-3.16846	-3.05038	-2.94437	-3.04529	-3.09088	-3.6232	-3.2117	-3.1844	-2.80042	-2.70032	-2.67853	-2.8416	-2.89131	-3.10203	-3.0214	-3.69585	-2.70167	-2.94001	-3.62542	-3.41933	-2.88301	-2.88752	-3.42224	-3.6882	-3.38778	-3.60603
TGME49_269200	crooked neck family 1 protein isoform 2, putative	-2.1233	-3.18104	-3.68553	-3.92397	-4.20581	-4.31628	-4.29237	-4.47575	-4.43247	-3.27325	-2.30379	-3.36266	-3.61687	-3.70619	-3.84886	-3.92707	-4.10012	-4.13116	-4.27304	-3.04859	-2.00316	-2.5206	-4.10333	-4.26746	-4.13061	-4.63196	-4.4319	-4.65014	-4.86843	-3.42982
TGME49_217220	zinc finger, C3HC4 type (RING finger) domain-containing protein	-2.51745	-2.67469	-3.543	-3.69643	-3.90526	-4.06866	-4.11549	-4.14818	-4.17865	-3.20954	-3.00367	-3.25032	-3.48739	-3.38842	-3.49953	-4.10549	-4.09634	-4.12196	-4.3607	-2.87904	-2.87528	-2.45216	-3.43199	-3.70654	-3.63158	-3.90629	-3.89659	-3.60502	-3.29858	-3.18006
TGME49_280400	hypothetical protein	-3.80362	-3.56829	-3.1576	-2.85757	-2.38196	-2.29305	-2.43276	-2.72341	-2.92358	-3.80216	-2.8472	-3.12023	-3.10586	-2.86931	-2.63241	-2.53525	-2.45333	-3.09591	-3.33166	-3.9141	-4.21349	-3.42866	-2.78139	-2.64365	-2.50434	-2.26404	-2.62428	-3.06755	-3.02515	-3.93312
TGME49_285180	hypothetical protein	-3.93973	-3.92021	-3.78153	-3.10391	-2.91973	-2.47474	-2.08465	-1.77193	-2.46577	-3.75129	-3.65628	-3.67358	-3.48579	-3.29434	-2.90954	-2.78485	-2.43941	-2.12573	-2.03118	-3.70927	-3.34749	-3.78489	-3.59048	-3.46402	-2.98856	-2.63768	-2.74879	-2.29427	-2.17382	-3.74921
TGME49_276140	ADP ribosylation factor ARF1	-3.27499	-2.54489	-3.00053	-3.09125	-3.37653	-3.24251	-2.93789	-2.81221	-3.02332	-3.83697	-2.50411	-2.77996	-3.18573	-3.04832	-3.01737	-3.44311	-3.47269	-3.20512	-3.42857	-3.61659	-3.49198	-2.92575	-2.76868	-3.34287	-3.32172	-3.61984	-3.12829	-2.8638	-2.35938	-3.47863
TGME49_247520	hypothetical protein	-3.76482	-3.27162	-1.60595	-2.50288	-3.38566	-4.35847	-4.33619	-3.97129	-3.57906	-3.69392	-3.8174	-1.87699	-1.90849	-2.45997	-2.87884	-3.2608	-4.30855	-4.72867	-3.96771	-3.8402	-3.3054	-3.39741	-3.53758	-1.65469	-2.52087	-3.00524	-4.2634	-3.85452	-2.97865	-3.82836
TGME49_211260	rhoptry kinase family protein ROP26 (incomplete catalytic triad)	-3.2894	-3.95535	-2.62838	-2.77481	-2.48686	-3.07051	-3.21074	-2.912	-2.5468	-3.74195	-3.91045	-2.2059	-2.27778	-2.73531	-2.60877	-2.44088	-2.96965	-3.7859	-3.77783	-3.88704	-3.25338	-3.32562	-3.42081	-1.89552	-2.64689	-2.54748	-3.52066	-4.02212	-3.09757	-3.90032
TGME49_257750	homocysteine s-methyltransferase domain-containing protein	-3.15718	-2.58702	-3.00829	-3.46252	-3.96257	-3.6306	-3.37418	-3.49459	-3.54591	-3.24565	-3.19439	-3.62598	-3.78749	-3.81578	-3.78007	-3.88584	-3.5604	-3.01437	-2.63056	-2.95566	-3.51885	-3.25068	-3.30804	-3.81672	-3.83921	-3.94573	-3.22178	-2.96273	-3.42337	-2.69465
TGME49_216730	MCM2/3/5 family protein	-3.25573	-2.92753	-3.30704	-3.77749	-4.00823	-3.77428	-3.7031	-3.95909	-3.84167	-2.74363	-3.27663	-3.62731	-3.8865	-3.95803	-4.0471	-4.11082	-4.01391	-3.61951	-3.31586	-2.73273	-3.61032	-3.46338	-3.58124	-3.72449	-4.03459	-4.03317	-3.41419	-3.40073	-3.45046	-2.42564
TGME49_310290	regulator of chromosome condensation (RCC1) repeat-containing protein	-3.4444	-3.0914	-2.43758	-2.78583	-3.30367	-3.52101	-3.54613	-3.35989	-2.53138	-3.57516	-2.79551	-2.18125	-2.33401	-2.66651	-2.94392	-2.98462	-3.82295	-4.31439	-4.1001	-3.89199	-3.35329	-3.2028	-2.23145	-2.1331	-2.65586	-3.16277	-4.24016	-4.32315	-3.50908	-3.92939
TGME49_239410	hypothetical protein	-2.66259	-2.59496	-3.18196	-3.3812	-3.76832	-3.87492	-3.85666	-4.18617	-3.96212	-3.38426	-3.04359	-2.84571	-2.88212	-2.97353	-3.28601	-3.47428	-3.68681	-3.82617	-3.69489	-3.24519	-2.73062	-2.57412	-3.44954	-3.57043	-3.62541	-3.55123	-3.73812	-3.80018	-3.76677	-3.24393
TGME49_233000	KOW motif domain-containing protein	-2.84938	-2.93335	-3.30307	-3.71014	-4.0863	-4.11249	-4.16491	-4.38427	-4.05895	-2.84731	-3.13235	-3.43843	-3.74281	-3.76962	-3.89734	-4.15555	-4.15263	-3.99002	-4.1024	-2.74439	-3.0551	-2.87788	-3.51513	-3.79883	-4.10833	-4.18736	-3.52584	-3.75794	-3.98041	-2.69066
TGME49_221200	CW-type Zinc Finger protein	-2.67994	-2.62093	-3.27917	-3.3139	-3.73656	-3.91718	-4.13553	-4.22263	-4.502	-3.23689	-2.91301	-3.06019	-3.09423	-3.08166	-3.61321	-4.41128	-4.24217	-4.08798	-4.13068	-3.00783	-3.10142	-2.35109	-3.0924	-3.50929	-3.32379	-3.5373	-3.84158	-3.73028	-3.76725	-3.2925
TGME49_245470	mitotic checkpoint protein, BUB3 family protein	-2.50661	-3.72987	-4.39958	-4.46654	-4.30465	-4.47898	-4.38769	-4.31723	-4.60821	-2.55151	-3.57661	-4.11905	-4.06916	-4.09582	-4.13185	-4.22344	-4.1546	-3.86376	-4.22151	-2.5537	-2.33437	-2.9337	-4.0653	-4.2941	-4.33718	-4.28888	-3.6751	-3.91568	-4.31207	-2.97138
TGME49_312050	small GTPase Rab2, putative	-4.01414	-3.70873	-3.42348	-2.93891	-2.52314	-2.3416	-2.1866	-2.06555	-2.50299	-3.94861	-3.55052	-3.39791	-3.19077	-3.05599	-2.73093	-2.39951	-2.29189	-2.32589	-2.36869	-3.94578	-3.99952	-3.71693	-3.07225	-3.12668	-2.79226	-2.38438	-2.58141	-2.35872	-2.14462	-3.95159
TGME49_225550	phosphatidylserine decarboxylase	-4.03377	-2.84288	-2.22473	-2.67674	-3.18773	-3.38949	-3.27675	-2.93003	-2.20045	-3.98347	-2.38218	-2.03706	-2.54013	-2.79153	-3.05776	-3.35763	-3.95381	-4.42619	-4.28162	-4.00369	-4.24668	-3.53705	-1.77086	-1.83729	-2.59085	-3.05822	-4.2466	-4.32861	-3.65546	-4.0079
TGME49_287980	FHA domain-containing protein	-3.80685	-4.03787	-3.89459	-3.48772	-2.98552	-2.43802	-2.11982	-1.96869	-2.14507	-3.62101	-4.0328	-3.82946	-3.62065	-3.41272	-3.00574	-2.76014	-2.37629	-2.12488	-1.84416	-3.5957	-3.78426	-3.52121	-2.43329	-2.7752	-3.04044	-3.09064	-3.13666	-2.66403	-2.72504	-3.67439
TGME49_224190	cation-transporting atpase family protein	-4.11947	-4.34074	-3.90533	-3.67578	-2.95092	-2.0699	-1.55602	-1.7936	-2.8188	-3.93672	-3.72124	-3.87657	-3.87802	-3.62748	-3.25456	-3.00526	-2.40083	-1.62226	-1.39295	-3.95223	-4.25028	-4.12594	-3.50263	-3.28533	-3.16196	-2.65368	-2.3773	-1.74391	-1.7813	-3.95983
TGME49_250700	hypothetical protein	-2.73204	-2.90525	-3.02035	-3.47491	-3.74501	-3.88348	-3.8283	-3.87449	-3.86183	-3.23658	-2.77261	-3.23517	-3.39999	-3.36812	-3.43824	-3.80852	-3.84513	-3.68622	-3.76537	-3.06466	-2.5653	-2.8895	-3.70247	-3.9218	-4.00955	-4.13707	-3.69678	-3.73919	-4.06962	-2.96949
TGME49_320690	gamma-soluble NSF attachment protein, putative	-3.32834	-2.82938	-3.2717	-3.46108	-3.51714	-2.95502	-2.63402	-2.43533	-3.39935	-3.5678	-2.93132	-3.30783	-3.42037	-3.36979	-3.35501	-3.42067	-2.93668	-2.46456	-2.34502	-3.52683	-3.36614	-3.27063	-3.33255	-3.52321	-3.62889	-3.32353	-2.82389	-2.46295	-2.69257	-3.29148
TGME49_314810	ribosomal protein RPL7	-2.50994	-3.19499	-3.63578	-3.14934	-3.38395	-3.41458	-3.62952	-3.73663	-4.00363	-3.35805	-3.00834	-3.39865	-3.25409	-3.21273	-3.04873	-3.10826	-2.95295	-3.40323	-3.76966	-3.24705	-2.45355	-2.30242	-3.58443	-3.83688	-3.726	-3.58238	-3.849	-4.14833	-4.50797	-3.50523
TGME49_224920	hypothetical protein	-4.01526	-3.72386	-3.05005	-2.82286	-2.19385	-2.0295	-2.2745	-2.89006	-3.08728	-3.96287	-2.88701	-3.1115	-3.12825	-2.89809	-2.57078	-2.52408	-2.50022	-2.92575	-3.19787	-3.95326	-4.15668	-3.40856	-2.85823	-2.81276	-2.57408	-2.23022	-2.57721	-2.97086	-2.68433	-3.94908
TGME49_205250	rhoptry protein ROP18	-3.6742	-3.84747	-2.28298	-2.69353	-2.66585	-2.99755	-3.35879	-3.13731	-2.57645	-3.65757	-3.92227	-2.06805	-2.17554	-2.6532	-2.68952	-2.62148	-3.13395	-4.11283	-3.88759	-3.87799	-3.38196	-3.43187	-3.1748	-1.73453	-2.60035	-2.91729	-3.61276	-4.11654	-3.09319	-3.84303
TGME49_239620	5'-nucleotidase, C-terminal domain-containing protein	-3.60197	-3.56648	-3.86174	-3.8405	-3.73963	-3.12678	-2.90088	-3.27887	-3.48481	-2.63969	-3.90083	-4.0506	-4.26378	-4.24335	-4.20952	-4.24107	-3.76091	-2.8315	-2.60416	-2.69939	-3.64826	-3.78644	-3.74103	-3.9452	-4.08069	-4.20333	-2.9326	-2.59499	-3.03727	-2.57475
TGME49_312530	splicing factor, CC1 family protein	-2.77013	-2.87313	-3.85239	-3.88645	-4.08977	-4.2192	-4.2776	-4.31176	-4.47867	-2.74471	-3.90857	-4.17938	-4.42783	-4.61081	-4.88771	-4.9459	-4.67365	-4.5786	-4.87543	-2.3616	-2.94914	-3.18742	-3.98586	-4.19271	-4.14709	-4.44826	-3.41945	-3.70135	-4.01467	-2.54418
TGME49_299060	sodium/hydrogen exchanger NHE2	-4.36245	-4.81799	-3.34894	-3.3704	-2.0202	-1.79489	-1.88922	-2.43137	-2.55922	-4.01916	-4.33118	-2.82065	-2.80864	-3.03841	-2.64334	-2.07452	-1.86953	-2.85686	-3.09027	-3.99989	-4.42988	-4.77965	-3.45531	-1.91469	-2.42488	-1.90343	-2.31216	-3.09363	-2.97322	-4.07169
TGME49_275460	hypothetical protein	-3.08984	-2.88786	-2.48091	-2.68879	-3.06007	-3.54062	-3.46895	-3.27504	-3.24968	-3.94968	-2.98174	-3.00634	-2.65806	-2.73355	-2.93205	-2.86873	-3.01512	-2.7744	-2.81935	-3.91657	-2.97373	-2.50054	-2.80069	-3.05745	-3.06765	-3.19128	-3.92379	-3.59318	-3.49331	-3.82218
TGME49_232000	hypothetical protein	-3.26649	-3.26741	-2.68986	-2.73875	-3.03932	-3.21052	-3.04247	-2.80498	-2.66527	-3.85837	-2.8769	-2.77989	-2.50509	-2.61236	-2.79921	-2.89071	-3.12805	-3.31197	-3.36027	-3.93509	-3.11645	-2.60429	-2.54877	-2.70467	-2.97295	-3.24065	-3.97767	-3.84136	-3.28625	-3.90702
TGME49_208320	polynucleotide kinase 3 phosphatase	-2.81613	-3.30643	-3.51656	-3.53631	-3.34174	-3.27343	-3.01393	-2.86117	-2.96985	-3.41762	-3.21899	-3.35888	-3.16013	-3.0889	-3.11919	-3.15185	-3.11685	-3.50838	-3.08046	-3.2239	-2.91519	-2.88737	-3.46518	-3.64403	-3.49884	-3.37082	-3.44821	-3.25923	-3.07319	-3.20914
TGME49_248460	ubiquitin, putative	-4.37001	-4.48849	-3.99699	-3.18914	-2.769	-2.25607	-1.99278	-1.63747	-1.7308	-3.95439	-4.20795	-3.73936	-3.36437	-3.02276	-2.62178	-2.37729	-2.02706	-2.16695	-2.19054	-3.92667	-4.37875	-4.57991	-3.65603	-3.34949	-2.81353	-2.17403	-2.26689	-1.98666	-1.71793	-3.97
TGME49_240060	hypothetical protein	-2.89529	-3.1099	-2.59393	-2.70323	-3.21874	-3.59231	-3.55565	-3.07631	-2.96627	-3.9599	-2.40471	-2.95049	-2.67184	-2.76322	-2.88537	-3.07629	-3.46228	-3.36924	-3.2928	-3.94287	-2.4252	-2.61976	-3.28006	-3.29057	-3.17686	-3.49451	-4.17234	-3.84741	-3.61296	-3.8713
TGME49_305160	histone H2Ba	-3.50443	-1.18518	-3.86723	-3.73112	-4.00858	-4.21816	-4.39991	-4.5893	-4.4401	-3.75384	-3.15379	-2.64676	-2.70378	-2.69335	-2.84217	-3.26169	-3.24944	-3.87793	-3.71093	-3.5215	-3.5075	-2.94563	-2.55434	-3.06406	-2.57546	-2.80545	-3.70659	-3.53062	-3.72767	-3.60339
TGME49_269990	hypothetical protein	-3.80037	-3.74204	-3.5492	-3.46665	-3.09021	-2.51757	-2.15979	-2.20834	-2.2338	-3.60586	-3.88983	-3.80727	-3.73955	-3.59391	-3.3122	-3.03969	-2.76355	-2.06323	-1.33401	-3.57963	-3.39152	-3.30729	-3.55172	-3.84563	-3.70411	-2.98749	-2.81806	-2.21514	-2.50834	-3.36172
TGME49_219520	histone arginine methyltransferase PRMT1	-3.74098	-3.63246	-4.05978	-4.31593	-4.17946	-3.45779	-3.1372	-3.16141	-3.2894	-2.43816	-4.10512	-4.40821	-4.57113	-4.68181	-4.56381	-4.43375	-3.95006	-3.20385	-3.14368	-2.5064	-3.5127	-3.76934	-4.27744	-4.49112	-4.602	-4.29494	-2.95105	-2.86611	-3.23917	-2.37324
TGME49_240710	RNA recognition motif-containing protein	-2.41128	-2.88415	-3.29849	-3.65581	-4.16994	-4.30321	-4.36864	-4.46692	-4.47445	-3.1823	-2.75579	-3.32195	-3.51092	-3.60067	-3.75206	-4.00573	-4.05722	-4.10591	-4.02592	-2.91441	-2.34467	-2.75738	-3.86443	-4.05122	-4.03766	-3.97795	-3.88909	-4.08143	-3.98838	-3.13934
TGME49_251870	histone H2Bb	-3.12719	-1.84072	-3.28598	-3.32557	-3.54366	-3.75141	-3.84633	-3.79889	-3.89532	-3.69353	-3.09151	-2.88499	-2.83578	-2.66524	-3.00708	-3.60256	-3.29697	-3.78786	-3.88111	-3.37499	-3.50933	-2.88345	-2.43658	-3.15271	-2.65673	-3.14559	-3.50289	-3.68361	-4.05226	-3.51908
TGME49_318730	glycosyl transferase	-3.43643	-3.4555	-3.46234	-3.09698	-2.6773	-2.41532	-2.44656	-2.45839	-2.74141	-3.83298	-3.00893	-3.35847	-3.23499	-3.06057	-2.74473	-2.51229	-2.45274	-2.55485	-2.69771	-3.91363	-3.39689	-3.46136	-3.06384	-3.20979	-2.92983	-2.7139	-2.55935	-2.61736	-2.80858	-3.86543
TGME49_239930	beta-catenin family protein 1, putative	-2.93161	-2.41509	-2.92572	-3.41081	-3.99554	-4.15501	-4.1531	-4.20557	-3.95036	-3.24561	-2.92175	-3.43013	-3.70323	-3.6785	-3.92822	-4.10154	-4.12384	-4.00596	-4.16118	-2.80704	-3.50502	-3.09105	-3.11652	-3.45326	-3.88367	-3.85491	-3.3872	-3.70397	-3.72561	-2.64879
TGME49_219700	DNA replication licensing factor MCM4, putative	-3.1427	-2.96818	-3.34377	-3.7635	-3.95454	-3.65467	-3.58567	-3.90494	-3.94852	-2.80802	-3.37257	-3.76626	-3.97791	-4.16802	-4.16435	-4.31938	-4.14156	-3.50457	-3.41497	-2.66631	-3.46331	-3.45285	-3.48964	-3.76892	-4.14334	-4.13033	-3.28967	-3.24491	-3.62922	-2.5012
TGME49_290600	succinyl-CoA-synthetase alpha SCSA	-3.539	-3.55726	-2.5651	-3.22219	-4.19942	-4.65143	-4.34799	-3.47798	-2.61197	-2.79997	-3.4694	-2.087	-2.3182	-2.72659	-3.19624	-3.49251	-4.30594	-4.6024	-4.10084	-3.44258	-3.46037	-4.0051	-2.49455	-2.05422	-2.6374	-3.26464	-4.22851	-4.21724	-3.48246	-3.36981
TGME49_288030	hypothetical protein	-3.81325	-2.9068	-3.10566	-2.58401	-2.53105	-2.50855	-2.71868	-2.69442	-2.96017	-3.99757	-2.90324	-3.17261	-3.04451	-2.85964	-2.61095	-2.67173	-2.60075	-2.83703	-2.97628	-3.94073	-4.2831	-3.53223	-2.93987	-2.78137	-2.56974	-2.32832	-2.725	-2.66229	-2.38662	-3.92067
TGME49_255160	hypothetical protein	-4.11461	-3.37549	-2.35575	-1.72943	-2.61533	-3.58932	-3.65571	-3.33617	-2.40415	-3.96777	-3.99927	-2.62506	-2.00204	-1.97806	-2.26709	-2.692	-3.76982	-4.51884	-4.16363	-3.97923	-3.9762	-4.36023	-3.49758	-2.66452	-1.6743	-1.78817	-3.35674	-3.76651	-2.94509	-3.98055
TGME49_305560	Vps51/Vps67 protein	-3.02813	-2.86852	-3.04653	-3.12522	-3.06699	-3.20349	-3.33386	-3.53286	-3.50178	-3.4767	-2.96374	-3.19767	-3.36028	-3.26415	-3.2927	-3.65645	-3.36383	-3.21978	-3.28577	-3.19023	-2.87443	-2.94719	-3.30421	-3.42125	-3.52648	-3.65077	-3.47568	-3.27749	-3.41148	-3.20896
TGME49_249630	glutathione S-transferase, N-terminal domain-containing protein	-3.91886	-2.86871	-2.42166	-2.47736	-2.95634	-3.16448	-3.17998	-2.97981	-2.84789	-3.84893	-3.19566	-2.29931	-2.41543	-2.62276	-2.86637	-3.07034	-3.39688	-3.60184	-3.22422	-3.8644	-4.0743	-3.6726	-2.1845	-1.91508	-2.48013	-2.95324	-3.72748	-4.02446	-3.21162	-3.83602
TGME49_267590	hypothetical protein	-3.98548	-3.434	-3.23108	-2.67268	-2.31663	-2.21783	-2.45784	-2.57737	-2.72858	-3.97214	-2.86166	-3.09366	-3.16524	-2.88098	-2.55612	-2.47706	-2.45605	-2.99316	-3.36631	-3.95998	-4.26039	-3.01057	-2.38774	-2.64744	-2.68581	-2.42967	-2.88816	-3.25425	-3.13332	-3.99241
TGME49_263280	hypothetical protein	-4.03209	-2.15112	-2.17002	-2.48793	-3.33314	-4.05146	-4.01226	-3.48371	-2.91938	-4.03083	-2.52505	-2.18124	-2.44031	-2.6303	-3.04497	-3.24654	-3.87818	-4.26218	-3.85949	-3.99241	-4.34039	-3.64648	-1.82871	-1.91962	-2.36342	-3.13138	-4.24933	-4.22648	-3.17578	-4.02726
TGME49_209450	TLD protein	-3.02405	-3.07065	-3.24015	-3.36191	-3.28342	-3.06885	-2.98747	-2.9654	-3.07791	-3.49599	-3.49285	-3.55775	-3.31265	-3.17406	-3.04271	-2.84942	-2.68378	-2.6527	-2.5444	-3.43034	-3.06437	-2.99658	-3.35423	-3.50333	-3.31759	-3.14663	-3.15006	-2.93877	-2.96289	-3.39724
TGME49_216220	AP2 domain transcription factor AP2XI-5	-3.12773	-2.14245	-3.27805	-3.30032	-3.5282	-3.78303	-3.69804	-3.66491	-3.89384	-3.4165	-3.02052	-3.10506	-3.04779	-3.00567	-3.34409	-3.75488	-4.05065	-4.04529	-4.03453	-3.06758	-2.8119	-2.82853	-3.04278	-3.57413	-3.31115	-3.69593	-3.70193	-3.68074	-3.70215	-3.26758
TGME49_228200	vacuolar (h+)-atpase g subunit protein	-3.72483	-3.66133	-3.18446	-2.60626	-2.62296	-2.65906	-2.6596	-2.30576	-2.4193	-3.82889	-4.07215	-3.55001	-3.04533	-2.86146	-2.48332	-2.26848	-2.43059	-2.48932	-2.40754	-3.84188	-3.24352	-3.61419	-3.45968	-3.34122	-2.66449	-2.34178	-2.82858	-2.98792	-2.41869	-3.78011
TGME49_218920	proteasome subunit beta type, putative	-3.01141	-5.03293	-5.52991	-5.66014	-5.27961	-4.62398	-4.19973	-4.09041	-4.41913	-2.06774	-5.0197	-4.99907	-5.52565	-5.48234	-5.51925	-5.29248	-4.6106	-3.61936	-3.34979	-2.27422	-3.07252	-4.16268	-5.87547	-5.53191	-5.39788	-5.02856	-3.02455	-2.90777	-3.51853	-2.24502
TGME49_277790	hypothetical protein	-3.20971	-3.45707	-3.39204	-3.17483	-2.9431	-2.55714	-2.52054	-2.77413	-3.07994	-3.644	-3.55709	-3.36752	-3.31442	-3.10394	-2.86117	-2.7581	-2.51021	-2.44284	-2.35357	-3.66261	-3.14152	-2.96817	-3.10016	-3.16224	-3.1475	-3.05612	-3.12277	-3.02537	-3.08557	-3.59069
TGME49_230510	hypothetical protein	-3.85987	-2.97958	-3.22763	-2.62316	-2.39317	-2.3638	-2.7088	-2.70121	-2.84035	-3.9945	-2.91497	-3.10975	-3.13398	-2.8981	-2.65399	-2.47611	-2.37905	-2.91399	-3.33614	-3.94976	-4.33371	-3.62587	-2.82237	-2.75946	-2.54138	-2.24475	-2.41731	-2.8649	-2.70694	-3.98422
TGME49_245610	hypothetical protein	-3.20156	-3.77544	-3.63525	-3.13971	-3.05594	-2.89115	-2.63619	-2.22952	-2.36738	-3.61759	-3.48741	-3.59771	-3.2502	-3.01165	-2.85588	-2.77538	-2.60162	-2.51418	-2.37535	-3.61954	-2.78212	-2.77066	-3.75165	-3.73307	-3.21282	-2.86597	-3.40823	-3.18793	-2.68021	-3.63379
TGME49_211410	translation initiation factor sui1 protein	-2.43039	-2.90963	-3.67491	-3.85766	-4.03672	-3.93651	-3.87586	-3.92069	-4.1272	-3.1883	-3.34503	-3.73369	-3.6619	-3.68957	-3.72667	-3.7455	-3.76657	-3.42723	-3.23612	-2.8261	-2.90247	-2.66627	-3.7566	-4.04071	-3.90125	-3.89815	-3.47471	-3.2972	-3.16722	-3.00891
TGME49_201760	hypothetical protein	-3.54592	-3.58105	-2.15718	-1.85401	-2.8233	-4.11312	-4.17473	-3.59698	-2.44669	-3.9756	-2.99895	-2.61544	-2.18245	-2.14633	-2.50264	-2.89533	-3.95122	-4.78641	-4.1913	-3.97694	-3.27629	-3.98388	-3.68665	-2.78335	-1.93155	-1.95879	-3.4033	-3.82642	-2.94018	-4.00214
TGME49_215710	hypothetical protein	-3.89826	-2.67494	-2.27646	-2.71096	-3.17868	-3.51834	-3.3984	-2.89129	-2.47639	-3.94508	-2.56581	-2.16077	-2.61775	-2.81741	-2.90845	-2.97079	-3.6318	-4.20668	-3.94449	-3.94333	-4.0166	-3.4489	-1.81491	-1.92809	-2.55229	-3.27029	-4.47109	-4.38321	-3.48103	-3.96744
TGME49_304970	cell-cycle-associated protein kinase CDK, putative	-2.79143	-2.70121	-3.09805	-3.46086	-3.87857	-4.16554	-4.17582	-4.3189	-4.2874	-3.0896	-3.24643	-3.60266	-3.65876	-3.88383	-3.9962	-4.01919	-4.25641	-4.21863	-3.91871	-2.68906	-3.05031	-2.5311	-3.22757	-3.59165	-3.64714	-3.83289	-3.57287	-3.64134	-3.79172	-3.08372
TGME49_321410	hypothetical protein	-3.29713	-3.11308	-3.34189	-3.14001	-2.81103	-2.76175	-2.92762	-3.17105	-3.58341	-3.36324	-3.01834	-3.23569	-3.21288	-3.00677	-2.94468	-3.32606	-3.19288	-2.40445	-2.27932	-3.70689	-3.09799	-3.09514	-3.27663	-3.46164	-3.39251	-3.05466	-2.97346	-2.67389	-2.95863	-3.53621
TGME49_203540	RNA binding protein, putative	-2.65672	-2.99106	-3.16967	-3.54204	-3.65256	-3.9147	-3.80471	-3.89753	-3.73404	-3.21818	-2.74216	-3.16792	-3.30632	-3.3493	-3.46357	-3.80932	-3.93392	-3.71534	-3.41898	-3.11108	-2.54573	-2.93005	-3.26005	-3.71162	-3.68018	-4.07863	-3.8465	-3.68864	-3.54004	-3.21745
TGME49_319620	hypothetical protein	-3.85709	-3.79723	-3.3001	-3.03742	-2.5295	-2.38786	-2.22123	-2.40476	-2.73656	-3.73225	-3.71671	-3.47513	-3.27005	-2.96213	-2.71965	-2.54241	-2.39005	-2.19213	-2.14186	-3.9328	-3.84026	-3.61671	-3.10391	-3.25431	-2.82231	-2.41456	-2.62863	-2.35358	-2.29756	-3.90997
TGME49_264040	hypothetical protein	-3.9859	-1.98037	-2.25803	-2.62537	-3.51723	-4.00285	-4.04542	-3.62853	-2.89715	-4.04032	-2.31289	-1.96686	-2.48929	-2.77995	-3.19093	-3.51088	-4.11738	-4.66871	-4.73159	-4.0117	-4.39106	-3.41182	-1.61998	-1.81991	-2.58161	-3.22407	-4.69727	-4.60481	-3.75855	-4.06595
TGME49_289150	hypothetical protein	-3.73571	-2.84409	-2.86319	-2.66429	-2.53804	-2.72265	-2.92773	-2.93338	-3.07386	-3.89042	-2.95463	-2.9591	-2.80204	-2.71031	-2.67409	-2.55375	-2.7777	-3.22952	-3.26313	-3.90976	-3.45836	-3.23627	-2.77759	-2.84345	-2.55291	-2.56679	-3.05171	-3.49307	-3.19835	-3.82054
TGME49_310860	U5 snRNP-specific protein	-2.21382	-3.19348	-3.76576	-4.10929	-4.38111	-4.53849	-4.54962	-4.42257	-4.29462	-3.05771	-2.56763	-3.82627	-4.13645	-4.05137	-4.29679	-4.49446	-4.49816	-4.14121	-4.26235	-2.74756	-1.99156	-2.73591	-4.30957	-4.34241	-4.42082	-4.5235	-4.30263	-4.26577	-4.22452	-3.31975
TGME49_285510	hypothetical protein	-4.26989	-1.98539	-1.82706	-2.46629	-3.55445	-4.43983	-4.51567	-4.42344	-4.04883	-4.01964	-2.28108	-2.04529	-2.4793	-2.76738	-3.17704	-3.54447	-4.3293	-4.72173	-4.0827	-4.00948	-4.38148	-3.75153	-1.65255	-1.76431	-2.46666	-3.08828	-4.53919	-4.65037	-3.83915	-4.06404
TGME49_281930	SAG-related sequence SRS39	-4.38731	-4.75913	-4.03253	-3.09395	-2.67078	-2.36203	-2.14828	-1.54662	-1.52614	-3.95779	-4.7741	-4.30391	-3.72613	-3.34468	-2.86411	-2.41356	-2.01055	-1.82039	-1.49903	-3.94155	-4.07631	-4.62911	-4.09914	-3.89126	-3.1296	-2.38327	-2.28237	-1.84788	-1.24819	-3.92727
TGME49_209170	hypothetical protein	-3.07293	-3.45695	-2.47193	-2.73118	-3.02378	-3.38171	-3.54467	-3.26605	-2.77454	-3.76378	-3.70846	-2.15483	-2.23483	-2.73684	-2.83877	-2.99469	-3.37254	-3.96365	-3.82893	-3.69227	-3.06264	-3.53506	-3.21007	-1.93137	-2.56974	-3.00829	-3.80994	-4.02434	-3.01411	-3.88483
TGME49_217820	PCI domain-containing protein	-2.5167	-2.99204	-3.64117	-4.05657	-4.37957	-4.33076	-4.28165	-4.28663	-4.23291	-2.90494	-3.49116	-3.97837	-4.25947	-4.21644	-4.34426	-4.47772	-4.29158	-3.9671	-4.06882	-2.53373	-2.6813	-3.07751	-4.06466	-4.41383	-4.42258	-4.3725	-3.45623	-3.80534	-4.2971	-2.64956
TGME49_226600	syntaxin 5, putative	-3.37845	-2.79181	-3.25343	-2.94317	-2.94748	-2.63405	-2.59023	-2.71903	-3.31715	-3.93324	-2.82515	-3.33649	-3.38411	-3.10133	-2.89659	-2.88113	-2.66135	-2.30704	-2.62225	-3.8991	-3.92597	-3.34291	-3.11859	-3.11854	-2.87496	-2.57162	-2.5335	-2.31692	-2.70079	-3.89422
TGME49_227000	hypothetical protein	-3.97274	-3.38224	-2.03361	-1.7753	-2.78961	-3.76289	-3.74706	-3.87575	-2.98652	-3.95212	-3.8738	-2.56199	-2.04869	-2.06451	-2.45923	-2.69225	-3.69171	-4.34108	-3.80782	-3.94118	-3.75405	-4.19123	-3.24758	-2.61762	-1.85866	-2.1026	-3.24367	-3.58257	-3.04355	-3.92016
TGME49_264610	RNA recognition motif-containing protein	-2.4852	-3.31913	-4.5223	-5.06455	-5.21875	-5.46719	-5.72449	-5.52527	-5.5705	-2.41321	-3.78629	-4.53138	-4.76376	-4.85088	-5.03899	-4.94148	-4.41847	-4.56902	-4.99981	-2.34158	-2.48998	-3.12397	-4.23154	-4.84353	-4.94376	-5.06431	-3.40936	-3.83777	-4.25389	-2.6553
TGME49_265260	hypothetical protein	-3.79087	-4.05459	-4.26833	-4.13115	-3.39401	-2.71858	-2.31959	-2.27823	-2.5119	-2.95866	-4.79356	-4.96779	-4.77474	-4.81919	-4.51172	-3.9785	-3.14824	-1.7977	-1.32792	-3.00277	-3.62781	-4.14965	-4.21155	-3.75649	-4.1281	-4.09818	-3.09281	-1.57844	-2.54892	-3.0024
TGME49_295650	hypothetical protein	-3.8684	-3.03634	-3.02546	-2.6438	-2.48116	-2.49117	-2.63108	-2.71179	-3.01816	-3.94363	-2.96113	-3.11165	-3.14988	-2.9128	-2.62121	-2.62493	-2.61274	-2.92278	-2.93225	-3.86102	-4.04967	-3.42652	-2.88238	-2.93775	-2.61235	-2.39537	-2.84454	-3.01652	-2.5327	-3.67408
TGME49_225990	acyl transferase domain-containing protein	-4.12734	-4.57608	-4.03695	-2.87248	-1.98426	-2.00278	-2.66374	-3.0355	-2.67303	-3.24729	-4.3566	-4.55358	-3.85792	-3.61098	-3.21625	-2.50614	-1.45998	-1.79942	-2.86941	-3.72996	-3.06842	-3.71472	-3.87435	-3.31803	-2.83808	-2.86165	-2.43848	-2.73627	-3.39369	-3.59776
TGME49_295340	UV excision repair protein Rad23 protein	-4.1867	-5.00915	-5.28838	-5.41401	-5.1466	-4.56768	-4.24772	-4.23524	-4.56349	-1.81967	-5.154	-5.40168	-5.48796	-5.58229	-5.5183	-5.25076	-4.42332	-3.56727	-3.46484	-2.26266	-4.06033	-4.84438	-5.32841	-5.10171	-5.29136	-4.47379	-2.68978	-2.74688	-3.59274	-2.06118
TGME49_244880	DNA-directed RNA polymerase I RPA1	-2.34519	-3.45437	-3.70877	-3.99903	-3.7267	-3.81811	-3.8508	-4.17857	-4.0554	-3.08814	-3.19196	-3.6607	-3.73808	-3.66954	-3.41475	-3.25296	-3.48011	-3.57796	-3.8328	-2.89481	-2.63361	-2.73855	-3.397	-3.4408	-3.59102	-4.03637	-3.73336	-3.79368	-3.65259	-3.2493
TGME49_292130	ribosomal protein RPL13A	-2.44852	-3.66697	-3.88739	-3.4806	-3.38641	-3.34932	-3.52112	-3.72964	-3.89668	-3.17387	-2.90022	-3.30725	-3.26842	-3.17103	-3.08657	-3.05462	-2.92472	-3.38143	-3.69161	-3.32051	-2.43873	-2.39403	-3.47392	-3.75922	-3.57365	-3.75725	-3.77558	-4.14407	-4.88867	-3.51429
TGME49_233080	G-patch domain-containing protein	-2.43882	-2.69876	-3.22131	-3.42464	-3.87163	-4.11042	-4.2138	-4.59109	-4.43615	-3.38455	-2.87998	-3.27996	-3.31815	-3.37852	-3.38661	-3.47238	-3.7319	-3.84631	-4.04973	-3.03896	-2.86328	-2.77575	-3.276	-3.42012	-3.37969	-3.09099	-3.42428	-3.69559	-3.73801	-3.33217
TGME49_299080	VTC domain-containing protein	-3.94973	-3.30795	-2.98293	-2.59756	-2.43834	-2.40253	-2.45979	-2.72989	-3.17142	-3.90848	-3.17198	-3.12386	-3.15385	-3.02354	-2.72431	-2.6456	-2.66819	-2.64211	-2.49169	-3.84048	-3.74468	-3.63618	-2.98716	-3.0742	-2.81738	-2.35778	-2.67259	-2.64605	-2.47667	-3.83575
TGME49_300330	hypothetical protein	-2.53778	-2.82631	-3.2381	-3.65045	-4.04795	-4.20901	-4.05953	-4.16617	-4.15513	-3.19561	-3.00513	-3.3556	-3.57916	-3.64317	-3.87032	-4.14046	-4.25278	-3.9998	-3.84329	-2.81703	-2.46029	-2.59701	-3.5538	-3.85724	-3.98155	-4.30099	-3.94626	-4.20714	-4.15968	-3.13529
TGME49_217050	ADA2-A transcriptional co-activator SAGA component	-3.01168	-2.12523	-2.98179	-3.26159	-3.6158	-3.71836	-3.72884	-3.79798	-3.71246	-3.69185	-2.77658	-2.80989	-2.58993	-2.61536	-3.0016	-3.57594	-3.86248	-3.91563	-4.388	-3.49923	-3.23381	-2.37865	-2.93439	-2.8545	-2.63375	-3.29697	-4.12208	-4.29332	-3.94813	-3.63814
TGME49_218070	hypothetical protein	-2.33023	-2.88876	-3.27454	-3.5537	-3.75268	-3.93593	-4.09258	-4.179	-3.9889	-3.50182	-2.46286	-3.06385	-3.28602	-3.32617	-3.57845	-3.94942	-4.08411	-3.99768	-4.021	-3.15941	-2.62493	-2.08892	-3.4772	-3.74204	-3.89085	-4.17862	-4.12143	-4.17297	-4.1392	-3.38135
TGME49_286790	nuclear factor NF2	-2.0443	-2.86256	-4.01357	-3.98916	-4.58022	-4.68906	-4.72174	-4.5845	-4.78309	-3.31123	-2.62037	-3.6149	-3.54702	-3.65528	-4.03182	-4.64733	-4.65574	-4.33479	-4.73909	-2.80824	-2.15605	-2.26951	-3.91394	-4.16653	-4.0641	-4.57209	-4.5826	-4.52501	-4.8035	-3.44201
TGME49_316530	myosin heavy chain, putative	-2.55156	-3.17095	-3.6754	-3.89955	-3.918	-3.90732	-3.94432	-4.02082	-3.70055	-2.98922	-2.89744	-3.02608	-3.1949	-3.25522	-3.09853	-2.89888	-3.44675	-3.67569	-3.69019	-3.27634	-2.74658	-2.72514	-3.54927	-3.67379	-3.69544	-3.85605	-3.71908	-3.70103	-3.83889	-3.06046
TGME49_253650	DnaJ C terminal region domain-containing protein	-3.90049	-4.06241	-3.41257	-2.48175	-2.06079	-2.16313	-2.74017	-2.95546	-2.66488	-3.67428	-4.0629	-3.91464	-3.51741	-3.26527	-2.99106	-2.49063	-1.57122	-2.01438	-2.92534	-3.862	-3.23307	-3.8326	-3.67077	-3.0555	-2.66703	-2.79083	-2.57793	-2.74298	-2.89626	-3.68684
TGME49_213310	hypothetical protein	-3.53028	-3.23532	-3.08968	-3.45046	-3.33252	-2.98664	-2.65306	-2.81153	-2.72069	-3.34565	-2.55869	-2.02565	-2.46345	-2.77899	-3.21116	-3.67579	-4.14448	-4.33814	-4.0592	-3.83321	-3.85747	-3.35238	-1.85707	-2.04117	-2.67568	-3.37892	-4.50718	-4.26825	-3.49892	-3.83997
TGME49_265220	co-chaperone GrpE protein	-4.20086	-3.46441	-1.93665	-2.60659	-3.80761	-4.54511	-4.4623	-3.64508	-2.94131	-3.06628	-3.39159	-2.13358	-2.40957	-2.74194	-3.16894	-3.50666	-4.20534	-4.37281	-3.72815	-3.46106	-3.74237	-3.95184	-2.278	-1.95039	-2.65621	-3.31951	-4.25901	-4.39587	-3.49435	-3.37701
TGME49_261250	histone H2A1	-3.67959	-1.98309	-3.15372	-2.89983	-3.49953	-3.43344	-3.32063	-3.09087	-3.5837	-3.67507	-2.98763	-2.87678	-2.41802	-2.57871	-2.98338	-3.19052	-3.50628	-3.54443	-4.2159	-3.60575	-3.47876	-2.33252	-2.55698	-3.00699	-2.67756	-3.1236	-3.60751	-3.96432	-5.35552	-3.76587
TGME49_252360	rhoptry kinase family protein ROP24 (incomplete catalytic triad)	-3.48755	-3.81609	-2.34762	-2.67414	-2.67019	-3.2273	-3.47087	-3.08082	-2.4943	-3.68501	-3.84868	-2.05428	-2.15523	-2.59327	-2.76636	-2.85551	-3.11231	-4.07872	-3.87529	-3.8774	-3.27579	-3.43231	-3.008	-1.81981	-2.56202	-3.03918	-3.98139	-4.1128	-3.20837	-3.82013
TGME49_271760	seryl-tRNA synthetase (SerRS2)	-3.75793	-3.01633	-3.19633	-2.59604	-2.31029	-2.40738	-2.78678	-2.92585	-2.9548	-3.93323	-2.91781	-3.23027	-3.1435	-2.91811	-2.68833	-2.42989	-2.32658	-2.99133	-3.33264	-3.90143	-3.49361	-3.44087	-2.91398	-3.093	-2.75332	-2.49161	-2.73461	-3.05956	-2.86361	-3.76526
TGME49_246460	hypothetical protein	-3.50328	-3.49026	-3.51622	-3.1735	-2.62067	-2.34457	-2.27089	-2.42471	-3.20618	-3.78167	-2.81536	-3.23294	-3.2555	-3.0398	-3.05461	-3.22264	-3.23082	-2.77454	-2.45369	-3.6098	-3.1459	-3.25208	-3.26997	-3.22795	-3.05308	-2.74985	-3.00997	-2.64325	-3.00879	-3.72485
TGME49_225160	hypothetical protein	-3.26378	-2.94851	-2.49069	-2.40117	-3.16938	-3.4801	-3.44895	-3.15035	-3.0855	-3.93743	-2.87637	-2.76692	-2.48518	-2.62811	-2.77976	-2.98323	-3.15203	-3.30496	-3.32124	-3.93069	-2.98073	-2.7255	-2.76874	-2.84609	-2.68621	-3.24253	-3.94971	-3.7388	-3.36666	-3.94149
TGME49_258210	DNA-directed RNA polymerase II RPB2	-3.10684	-3.32982	-3.70318	-4.02927	-4.06181	-3.97854	-3.95778	-3.91509	-3.88162	-2.5493	-3.66756	-3.73584	-3.68667	-3.7762	-3.90887	-4.04446	-3.87276	-3.73377	-3.50632	-2.68443	-2.76094	-3.21611	-3.88483	-4.10515	-3.67735	-4.00593	-3.60813	-3.75286	-3.9333	-2.73578
TGME49_272380	hypothetical protein	-4.29853	-4.42503	-3.77677	-2.73256	-1.32593	-2.27451	-2.56478	-2.28315	-2.38564	-3.98352	-4.41853	-3.7324	-3.47045	-3.23165	-2.28863	-1.36484	-2.0138	-2.77921	-2.73537	-3.96964	-4.23109	-4.30362	-3.95253	-3.43721	-3.11194	-1.31873	-1.99225	-2.52287	-2.1409	-4.04078
TGME49_202770	RNA recognition motif-containing protein	-2.73651	-2.67562	-3.66527	-3.99317	-4.3171	-4.55777	-4.60491	-4.59368	-4.81071	-2.77534	-3.42962	-3.92593	-4.12002	-4.40106	-4.5511	-4.41075	-4.28653	-4.04735	-4.47433	-2.5236	-2.47894	-2.80143	-3.57021	-4.28973	-4.50689	-4.6428	-3.69588	-3.92416	-4.28475	-2.92621
TGME49_240220	hypothetical protein	-3.30199	-3.06441	-3.52038	-3.9045	-4.10629	-4.03295	-3.89101	-4.24256	-4.57061	-2.52406	-3.90945	-4.16851	-4.16801	-4.05274	-4.1283	-3.8982	-3.69643	-3.05753	-2.88873	-2.67575	-3.17126	-3.08196	-3.93207	-4.29988	-4.53287	-4.14664	-3.1908	-3.27343	-3.59388	-2.56413
TGME49_271810	lanp, putative	-4.30419	-5.17667	-5.62901	-5.78375	-5.72101	-5.66331	-5.90215	-5.52857	-5.98266	-1.66733	-4.39275	-4.0127	-4.37208	-4.73562	-4.8593	-4.89377	-4.76395	-4.60846	-4.91479	-2.32537	-4.19081	-4.90792	-5.04183	-5.08075	-5.50576	-4.747	-2.78243	-3.38818	-3.98056	-1.91349
TGME49_262980	hypothetical protein	-4.2289	-3.98993	-3.52351	-2.83323	-2.79419	-2.45595	-2.08266	-1.67827	-2.24356	-4.00124	-3.83423	-3.52456	-3.18126	-2.9238	-2.7007	-2.86261	-2.66157	-2.13969	-1.83605	-3.88585	-3.56125	-3.98746	-3.81852	-3.26676	-2.85234	-2.34185	-2.65591	-2.14709	-2.02319	-3.94438
TGME49_222400	hypothetical protein	-4.18991	-4.46659	-3.32167	-2.71246	-2.33186	-2.12317	-2.0759	-2.25256	-2.5082	-3.97896	-4.19865	-3.5187	-2.96468	-2.75924	-2.45475	-2.34961	-2.15424	-2.38553	-2.6849	-3.95973	-4.00893	-4.39199	-3.60997	-3.07223	-2.29176	-1.95547	-2.23963	-2.67138	-2.61401	-4.01305
TGME49_268650	chaperone clpB protein, putative	-3.44417	-2.8157	-2.42176	-2.94436	-3.70644	-3.96892	-3.90231	-3.33994	-2.63588	-3.43642	-3.07785	-2.08207	-2.40351	-2.78681	-3.12126	-3.3726	-4.17026	-4.50099	-3.82233	-3.59434	-3.44478	-3.61925	-2.50548	-2.12619	-2.78295	-3.30411	-4.10433	-4.07801	-3.55303	-3.38821
TGME49_214320	facilitative glucose transporter GT1	-4.3401	-4.68923	-3.75112	-3.26515	-2.65404	-2.17676	-1.78934	-1.71448	-2.09868	-4.02328	-4.09737	-3.56505	-3.23194	-2.94598	-2.66926	-2.50301	-2.20144	-2.15928	-2.00927	-3.97901	-4.42421	-4.51596	-3.60209	-3.21446	-2.63832	-2.11458	-2.25616	-1.94372	-2.16665	-4.06819
TGME49_316900	Sas10 C-terminal domain-containing protein	-2.58894	-3.06657	-3.90135	-3.9916	-4.30491	-4.43298	-4.39123	-4.25667	-4.20033	-2.76939	-3.07107	-3.85111	-3.87836	-3.96508	-4.05597	-4.04477	-4.10176	-4.37222	-4.44372	-2.66037	-3.08344	-2.43501	-3.10646	-3.36312	-3.72302	-3.80523	-3.98617	-3.90287	-3.84013	-3.06908
TGME49_247460	proliferating cell nuclear antigen PCNA1	-4.2315	-4.87264	-5.46041	-5.49505	-5.20779	-4.47014	-4.24547	-4.33033	-4.51037	-1.81349	-4.98639	-5.30163	-5.54974	-5.73706	-5.56832	-5.47263	-4.69502	-4.0787	-4.47557	-2.20312	-4.12591	-4.6054	-5.051	-5.10685	-5.34602	-4.52777	-2.96701	-3.23422	-3.70958	-1.95165
TGME49_221330	DNA gyrase/topoisomerase IV, A subunit domain-containing protein	-3.22297	-3.73919	-3.38774	-2.85833	-2.25318	-2.28568	-2.89503	-3.14049	-2.71244	-3.82455	-4.04444	-3.60014	-3.2334	-3.09434	-2.8535	-2.3866	-1.83094	-2.20673	-2.68095	-3.89308	-3.37258	-3.46238	-3.58427	-2.8141	-2.56906	-2.49815	-2.80086	-2.9477	-2.94112	-3.79998
TGME49_305980	pyruvate dehydrogenase complex subunit PDH-E3I	-3.72525	-4.26358	-3.83332	-2.79489	-1.96036	-2.04953	-2.73672	-3.01166	-2.53389	-3.56761	-4.53069	-3.8998	-3.5421	-3.28805	-3.07174	-2.43422	-1.53246	-1.93294	-2.89227	-3.82737	-3.05024	-3.88478	-3.90716	-3.16046	-2.74942	-2.63459	-2.45552	-2.73674	-2.98007	-3.80112
TGME49_216260	eukaryotic initiation factor-2B, gamma subunit, putative	-3.50767	-3.64195	-3.99751	-4.00934	-3.71361	-3.21788	-3.06178	-3.18941	-3.1411	-2.62005	-4.11635	-4.11282	-3.92352	-3.90527	-3.7789	-3.36584	-3.18769	-3.03312	-2.92996	-2.77238	-3.53685	-3.62624	-3.79968	-3.93646	-3.90538	-3.75648	-2.88556	-2.80238	-3.2367	-2.62513
TGME49_278030	hypothetical protein	-3.75271	-3.58927	-3.11172	-2.85893	-2.08839	-2.15558	-2.55529	-3.0597	-3.01706	-3.87824	-2.98543	-3.14247	-3.03631	-2.86795	-2.60505	-2.37539	-2.51219	-2.99642	-3.33919	-3.90981	-3.59899	-3.13294	-2.87946	-2.84193	-2.76345	-2.47558	-2.91546	-3.08597	-3.01497	-3.85237
TGME49_296010	phosphatidylinositol 3- and 4-kinase	-3.20553	-2.964	-3.0481	-3.26269	-3.25978	-3.09967	-2.86335	-3.16006	-3.22734	-3.48451	-3.11506	-3.26647	-3.39358	-3.50016	-3.49486	-3.474	-3.1605	-3.08684	-2.91735	-3.16103	-3.09069	-3.28594	-3.4438	-3.52013	-3.79102	-3.82569	-3.05035	-3.12674	-3.23348	-2.93686
TGME49_289190	tetratricopeptide repeat-containing protein	-3.25895	-2.89929	-3.18233	-3.50326	-3.47997	-3.18712	-3.15862	-3.42402	-3.45636	-3.14573	-3.17269	-3.5718	-3.81075	-3.82834	-3.8206	-3.83196	-3.56517	-3.22154	-2.871	-2.91016	-3.46801	-3.34245	-3.55591	-3.74957	-3.73393	-3.7809	-3.23596	-2.78355	-2.8747	-2.77549
TGME49_215980	hypothetical protein	-3.1937	-3.50626	-2.65284	-2.43081	-2.41881	-3.03592	-3.25833	-3.22122	-3.2962	-3.91714	-3.14097	-3.58903	-3.14837	-3.0532	-2.36048	-1.81876	-2.18001	-3.09986	-4.17709	-3.92966	-2.0599	-2.74747	-3.63891	-3.83643	-3.73655	-2.94643	-4.12712	-4.37907	-4.10253	-3.91631
TGME49_299780	hypothetical protein	-3.20626	-3.06746	-2.61463	-2.75458	-3.09472	-3.27596	-3.20005	-2.97381	-2.66789	-3.94308	-2.87184	-2.76987	-2.55688	-2.68824	-2.83689	-2.95339	-3.11862	-3.21355	-3.14568	-3.92055	-3.15624	-2.72967	-2.17464	-2.60937	-2.92149	-3.35066	-4.32152	-4.03874	-3.72412	-3.97475
TGME49_209190	ABC transporter transmembrane region domain-containing protein	-3.88668	-3.00758	-2.37831	-2.68827	-2.88608	-2.99288	-3.00154	-2.96168	-2.64021	-3.92719	-2.57012	-2.33572	-2.68102	-2.85262	-3.01546	-3.22548	-3.5575	-3.51413	-3.12536	-3.95283	-3.52937	-3.04569	-1.98001	-2.17986	-2.76653	-3.27439	-4.37887	-4.24223	-3.46653	-4.00455
TGME49_228190	eukaryotic initiation factor-3, subunit 5, putative	-2.47603	-2.98995	-3.63399	-4.13761	-4.37306	-4.35331	-4.31961	-4.2656	-4.22145	-2.93224	-3.35213	-3.8224	-4.13765	-4.19662	-4.28803	-4.53103	-4.10037	-3.9772	-3.99682	-2.5849	-2.67244	-3.10632	-4.09665	-4.29153	-4.53806	-4.64567	-3.38939	-3.67657	-4.15101	-2.66209
TGME49_213030	hypothetical protein	-3.37675	-3.26056	-3.29672	-3.90643	-4.53227	-5.0849	-5.11092	-4.89809	-4.76017	-2.3212	-3.64866	-4.18262	-4.43624	-4.57251	-4.66817	-4.6657	-4.65443	-4.54598	-5.03829	-2.40175	-3.06835	-4.12789	-4.43643	-4.59378	-4.75469	-4.54471	-3.24117	-3.38818	-4.09164	-2.2694
TGME49_315620	vacuolar ATP synthase subunit C, putative	-3.36383	-3.74857	-4.13404	-3.88777	-3.3867	-3.06715	-2.81958	-2.5363	-2.7695	-2.90613	-2.44896	-3.61694	-3.44625	-3.33025	-3.22558	-3.21159	-3.30003	-3.49937	-3.51318	-3.31829	-2.51544	-3.48389	-3.80519	-4.03059	-3.79606	-3.66683	-3.39668	-3.34441	-3.39632	-3.04595
TGME49_266090	hypothetical protein	-4.3316	-4.56229	-3.58279	-2.91329	-2.40137	-2.12036	-2.07838	-1.94061	-2.00194	-4.02829	-4.23579	-3.52449	-2.99942	-2.69033	-2.49558	-2.40064	-2.07292	-2.35343	-2.66634	-3.99311	-4.37157	-4.76151	-3.47108	-3.25317	-2.23936	-2.17047	-2.14959	-2.4755	-2.10877	-4.01338
TGME49_315140	WD domain, G-beta repeat-containing protein	-2.26519	-3.46425	-3.72503	-3.87151	-3.97015	-4.24982	-4.16331	-4.56457	-3.76688	-3.07657	-2.68889	-3.37424	-3.57093	-3.6218	-3.75147	-3.84336	-4.02184	-4.06431	-4.00431	-2.93573	-2.68989	-1.97631	-3.67441	-3.94363	-4.03202	-4.3186	-4.19724	-4.29975	-4.35965	-3.23667
TGME49_269250	Mov34/MPN/PAD-1 family protein	-2.74185	-2.94306	-3.86186	-4.06888	-4.34288	-4.09077	-3.92012	-3.66883	-3.73957	-2.83982	-3.84391	-4.28216	-4.48682	-4.58592	-4.43616	-4.54256	-4.20585	-3.39924	-3.24157	-2.51427	-3.41483	-3.10257	-4.0976	-4.50064	-4.65049	-4.32003	-3.13294	-3.08504	-3.63209	-2.45036
TGME49_315530	hypothetical protein	-3.06	-2.85747	-2.92336	-3.22486	-3.17037	-3.30694	-3.34721	-3.45998	-3.49327	-3.45296	-2.94055	-3.16283	-3.31215	-3.28092	-3.18116	-3.34184	-3.29268	-3.27105	-3.24	-3.25572	-2.63298	-3.28754	-3.26559	-3.41096	-3.55867	-3.39491	-3.47856	-3.51704	-3.52255	-3.26525
TGME49_207720	hypothetical protein	-2.09643	-3.4664	-3.76762	-4.05086	-3.98019	-4.00908	-4.01806	-4.35398	-4.3798	-3.27416	-2.63176	-3.43372	-3.62365	-3.53781	-3.56071	-3.51036	-3.53172	-3.51904	-3.67187	-3.0977	-2.60928	-1.87061	-3.76481	-4.02121	-4.02116	-4.38383	-4.24369	-4.41663	-4.64486	-3.35484
TGME49_313400	DnaJ domain-containing protein	-2.79998	-2.84273	-3.27587	-3.14836	-2.88862	-3.53484	-3.53308	-3.34157	-3.15687	-3.61604	-2.8628	-2.90925	-2.99499	-3.01393	-3.08554	-3.16131	-3.35225	-3.36083	-3.21259	-3.47223	-2.98427	-2.96819	-2.94311	-3.12305	-3.27277	-3.62068	-3.78094	-3.30029	-3.30593	-3.34463
TGME49_247330	hypothetical protein	-2.43966	-3.17247	-3.28554	-3.58002	-3.33023	-3.75921	-3.86495	-4.03248	-3.95717	-3.35006	-2.73808	-3.19629	-3.37551	-3.26764	-3.4388	-3.76895	-3.78931	-3.8467	-4.03967	-3.07879	-2.40191	-2.81175	-3.64864	-3.80053	-3.62671	-3.95292	-3.91938	-3.72345	-3.62032	-3.3191
TGME49_207770	PCI domain-containing protein	-2.83479	-3.14056	-3.90145	-4.3031	-4.59456	-4.15367	-3.96686	-3.81523	-4.08889	-2.63656	-3.69824	-4.21782	-4.4805	-4.46538	-4.63495	-4.57863	-3.99261	-3.52247	-3.29293	-2.52982	-3.47116	-3.02675	-3.7402	-4.16678	-4.46078	-4.49125	-3.23663	-3.36554	-3.73319	-2.4543
TGME49_256090	glycerophosphodiester phosphodiesterase family protein	-4.08264	-3.14866	-2.76631	-2.71147	-2.66961	-2.57836	-2.60712	-2.578	-2.5169	-3.995	-2.76522	-2.46195	-2.78391	-2.85827	-2.8146	-2.76681	-2.93422	-3.38399	-3.49653	-3.9708	-4.29617	-3.47301	-2.087	-2.20397	-2.58893	-2.73829	-3.19483	-3.5012	-3.06719	-4.03355
TGME49_320020	transporter, major facilitator family protein	-4.34133	-4.69952	-3.65478	-3.20675	-2.60757	-2.23273	-1.81096	-1.69169	-2.20412	-4.00519	-4.20092	-3.65528	-3.34076	-3.07467	-2.67458	-2.52042	-2.16831	-2.11141	-1.78208	-3.97908	-4.40066	-4.81285	-3.73533	-3.41186	-2.65941	-2.16941	-2.26255	-1.88231	-1.86756	-4.02567
TGME49_229920	hypothetical protein	-4.04125	-2.14631	-2.25336	-2.62853	-3.31378	-3.7398	-3.77525	-3.42269	-2.75655	-4.04206	-2.40711	-2.0848	-2.39809	-2.7594	-3.31641	-3.50711	-4.13337	-4.53281	-4.64882	-3.89013	-4.39107	-3.70348	-1.47599	-1.88622	-2.48382	-3.40536	-4.69076	-4.81811	-3.87668	-4.08631
TGME49_203390	CRAL/TRIO domain-containing protein	-3.07754	-2.5087	-2.90001	-3.37587	-3.72524	-3.62919	-3.51175	-3.52558	-3.46923	-3.42996	-2.86049	-3.2371	-3.4256	-3.55232	-3.58187	-3.62446	-3.68164	-3.20959	-3.07735	-3.12439	-3.44593	-2.90103	-3.18954	-3.60258	-3.9018	-3.87309	-3.29851	-3.0002	-3.21455	-2.88753
TGME49_313670	adaptin n terminal region domain-containing protein	-2.77397	-3.0096	-3.29947	-3.71629	-3.79925	-3.81613	-3.70776	-4.00258	-4.01926	-3.01322	-2.99114	-3.50869	-3.81945	-3.84938	-3.80236	-3.95279	-3.75432	-3.64188	-3.58553	-2.84562	-2.98924	-3.1314	-3.64333	-4.05363	-4.10053	-4.02219	-3.24738	-3.38507	-3.69215	-2.7292
TGME49_267600	FHA domain-containing protein	-3.06667	-3.38034	-4.18292	-4.53804	-4.83501	-4.84561	-5.00791	-4.76913	-4.7149	-2.25429	-3.86918	-4.28183	-4.63794	-4.6621	-4.78497	-4.88696	-4.62012	-4.50222	-4.64767	-2.36268	-3.00056	-3.26843	-3.74605	-4.10024	-4.39077	-4.25585	-3.46657	-3.85422	-4.05486	-2.49599
TGME49_203810	kelch repeat-containing protein	-2.58472	-3.12226	-4.41333	-3.24622	-1.80988	-3.18373	-3.54297	-3.35765	-3.61824	-3.77536	-4.19282	-4.9319	-4.75237	-4.34247	-2.00887	-1.05978	-2.20617	-3.14624	-3.08337	-3.56882	-1.91758	-3.09159	-4.18983	-4.55138	-4.7482	-2.64946	-3.57166	-4.09879	-3.9261	-3.75895
TGME49_269650	FFD and TFG box motifs protein	-2.09632	-3.39103	-3.67064	-3.98309	-4.53427	-4.79599	-4.77947	-4.64582	-4.72297	-3.09632	-2.74336	-3.68682	-3.66235	-3.63524	-3.77597	-4.16109	-4.25434	-3.95215	-3.85191	-2.85666	-2.02323	-2.61095	-4.58192	-4.55667	-4.33666	-4.31105	-4.07143	-4.01889	-4.33338	-3.37621
TGME49_278530	multiprotein bridging factor type 1 family transcriptional co-activator, putative	-2.69486	-2.77357	-3.24223	-3.28102	-3.61714	-3.9092	-3.92041	-3.72469	-3.8117	-3.31052	-2.79326	-3.33043	-3.32017	-3.24391	-3.30815	-3.25115	-3.25329	-3.2883	-3.18986	-3.28619	-2.87077	-2.69176	-3.20222	-3.42121	-3.42832	-3.40323	-3.6147	-3.44825	-3.70949	-3.34631
TGME49_306220	hypothetical protein	-2.37192	-2.66986	-3.38288	-3.48778	-3.89274	-4.06008	-4.18672	-4.19545	-4.06533	-3.48565	-2.81945	-3.10646	-3.1755	-3.25248	-3.46215	-3.59841	-3.76641	-3.68911	-3.72276	-3.13929	-2.60649	-2.46618	-3.44678	-3.83949	-3.6928	-4.13241	-3.81996	-3.95918	-3.97453	-3.24125
TGME49_272290	pyruvate dehydrogenase complex subunit PD-HE1Beta	-3.39829	-4.02965	-3.85298	-2.88931	-2.06654	-2.11855	-2.76896	-3.11004	-2.73522	-3.6215	-4.3546	-4.28971	-3.62906	-3.67548	-3.23827	-2.50734	-1.59275	-1.85817	-2.06901	-3.83813	-2.6697	-3.6162	-3.88506	-3.33219	-2.89977	-2.78536	-2.61438	-2.98283	-3.34632	-3.88997
TGME49_232230	ribosomal protein RPL30	-2.34651	-3.7139	-3.88562	-3.69397	-3.53662	-3.60634	-3.68569	-3.70332	-4.05357	-3.13814	-2.97483	-3.4632	-3.42729	-3.30166	-3.12624	-3.09873	-2.93131	-3.2906	-3.53078	-3.23215	-2.4474	-2.41831	-3.49154	-3.73514	-3.79868	-3.94175	-3.86074	-3.96385	-3.92473	-3.46805
TGME49_274190	eukaryotic initiation factor 2B epsilon subunit, putative	-3.57915	-4.15376	-4.63897	-4.85421	-4.40632	-3.28958	-2.91073	-3.21156	-3.49008	-2.35511	-4.24204	-4.62907	-4.87222	-4.93661	-4.89972	-4.83341	-4.12483	-2.92015	-2.86401	-2.48552	-3.55862	-3.89305	-4.39398	-4.5499	-4.71376	-4.35043	-2.94839	-2.71047	-3.26521	-2.35099
TGME49_252440	peptidase c13 family protein	-3.92323	-3.31288	-3.23781	-2.68896	-2.32883	-2.19118	-2.49819	-2.60912	-2.867	-3.99407	-2.87545	-3.08573	-3.04854	-2.88415	-2.68315	-2.53534	-2.37258	-2.95271	-3.5268	-3.95131	-4.32026	-3.48124	-2.86448	-2.74711	-2.5491	-2.18683	-2.7061	-2.94781	-2.81997	-3.80009
TGME49_286740	microneme-like protein	-3.861	-3.72137	-3.3564	-2.62895	-2.31484	-2.40493	-2.71693	-2.47398	-2.80194	-3.63935	-3.88694	-3.67952	-3.38189	-3.02148	-2.58806	-2.19209	-2.03837	-2.47522	-2.71544	-3.81347	-3.54249	-3.77046	-3.52473	-3.41902	-2.83042	-2.35479	-2.40943	-2.62937	-2.2643	-3.77237
TGME49_247960	hypothetical protein	-4.33964	-4.57621	-3.43075	-2.92767	-1.87887	-2.05738	-2.35508	-2.07753	-2.21544	-4.00911	-4.45737	-3.00212	-2.868	-3.03843	-2.51118	-1.9278	-1.85788	-2.89555	-3.08916	-3.98542	-4.28221	-4.72154	-3.70363	-2.3901	-2.60754	-1.91064	-2.30938	-2.8103	-1.85551	-4.01469
TGME49_221522	adaptor complexes medium subunit family protein	-3.2761	-3.18078	-3.00948	-3.43939	-3.69836	-3.74872	-2.97753	-2.44285	-3.0632	-3.27554	-2.92407	-3.38351	-3.65074	-3.75474	-3.83586	-4.11775	-4.05251	-4.14213	-4.29662	-2.80515	-3.24172	-3.3149	-3.39377	-3.5179	-3.7831	-3.66705	-3.27405	-3.54245	-3.47876	-2.71947
TGME49_225020	hypothetical protein	-4.01776	-3.52422	-2.14606	-1.99141	-2.71833	-3.62854	-3.66121	-3.35056	-2.47876	-3.85579	-3.83277	-2.44648	-1.93901	-1.99864	-2.43011	-2.79835	-4.15937	-4.8967	-4.37843	-3.94359	-4.13906	-4.58043	-3.5261	-2.46905	-1.57246	-1.81051	-3.44826	-3.9352	-2.9583	-4.00156
TGME49_320480	Rab11b	-4.0919	-3.68924	-3.28679	-2.61928	-2.59113	-2.29121	-2.34228	-2.27059	-2.32499	-3.9878	-3.87212	-3.35896	-2.91593	-2.73121	-2.57659	-2.41297	-2.22592	-2.45346	-2.74669	-3.97635	-4.09963	-3.91905	-3.38684	-3.01328	-2.32981	-2.06512	-2.48352	-2.6405	-2.44792	-4.01649
TGME49_243600	acetyltransferase, GNAT family protein	-3.77079	-3.91439	-4.35547	-4.73284	-4.61998	-3.73292	-3.44568	-3.70857	-4.06339	-2.17831	-4.25088	-4.72012	-4.90186	-4.95497	-4.81631	-4.51494	-3.81847	-2.92108	-2.59464	-2.52397	-3.8627	-4.32848	-4.75119	-4.5461	-4.88378	-4.19357	-2.901	-2.42844	-3.22916	-2.2743
TGME49_223910	acyltransferase domain-containing protein	-3.96903	-3.55455	-3.35066	-2.81178	-2.34137	-2.0718	-2.24969	-2.57188	-2.90456	-3.97274	-2.98877	-3.22722	-3.12117	-2.93114	-2.67768	-2.42069	-2.2885	-2.78471	-3.32666	-3.95364	-4.04758	-3.47979	-2.79909	-2.80106	-2.63135	-2.19902	-2.56557	-2.98091	-2.96719	-3.92395
TGME49_213072	Sec1 family protein	-3.10613	-2.50143	-2.8245	-2.9972	-3.30614	-3.3186	-3.35548	-3.4734	-3.41852	-3.7754	-2.46846	-2.87819	-2.97454	-2.98099	-3.07109	-3.32342	-3.28714	-3.47881	-3.77401	-3.62628	-3.23726	-2.96993	-2.74273	-3.27625	-3.14876	-3.28571	-3.22343	-3.35691	-3.35501	-3.4032
TGME49_261600	creatinase domain-containing protein	-3.94328	-4.64947	-4.32352	-4.55145	-4.37721	-3.41545	-3.15928	-3.31804	-3.38158	-2.21295	-4.1873	-3.54575	-3.80288	-4.08543	-4.2903	-4.24145	-4.11751	-3.36435	-3.02731	-2.62707	-3.67018	-4.67101	-4.03201	-3.80954	-4.0819	-4.17867	-2.98131	-2.85706	-3.25528	-2.3504
TGME49_320160	hypothetical protein	-2.78229	-2.46524	-3.1727	-3.3854	-3.49231	-3.63533	-3.78473	-3.95281	-4.09752	-3.45102	-2.92136	-3.01193	-2.95567	-3.0329	-3.24959	-3.5937	-3.8094	-3.70832	-3.85031	-3.21169	-2.88827	-2.56644	-2.97253	-3.12109	-3.26661	-3.58969	-4.04138	-4.10909	-3.83963	-3.3719
TGME49_248670	V-type H(+)-translocating pyrophosphatase VP1	-4.28952	-4.69175	-3.85544	-3.4586	-2.83912	-2.32864	-1.77896	-1.60231	-2.1526	-3.84478	-4.05815	-3.72025	-3.4902	-3.22138	-2.89609	-2.83115	-2.35526	-1.92578	-1.37075	-3.99735	-4.38741	-4.64343	-3.61422	-3.32263	-2.62205	-2.30207	-2.32834	-1.94544	-1.74986	-4.03942
TGME49_239500	proteasome subunit alpha type, putative	-2.90543	-4.76333	-5.74118	-5.80095	-5.34313	-4.44756	-4.0854	-3.90943	-4.38215	-2.13327	-5.09449	-5.59653	-5.55258	-5.60142	-5.57346	-5.0067	-4.21808	-3.41318	-3.18775	-2.29155	-3.07094	-4.12967	-5.90441	-5.47212	-5.41877	-4.67887	-3.06421	-2.89464	-3.55782	-2.25452
TGME49_293350	mitochondrial carrier superfamily protein	-4.04164	-2.82411	-2.26267	-2.71061	-3.2037	-3.40425	-3.22118	-2.81821	-2.1667	-3.99891	-2.48232	-2.03752	-2.54491	-2.66665	-2.99213	-3.35564	-3.90636	-4.40705	-4.07525	-4.01047	-4.31547	-3.61676	-1.71764	-1.80129	-2.55331	-3.19105	-4.39065	-4.36673	-3.34702	-4.05997
TGME49_232030	hypothetical protein	-4.30307	-4.40606	-3.32916	-2.45502	-2.35514	-2.30374	-2.3617	-2.04658	-2.1547	-3.98286	-4.67709	-3.95668	-3.28045	-2.92581	-2.43874	-2.1107	-1.82545	-2.28532	-2.61614	-3.9361	-4.21593	-4.63245	-4.08246	-3.308	-2.30929	-1.88081	-2.09138	-2.46476	-2.30919	-3.9777
TGME49_239020	ABC transporter transmembrane region domain-containing protein	-4.06189	-4.25991	-3.42555	-3.11645	-2.47087	-2.39726	-2.05611	-2.00065	-2.33028	-3.85946	-4.07311	-3.54696	-3.15997	-2.891	-2.64	-2.40336	-2.24066	-2.33428	-2.03876	-3.94991	-3.96431	-3.45764	-2.78724	-2.85178	-2.83783	-2.48581	-2.74815	-2.66848	-2.44628	-3.88357
TGME49_283510	hypothetical protein	-4.3249	-4.39926	-3.07433	-2.047	-1.88549	-2.27908	-2.94833	-2.71252	-2.17678	-4.03218	-4.58634	-3.45946	-2.81727	-2.49925	-2.30448	-2.01698	-1.8555	-3.09676	-3.34552	-4.00919	-4.25855	-4.62983	-4.00497	-3.05152	-2.06262	-1.74164	-2.03316	-3.0983	-2.5242	-4.0494
TGME49_232300	ribosomal protein RPS3	-2.50871	-3.22887	-3.81542	-3.94486	-4.15018	-4.11564	-4.07686	-3.9154	-3.96648	-2.90714	-3.2937	-3.75241	-3.87654	-3.87628	-3.77324	-3.99698	-3.91344	-3.97648	-4.24604	-2.68548	-2.78116	-2.54327	-3.53918	-3.86062	-3.96618	-4.11737	-3.73458	-3.94239	-4.01284	-2.9657
TGME49_309140	transducin beta-like protein TBL1	-3.15952	-2.3232	-3.35775	-3.48503	-3.67584	-3.75654	-3.86512	-3.71874	-3.83066	-3.13897	-3.02459	-2.96616	-2.86907	-2.93478	-3.69821	-4.7833	-4.92248	-4.19956	-3.8812	-3.00627	-3.04043	-2.37658	-2.70439	-3.48606	-3.12671	-3.79729	-4.13666	-4.17392	-4.13465	-3.3778
TGME49_227610	hypothetical protein	-2.68251	-3.60958	-3.5434	-3.56725	-2.99618	-3.24789	-3.19208	-3.2356	-3.59933	-3.27731	-3.37165	-3.50773	-3.45663	-3.39191	-3.34077	-3.23912	-2.87741	-2.6217	-2.78834	-3.25013	-2.49223	-3.18027	-3.87402	-3.79614	-3.67767	-3.51499	-3.41232	-3.21027	-3.32547	-3.29033
TGME49_236560	hypothetical protein	-2.90645	-3.05824	-3.36589	-3.46695	-3.31004	-3.77064	-3.70063	-3.84054	-3.82989	-3.00583	-3.34157	-2.9832	-3.16289	-3.29333	-3.28597	-2.69524	-3.55005	-3.62132	-3.1448	-3.18354	-2.87372	-3.13576	-3.25625	-3.60702	-3.52704	-3.72775	-3.60043	-3.29006	-3.50598	-3.06061
TGME49_275810	ribosomal protein RPS10	-2.65163	-2.98454	-3.63175	-3.48538	-3.47301	-3.6319	-3.7825	-3.73327	-3.69988	-3.17376	-2.79136	-3.80391	-3.63929	-3.50466	-3.49474	-3.679	-3.43824	-3.54854	-3.88144	-2.98734	-2.77821	-2.88417	-3.65418	-3.89873	-3.67652	-4.05343	-3.59406	-3.75275	-4.02335	-2.89266
TGME49_305180	Na+/H+ exchanger NHE3	-3.85235	-4.20666	-3.77854	-3.72874	-3.02324	-1.94604	-1.45454	-2.25049	-3.40043	-3.96598	-3.29121	-3.77727	-3.71988	-3.58829	-3.35905	-3.54561	-2.83323	-1.43806	-1.85487	-3.87915	-3.80305	-3.86581	-3.6354	-3.55505	-3.52561	-2.94015	-2.42466	-1.5106	-2.44989	-3.90836
TGME49_223050	ribosomal protein RPS20	-2.90199	-2.70324	-3.16221	-3.34621	-3.65576	-3.66451	-3.7181	-3.47812	-3.41612	-3.31543	-3.07986	-3.38371	-3.40679	-3.39949	-3.39333	-3.52407	-3.33469	-3.42908	-4.1417	-3.02197	-2.97623	-2.71429	-3.33608	-3.68016	-3.64995	-3.80515	-3.46023	-3.58365	-3.46539	-3.05377
TGME49_214200	WD domain, G-beta repeat-containing protein	-2.05686	-3.4841	-4.26539	-4.20728	-4.2193	-4.1102	-4.06261	-4.11474	-4.28525	-3.18699	-2.93927	-3.59248	-3.82145	-3.81699	-3.69539	-3.40511	-3.67388	-3.71508	-3.52797	-2.89622	-2.55451	-2.08543	-3.83793	-4.25693	-4.18751	-4.46239	-4.17522	-4.22854	-4.28246	-3.17497
TGME49_257090	NAC domain-containing protein	-3.54835	-4.2851	-4.97522	-5.22429	-5.21766	-4.77149	-4.65298	-4.46021	-4.76518	-1.94947	-5.12343	-5.56223	-5.62672	-5.57083	-5.61145	-5.19037	-4.52139	-3.76246	-3.82615	-2.23179	-3.5466	-3.9685	-5.042	-5.1443	-5.40039	-4.55026	-2.87592	-3.00145	-3.61872	-2.17081
TGME49_248290	WD domain, G-beta repeat-containing protein	-2.80018	-2.59937	-3.31524	-3.41445	-3.58497	-3.65194	-3.76163	-3.66882	-3.86351	-3.32181	-2.71294	-3.03103	-2.99397	-3.09599	-3.23232	-3.46298	-3.80107	-3.87004	-3.80527	-3.26829	-2.87618	-2.41575	-3.09032	-3.50902	-3.23004	-3.68198	-3.97842	-3.87153	-3.84518	-3.39331
TGME49_209100	PUB domain-containing protein	-3.15824	-2.8678	-3.30717	-3.63217	-3.85696	-3.41805	-3.13167	-2.84053	-3.35202	-3.18956	-3.5099	-3.82042	-3.76849	-3.90417	-3.47397	-3.37125	-3.02394	-2.80283	-2.44238	-3.03447	-3.37703	-3.18274	-3.69009	-3.9053	-3.89983	-3.73537	-3.08683	-2.65875	-3.24606	-2.82468
[truncated: 2,574 more rows]
