# Supplementary material for: A Comprehensive Subcellular Atlas of the Toxoplasma Proteome via hyperLOPIT Provides Spatial Context for Protein Functions
Source: Cell Host Microbe. 2020 Nov 11;28(5):752–766.e9. doi: 10.1016/j.chom.2020.09.011 (PMC7670262; doi:10.1016/j.chom.2020.09.011)
Supplement: Table S3. Protein Metadata, Related to Figures 1, 3, 6, S1, S3, S4, and S7 [file mmc4.xls]

## Sheet: Description
Spreadsheet.index	Spreadsheet.name	Link	Details	Number.of.columns	Column.index	Column.letter	Column.names	Column.legend
1	Description	Go To Sheet	This sheet; provides the table of contents and legends for columns in the respective spreadsheets	9
2	S3 - Feature metadata	Go To Sheet	Provides protein-specific metadata including biophysical properties calculated or predicted from the protein sequence, genetic polymorphism data, and outputs from proteomics data analysis by Proteome Discoverer software.	56	1	A	Accession	The unique ToxoDB gene identifier corresponding to the master protein of a quantified protein group reported by Proteome Discoverer (≤ 5 % FDR).
					2	B	Description	ToxoDB gene product description corresponding to the master protein accession
					3	C	markers	The final marker set used for TAGM classification of protein subcellular localization to 26 subcellular niches included the proteins validated by gene tagging and fluorescence microscopy in this study. Proteins labelled here as 'unknown' are referred to as 'all other proteins' in Figures 1G and S1A.
					4	D	tagm.map.allocation.pred	The TAGM-MAP predictions for the most probable protein allocation to a subcellular class at a localisation probability of at least 99 %. Proteins labelled here as 'unknown' are referred to as 'unassigned' in Figures 3 and 6-7.
					5	E	MW.kDa	Protein molecular weight (kDa) calculated from the ToxoDB-annotated amino acid sequence
					6	F	Number.Of.AAs	Number of amino acid residues in the annotated protein sequence
					7	G	pI	Protein isoelectric point computed based on the annotated protein sequence
					8	H	Num.TMDs.TMHMM	The number of transmembrane domains predicted by TMHMM 2.0. For details, see E. L. Sonnhammer et al., Proceedings. Int. Conf. Intell. Syst. Mol. Biol. 1998, 6, 175–82 and A. Krogh et al., J. Mol. Biol. 2001, 305, 567–580.
					9	I	TMD.within.first.60.AA	Whether or not the annotated protein sequence contains a TMHMM-predicted transmembrane domain within the first 60 amino acid residues
					10	J	SignalP5.0	The output of signal peptide prediction by SignalP 5.0. For details, see ﻿J. J. Almagro Armenteros et al., Nat. Biotechnol. 2019, 37, 420–423.
					11	K	Num.TMDs.SP.corrected	The number of transmembrane domains taking into account the presence of a predicted signal peptide. If a protein contains a transmembrane domain within the first 60 amino acid residues and simultaneously has a predicted signal peptide, the number of transmembrane domains predicted by TMHMM is reduced by one.
					12	L	CRISPR.Score	Average CRISPR phenotype score. For details, see S. M. Sidik et al., Cell 2016, 166, 1423-1435.e12
					13	M	Noncoding.SNPs	The number of single-nucleotide polymorphisms (SNPs) mapped to noncoding regions of the gene. Whole-genome resequencing data from ~60 isolates of Toxoplasma gondii (spanning the 16 haplogroups identified in the T. gondii resequencing white paper) were analyzed for single nucleotide polymorphisms and copy number variation using T. gondii ME49 as a reference. Reads are aligned to the reference geno…
					14	N	NtoS.SNP.ratio	The ratio of nonsynonymous to synonymous SNPs mapped to the protein-coding sequence of the gene
					15	O	Nonsynonymous.SNPs	The number of SNPs that generate a non-synonymous codon and result in a mutation at the protein sequence level, i.e. incorporation of a different amino acid residue than encoded in the reference genome.
					16	P	Nonsense.SNPs	The number of SNPs that generate a stop-codon mapped to the protein-coding sequence of the gene.
					17	Q	Synonymous.SNPs	The number of SNPs that generate a synonymous codon and do not result in a mutation at the protein sequence level.
					18	R	Total.SNPs	The total number of SNPs mapped to the gene.
					19	S	CDS.Length	The length of the protein-coding sequence (b.p.)
					20	T	SNPs.per.Kb.CDS	SNP density defined as the number of nonsynonymous and synonymous SNPs mapped to the protein-coding sequence of the gene per the coding sequence lengths in kilobase pairs (Kb).
					21	U	dNdS	The gene-averaged ratio of the rates of nonsynonymous to synonymous mutations, dN/dS; for details, see H. Lorenzi et al., Nat. Commun. 2016, 7, 10147.
					22	V	dN	The gene-averaged rate of nonsynonymous mutations; for details, see H. Lorenzi et al., Nat. Commun. 2016, 7, 10147.
					23	W	dS	The gene-averaged rate of synonymous mutations; for details, see H. Lorenzi et al., Nat. Commun. 2016, 7, 10147.
					24	X	Coverage_1	The percentage of the protein sequence covered by the identified peptides in hyperLOPIT experiment 1, 2, and 3, respectively (TL1-3)
					25	Y	Coverage_2
					26	Z	Coverage_3
					27	AA	emPAI_1	The exponentially modified protein abundance index measured for the protein in hyperLOPIT experiment 1, 2, and 3 (TL1-3); for details, see Y. Ishihama, Mol. Cell. Proteomics 2005, 4, 1265–1272.
					28	AB	emPAI_2
					29	AC	emPAI_3
					30	AD	Exp.q.value_1	The experimental q-value for the master protein derived from the ranked lists of target and decoy proteins in hyperLOPIT experiment 1, 2, and 3, respectively (TL1-3); the false discovery rate validation based on q-value was done using Percolator version 2.05; for details, see L. Käll et al., Nat. Methods 2007, 4, 923–925, L. Käll et al., J. Proteome Res. 2008, 7, 29–34, and L. Kall et al., Bioinf…
					31	AE	Exp.q.value_2
					32	AF	Exp.q.value_3
					33	AG	Number.Of.Peptides_1	The total number of distinct peptide sequences contained in the protein group of the master protein identified in hyperLOPIT experiment 1, 2, and 3, respectively (TL1-3).
					34	AH	Number.Of.Peptides_2
					35	AI	Number.Of.Peptides_3
					36	AJ	Number.Of.Peptides.Mascot_1	The total number of distinct peptide sequences contained in the protein group of the master protein identified by the Mascot search engine in hyperLOPIT experiment 1, 2, and 3, respectively (TL1-3)
					37	AK	Number.Of.Peptides.Mascot_2
					38	AL	Number.Of.Peptides.Mascot_3
					39	AM	Number.Of.Protein.Groups_1	The total number of protein groups the current protein belongs to in hyperLOPIT experiment 1, 2, and 3, respectively (TL1-3). A protein group includes one master protein that is identified by a set of peptides that are specific to the current protein group and all proteins that are identified by the same set or a subset of those peptides. The current table displays the list of master proteins, he…
					40	AN	Number.Of.Protein.Groups_2
					41	AO	Number.Of.Protein.Groups_3
					42	AP	Number.Of.PSMs_1	The total number of peptide-spectrum matches for the protein group, including the redundant ones, that were identified in hyperLOPIT experiment 1, 2, and 3, respectively (TL1-3).
					43	AQ	Number.Of.PSMs_2
					44	AR	Number.Of.PSMs_3
					45	AS	Number.Of.Unique.Peptides_1	The total number of peptides contained exclusively in the protein group identified in hyperLOPIT experiment 1, 2, and 3, respectively (TL1-3)
					46	AT	Number.Of.Unique.Peptides_2
					47	AU	Number.Of.Unique.Peptides_3
					48	AV	Protein.FDR.Confidence_1	The confidence level of protein identification FDR determined in hyperLOPIT experiment 1, 2, and 3, respectively (TL1-3); only proteins with Medium (Q ≤ 5 %) and High (Q ≤ 1 %) FDR confidence levels were retained; Percolator v. 2.05 was used to determine FDR; for details, see L. Käll et al., Nat. Methods 2007, 4, 923–925, L. Käll et al., J. Proteome Res. 2008, 7, 29–34, and L. Kall et al., Bioinf…
					49	AW	Protein.FDR.Confidence_2
					50	AX	Protein.FDR.Confidence_3
					51	AY	Score.Mascot_1	The protein score returned by Mascot for the master protein in hyperLOPIT experiment 1, 2, and 3, respectively (TL1-3); for details, see http://www.matrixscience.com/help/interpretation_help.html#SCORING
					52	AZ	Score.Mascot_2
					53	BA	Score.Mascot_3
					54	BB	Sum.PEP.Score_1	The sum of the negative logarithms of the posterior error probabilities (PEP) of all PSMs contained within the protein group identified in hyperLOPIT experiment 1, 2, and 3, respectively (TL1-3); for details, see L. Käll et al., Nat. Methods 2007, 4, 923–925, L. Käll et al., J. Proteome Res. 2008, 7, 29–34, and L. Kall et al., Bioinformatics 2008, 24, i42–i48.
					55	BC	Sum.PEP.Score_2
					56	BD	Sum.PEP.Score_3

## Sheet: S3 - Feature metadata
Accession	Description	markers	tagm.map.allocation.pred	MW.kDa	Number.Of.AAs	pI	Num.TMDs.TMHMM	TMD.within.first.60.AA	SignalP5.0	Num.TMDs.SP.corrected	CRISPR.Score	Noncoding.SNPs	NtoS.SNP.ratio	Nonsynonymous.SNPs	Nonsense.SNPs	Synonymous.SNPs	Total.SNPs	CDS.Length	SNPs.per.Kb.CDS	dNdS	dN	dS	Coverage_1	Coverage_2	Coverage_3	emPAI_1	emPAI_2	emPAI_3	Exp.q.value_1	Exp.q.value_2	Exp.q.value_3	Number.Of.Peptides_1	Number.Of.Peptides_2	Number.Of.Peptides_3	Number.Of.Peptides.Mascot_1	Number.Of.Peptides.Mascot_2	Number.Of.Peptides.Mascot_3	Number.Of.Protein.Groups_1	Number.Of.Protein.Groups_2	Number.Of.Protein.Groups_3	Number.Of.PSMs_1	Number.Of.PSMs_2	Number.Of.PSMs_3	Number.Of.Unique.Peptides_1	Number.Of.Unique.Peptides_2	Number.Of.Unique.Peptides_3	Protein.FDR.Confidence_1	Protein.FDR.Confidence_2	Protein.FDR.Confidence_3
TGME49_313410	proteasome 26S regulatory subunit	19S proteasome	19S proteasome	117.635	1091	5.1	0	FALSE	OTHER	0	-4.77	395	0.57	17	0	30	442	3276	14.3468	0.06953	0.0012	0.0174	60.9533	46.1045	38.4051	6.163	4.13	3.799	0	0	0	54	43	40	54	43	40	1	1	1	103	52	58	54	43	40	High	High	High
TGME49_263060	Proteasome/cyclosome repeat-containing protein	19S proteasome	19S proteasome	125.514	1156	5.12	0	FALSE	OTHER	0	-3.81	765	0.26	16	0	62	843	3471	22.4719	0.01532	2.5391	165.722	45.5882	30.4498	29.5848	4.101	2.335	1.894	0	0	0	41	30	28	41	30	28	1	1	1	86	34	34	41	30	28	High	High	High
TGME49_277500	26S proteasome regulatory subunit 7, putative	19S proteasome	19S proteasome	52.335	476	7.17	0	FALSE	OTHER	0	-3.35	267	0.16	3	0	19	289	1431	15.3739	0.02146	0.0009	0.0431	55.2521	46.8487	45.3782	7.003	4.125	4.52	0	0	0	23	20	17	23	20	17	1	1	1	51	26	26	22	19	16	High	High	High
TGME49_292220	PCI domain-containing protein	19S proteasome	19S proteasome	61.401	558	7.49	0	FALSE	OTHER	0	-4.39	421	0.14	4	0	29	454	1677	19.678	0.23922	0.0177	0.074	44.086	49.4624	43.0108	2.981	4.012	3.217	0	0	0	20	23	21	20	23	21	1	1	1	39	28	27	20	23	21	High	High	High
TGME49_267080	26S protease regulatory subunit 4, putative	19S proteasome	19S proteasome	49.09	441	6.42	0	FALSE	OTHER	0	-4.66	403	0.07	1	0	14	418	1326	11.3122	0.05453	0.001	0.0186	49.4331	39.0023	33.5601	5.31	2.981	2.981	0	0	0	21	17	17	21	17	17	1	1	1	44	23	20	19	15	16	High	High	High
TGME49_228210	26S proteasome regulatory subunit	19S proteasome	19S proteasome	44.427	398	7.31	0	FALSE	OTHER	0	-4.96	329	0.07	1	0	15	345	1197	13.3668	0.05392	0.0011	0.0208	58.5427	33.1658	38.6935	6.667	2.455	2.775	0	0	0	18	13	13	18	13	13	1	1	1	41	17	18	17	12	12	High	High	High
TGME49_261210	26s proteasome subunit p55, putative	19S proteasome	19S proteasome	55.015	485	6.2	0	FALSE	OTHER	0	-4.01	368	0.13	2	0	15	385	1458	11.6598	0	0	0.0118	43.7113	35.2577	28.0412	4.08	2.621	1.581	0	0	0	20	16	12	20	16	12	1	1	1	37	20	15	20	16	12	High	High	High
TGME49_261010	tat-binding family protein, putative	19S proteasome	19S proteasome	46.044	409	7.77	0	FALSE	OTHER	0	-4.61	278	0.07	1	0	14	293	1230	12.1951	0	0	0.0296	47.1883	52.0782	35.4523	6.667	7.377	3.924	0	0	0	19	20	14	19	20	14	1	1	1	43	29	19	18	19	13	High	High	High
TGME49_227960	PCI domain-containing protein	19S proteasome	19S proteasome	55.673	506	6.38	0	FALSE	OTHER	0	-3.33	129	0.19	5	0	26	160	1521	20.3813	0.01028	0.0009	0.0849	34.9802	33.9921	22.9249	4.012	2.687	2.162	0	0	0	15	15	12	15	15	12	1	1	1	32	22	18	15	15	12	High	High	High
TGME49_300310	26S proteasome regulatory subunit, S6a family AAA ATpase	19S proteasome	19S proteasome	47.758	427	5.3	0	FALSE	OTHER	0	-4.65	578	0.05	1	0	22	601	1284	17.9128	0.5101	0.0826	0.162	40.5152	35.363	33.7237	4.754	2.981	2.981	0	0	0	15	12	12	15	12	12	1	1	1	30	18	16	15	12	12	High	High	High
TGME49_238180	26s proteasome regulatory complex subunit, putative	19S proteasome	19S proteasome	47.521	417	7.64	0	FALSE	OTHER	0	-4.95	314	0.33	4	0	12	330	1254	12.7592	0.16514	0.004	0.0243	37.1703	31.8945	21.5827	3.175	2.039	1.593	0	0	0	17	13	10	17	13	10	1	1	1	33	17	12	17	13	10	High	High	High
TGME49_229950	26S proteasome regulatory subunit 6b, putative	19S proteasome	19S proteasome	46.065	409	6.13	0	FALSE	OTHER	0	-5.53	389	0.06	1	0	18	408	1230	15.4472	0	0	0.049	35.6968	42.7873	32.5183	4.337	5.579	2.899	0	0	0	15	16	11	15	16	11	1	1	1	28	18	13	14	15	11	High	High	High
TGME49_269840	proteasome regulatory subunit	19S proteasome	19S proteasome	35.239	314	6.54	0	FALSE	OTHER	0	-4.73	85	0	0	0	2	87	945	2.1164	0	0	0.01	37.5796	33.4395	28.9809	2.594	3.642	3.084	0	0	0	9	11	10	9	11	10	1	1	1	19	12	13	9	11	10	High	High	High
TGME49_224110	adhesion regulating molecule region protein, putative	19S proteasome	19S proteasome	43.099	396	4.91	0	FALSE	OTHER	0	1.03	294	1.4	14	0	10	318	1191	20.1511	0.48671	0.0123	0.0252	29.2929	19.4444	17.4242	1.081	1.081	0.874	0	0	0	7	7	5	7	7	5	1	1	1	13	7	7	7	7	5	High	High	High
TGME49_207770	PCI domain-containing protein	unknown	19S proteasome	55.428	511	5.44	0	FALSE	OTHER	0	-5.75	176	2.4	12	0	5	193	1536	11.0677	1.07641	0.0068	0.0063	28.9628	21.9178	21.3307	3.786	2.02	2.02	0	0	0	12	10	10	12	10	10	1	1	1	28	13	12	12	10	10	High	High	High
TGME49_250830	SAC3/GANP family protein	unknown	19S proteasome	41.047	376	5.44	0	FALSE	OTHER	0	-5.91	255	0.87	13	0	15	283	1131	24.7569	0.10593	0.0084	0.0794	38.2979	31.383	23.6702	4.08	3.437	2.384	0	0	0	11	9	7	11	9	7	1	1	1	21	11	9	11	9	7	High	High	High
TGME49_269250	Mov34/MPN/PAD-1 family protein	unknown	19S proteasome	38.415	343	6.25	0	FALSE	OTHER	0	-4.99	213	0.09	1	0	11	225	1032	11.6279	0	0	0.0266	42.5656	36.4431	22.7405	9	4.08	2.384	0	0	0	13	11	8	13	11	8	1	1	1	35	14	9	13	11	8	High	High	High
TGME49_278050	proteasome subunit alpha type 1, putative	20S proteasome	20S proteasome	27.223	247	6.34	0	FALSE	OTHER	0	-4.82	402	0.09	1	0	11	414	744	16.129	0.03176	0.0019	0.0584	66.8016	63.9676	43.7247	26.384	12.335	6.499	0	0	0	13	12	9	13	12	9	1	1	1	36	19	16	13	12	9	High	High	High
TGME49_249590	proteasome subunit alpha type 5-2, putative	20S proteasome	20S proteasome	28.261	258	5.08	0	FALSE	OTHER	0	-4.64	179	0.07	1	0	14	194	777	19.305	0.02808	0.0019	0.0666	51.938	35.6589	35.2713	24.119	2.981	5.31	0	0	0	12	8	8	12	8	8	1	1	1	43	12	13	12	8	8	High	High	High
TGME49_258150	proteasome subunit alpha type 7, putative	20S proteasome	20S proteasome	27.064	245	6.64	0	FALSE	OTHER	0	-4.46	287	0	0	0	14	301	738	18.9702	0	0	0.0381	51.8367	60.4082	35.102	36.276	12.895	12.895	0	0	0	16	13	13	16	13	13	1	1	1	41	19	17	16	13	13	High	High	High
TGME49_242290	proteasome subunit alpha1, putative	20S proteasome	20S proteasome	28.096	253	6.62	0	FALSE	OTHER	0	-4.48	133	0.2	1	0	5	139	762	7.87402	0	0	0.0053	65.6126	52.5692	42.6877	18.684	5.661	5.661	0	0	0	14	12	11	14	12	11	1	1	1	36	17	17	14	12	11	High	High	High
TGME49_218920	proteasome subunit beta type, putative	20S proteasome	20S proteasome	33.736	309	6.68	0	FALSE	OTHER	0	-4.4	238	0.63	5	0	8	251	930	13.9785	0.04024	0.0014	0.035	44.9838	41.4239	39.4822	6.079	4.623	4.623	0	0	0	13	10	10	13	10	10	1	1	1	32	18	16	13	10	10	High	High	High
TGME49_239500	proteasome subunit alpha type, putative	20S proteasome	20S proteasome	27.919	252	5.38	0	FALSE	OTHER	0	-4.94	97	0	0	0	8	105	759	10.5402	0	0	0.02	72.2222	26.1905	21.4286	18.307	4.179	2.728	0	0	0	13	7	6	13	7	6	1	1	1	30	12	10	13	7	6	High	High	High
TGME49_223590	proteasome subunit	20S proteasome	20S proteasome	39.372	369	8.65	0	FALSE	OTHER	0	-1.57	31	0.83	10	0	12	53	1110	19.8198	0.2734	0.0104	0.038	35.5014	28.9973	20.5962	4.623	2.981	1.818	0	0	0	11	8	6	11	8	6	1	1	1	31	16	16	11	8	6	High	High	High
TGME49_280710	20S proteasome subunit beta 7, putative	20S proteasome	20S proteasome	30.247	266	6.04	0	FALSE	OTHER	0	-4.46	263	0.2	2	0	10	275	801	14.9813	0.47533	0.0426	0.0897	48.1203	31.203	27.0677	9	3.87	4.623	0	0	0	11	8	7	11	8	7	1	1	1	34	12	13	11	8	7	High	High	High
TGME49_306930	proteasome subunit beta type 7 precursor, putative	20S proteasome	20S proteasome	39.562	368	8.5	0	FALSE	OTHER	0	-3.43	114	0.63	5	0	8	127	1107	11.7435	0.09973	0.0039	0.0388	37.7717	31.5217	11.9565	2.831	1.61	0.778	0	0	0	10	8	5	10	8	5	1	1	1	22	11	6	10	8	5	High	High	High
TGME49_287210	proteasome subunit alpha2, protease of the acylase family and NTN hydrolase fold, putative	20S proteasome	20S proteasome	25.851	236	5.33	0	FALSE	OTHER	0	-5.77	197	0	0	0	8	205	711	11.2518	0	0	0.0361	45.7627	42.3729	38.9831	13.678	7.254	5.813	0	0	0	10	10	9	10	10	9	1	1	1	23	12	10	10	10	9	High	High	High
TGME49_290005	proteasome subunit beta type 1, putative	20S proteasome	20S proteasome	39.891	359	9.07	1	FALSE	OTHER	1	-3.7	220	0.86	6	0	7	233	1080	12.037	0.54251	0.0376	0.0693	41.7827	28.4123	22.8412	5.158	3.833	3.833	0	0	0	10	8	7	10	8	7	1	1	1	30	13	16	10	8	7	High	High	High
TGME49_254900	proteasome subunit beta type 2, putative	20S proteasome	20S proteasome	21.987	191	7.88	0	FALSE	OTHER	0	-5.07	10	0	0	0	4	14	576	6.94444	0	0	0.0207	53.4031	40.3141	45.0262	6.197	2.728	4.179	0	0	0	12	8	9	12	8	9	1	1	1	23	8	11	12	8	9	High	High	High
TGME49_216450	peptidase, T1 family protein	20S proteasome	20S proteasome	27.921	260	5.2	0	FALSE	OTHER	0	-4.1	75	0.67	2	0	3	80	783	6.3857	0.13005	0.0036	0.0279	57.6923	44.6154	33.8462	4.275	3.084	2.162	0	0	0	13	11	9	13	11	9	1	1	1	24	14	9	13	11	9	High	High	High
TGME49_314090	proteasome beta subunit	20S proteasome	20S proteasome	22.468	205	5.35	0	FALSE	OTHER	0	-4.1	219	0.17	1	0	6	226	618	11.3269	0.36639	0.0023	0.0063	53.6585	25.8537	25.8537	9	2.594	4.995	0	0	0	6	4	4	6	4	4	1	1	1	19	7	9	6	4	4	High	High	High
TGME49_232710	ribosomal protein RPS3A	40S ribosome	40S ribosome	29.352	259	9.57	0	FALSE	OTHER	0	-4.09	18	0	0	0	3	21	780	3.84615	NA	NA	NA	69.8842	57.1429	54.4402	165.81	30.623	86.992	0	0	0	23	17	16	23	17	16	1	1	1	102	34	53	23	17	16	High	High	High
TGME49_239100	ribosomal protein RPS7	40S ribosome	40S ribosome	22.573	196	9.86	0	FALSE	OTHER	0	-5.53	182	0	0	0	6	188	591	10.1523	0	0	0.0402	69.3878	69.3878	57.6531	241.446	27.943	16.013	0	0	0	16	15	12	16	15	12	1	1	1	66	24	20	15	14	11	High	High	High
TGME49_242330	ribosomal protein RPS5	40S ribosome	40S ribosome	21.599	192	9.74	0	FALSE	OTHER	0	-4.92	21	0	0	0	2	23	579	3.45423	NA	NA	NA	69.2708	69.2708	54.1667	260.016	25.102	30.623	0	0	0	15	12	10	15	12	10	1	1	1	54	24	20	15	12	10	High	High	High
TGME49_205340	ribosomal protein RPS12	40S ribosome	40S ribosome	15.389	142	5.01	0	FALSE	OTHER	0	-4.83	62	0	0	0	2	64	429	4.662	0	0	0.0073	70.4225	63.3803	50.7042	598.484	34.938	11.915	0	0	0	12	12	9	12	12	9	1	1	1	57	24	16	12	12	9	High	High	High
TGME49_210690	ribosomal protein RPS6	40S ribosome	40S ribosome	28.938	256	10.8	0	FALSE	OTHER	0	-4.58	26	0.25	1	0	4	31	771	6.48508	0	0	0.0045	50.3906	45.7031	48.8281	145.78	20.544	55.234	0	0	0	17	11	14	17	11	14	1	1	1	54	22	28	16	11	14	High	High	High
TGME49_245460	ribosomal protein RPS8	40S ribosome	40S ribosome	23.547	205	10.71	0	FALSE	OTHER	0	-4.68	137	0.33	1	0	3	141	618	6.47249	0.33357	0.0022	0.0066	57.0732	56.0976	49.7561	69.17	10.938	27.943	0	0	0	12	10	10	12	10	10	1	1	1	52	18	29	12	10	10	High	High	High
TGME49_305520	ribosomal protein RPS2	40S ribosome	40S ribosome	29.317	269	10.2	0	FALSE	OTHER	0	-4.24	59	0.17	1	0	6	66	810	8.64198	0	0	0.0304	56.5056	41.6357	44.9814	23.484	17.957	10.365	0	0	0	15	12	12	15	12	12	1	1	1	53	31	25	15	12	12	High	High	High
TGME49_232300	ribosomal protein RPS3	40S ribosome	40S ribosome	28.718	255	9.55	0	FALSE	OTHER	0	-4.37	11	0.25	1	0	4	16	768	6.51042	0.12673	0.0018	0.0144	51.7647	61.9608	29.8039	16.783	16.783	12.335	0	0	0	12	12	9	12	12	9	1	1	1	39	20	22	12	12	9	High	High	High
TGME49_207840	ribosomal protein RPS17	40S ribosome	40S ribosome	15.219	132	10.7	0	FALSE	OTHER	0	-3.75	51	0	0	0	1	52	399	2.50627	NA	NA	NA	62.1212	61.3636	61.3636	267.27	36.276	25.827	0	0	0	11	8	7	11	8	7	1	1	1	35	14	12	11	8	7	High	High	High
TGME49_263700	ribosomal protein RPS14	40S ribosome	40S ribosome	16.292	156	10.36	0	FALSE	OTHER	0	-4.59	103	0	0	0	4	107	471	8.49257	0	0	0.0131	48.7179	48.7179	48.7179	30.623	12.335	73.989	0	0	0	7	6	7	7	6	7	1	1	1	27	11	21	7	6	7	High	High	High
TGME49_225080	ribosomal protein RPS18	40S ribosome	40S ribosome	17.712	156	10.61	0	FALSE	OTHER	0	-4.15	63	0	0	0	4	67	471	8.49257	0	0	0.0426	52.5641	50	48.0769	34.112	17.738	17.738	0	0	0	11	10	10	11	10	10	1	1	1	37	16	20	11	10	10	High	High	High
TGME49_263040	ribosomal protein RPS16	40S ribosome	40S ribosome	24.04	211	10.9	0	FALSE	OTHER	0	-3.98	67	0.5	4	0	8	79	636	18.8679	0.18118	0.0085	0.0467	43.6019	42.1801	39.3365	9	6.499	7.66	0	0	0	11	9	10	11	9	10	1	1	1	42	17	19	11	9	10	High	High	High
TGME49_234450	ribosomal protein RPS15A	40S ribosome	40S ribosome	26.572	231	9.67	1	FALSE	OTHER	1	-4.6	42	0	2	1	0	45	696	4.31034	NA	NA	NA	42.8571	42.4242	43.29	10.548	5.494	7.66	0	0	0	11	11	11	11	11	11	1	1	1	44	18	19	11	11	11	High	High	High
TGME49_270380	ribosomal protein RPS13	40S ribosome	40S ribosome	17.166	151	10.55	0	FALSE	OTHER	0	-4.6	116	0	0	0	8	124	456	17.5439	0	0	0.054	62.2517	54.9669	62.2517	27.48	22.101	27.48	0	0	0	11	10	11	11	10	11	1	1	1	34	18	21	11	10	11	High	High	High
TGME49_231140	ribosomal protein RPS25	40S ribosome	40S ribosome	18.67	161	10.33	0	FALSE	OTHER	0	-3.46	61	3	9	0	3	73	486	24.6914	0.50721	0.018	0.0354	44.7205	39.1304	39.1304	22.101	17.738	9	0	0	0	9	8	8	9	8	8	1	1	1	36	14	17	9	8	8	High	High	High
TGME49_213350	ribosomal protein RPS15	40S ribosome	40S ribosome	17.146	150	10.2	0	FALSE	OTHER	0	-5.34	70	0	0	0	2	72	453	4.41501	0	0	0.0085	42	45.3333	37.3333	22.714	12.335	9	0	0	0	6	5	5	6	5	5	1	1	1	26	9	10	6	5	5	High	High	High
TGME49_248480	ribosomal protein RPS9	40S ribosome	40S ribosome	21.671	188	10.51	0	FALSE	OTHER	0	-4.26	44	0	0	0	3	47	567	5.29101	0	0	0.0111	43.0851	39.3617	50	11.328	9	17.738	0	0	0	8	8	10	8	8	10	1	1	1	29	12	21	8	8	10	High	High	High
TGME49_226970	ribosomal protein RPS11	40S ribosome	40S ribosome	18.665	161	10.61	0	FALSE	OTHER	0	-3.75	76	0	0	0	2	78	486	4.11523	0	0	0.0249	49.0683	48.4472	50.9317	14.849	14.849	24.119	0	0	0	9	8	9	9	8	9	1	1	1	24	14	19	9	8	9	High	High	High
TGME49_243570	ribosomal protein RPS26	40S ribosome	40S ribosome	12.718	112	10.92	0	FALSE	OTHER	0	-5.14	49	0	0	0	2	51	339	5.89971	0	0	0.0138	40.1786	46.4286	29.4643	45.416	9	20.544	0	0	0	4	5	3	4	5	3	1	1	1	16	13	11	4	5	3	High	High	High
TGME49_229670	ribosomal protein RPS23	40S ribosome	40S ribosome	15.792	143	10.83	0	FALSE	OTHER	0	-3.75	141	0	0	0	1	142	432	2.31481	NA	NA	NA	40.5594	35.6643	29.3706	6.943	4.012	2.162	0	0	0	5	4	4	5	4	4	1	1	1	20	8	6	5	4	4	High	High	High
TGME49_245620	ribosomal-ubiquitin protein RPS27A	40S ribosome	40S ribosome	17.31	154	8.9	0	FALSE	OTHER	0	-4.61	185	0	0	0	2	187	465	4.30108	NA	NA	NA	8.44156	15.5844	8.44156	0.778	0.778	1.371	0.000825083	0.000250564	0.000286205	1	2	1	1	2	1	1	1	1	4	3	3	1	2	1	High	High	High
TGME49_215460	ribosomal protein RPS24	unknown	40S ribosome	30.356	267	11.08	0	FALSE	OTHER	0	-3.44	58	0.8	4	0	5	67	804	11.194	0.15717	0.0033	0.0211	23.97	21.3483	23.97	6.627	3.437	9	0	0	0	8	6	7	8	6	7	1	1	1	37	15	24	8	6	7	High	High	High
TGME49_309810	ribosomal protein RPP2	unknown	40S ribosome	11.761	113	4.53	0	FALSE	SP	0	-5	38	0	0	0	3	41	342	8.77193	0	0	0.0083	68.1416	64.6018	50.4425	629.957	99	38.811	0	0	0	5	5	4	5	5	4	1	1	1	39	15	14	5	5	4	High	High	High
TGME49_207440	ribosomal protein RPS4	unknown	40S ribosome	35.484	312	10.18	1	TRUE	OTHER	1	-3.44	219	0.25	3	0	12	234	939	15.9744	0.0309	0.0014	0.0447	39.1026	42.6282	40.7051	6.017	5.422	9.926	0	0	0	13	14	13	13	14	13	1	1	1	46	26	40	13	14	13	High	High	High
TGME49_212290	ribosomal protein RPS19	unknown	40S ribosome	34.97	313	8.68	0	FALSE	OTHER	0	-4.49	33	9	9	0	1	43	942	10.6157	0.82438	0.0041	0.005	25.5591	27.7955	24.6006	2.793	3.281	1.336	0	0	0	8	7	6	8	7	6	1	1	1	22	14	9	8	7	6	High	High	High
TGME49_240590	DNA-directed RNA polymerase II RPB5	unknown	40S ribosome	24.003	205	9.36	0	FALSE	OTHER	0	-5.78	34	0	0	0	2	36	618	3.23625	0	0	0.0048	56.5854	26.8293	31.7073	5.158	1.069	1.637	0	0	0	13	6	8	13	6	8	1	1	1	25	7	8	13	6	8	High	High	High
TGME49_309820	ribosomal protein RPL11	unknown	40S ribosome	20.187	175	10.07	0	FALSE	OTHER	0	-4.13	47	0	0	0	3	50	528	5.68182	0	0	0.02	48	49.1429	52	34.938	6.743	20.544	0	0	0	8	7	9	8	7	9	1	1	1	35	14	13	8	7	9	High	High	High
TGME49_254300	hypothetical protein	unknown	unknown	196.323	1776	9.14	0	FALSE	OTHER	0	-3.07	308	0.45	32	0	71	411	5331	19.321	0.10676	0.0056	0.0527	9.29054	6.36261	13.1194	0.323	0.24	0.571	0	0	0	13	10	21	13	10	21	1	1	1	17	10	22	13	10	21	High	High	High
TGME49_309120	ribosomal protein RPL4	60S ribosome	60S ribosome	49.227	448	10.81	0	FALSE	OTHER	0	-5.62	115	0.21	5	0	24	144	1347	21.5293	0.03925	0.0057	0.1453	53.7946	50.2232	47.9911	47.939	21.122	34.622	0	0	0	24	22	22	24	22	22	1	1	1	110	51	60	24	22	22	High	High	High
TGME49_227360	ribosomal protein RPL3	60S ribosome	60S ribosome	44.028	389	10.3	0	FALSE	OTHER	0	-5.9	54	0.25	1	0	4	59	1170	4.2735	0.05361	0.0011	0.0197	51.928	52.4422	39.8458	27.943	27.943	17.588	0	0	0	21	20	18	21	20	18	1	1	1	99	55	58	21	20	18	High	High	High
TGME49_261570	ribosomal protein RPL7A	60S ribosome	60S ribosome	31.012	276	10.45	0	FALSE	OTHER	0	-4.03	67	0.22	2	0	9	78	831	13.2371	0.05291	0.0017	0.0312	62.6812	52.5362	63.0435	43.893	21.275	29.079	0	0	0	22	18	22	22	18	22	1	1	1	93	43	54	22	18	22	High	High	High
TGME49_218410	ribosomal protein RPP0	60S ribosome	60S ribosome	34.136	314	5.6	0	FALSE	OTHER	0	-3.16	112	0.08	1	0	12	125	945	13.7566	0.02496	0.0013	0.053	68.1529	63.0573	36.6242	47.329	19.691	10.288	0	0	0	16	14	10	16	14	10	1	1	1	106	43	31	16	14	10	High	High	High
TGME49_215470	ribosomal protein RPL10A	60S ribosome	60S ribosome	24.587	217	9.88	0	FALSE	OTHER	0	-4.94	47	0	0	0	3	50	654	4.58716	0	0	0.0203	69.1244	57.1429	65.4378	62.096	28.286	33.145	0	0	0	18	14	15	18	14	15	1	1	1	82	37	30	18	14	15	High	High	High
TGME49_284560	ribosomal protein RPL9	60S ribosome	60S ribosome	21.41	190	9.64	0	FALSE	OTHER	0	-5.37	62	0.4	2	0	5	69	573	12.2164	0.08879	0.0024	0.0274	68.9474	64.2105	68.9474	81.54	25.102	25.102	0	0	0	12	10	11	12	10	11	1	1	1	76	40	29	12	10	11	High	High	High
TGME49_312090	ribosomal protein RPL23	60S ribosome	60S ribosome	14.809	139	9.91	0	FALSE	OTHER	0	-4.32	95	0	0	0	5	100	420	11.9048	0	0	0.0619	82.7338	82.0144	82.0144	122.285	80.113	27.48	0	0	0	13	12	11	13	12	11	1	1	1	53	25	18	13	12	11	High	High	High
TGME49_267400	ribosomal protein RPL32	60S ribosome	60S ribosome	15.607	134	11.03	0	FALSE	OTHER	0	-2.81	18	0	0	0	0	18	405	0	NA	NA	NA	53.7313	53.7313	58.209	748.894	561.341	420.697	0	0	0	8	8	8	8	8	8	1	1	1	62	34	38	8	8	8	High	High	High
TGME49_262670	ribosomal protein RPL18A	60S ribosome	60S ribosome	21.317	183	10.65	0	FALSE	OTHER	0	-4.54	91	0.5	2	0	4	97	552	10.8696	0	0	0.0273	58.4699	58.4699	54.0984	38.811	33.145	45.416	0	0	0	13	13	12	13	13	12	1	1	1	58	31	37	13	13	12	High	High	High
TGME49_313390	ribosomal protein RPL6	60S ribosome	60S ribosome	31.202	282	10.78	0	FALSE	OTHER	0	-3.92	62	0.5	2	0	4	68	849	7.06714	0.09067	0.0021	0.0228	40.4255	41.1348	46.4539	13.125	16.783	11.589	0	0	0	16	16	18	16	16	18	1	1	1	45	30	32	16	16	18	High	High	High
TGME49_204020	ribosomal protein RPL8	60S ribosome	60S ribosome	28.237	260	10.87	0	FALSE	OTHER	0	-4.99	97	0	0	0	4	101	783	5.10856	0	0	0.012	49.2308	56.5385	46.5385	24.119	24.119	14.849	0	0	0	12	12	11	12	12	11	1	1	1	61	47	30	12	12	11	High	High	High
TGME49_238010	ribosomal protein RPL23A	60S ribosome	60S ribosome	18.55	167	10.4	0	FALSE	OTHER	0	-4.8	43	0	0	0	0	43	504	0	NA	NA	NA	46.1078	46.1078	53.2934	124.893	18.953	38.811	0	0	0	9	9	10	9	9	10	1	1	1	51	23	29	9	9	10	High	High	High
TGME49_314810	ribosomal protein RPL7	60S ribosome	60S ribosome	30.103	258	10.36	0	FALSE	OTHER	0	-3.44	250	0	0	0	11	261	777	14.157	0	0	0.0531	44.186	49.2248	34.1085	25.827	36.276	18.307	0	0	0	12	13	10	12	13	10	1	1	1	49	33	24	12	13	10	High	High	High
TGME49_292130	ribosomal protein RPL13A	60S ribosome	60S ribosome	32.728	286	10.65	0	FALSE	OTHER	0	-2.39	199	0.36	4	0	11	214	861	17.4216	0.07552	0.0031	0.0409	39.1608	30.7692	37.7622	14.013	9	10.45	0	0	0	12	9	12	12	9	12	1	1	1	45	23	27	12	9	12	High	High	High
TGME49_232230	ribosomal protein RPL30	60S ribosome	60S ribosome	11.654	108	9.33	0	FALSE	OTHER	0	-4.23	84	0	0	0	1	85	327	3.0581	0	0	0.0333	78.7037	70.3704	70.3704	176.828	132.352	132.352	0	0	0	9	8	8	9	8	8	1	1	1	47	24	24	9	8	8	High	High	High
TGME49_263050	ribosomal protein RPL13	60S ribosome	60S ribosome	39.657	355	11.18	0	FALSE	OTHER	0	-3.53	141	0.44	4	0	9	154	1068	12.1723	0.1042	0.0013	0.012	33.5211	33.8028	31.831	9	7.962	7.962	0	0	0	13	13	12	13	13	12	1	1	1	44	28	34	13	13	12	High	High	High
TGME49_299050	ribosomal protein RPL17	60S ribosome	60S ribosome	22.255	195	10.17	0	FALSE	OTHER	0	-5.22	104	0	0	0	4	108	588	6.80272	0	0	0.0182	45.641	49.7436	49.7436	42.288	52.367	80.113	0	0	0	9	10	10	9	10	10	1	1	1	56	25	34	9	10	10	High	High	High
TGME49_248390	ribosomal protein RPL26	60S ribosome	60S ribosome	16.299	141	10.64	0	FALSE	OTHER	0	-3.23	50	0	0	0	1	51	426	2.34742	0	0	0.0193	53.1915	48.227	41.844	315.228	132.352	176.828	0	0	0	13	10	10	13	10	10	1	1	1	45	25	21	13	10	10	High	High	High
TGME49_288720	ribosomal protein RPL10	60S ribosome	60S ribosome	24.785	221	10.18	0	FALSE	OTHER	0	-5.3	129	0	0	0	2	131	666	3.003	0	0	0.0162	54.2986	57.9186	21.7195	9	10.659	2.981	0	0	0	11	12	5	11	12	5	1	1	1	37	20	10	11	12	5	High	High	High
TGME49_262690	ribosomal protein RPL27	60S ribosome	60S ribosome	16.791	146	10.4	0	FALSE	OTHER	0	-4.67	242	0.13	1	0	8	251	441	20.4082	NA	NA	NA	47.9452	39.726	39.726	76.426	99	165.81	0	0	0	8	7	7	8	7	7	1	1	1	50	23	30	8	7	7	High	High	High
TGME49_300000	ribosomal protein RPL18	60S ribosome	60S ribosome	21.157	187	11.52	0	FALSE	OTHER	0	-5.59	225	0	1	0	0	226	564	1.77305	0.61766	0.1062	0.172	42.246	40.6417	40.6417	20.544	9	13.678	0	0	0	11	9	9	11	9	9	1	1	1	36	16	18	11	9	9	High	High	High
TGME49_254440	ribosomal protein RPL12	60S ribosome	60S ribosome	17.809	165	9.42	0	FALSE	OTHER	0	-5.1	148	0.2	2	0	10	160	498	24.0964	0	0	0.1556	46.6667	41.8182	46.6667	14.199	9	14.199	0	0	0	6	5	7	6	5	7	1	1	1	30	13	17	6	5	7	High	High	High
TGME49_229250	ribosomal protein RPL28	60S ribosome	60S ribosome	14.743	129	11.14	0	FALSE	OTHER	0	-6.04	46	0	0	0	3	49	390	7.69231	0	0	0.0306	39.5349	44.9612	44.9612	26.826	76.426	34.938	0	0	0	7	8	8	7	8	8	1	1	1	31	22	20	7	8	8	High	High	High
TGME49_266070	ribosomal protein RPL31	60S ribosome	60S ribosome	14.347	120	10.68	0	FALSE	OTHER	0	-3.75	66	0	0	0	1	67	363	2.75482	0	0	0.0095	49.1667	42.5	43.3333	99	70.969	25.827	0	0	0	9	7	8	9	7	8	1	1	1	32	20	18	9	7	8	High	High	High
TGME49_228470	ribosomal protein RPL15	60S ribosome	60S ribosome	24.31	205	11.18	0	FALSE	OTHER	0	-4.94	102	0	0	0	2	104	618	3.23625	NA	NA	NA	34.6341	32.6829	33.6585	6.017	3.924	4.878	0	0	0	7	7	7	7	7	7	1	1	1	23	13	16	7	7	7	High	High	High
TGME49_249250	ribosomal protein RPL35A	60S ribosome	60S ribosome	12.839	112	10.95	0	FALSE	OTHER	0	-5.08	51	0	0	0	1	52	339	2.94985	NA	NA	NA	49.1071	44.6429	41.9643	18.307	36.276	18.307	0	0	0	6	7	6	6	7	6	1	1	1	29	21	21	6	7	6	High	High	High
TGME49_289530	ribosomal protein RPL19	60S ribosome	60S ribosome	22.146	187	11.15	0	FALSE	OTHER	0	-4.38	132	0.13	1	0	8	141	564	15.9574	0	0	0.0457	22.9947	34.7594	27.2727	6.943	14.849	18.953	0	0	0	4	8	6	4	8	6	1	1	1	19	14	18	4	8	6	High	High	High
TGME49_267060	ribosomal protein RPL14	60S ribosome	60S ribosome	17.867	157	10.77	0	FALSE	OTHER	0	-3.07	87	0.25	1	0	4	92	474	10.5485	0.12336	0.0027	0.0218	36.3057	32.4841	29.9363	4.878	1.424	3.125	0	0	0	6	5	5	6	5	5	1	1	1	19	5	13	6	5	5	High	High	High
TGME49_245680	ribosomal protein RPL21	60S ribosome	60S ribosome	17.883	157	10.35	0	FALSE	OTHER	0	-3.65	30	0	0	0	2	32	474	4.21941	0	0	0.0181	43.3121	40.7643	40.7643	9	11.589	18.953	0	0	0	8	8	8	8	8	8	1	1	1	16	11	14	8	8	8	High	High	High
TGME49_239760	ribosomal protein RPL22	60S ribosome	60S ribosome	15.064	133	9.89	0	FALSE	OTHER	0	-4.32	31	0	0	0	2	33	402	4.97512	0	0	0.0094	46.6165	48.1203	46.6165	22.714	16.783	30.623	0	0	0	7	8	7	7	8	7	1	1	1	29	11	17	7	8	7	High	High	High
TGME49_244320	ribosomal protein RPL24	60S ribosome	60S ribosome	32.673	291	11.12	0	FALSE	OTHER	0	-3.74	88	2.2	11	0	5	104	876	18.2648	0.75684	0.8379	1.1072	16.4948	13.7457	12.0275	2.384	0.968	0.968	0	0	0	6	4	4	6	4	4	1	1	1	15	7	7	6	4	4	High	High	High
TGME49_239330	ribosomal protein RPL37	60S ribosome	60S ribosome	11.214	98	11.27	0	FALSE	OTHER	0	-4.25	156	0	0	0	1	157	297	3.367	NA	NA	NA	33.6735	25.5102	26.5306	30.623	2.162	13.678	0	0.000250564	0	5	3	4	5	3	4	1	1	1	15	4	10	5	3	4	High	High	High
TGME49_238250	ribosomal protein RPL36	60S ribosome	60S ribosome	11.401	101	12.06	0	FALSE	OTHER	0	-4.6	46	0	0	0	2	48	306	6.53595	0	0	0.0317	44.5545	37.6238	51.4851	18.307	4.179	12.895	0	0	0	6	5	7	6	5	7	1	1	1	11	7	8	6	5	7	High	High	High
TGME49_310490	ribosomal protein RPL27A	60S ribosome	60S ribosome	16.334	147	10.45	0	FALSE	OTHER	0	-5.95	75	0	0	0	4	79	444	9.00901	0	0	0.0179	39.4558	49.6599	37.415	4.995	15.681	6.743	0	0	0	6	9	6	6	9	6	1	1	1	17	16	12	6	9	6	High	High	High
TGME49_231080	ribosomal protein RPL38	60S ribosome	60S ribosome	9.577	84	10.68	0	FALSE	OTHER	0	-5.77	44	0	0	0	0	44	255	0	NA	NA	NA	40.4762	38.0952	38.0952	14.849	5.31	9	0	0	0	4	3	3	4	3	3	1	1	1	23	7	11	4	3	3	High	High	High
TGME49_203630	ribosomal protein RPL44	60S ribosome	60S ribosome	12.055	105	10.56	0	FALSE	OTHER	0	-4.1	24	0	0	0	2	26	318	6.28931	0	0	0.0417	27.619	33.3333	27.619	9	16.783	9	0.000291375	0	0	4	5	4	4	5	4	1	1	1	11	6	4	4	5	4	High	High	High
TGME49_300190	ribosomal protein RPL37A	60S ribosome	60S ribosome	10.398	96	10.76	0	FALSE	OTHER	0	-4.82	142	0	0	0	2	144	291	6.87285	0	0	0.0142	50	42.7083	41.6667	4.179	9	6.197	0.000291375	0	0	5	5	4	5	5	4	1	1	1	17	12	9	5	5	4	High	High	High
TGME49_227600	ribosomal protein RPL34	60S ribosome	60S ribosome	15.373	134	11.18	0	FALSE	OTHER	0	-5.27	53	0.5	1	0	2	56	405	7.40741	0	0	0.0169	19.403	28.3582	28.3582	1.154	2.594	3.642	0.0010238	0	0	3	4	4	3	4	4	1	1	1	6	5	8	3	4	4	High	High	High
TGME49_264450	DNA topoisomerase III beta-1, putative	unknown	60S ribosome	94.825	852	7.88	0	FALSE	OTHER	0	-0.02	896	0.19	5	0	27	928	2559	12.5049	0.02581	0.001	0.0394	33.216	28.7559	22.0657	1.492	1.126	1.126	0	0	0	21	19	19	21	19	19	1	1	1	34	20	19	21	19	19	High	High	High
TGME49_250810	ribosomal protein RPL35	unknown	unknown	20.056	178	11.3	1	TRUE	OTHER	1	-5.04	130	0	0	0	1	131	537	1.8622	0	0	0.0068	20.7865	16.8539	12.9213	4.995	1.783	1.154	0.000291375	0.000250564	0.000507743	5	4	3	5	4	3	1	1	1	17	6	5	5	4	3	High	High	High
TGME49_250820	hypothetical protein	apical 1	apical 1	120.816	1156	9.38	0	FALSE	OTHER	0	0.5	121	1.49	55	0	37	213	3471	26.5053	0.41163	0.0146	0.0355	46.4533	42.9931	35.6401	9.339	7.463	4.13	0	0	0	47	45	36	47	45	36	1	1	1	157	83	60	47	45	36	High	High	High
TGME49_225690	hypothetical protein	apical 1	apical 1	194.134	1816	6.09	0	FALSE	OTHER	0	-0.02	35	1.58	57	0	36	128	5451	17.0611	0.54879	0.0098	0.0178	32.1586	35.3524	19.4383	3.642	4.201	1.705	0	0	0	42	48	30	42	48	30	1	1	1	117	83	46	42	48	30	High	High	High
TGME49_230340	hypothetical protein	apical 1	apical 1	102.346	949	7.58	0	FALSE	OTHER	0	-1.14	126	0.45	29	0	64	219	2850	32.6316	0.13473	0.0122	0.0908	50.1581	40.569	33.4036	6.979	5.086	3.241	0	0	0	39	32	27	39	32	27	1	1	1	77	42	37	39	32	27	High	High	High
TGME49_292950	hypothetical protein	apical 1	apical 1	210.744	1979	9.13	0	FALSE	OTHER	0	-2.58	9	1.56	50	0	32	91	5940	13.8047	0.66453	0.0094	0.0141	28.1455	32.3901	13.5422	1.4	2.073	0.579	0	0	0	44	56	24	44	56	24	1	1	1	72	61	24	44	56	24	High	High	High
TGME49_258090	hypothetical protein	apical 1	apical 1	106.018	954	7.49	0	FALSE	OTHER	0	-1.34	459	0.41	22	0	54	535	2865	26.5271	0.06146	0.0039	0.0636	43.501	46.0168	31.8658	3.584	5.404	2.535	0	0	0	35	42	30	35	42	30	1	1	1	69	53	37	35	41	30	High	High	High
TGME49_229640	hypothetical protein	apical 1	apical 1	135.681	1274	7.58	0	FALSE	OTHER	0	-0.1	229	1.19	69	0	58	356	3825	33.2026	0.43156	0.0254	0.0589	32.2606	33.3595	20.4867	2.437	2.215	1.228	0	0	0	33	32	22	33	32	22	1	1	1	66	35	26	33	32	22	High	High	High
TGME49_244470	hypothetical protein	apical 1	apical 1	290.228	2595	6.07	0	FALSE	OTHER	0	-4.21	138	1.36	60	0	44	242	7788	13.3539	0.35164	0.0069	0.0196	18.1118	21.6956	9.13295	0.772	1.059	0.387	0	0	0	42	53	23	42	53	23	1	1	1	61	55	24	42	53	23	High	High	High
TGME49_235380	hypothetical protein	apical 1	apical 1	65.144	583	9.26	0	FALSE	OTHER	0	1.44	105	2.4	12	0	5	122	1752	9.7032	Inf	0.0023	0	57.1184	57.1184	41.8525	5.381	5.032	2.639	0	0	0	23	24	16	23	24	16	1	1	1	60	40	25	23	24	16	High	High	High
TGME49_308860	hypothetical protein	apical 1	apical 1	69.714	654	10.02	0	FALSE	OTHER	0	-0.37	115	2.36	26	0	11	152	1965	18.8295	0.63493	0.0139	0.0219	31.0398	31.8043	16.208	8.237	9.826	1.593	0	0	0	22	18	12	22	18	12	1	1	1	60	47	12	22	18	12	High	High	High
TGME49_214880	hypothetical protein	apical 1	apical 1	98.314	931	7.24	0	FALSE	OTHER	0	0.01	229	1.22	60	0	49	338	2796	38.9843	0.36827	0.0277	0.0753	30.9345	24.5972	18.0451	2.305	1.894	0.701	0	0	0	23	19	12	23	19	12	1	1	1	47	28	12	23	19	12	High	High	High
TGME49_260820	IMC sub-compartment protein ISP1	apical 1	apical 1	19.401	176	7.69	0	FALSE	OTHER	0	0.36	143	0.29	2	0	7	152	531	16.9492	0.03961	0.0023	0.0582	52.8409	52.8409	26.1364	277.256	463.159	15.681	0	0	0	7	8	4	7	8	4	1	1	1	63	35	14	7	8	4	High	High	High
TGME49_227000	hypothetical protein	apical 1	apical 1	119.421	1082	9.25	0	FALSE	OTHER	0	-3.17	159	1.08	14	0	13	186	3249	8.31025	0.33822	0.0044	0.013	23.2902	30.7763	11.5527	0.995	1.683	0.436	0	0	0	20	27	11	20	27	11	1	1	1	34	33	11	20	27	11	High	High	High
TGME49_225020	hypothetical protein	apical 1	apical 1	114.33	1010	9.13	0	FALSE	OTHER	0	-2.78	173	0.64	29	0	45	247	3033	24.3983	0.10906	0.006	0.0548	20.099	21.7822	12.0792	1.318	1.318	0.551	0	0	0	21	21	12	21	21	12	1	1	1	34	23	13	21	21	12	High	High	High
TGME49_256030	hypothetical protein	apical 1	apical 1	29.204	256	8.84	0	FALSE	OTHER	0	-5.03	23	0	0	0	3	26	771	3.89105	0	0	0.0039	71.875	64.8438	41.0156	6.848	4.456	1.976	0	0	0	15	13	9	15	13	9	1	1	1	32	17	9	15	13	9	High	High	High
TGME49_297180	hypothetical protein	apical 1	apical 1	97.619	871	7.52	0	FALSE	OTHER	0	-1.52	407	0.81	29	0	36	472	2616	24.8471	0.23897	0.0085	0.0357	20.6659	22.8473	10.4478	1.188	1.399	0.445	0	0	0	16	20	8	16	20	8	1	1	1	24	20	8	16	20	8	High	High	High
TGME49_291880	hypothetical protein	apical 1	apical 1	80.281	783	9.7	0	FALSE	OTHER	0	1.77	98	1.88	15	0	8	121	2352	9.77891	1.07731	0.0058	0.0053	24.5211	14.5594	7.40741	0.796	0.536	0.215	0	0	0	12	9	5	12	9	5	1	1	1	21	12	5	12	9	5	High	High	High
TGME49_222350	hypothetical protein	apical 1	apical 1	47.853	410	8.88	0	FALSE	OTHER	0	-1.31	511	0.64	9	0	14	534	1233	18.6537	0.0959	0.0032	0.0337	36.8293	40.2439	25.8537	2.594	2.914	1.346	0	0	0	14	16	11	14	16	11	1	1	1	25	17	11	14	16	11	High	High	High
TGME49_301420	hypothetical protein	apical 1	apical 1	29.475	263	6.73	0	FALSE	OTHER	0	-1.62	250	0.07	1	0	14	265	792	18.9394	0.02207	0.0017	0.0763	51.3308	47.1483	30.038	5.494	4.623	2.162	0	0	0	10	10	8	10	10	8	1	1	1	26	12	10	10	10	8	High	High	High
TGME49_320030	hypothetical protein	apical 1	apical 1	81.665	752	10.32	0	FALSE	OTHER	0	-0.19	26	1.46	19	0	13	58	2259	14.1656	0.4358	0.0086	0.0197	30.0532	40.6915	22.4734	1.707	2.932	1.246	0	0	0	16	22	12	16	22	12	1	1	1	24	22	14	16	22	12	High	High	High
TGME49_293190	endonuclease/exonuclease/phosphatase family protein	apical 1	apical 1	76.178	682	5.47	0	FALSE	OTHER	0	1.18	388	0.23	9	0	40	437	2049	23.9141	0.03698	0.0019	0.051	26.9795	32.4047	12.1701	1.154	2.07	0.805	0	0	0	13	18	8	13	18	8	1	1	1	19	19	10	13	18	8	High	High	High
TGME49_266630	hypothetical protein	apical 1	apical 1	67.277	582	8.21	0	FALSE	OTHER	0	-4.16	87	0.25	3	0	12	102	1749	8.57633	0	0	0.0242	30.4124	27.6632	25.2577	1.548	2.924	1.943	0	0	0	13	15	12	13	15	12	1	1	1	21	19	16	13	15	12	High	High	High
TGME49_226990	hypothetical protein	apical 1	apical 1	71.641	676	10.11	0	FALSE	OTHER	0	1.41	2	1.78	16	0	9	27	2031	12.3092	0.46613	0.0083	0.0179	22.6331	18.0473	6.80473	0.874	0.52	0.17	0	0	0.000507743	11	8	3	11	8	3	1	1	1	17	8	3	11	8	3	High	High	High
TGME49_233030	gliding-associated protein GAP70	apical 1	apical 1	42.874	353	5.08	0	FALSE	OTHER	0	-0.19	27	1.77	23	0	13	63	1062	33.8983	0.28254	0.02	0.0709	21.813	31.4448	21.2465	1.913	3.771	2.162	0	0	0	10	16	11	10	16	11	1	1	1	28	23	16	10	16	11	High	High	High
TGME49_246950	hypothetical protein	apical 1	apical 1	48.536	452	8.87	0	FALSE	OTHER	0	-3.88	122	1.06	18	0	17	157	1359	25.7542	0.33767	0.01	0.0296	35.177	21.2389	15.2655	1.102	1.102	0.812	0	0	0	10	9	7	10	9	7	1	1	1	14	11	13	10	9	7	High	High	High
TGME49_275670	alveolin domain containing intermediate filament IMC15	apical 1	apical 1	77.176	692	8.68	0	FALSE	OTHER	0	-0.92	147	1.46	19	0	13	179	2079	15.392	0.66521	0.0106	0.0159	14.5954	21.5318	4.33526	0.833	1.198	0.199	0	0	0.000507743	8	13	3	8	13	3	1	1	1	16	15	3	8	13	3	High	High	High
TGME49_315510	hypothetical protein	apical 1	apical 1	51.632	460	8.35	0	FALSE	OTHER	0	-0.05	28	0.17	2	0	12	42	1383	10.1229	0.03615	0.001	0.0276	26.5217	30.6522	14.1304	1.61	1.873	0.616	0	0	0	10	11	5	10	11	5	1	1	1	16	13	5	10	11	5	High	High	High
TGME49_278780	hypothetical protein	apical 1	apical 1	45.84	433	6.32	0	FALSE	OTHER	0	-2.77	199	0.67	12	0	18	229	1302	23.0415	0.16477	0.0034	0.0205	23.7875	30.485	15.2425	1.154	2.594	1.154	0	0	0	6	10	6	6	10	6	1	1	1	9	12	6	6	10	6	High	High	High
TGME49_253600	hypothetical protein	apical 1	apical 1	97.338	924	9.44	0	FALSE	OTHER	0	-2.4	237	0.53	18	0	34	289	2775	18.7387	0.22437	0.0088	0.0394	6.70996	3.57143	6.27706	0.292	0.186	0.238	0	0.000250564	0	5	4	5	5	4	5	1	1	1	9	4	5	5	4	5	High	High	High
TGME49_239770	alveolin domain containing intermediate filament IMC11	apical 1	apical 1	15.609	134	9.31	0	FALSE	OTHER	0	1.53	13	2	2	0	1	16	405	7.40741	Inf	0.0077	0	26.1194	29.8507	13.4328	1.848	1.31	0.52	0	0.000250564	0.00123824	4	4	2	4	4	2	1	1	1	7	4	2	4	4	2	High	High	High
TGME49_264430	hypothetical protein	unknown	apical 1	284.931	2866	8.94	0	FALSE	OTHER	0	0.37	5	1.2	104	0	87	196	8601	22.2067	NA	NA	NA	25.8548	15.6664	27.8088	0.385	0.385	0.298	0	0	0	27	26	22	27	26	22	1	1	1	55	34	25	19	19	15	High	High	High
TGME49_252880	hypothetical protein	unknown	apical 1	338.875	3168	6.38	0	FALSE	OTHER	0	-2.35	99	1.43	205	0	143	447	9507	36.6046	0.36382	0.0056	0.0155	11.553	15.5934	11.0795	0.387	0.526	0.344	0	0	0	31	40	28	31	40	28	1	1	1	42	40	29	30	40	28	High	High	High
TGME49_255160	hypothetical protein	unknown	apical 1	116.454	1159	9.8	0	FALSE	OTHER	0	NA	38	3.5	63	1	18	120	3480	23.5632	0.16009	0.0019	0.0116	28.214	28.0414	26.1432	0.682	1.102	0.812	0	0	0	19	23	21	19	23	21	1	1	1	39	39	26	19	23	21	High	High	High
TGME49_201760	hypothetical protein	unknown	apical 1	37.282	336	7.74	0	FALSE	OTHER	0	0.54	104	1.33	12	1	9	126	1011	21.7606	0.17545	0.0068	0.0387	57.7381	52.0833	41.6667	9	7.859	3.281	0	0	0	13	10	10	13	10	10	1	1	1	35	27	16	13	10	10	High	High	High
TGME49_266080	hypothetical protein	unknown	apical 1	81.107	728	8.72	0	FALSE	OTHER	0	1.77	50	1.93	27	0	14	91	2187	18.7471	0.80864	0.0142	0.0176	17.8571	25	20.3297	1.31	3.108	1.434	0	0	0	12	20	15	12	20	15	1	1	1	31	32	21	12	20	15	High	High	High
TGME49_245640	hypothetical protein	unknown	apical 1	46.506	416	9.44	0	FALSE	OTHER	0	-0.33	140	1.38	11	0	8	159	1251	15.1878	0.82943	0.0115	0.0139	43.5096	50.9615	25.2404	3.047	3.771	1.096	0	0	0	14	17	9	14	17	9	1	1	1	26	20	9	14	17	9	High	High	High
TGME49_238380	hypothetical protein	unknown	apical 1	96.476	880	9.73	0	FALSE	OTHER	0	0.66	191	1.17	27	0	23	241	2643	18.9179	0.40761	0.0103	0.0254	18.6364	19.8864	15.1136	0.943	1.031	0.628	0	0	0	12	14	11	12	14	11	1	1	1	24	17	11	12	14	11	High	High	High
TGME49_255895	hypothetical protein	unknown	apical 1	62.847	556	9.52	0	FALSE	OTHER	0	0.23	6	1	22	1	22	51	1671	26.93	NA	NA	NA	27.3381	19.7842	16.5468	1.352	0.808	0.693	0	0	0	12	9	8	12	9	8	1	1	1	20	9	8	12	9	8	High	High	High
TGME49_224540	hypothetical protein	unknown	apical 1	496.995	4798	5.78	0	FALSE	OTHER	0	0.44	190	2.79	312	0	112	614	14397	29.4506	NA	NA	NA	9.35807	8.42018	4.35598	0.129	0.17	0.059	0	0	0	17	22	8	17	22	8	1	1	1	23	24	8	17	22	8	High	High	High
TGME49_267370	kinesin motor domain-containing protein	unknown	apical 1	256.712	2395	8.46	0	FALSE	OTHER	0	-2.7	232	1.15	106	1	92	431	7188	27.685	0.41774	0.0178	0.0427	4.00835	10.8977	3.75783	0.145	0.501	0.145	0	0	0	7	21	7	7	21	7	1	1	1	12	21	7	7	21	7	High	High	High
TGME49_257300	hypothetical protein	unknown	apical 1	121.787	1152	9.51	0	FALSE	OTHER	0	-2.49	357	1.05	61	0	58	476	3459	34.403	0.27634	0.008	0.0289	5.38194	10.7639	8.07292	0.166	0.525	0.308	0	0	0	4	11	7	4	11	7	1	1	1	4	13	7	4	11	7	High	High	High
TGME49_306350	variable surface lipoprotein	unknown	apical 1	89.748	876	9.69	0	FALSE	OTHER	0	-0.84	398	0.5	24	0	48	470	2631	27.366	0.3697	0.0202	0.0545	6.05023	8.33333	2.96804	0.359	0.506	0.166	0	0	0.000507743	6	8	3	6	8	3	1	1	1	9	8	3	6	8	3	High	High	High
TGME49_314080	hypothetical protein	unknown	apical 1	20.752	179	6.37	0	FALSE	OTHER	0	2.05	115	0.75	3	0	4	122	540	12.963	0.10867	0.0023	0.0212	30.7263	27.933	24.0223	2.162	2.162	1.512	0	0	0	5	5	4	5	5	4	1	1	1	12	6	5	5	5	4	High	High	High
TGME49_226290	hypothetical protein	unknown	apical 1	37.703	333	6.8	0	FALSE	OTHER	0	1.17	197	1.57	11	0	7	215	1002	17.9641	0.51153	0.0081	0.0159	12.012	9.00901	9.90991	0.551	0.389	0.389	0.0010238	0.000250564	0.000507743	4	3	3	4	3	3	1	1	1	4	3	3	4	3	3	High	High	High
TGME49_260825	hypothetical protein	unknown	apical 1	10.244	92	9.25	0	FALSE	OTHER	0	2.13	24	0.14	1	0	7	32	279	28.6738	0.11713	0.005	0.0426	20.6522	20.6522	20.6522	1.154	1.154	1.154	0.0010238	0.000491039	0.000507743	2	2	2	2	2	2	1	1	1	4	2	2	2	2	2	High	High	High
TGME49_319900	hypothetical protein	unknown	apical 1	264.573	2425	9.63	0	FALSE	OTHER	0	-1.47	392	1.69	169	0	100	661	7278	36.9607	0.57718	0.0107	0.0185	7.62887	18.5567	6.2268	0.325	1.056	0.279	0	0	0	16	40	14	16	40	14	1	1	1	21	42	14	15	39	14	High	High	High
TGME49_223790	hypothetical protein	unknown	apical 1	110.09	1003	6.95	0	FALSE	OTHER	0	0	221	0.96	26	0	27	274	3012	17.5963	0.17083	0.0048	0.0279	30.3091	24.4267	15.3539	1.759	1.183	0.597	0	0	0	22	18	12	22	18	12	1	1	1	45	20	13	22	18	12	High	High	High
TGME49_204880	hypothetical protein	unknown	apical 1	96.074	897	9.55	0	FALSE	OTHER	0	0.23	47	1.89	34	1	18	100	2694	19.6733	0.61101	0.0113	0.0186	1.89521	3.56745	1.89521	0.072	0.11	0.072	0.0010238	0.000491039	0.00287425	1	3	2	1	3	2	1	1	1	2	3	2	1	3	2	High	High	High
TGME49_220510	hypothetical protein	unknown	unknown	65.768	627	5.43	0	FALSE	OTHER	0	0.89	83	2.06	35	0	17	135	1884	27.6008	0.72212	0.0152	0.021	33.9713	33.3333	28.2297	2.079	1.766	1.356	0	0	0	19	17	16	19	17	16	1	1	1	44	22	19	19	17	16	High	High	High
TGME49_217688	hypothetical protein	unknown	unknown	85.227	785	8.62	0	FALSE	OTHER	0	-0.47	59	1.28	23	0	18	100	2358	17.3876	0.48032	0.0093	0.0193	10.0637	15.5414	2.42038	0.42	0.65	0.105	0	0	0.000507743	7	9	2	7	9	2	1	1	1	12	10	2	7	9	2	High	High	High
TGME49_227952	14-3-3 superfamily protein	unknown	unknown	47.963	422	9.45	0	FALSE	OTHER	0	-0.62	189	0.12	2	0	17	208	1269	14.9724	0	0	0.0664	27.7251	30.8057	14.9289	1.683	1.683	0.931	0	0	0	11	11	8	11	11	8	1	1	1	18	15	8	11	11	8	High	High	High
TGME49_257430	hypothetical protein	unknown	unknown	238.425	2250	10.76	0	FALSE	OTHER	0	-0.92	120	1.77	145	0	82	347	6753	33.6147	0.51956	0.0233	0.0448	14.4889	11.3333	7.73333	0.628	0.497	0.331	0	0	0	26	21	17	26	21	17	1	1	1	45	26	17	26	21	17	High	High	High
TGME49_241880	3'5'-cyclic nucleotide phosphodiesterase domain-containing protein	unknown	unknown	142.427	1281	6.9	7	FALSE	OTHER	7	0.52	770	0.35	18	0	51	839	3846	17.9407	0.05208	0.0007	0.0138	20.5308	32.0843	14.2077	1.202	2.728	0.749	0	0	0	22	36	17	22	36	17	1	1	1	33	41	17	22	36	17	High	High	High
TGME49_289990	hypothetical protein	unknown	unknown	84.165	753	6.16	0	FALSE	OTHER	0	-0.65	126	0.38	9	0	24	159	2262	14.5889	0.06855	0.0031	0.0449	7.30412	10.8898	3.05445	0.243	0.355	0.091	0	0	0.000507743	5	7	2	5	7	2	1	1	1	7	8	2	5	7	2	High	High	High
TGME49_248740	hypothetical protein	unknown	unknown	134.895	1241	8.5	0	FALSE	OTHER	0	-4.02	161	1.76	79	0	45	285	3726	33.2797	0.71384	0.029	0.0407	31.0234	26.8332	22.5624	6.848	4.456	3.281	0	0	0	41	35	30	41	35	30	1	1	1	100	54	39	41	35	30	High	High	High
TGME49_309885	hypothetical protein	unknown	unknown	113.088	1012	8.41	0	FALSE	OTHER	0	0.64	62	2	48	0	24	134	3039	23.692	0.59512	0.0161	0.0271	1.77866	3.35968	1.08696	0.065	0.134	0.032	0.0061743	0.000250564	0.0157883	2	4	1	2	4	1	1	1	1	3	4	1	2	4	1	High	High	Medium
TGME49_226220	alveolin domain containing intermediate filament IMC9	unknown	unknown	80.11	726	7.66	0	FALSE	OTHER	0	-2.11	350	0.89	31	0	35	416	2181	30.2613	0.35681	0.0225	0.063	21.2121	17.6309	18.7328	1.024	0.842	0.677	0	0	0	13	11	11	13	11	11	1	1	1	23	15	13	13	11	11	High	High	High
TGME49_263200	hypothetical protein	unknown	unknown	118.542	1082	9.83	0	FALSE	OTHER	0	-0.61	366	1.08	41	0	38	445	3249	24.3152	0.37115	0.0128	0.0344	14.1405	12.5693	2.21811	0.585	0.445	0.096	0	0	0.000507743	14	12	3	14	12	3	1	1	1	18	12	3	14	12	3	High	High	High
TGME49_274160	hypothetical protein	unknown	unknown	58.689	525	9.23	0	FALSE	OTHER	0	-2.8	741	0.37	7	0	19	767	1578	16.4766	NA	NA	NA	5.52381	8	7.2381	0.172	0.269	0.269	0.00150338	0.000250564	0.000507743	2	3	3	2	3	3	1	1	1	2	3	3	2	3	3	High	High	High
TGME49_224700	hypothetical protein	unknown	unknown	182.547	1678	9.52	0	FALSE	OTHER	0	-1.56	194	1.34	63	0	47	304	5037	21.8384	0.3651	0.0117	0.032	0.715137	10.9654	3.57569	0.023	0.398	0.144	0.0126933	0	0	1	15	6	1	15	6	1	1	1	2	15	6	1	15	6	Medium	High	High
TGME49_239300	hypothetical protein	apical 2	apical 2	139.101	1232	6.21	0	FALSE	OTHER	0	-0.74	251	0.29	15	0	51	317	3699	17.8427	0.05417	0.0029	0.0537	34.9838	37.6623	24.1883	1.873	2.087	1.103	0	0	0	43	47	32	43	47	32	1	1	1	69	48	35	43	46	31	High	High	High
TGME49_243250	myosin H	apical 2	apical 2	169.551	1513	9.51	0	FALSE	OTHER	0	-3.94	1557	0.08	9	0	106	1672	4542	25.3192	0	0	0.0275	27.1646	31.725	24.2564	1.774	2.332	1.703	0	0	0	35	38	31	35	38	31	1	1	1	63	50	41	35	38	31	High	High	High
TGME49_295850	cyclic nucleotide-binding domain-containing protein	apical 2	apical 2	331.288	3062	6.48	0	FALSE	OTHER	0	-1.58	85	2.16	110	0	51	246	9189	17.5209	0.78822	0.0134	0.017	11.7897	17.4069	12.2796	0.468	0.801	0.506	0	0	0	30	43	31	30	43	31	1	1	1	49	48	33	30	43	31	High	High	High
TGME49_234270	hypothetical protein	apical 2	apical 2	237.507	2214	6.2	0	FALSE	OTHER	0	-0.44	396	1.32	169	0	128	693	6645	44.6953	NA	NA	NA	20.822	30.2168	21.9512	0.527	0.84	0.403	0	0	0	24	36	20	24	36	20	1	1	1	34	37	20	24	36	20	High	High	High
TGME49_315780	myosin regulatory light chain, putative	apical 2	apical 2	23.11	206	7.49	0	FALSE	OTHER	0	-0.12	221	0	0	0	6	227	621	9.66184	0	0	0.0182	76.2136	67.4757	61.6505	14.013	5.661	5.661	0	0	0	16	12	12	16	12	12	1	1	1	36	15	14	16	12	12	High	High	High
TGME49_246720	hypothetical protein	apical 2	apical 2	55.917	502	5.53	0	FALSE	OTHER	0	0.24	91	0.35	7	0	20	118	1509	17.8926	0.09455	0.0037	0.0391	36.4542	31.8725	24.1036	3.642	2.054	1.477	0	0	0	17	13	11	17	13	11	1	1	1	37	17	13	17	13	11	High	High	High
TGME49_262010	calmodulin CAM2	apical 2	apical 2	15.398	142	4.74	0	FALSE	OTHER	0	-0.81	136	0.1	1	0	10	147	429	25.641	0.04872	0.0033	0.0668	70.4225	56.338	28.8732	14.199	3.329	1.31	0	0	0.000286205	8	6	4	8	6	4	1	1	1	21	8	4	8	6	4	High	High	High
TGME49_246930	calmodulin CAM1	apical 2	apical 2	19.038	179	5.11	0	FALSE	OTHER	0	1.09	57	0.25	1	0	4	62	540	9.25926	0.57472	0.003	0.0052	70.3911	46.9274	49.7207	7.254	2.831	4.623	0	0	0	10	6	9	10	6	9	1	1	1	20	8	9	10	6	9	High	High	High
TGME49_295420	hypothetical protein	apical 2	apical 2	80.62	735	5.33	0	FALSE	OTHER	0	-1.57	243	1.22	22	0	18	283	2208	18.1159	0.37262	0.0092	0.0246	13.1973	31.1565	7.48299	0.6	1.56	0.265	0	0	0	10	20	5	10	20	5	1	1	1	17	21	5	10	20	5	High	High	High
TGME49_226040	EF hand domain-containing protein	apical 2	apical 2	18.972	169	5.05	0	FALSE	OTHER	0	-3.25	56	0.2	1	0	5	62	510	11.7647	0.06189	0.0027	0.0443	33.7278	45.5621	21.3018	2.981	5.31	0.995	0	0	0.000286205	5	5	3	5	5	3	1	1	1	11	8	3	5	5	3	High	High	High
TGME49_311260	myosin light chain MLC1, putative	apical 2	apical 2	14.26	137	4.7	0	FALSE	OTHER	0	-0.33	56	0.4	2	0	5	63	414	16.9082	0.1779	0.0062	0.0351	63.5036	32.8467	39.4161	9	2.594	4.995	0	0	0	6	4	5	6	4	5	1	1	1	13	5	7	6	4	5	High	High	High
TGME49_208340	hypothetical protein	apical 2	apical 2	143.833	1285	9.22	0	FALSE	OTHER	0	-0.81	246	0.55	31	0	56	333	3858	22.5505	0.21509	0.0081	0.0377	5.13619	15.5642	5.44747	0.184	0.753	0.217	0	0	0	6	20	7	6	20	7	1	1	1	10	20	7	6	20	7	High	High	High
TGME49_313480	hypothetical protein	unknown	apical 2	152.4	1381	5.69	0	FALSE	OTHER	0	-1.68	970	1.18	93	1	79	1143	4146	41.727	0.30418	0.0129	0.0423	28.3128	30.2679	24.8371	1.565	1.774	1.434	0	0	0	35	37	33	35	37	33	1	1	1	59	46	37	35	37	32	High	High	High
TGME49_242790	trichohyalin, putative	unknown	apical 2	200.559	1761	5.33	0	FALSE	OTHER	0	0.02	1206	1.42	161	0	113	1480	5286	51.835	NA	NA	NA	31.1187	21.1244	10.0511	1.2	0.825	0.514	0	0	0	39	29	20	39	29	20	1	1	1	64	31	20	39	29	20	High	High	High
TGME49_250340	centrin 2	unknown	apical 2	19.141	170	4.67	0	FALSE	OTHER	0	-4.41	66	0	1	0	0	67	513	1.94932	NA	NA	NA	72.3529	42.3529	34.7059	78.433	6.943	4.012	0	0	0	10	6	5	10	6	5	1	1	1	32	9	9	10	6	5	High	High	High
TGME49_271880	B-box zinc finger domain-containing protein	unknown	apical 2	156.668	1404	5.25	0	FALSE	OTHER	0	-0.3	431	1.1	57	0	52	540	4215	25.86	0.31415	0.0074	0.0237	1.85185	6.12536	3.49003	0.08	0.227	0.136	0.00126743	0	0.000286205	3	8	5	3	8	5	1	1	1	4	8	5	3	8	5	High	High	High
TGME49_293540	hypothetical protein	unknown	unknown	79.197	713	7.68	0	FALSE	OTHER	0	-0.02	70	0.78	7	0	9	86	2142	7.46965	0.26482	0.0032	0.0122	11.641	16.8303	1.68303	0.389	0.551	0.116	0	0	0.00264423	6	8	1	6	8	1	1	1	1	9	9	2	6	8	1	High	High	High
TGME49_221320	acetyl-CoA carboxylase ACC1	apicoplast	apicoplast	287.504	2612	7.47	1	FALSE	OTHER	1	-3.6	632	0.57	74	0	130	836	7839	26.0237	0.14974	0.0082	0.0545	39.8545	45.1761	29.173	2.853	4.417	2.098	0	0	0	85	94	66	85	94	66	1	1	1	181	138	94	85	94	65	High	High	High
TGME49_259260	membrane protein FtsH1	apicoplast	apicoplast	136.838	1250	7.17	1	FALSE	OTHER	1	-4.16	85	0.77	17	0	22	124	3753	10.3917	0.31289	0.0051	0.0163	51.92	42.88	28.24	8.085	4.806	2.481	0	0	0	51	47	33	51	47	33	1	1	1	136	67	41	51	47	33	High	High	High
TGME49_275690	ClpB, putative	apicoplast	apicoplast	114.479	1022	8.06	0	FALSE	OTHER	0	-4.75	269	0.3	7	0	23	299	3069	9.77517	0.0772	0.0023	0.0293	54.4031	51.8591	34.9315	10.574	7.031	4.179	0	0	0	51	49	35	51	49	35	1	1	1	116	64	52	50	48	35	High	High	High
TGME49_240600	chaperonin cpn60, putative	apicoplast	apicoplast	72.191	667	5.76	1	TRUE	OTHER	1	-3.32	30	0.5	6	0	12	48	2004	8.98204	0.32146	0.0022	0.0068	62.2189	56.5217	40.6297	40.843	33.717	6.796	0	0	0	31	29	21	31	29	21	1	1	1	123	83	38	31	29	21	High	High	High
TGME49_206610	pyruvate dehydrogenase complex subunit PDH-E2	apicoplast	apicoplast	96.819	929	6.3	0	FALSE	SP	0	-2.97	252	0.44	20	1	45	318	2790	23.6559	0.16279	0.0089	0.0546	53.2831	52.3143	38.7513	19.852	17.002	4.834	0	0	0	36	32	23	36	32	23	1	1	1	123	87	48	36	32	23	High	High	High
TGME49_321640	cell division protein CDC48AP	apicoplast	apicoplast	112.823	1044	7.37	1	TRUE	OTHER	1	-4.08	446	1.04	52	0	50	548	3135	32.5359	0.26873	0.0151	0.0561	50.9579	46.0728	35.249	6.305	3.642	3.037	0	0	0	46	41	35	46	41	35	1	1	1	96	49	41	45	40	34	High	High	High
TGME49_312110	apicoplast-associated thioredoxin family protein Atrx1	apicoplast	apicoplast	86.781	790	7.66	0	FALSE	OTHER	0	-4.16	459	0.55	23	0	42	524	2373	27.3915	0.20787	0.0066	0.0316	40	39.7468	30.1266	7.606	7.185	2.863	0	0	0	23	28	20	23	28	20	1	1	1	88	63	33	23	28	20	High	High	High
TGME49_222020	phosphoglycerate kinase PGKII	apicoplast	apicoplast	62.991	593	8.78	0	FALSE	OTHER	0	-3.58	223	0.83	24	0	29	276	1782	29.7419	0.17353	0.01	0.0574	53.1197	49.9157	25.9696	12.895	8.363	2.728	0	0	0	26	22	17	26	22	17	1	1	1	75	40	21	26	22	17	High	High	High
TGME49_251930	enoyl-acyl carrier reductase ENR	apicoplast	apicoplast	43.631	417	8.62	0	FALSE	SP	0	-1.32	111	0.44	4	0	9	124	1254	10.3668	0.06133	0.0012	0.0199	57.7938	51.7986	34.2926	35.747	13.925	7.185	0	0	0	16	15	11	16	15	11	1	1	1	81	38	25	16	15	11	High	High	High
TGME49_253900	parasite porphobilinogen synthase PBGS	apicoplast	apicoplast	71.329	658	5.17	0	FALSE	SP	0	-4.41	426	0.81	17	0	21	464	1977	19.221	0.18706	0.0029	0.0156	51.3678	42.4012	27.8116	7.886	6.017	5.236	0	0	0	25	22	18	25	22	18	1	1	1	77	40	40	25	22	18	High	High	High
TGME49_211440	hypothetical protein	apicoplast	apicoplast	182.782	1665	6.95	0	FALSE	OTHER	0	-5.67	562	1.4	136	0	97	795	4998	46.6186	0.58434	0.0227	0.0389	22.1622	20.1201	12.0721	1.074	1.122	0.614	0	0	0	31	32	19	31	32	19	1	1	1	44	35	23	31	32	19	High	High	High
TGME49_287270	hypothetical protein	apicoplast	apicoplast	75.081	704	7.94	1	FALSE	OTHER	1	-3.7	25	1.5	27	0	18	70	2115	21.2766	0.64767	0.0075	0.0115	32.6705	30.1136	20.4545	3.739	2.932	1.246	0	0	0	18	16	13	18	16	13	1	1	1	43	24	13	18	16	13	High	High	High
TGME49_293590	3-oxoacyl-acyl-carrier protein synthase I/II, putative	apicoplast	apicoplast	58.358	551	8.48	1	TRUE	OTHER	1	-1.21	167	0.5	3	0	6	176	1656	5.43478	0.29179	0.0026	0.0088	45.735	51.3612	27.4047	9	16.113	3.642	0	0	0	19	22	14	19	22	14	1	1	1	50	58	23	19	22	14	High	High	High
TGME49_217740	3-ketoacyl-(acyl-carrier-protein) reductase	apicoplast	apicoplast	39.016	376	9.23	0	FALSE	SP	0	-1.89	165	1	14	0	14	193	1131	24.7569	0.24642	0.011	0.0448	58.7766	39.3617	34.8404	14.505	4.78	3.642	0	0	0	14	12	11	14	12	11	1	1	1	57	26	15	14	12	11	High	High	High
TGME49_261850	helicase, putative	apicoplast	apicoplast	278.601	2576	8.05	1	FALSE	OTHER	1	-5.28	801	0.97	107	1	110	1019	7731	28.1982	0.42189	0.0084	0.02	14.0528	20.5357	9.27795	0.61	1.109	0.418	0	0	0	30	44	22	30	44	22	1	1	1	42	49	23	30	44	22	High	High	High
TGME49_262430	4-hydroxy-3-methylbut-2-en-1-yl diphosphate synthase	apicoplast	apicoplast	140.478	1283	8.63	1	FALSE	OTHER	1	-4.41	249	1.05	64	0	61	374	3852	32.4507	0.46099	0.014	0.0304	22.2136	24.0842	14.2634	1.054	0.939	0.585	0	0	0	24	23	16	24	23	16	1	1	1	43	23	16	24	23	16	High	High	High
TGME49_233500	triose-phosphate isomerase TPI-II	apicoplast	apicoplast	39.535	375	7.78	0	FALSE	SP	0	-4.22	139	0.9	9	0	10	158	1128	16.844	0.2104	0.0037	0.0174	49.6	54.6667	38.1333	15.238	15.238	5.158	0	0	0	14	15	11	14	15	11	1	1	1	62	31	16	14	15	11	High	High	High
TGME49_225990	acyl transferase domain-containing protein	apicoplast	apicoplast	53.224	502	8.29	1	TRUE	OTHER	1	-0.98	88	0.94	16	0	17	121	1509	21.8688	0.23461	0.0078	0.0331	34.8606	38.247	32.8685	2.857	4.298	2.562	0	0	0	14	15	12	14	15	12	1	1	1	31	23	18	14	15	12	High	High	High
TGME49_221330	DNA gyrase/topoisomerase IV, A subunit domain-containing protein	apicoplast	apicoplast	176.403	1597	6.95	0	FALSE	SP	0	-3.59	490	1.99	133	0	67	690	4794	41.7188	0.39354	0.0201	0.0512	13.2749	17.1572	7.45147	0.533	0.768	0.238	0	0	0	18	22	10	18	22	10	1	1	1	33	24	10	18	22	10	High	High	High
TGME49_305980	pyruvate dehydrogenase complex subunit PDH-E3I	apicoplast	apicoplast	66.797	638	7.68	0	FALSE	OTHER	0	-1.38	131	0.24	5	0	21	157	1917	13.5629	0.03401	0.0008	0.0225	32.6019	39.3417	31.0345	3.87	4.623	2.398	0	0	0	17	18	16	17	18	16	1	1	1	42	28	17	17	18	16	High	High	High
TGME49_272290	pyruvate dehydrogenase complex subunit PD-HE1Beta	apicoplast	apicoplast	49.985	470	6.6	0	FALSE	OTHER	0	-0.18	197	0.24	5	0	21	223	1413	18.4006	0.14347	0.0039	0.0272	33.4043	26.1702	17.6596	9	4.995	4.275	0	0	0	12	7	7	12	7	7	1	1	1	30	14	13	12	7	7	High	High	High
TGME49_227420	4-hydroxy-3-methylbut-2-enyl diphosphate reductase	apicoplast	apicoplast	75.73	718	7.99	0	FALSE	OTHER	0	-6.01	47	2.2	11	0	5	63	2157	7.41771	1.15159	0.0069	0.006	31.4763	28.9694	15.8774	1.456	1.748	0.855	0	0	0	15	16	10	15	16	10	1	1	1	29	19	13	15	16	10	High	High	High
TGME49_321570	beta-hydroxyacyl-acyl carrier protein dehydratase (FABZ)	apicoplast	apicoplast	24.553	231	7.83	0	FALSE	SP	0	0.67	16	0.56	5	0	9	30	696	20.1149	0.12044	0.0044	0.0363	72.2944	36.3636	27.7056	10.938	6.017	3.125	0	0	0	10	7	5	10	7	5	1	1	1	32	15	9	10	7	5	High	High	High
TGME49_272390	hypothetical protein	apicoplast	apicoplast	132.077	1258	9.55	1	TRUE	OTHER	1	-3.41	90	0.86	50	0	58	198	3777	28.5941	0.42422	0.0131	0.0308	15.6598	24.4038	11.0493	0.733	1.618	0.563	0	0	0	16	26	13	16	26	13	1	1	1	29	31	15	16	26	13	High	High	High
TGME49_226400	lipoic acid synthase LIPA	apicoplast	apicoplast	58.655	543	8.72	0	FALSE	OTHER	0	-0.97	66	1.71	12	1	7	86	1632	12.2549	1.63618	0.0099	0.006	34.8066	31.86	22.4678	1.966	1.448	1.021	0	0	0	16	14	10	16	14	10	1	1	1	26	16	11	16	14	10	High	High	High
TGME49_286050	hypothetical protein	apicoplast	apicoplast	60.552	536	8.29	0	FALSE	SP	0	-5.15	177	2.67	32	0	12	221	1611	27.3122	1.02189	0.0164	0.0161	21.6418	22.9478	8.95522	1.371	1.207	0.334	0	0	0	9	9	4	9	9	4	1	1	1	23	12	4	9	9	4	High	High	High
TGME49_302050	elongation factor tu, apicoplast, putative	apicoplast	apicoplast	44.267	401	7.01	0	FALSE	OTHER	0	NA	0	0	1	0	0	1	1206	0.829187	0.05173	0.0028	0.0537	29.1771	35.4115	16.4589	2.675	4.484	0.823	0	0	0	9	11	6	9	11	6	1	1	1	23	19	7	9	11	6	High	High	High
TGME49_264200	hypothetical protein	apicoplast	apicoplast	137.633	1276	7.64	2	TRUE	OTHER	2	-4.88	4	1.63	31	0	19	54	3831	13.0514	1.45821	0.0062	0.0042	14.5768	18.0251	7.68025	0.546	0.806	0.283	0	0	0	15	18	8	15	18	8	1	1	1	23	19	8	15	18	8	High	High	High
TGME49_255690	2-C-methyl-D-erythritol 2,4-cyclodiphosphate synthase domain-containing protein	apicoplast	apicoplast	56.487	529	11.02	1	TRUE	OTHER	1	-3.57	73	1.14	32	0	28	133	1590	37.7358	0.4975	0.0218	0.0439	24.3856	28.3554	14.1777	1.593	1.807	0.61	0	0	0	11	12	6	11	12	6	1	1	1	33	18	11	10	12	6	High	High	High
TGME49_302000	chaperone clp, putative	apicoplast	apicoplast	88.469	754	9.83	0	FALSE	OTHER	0	NA	0	1	7	0	7	14	2265	6.18102	NA	NA	NA	17.9045	27.7188	11.4058	0.701	1.534	0.425	0	0	0	12	20	8	12	20	8	1	1	1	21	23	8	12	20	8	High	High	High
TGME49_285700	ubiquitin fusion degradation protein UFD1AP	apicoplast	apicoplast	82.262	749	8.22	0	FALSE	OTHER	0	-4.99	291	2.49	97	0	39	427	2250	60.4444	0.79587	0.0225	0.0282	18.5581	18.9586	13.6182	0.756	1.387	0.585	0	0	0	10	12	9	10	12	9	1	1	1	18	18	9	10	12	9	High	High	High
TGME49_264080	acyl carrier protein ACP	apicoplast	apicoplast	19.368	183	5.2	1	TRUE	SP	0	-1.43	25	3	3	0	1	29	552	7.24638	Inf	0.0023	0	42.0765	42.0765	42.0765	5.31	4.012	6.943	0	0	0	6	6	6	6	6	6	1	1	1	22	8	10	6	6	6	High	High	High
TGME49_227970	histone family DNA-binding protein	apicoplast	apicoplast	25.173	235	6.96	0	FALSE	SP	0	-2.15	78	1.83	11	0	6	95	708	24.0113	0.80081	0.0161	0.0202	25.1064	29.3617	14.0426	4.878	9	1.424	0	0	0	6	6	4	6	6	4	1	1	1	29	20	5	6	6	4	High	High	High
TGME49_297780	ATPase/histidine kinase/DNA gyrase B/HSP90 domain-containing protein	apicoplast	apicoplast	117.876	1112	9.6	0	FALSE	OTHER	0	-2.93	513	1.98	89	0	45	647	3339	40.1318	0.4203	0.0064	0.0152	12.0504	18.3453	6.92446	0.536	0.867	0.314	0	0	0	11	16	7	11	16	7	1	1	1	16	17	7	11	16	7	High	High	High
TGME49_270910	acyltransferase domain-containing protein	apicoplast	apicoplast	85.382	786	8.95	0	FALSE	OTHER	0	-2.13	87	1.09	35	0	32	154	2361	28.3778	0.32176	0.013	0.0404	16.7939	14.3766	3.68957	0.619	0.535	0.113	0	0	0.000748503	9	7	2	9	7	2	1	1	1	14	8	2	9	7	2	High	High	High
TGME49_249820	ATP-binding cassette sub-family B member 5	apicoplast	apicoplast	150.742	1379	9.2	0	FALSE	OTHER	0	-2.13	610	1.73	109	0	63	782	4140	41.5459	0.48987	0.0209	0.0426	9.13706	7.46918	8.55693	0.334	0.296	0.372	0	0	0	10	9	10	10	9	10	1	1	1	14	9	11	10	9	10	High	High	High
TGME49_291670	DEAD/DEAH box helicase domain-containing protein	apicoplast	apicoplast	74.763	682	9.72	0	FALSE	SP	0	-2.52	12	0.82	9	0	11	32	2049	9.76086	0.37206	0.0065	0.0174	15.3959	18.1818	5.13196	0.619	0.802	0.174	0	0	0.000286205	9	10	3	9	10	3	1	1	1	14	11	3	9	10	3	High	High	High
TGME49_310770	hypothetical protein	apicoplast	apicoplast	38.843	342	9.38	1	TRUE	SP	0	-2.87	88	3.75	15	0	4	107	1029	18.4645	0.53598	0.0106	0.0198	22.2222	19.883	21.9298	1.783	1.154	1.448	0	0	0	6	6	6	6	6	6	1	1	1	10	7	7	6	6	6	High	High	High
TGME49_271420	porphobilinogen deaminase	apicoplast	apicoplast	76.496	729	8.72	1	TRUE	OTHER	1	-3.93	0	1.51	53	0	35	88	2190	40.1826	0.59635	0.0187	0.0313	14.4033	18.2442	10.1509	0.551	0.73	0.389	0	0	0	8	10	6	8	10	6	1	1	1	12	13	8	8	10	6	High	High	High
TGME49_295990	ubiquitin conjugating enzyme E2, putative	apicoplast	apicoplast	70.397	641	8.35	1	TRUE	OTHER	1	-3.11	38	2.33	14	0	6	58	1926	10.3842	0.9892	0.0089	0.009	14.6646	16.8487	4.9922	0.607	1.254	0.311	0	0	0	7	8	4	7	8	4	1	1	1	13	17	4	7	8	4	High	High	High
TGME49_231890	beta-ketoacyl-acyl carrier protein synthase III, putative	apicoplast	apicoplast	68.965	646	9.16	0	FALSE	OTHER	0	-1.91	129	1.31	17	0	13	159	1941	15.456	0.36976	0.0088	0.0237	13.9319	11.9195	10.9907	0.604	0.425	0.512	0	0	0	8	6	7	8	6	7	1	1	1	12	7	7	8	6	7	High	High	High
TGME49_215070	ferodoxin FD	apicoplast	apicoplast	34.193	325	7.8	0	FALSE	OTHER	0	-4.35	168	2.7	27	0	10	205	978	37.8323	0.58821	0.037	0.0629	15.3846	15.3846	15.3846	1.276	1.276	0.931	0	0	0	4	4	4	4	4	4	1	1	1	8	6	6	4	4	4	High	High	High
TGME49_202440	hypothetical protein	apicoplast	apicoplast	32.04	281	8.63	1	TRUE	OTHER	1	-2.71	142	1.43	10	0	7	159	846	20.0946	0.30444	0.0105	0.0344	18.8612	30.605	14.2349	0.896	1.448	0.468	0	0	0	5	7	3	5	7	3	1	1	1	9	7	3	5	7	3	High	High	High
TGME49_298990	ferredoxin NADP+ oxidoreductase FNR	apicoplast	apicoplast	54.103	497	9.5	1	TRUE	SP	0	-3.03	52	1.6	8	0	5	65	1494	8.70147	0.36798	0.003	0.0083	12.2736	30.9859	11.0664	0.346	1.626	0.346	0	0	0	4	13	4	4	13	4	1	1	1	8	13	4	4	13	4	High	High	High
TGME49_248300	hypothetical protein	apicoplast	apicoplast	100.319	893	9.48	1	FALSE	OTHER	1	-5.13	14	1.55	48	0	31	93	2682	29.4556	0.42775	0.0189	0.0442	8.7346	12.8779	1.9037	0.399	0.54	0.101	0	0	0.00820046	7	10	2	7	10	2	1	1	1	8	10	2	7	10	2	High	High	High
TGME49_214850	1-deoxy-D-xylulose 5-phosphate reductoisomerase, putative	apicoplast	apicoplast	68.881	632	7.69	0	FALSE	SP	0	-3.98	270	1.04	25	0	24	319	1899	25.8031	0.39483	0.0191	0.0483	9.01899	18.8291	13.6076	0.343	0.701	0.512	0	0	0	5	10	8	5	10	8	1	1	1	6	10	8	5	9	7	High	High	High
TGME49_261070	apicoplast triosephosphate translocator APT1	apicoplast	apicoplast	37.879	352	8.59	6	FALSE	OTHER	6	-4.44	0	0.31	4	0	13	17	1059	16.0529	0.09978	0.0038	0.0377	13.6364	19.8864	21.3068	0.778	2.162	1.154	0	0	0	3	4	4	3	4	4	1	1	1	9	8	4	3	4	4	High	High	High
TGME49_208820	1-deoxy-D-xylulose-5-phosphate synthase	apicoplast	apicoplast	154.282	1424	9.31	0	FALSE	OTHER	0	-5.59	237	1.15	55	0	48	340	4275	24.0936	0.26266	0.0115	0.0437	5.61798	3.44101	3.08989	0.147	0.086	0.116	0.000291375	0.000250564	0.000286205	5	3	5	5	3	5	1	1	1	5	3	5	5	3	5	High	High	High
TGME49_211890	RAP domain-containing protein	apicoplast	apicoplast	571.982	5232	7.64	0	FALSE	OTHER	0	0.28	83	1.89	115	0	61	259	15699	11.2109	0.67158	0.0069	0.0103	0.477829	11.315	2.35092	0.015	0.367	0.083	0.00823336	0	0	2	44	11	2	44	11	1	1	1	3	45	12	2	44	10	High	High	High
TGME49_269190	glyceraldehyde-3-phosphate dehydrogenase GAPDH2	unknown	apicoplast	105.055	995	5.05	1	TRUE	OTHER	1	-4.4	88	0.45	17	0	38	143	2988	18.407	0.12632	0.0061	0.0483	54.3719	49.9497	36.8844	19.375	13.576	5.051	0	0	0	42	38	33	42	38	33	1	1	1	156	104	49	42	38	32	High	High	High
TGME49_310430	Hsp90 domain-containing protein	unknown	apicoplast	120.711	1100	6.55	0	FALSE	OTHER	0	-3.47	237	0.78	32	0	41	310	3303	22.1011	0.44752	0.0024	0.0053	46	46.8182	35	5.56	4.228	2.429	0	0	0	43	40	29	43	40	29	1	1	1	103	56	45	43	40	29	High	High	High
TGME49_256840	hypothetical protein	unknown	apicoplast	82.736	764	8.6	0	FALSE	OTHER	0	-4.22	317	0.78	29	0	37	383	2295	28.7582	0.21851	0.0049	0.0224	43.3246	43.9791	30.1047	9	9.578	2.075	0	0	0	25	26	18	25	26	18	1	1	1	76	52	24	25	26	18	High	High	High
TGME49_222300	hypothetical protein	unknown	apicoplast	159.632	1476	5.59	1	TRUE	OTHER	1	-1.86	126	2.75	121	0	44	291	4431	37.2376	0.68187	0.0259	0.038	29.5393	27.7778	22.1545	2.033	2.583	1.299	0	0	0	38	41	29	38	41	29	1	1	1	73	52	32	38	41	29	High	High	High
TGME49_208560	carrier superfamily protein	unknown	apicoplast	72.323	670	9.73	1	FALSE	OTHER	1	-3.49	229	0.88	21	0	24	274	2013	22.3547	0.24981	0.0126	0.0505	45.3731	40.8955	24.7761	3.985	6.651	1.766	0	0	0	24	25	16	24	25	16	1	1	1	64	47	24	24	25	16	High	High	High
TGME49_245670	pyruvate dehydrogenase complex subunit PDH-E1Alpha	unknown	apicoplast	67.417	635	8.7	0	FALSE	OTHER	0	0.15	187	0.92	23	0	25	235	1908	25.1572	0.22952	0.0135	0.0587	34.6457	31.811	21.2598	6.263	4.275	2.162	0	0	0	18	18	12	18	18	12	1	1	1	54	31	20	18	18	12	High	High	High
TGME49_213010	hypothetical protein	unknown	apicoplast	114.814	1036	7.59	0	FALSE	SP	0	-4.45	455	2.29	71	0	31	557	3111	32.7869	0.70785	0.0447	0.0632	29.2471	33.5907	18.5328	1.371	2.265	0.896	0	0	0	27	34	20	27	34	20	1	1	1	53	41	22	27	34	20	High	High	High
TGME49_313690	Sel1 repeat-containing protein	unknown	apicoplast	111.605	1012	6.19	0	FALSE	SP	0	-4.61	496	0.77	30	0	39	565	3039	22.7048	0.17336	0.0083	0.0477	29.8419	34.1897	20.1581	1.712	1.929	0.92	0	0	0	24	27	17	24	27	17	1	1	1	44	29	17	24	27	17	High	High	High
TGME49_201270	hypothetical protein	unknown	apicoplast	103.633	964	7.66	0	FALSE	OTHER	0	-3.41	69	1.5	21	0	14	104	2895	12.0898	0.59381	0.0083	0.0139	23.6515	22.9253	16.805	1.474	1.474	0.829	0	0	0	19	20	15	19	20	15	1	1	1	49	28	22	19	20	15	High	High	High
TGME49_273960	chaperonin GroS protein	unknown	apicoplast	39.927	374	7.4	0	FALSE	OTHER	0	-4.02	127	0.8	8	0	10	145	1125	16	0.17654	0.0038	0.0217	48.3957	44.385	39.0374	10.103	7.111	6.305	0	0	0	14	13	14	14	13	14	1	1	1	39	25	25	14	13	14	High	High	High
TGME49_285830	hypothetical protein	unknown	apicoplast	360.438	3329	7.99	2	TRUE	OTHER	2	-5.08	595	1.67	257	0	154	1006	9990	41.1411	0.57677	0.0227	0.0393	8.32082	14.2685	5.94773	0.29	0.566	0.229	0	0	0	22	37	17	22	37	17	1	1	1	31	37	17	22	37	17	High	High	High
TGME49_271470	hypothetical protein	unknown	apicoplast	260.597	2399	6.52	0	FALSE	OTHER	0	-5.01	294	1.24	114	1	92	501	7200	28.75	0.42261	0.0201	0.0475	12.005	15.5481	8.0867	0.399	0.59	0.271	0	0	0	21	28	15	21	28	15	1	1	1	30	29	15	21	28	15	High	High	High
TGME49_253650	DnaJ C terminal region domain-containing protein	unknown	apicoplast	76.231	712	7.03	1	FALSE	OTHER	1	0.44	113	1.56	25	0	16	154	2139	19.1678	0.59336	0.0117	0.0198	23.4551	32.0225	22.0506	1.661	1.985	1.239	0	0	0	12	15	11	12	15	11	1	1	1	27	20	17	12	15	11	High	High	High
TGME49_239680	hypothetical protein	unknown	apicoplast	65.408	601	7.53	1	TRUE	OTHER	1	-3.24	66	0.33	6	0	18	90	1806	13.289	0.0736	0.0024	0.0324	24.9584	30.782	20.2995	2.275	2.054	1.009	0	0	0	12	15	10	12	15	10	1	1	1	29	16	11	12	15	10	High	High	High
TGME49_276970	hypothetical protein	unknown	apicoplast	78.042	716	6.33	2	FALSE	SP	2	-2.92	79	1.25	20	0	16	115	2151	16.7364	0.22967	0.0053	0.023	25.419	24.162	11.8715	2.054	1.848	0.63	0	0	0	13	13	6	13	13	6	1	1	1	27	16	7	13	13	6	High	High	High
TGME49_220350	tRNA ligases class II (D, K and N) domain-containing protein	unknown	apicoplast	127.369	1170	9.16	1	TRUE	OTHER	1	-3.76	200	1.79	75	0	42	317	3513	33.3049	0.77835	0.0235	0.0302	19.8291	18.547	11.7094	0.821	0.879	0.507	0	0	0	18	18	13	18	18	13	1	1	1	28	21	13	18	18	13	High	High	High
TGME49_289940	uroporphyrinogen decarboxylase	unknown	apicoplast	73.922	665	6.68	1	FALSE	OTHER	1	-4.6	202	1.13	18	0	16	236	1998	17.017	0.42213	0.0085	0.0201	26.6165	31.4286	17.594	1.285	2.07	1.154	0	0	0	14	18	11	14	18	11	1	1	1	28	19	14	14	18	11	High	High	High
TGME49_254540	CDP-alcohol phosphatidyltransferase superfamily protein	unknown	apicoplast	110.671	1042	10.15	0	FALSE	OTHER	0	-0.81	36	2.46	118	0	48	202	3129	53.0521	0.64094	0.0306	0.0478	14.7793	18.0422	9.59693	0.63	0.81	0.369	0	0	0	12	15	9	12	15	9	1	1	1	21	18	10	12	15	9	High	High	High
TGME49_260450	DEAD/DEAH box helicase domain-containing protein	unknown	apicoplast	199.866	1841	6.76	0	FALSE	SP	0	-1.29	61	1.59	70	0	44	175	5526	20.6298	0.38961	0.0098	0.0251	11.4068	17.0559	7.7132	0.445	0.738	0.349	0	0	0	16	24	13	16	24	13	1	1	1	20	25	13	16	24	13	High	High	High
TGME49_275330	ribosomal protein RPL29	unknown	apicoplast	95.603	877	10.02	1	TRUE	OTHER	1	-4.53	63	3.29	23	0	7	93	2634	11.3895	0.83936	0.0094	0.0112	16.9897	20.0684	16.3056	0.741	0.978	0.668	0	0	0	12	16	11	12	16	11	1	1	1	23	17	14	12	16	11	High	High	High
TGME49_222140	DEAD/DEAH box helicase domain-containing protein	unknown	apicoplast	97.766	908	8.25	0	FALSE	OTHER	0	-5.27	735	1.82	80	1	44	860	2727	45.8379	0.50174	0.0309	0.0617	17.7313	27.9736	10.793	0.778	1.575	0.509	0	0	0	14	23	10	14	23	10	1	1	1	21	24	10	14	23	10	High	High	High
TGME49_222270	hypothetical protein	unknown	apicoplast	41.634	387	6.98	0	FALSE	OTHER	0	-0.76	153	1.25	15	0	12	180	1164	23.1959	0.27098	0.0069	0.0254	43.4109	24.2894	14.9871	2.899	1.31	0.52	0	0	0	11	6	4	11	6	4	1	1	1	31	9	5	11	6	4	High	High	High
TGME49_216630	trigger factor protein, putative	unknown	apicoplast	113.236	1031	6.6	0	FALSE	OTHER	0	-5.84	384	0.93	40	0	43	467	3096	26.8088	0.24272	0.0096	0.0396	14.161	17.2648	11.5422	0.597	0.796	0.477	0	0	0	12	15	10	12	15	10	1	1	1	17	15	10	12	15	10	High	High	High
TGME49_264720	hypothetical protein	unknown	apicoplast	101.563	899	9.42	0	FALSE	OTHER	0	-3.07	150	0.96	27	0	28	205	2700	20.3704	0.1833	0.0058	0.0318	14.9055	24.9166	7.00779	0.585	0.995	0.308	0	0	0	12	18	6	12	18	6	1	1	1	19	19	7	11	17	6	High	High	High
TGME49_251590	hypothetical protein	unknown	apicoplast	87.952	818	7.28	0	FALSE	OTHER	0	-4.4	244	1.16	67	0	58	369	2457	50.8751	0.38091	0.0336	0.0881	16.6259	14.4254	8.55746	0.962	0.753	0.324	0	0	0	11	9	5	11	9	5	1	1	1	17	11	5	11	9	5	High	High	High
TGME49_240430	glyoxalase family protein	unknown	apicoplast	122.286	1114	6.28	0	FALSE	OTHER	0	-3.97	130	0.82	23	0	28	181	3345	15.2466	0.18622	0.0068	0.0364	15.6194	22.8007	9.60503	0.451	0.903	0.403	0	0	0	11	17	10	11	17	10	1	1	1	18	19	10	11	17	10	High	High	High
TGME49_258380	elongation factor p (ef-p) kow family domain-containing protein	unknown	apicoplast	55.67	513	9.47	1	TRUE	SP	0	-0.07	23	1	9	0	9	41	1542	11.6732	0.23526	0.0047	0.0199	18.1287	25.5361	12.6706	1.154	1.326	0.711	0	0	0	10	11	7	10	11	7	1	1	1	18	11	7	10	11	7	High	High	High
TGME49_307610	elongation factor TS, putative	unknown	apicoplast	86.255	806	8.44	0	FALSE	OTHER	0	-5.09	22	3	12	0	4	38	2421	6.60884	0.56987	0.0037	0.0065	14.8883	24.4417	13.7717	0.802	1.356	0.619	0	0	0	10	16	9	10	16	9	1	1	1	14	18	9	10	16	9	High	High	High
TGME49_286620	S1 RNA binding domain-containing protein	unknown	apicoplast	167.732	1523	7.34	1	TRUE	SP	0	-4.31	63	1.04	26	0	25	114	4572	11.1549	0.27845	0.0044	0.0159	7.35391	16.021	9.52068	0.265	0.638	0.357	0	0	0	9	20	13	9	20	13	1	1	1	10	21	14	9	20	13	High	High	High
TGME49_273730	phospholipase, patatin family protein	unknown	apicoplast	71.959	656	8.76	0	FALSE	OTHER	0	-3.17	30	1.11	10	0	9	49	1971	9.63978	0.49736	0.0038	0.0077	14.6341	17.5305	6.85976	1.009	1.154	0.417	0	0	0	9	10	5	9	10	5	1	1	1	14	11	5	9	10	5	High	High	High
TGME49_225800	iron-sulfur assembly ATPase	unknown	apicoplast	56.977	518	5.63	0	FALSE	OTHER	0	-5.57	70	1.14	8	0	7	85	1557	9.63391	0.67644	0.007	0.0103	18.7259	24.1313	7.72201	0.859	1.649	0.425	0	0	0	7	11	4	7	11	4	1	1	1	12	12	4	7	11	4	High	High	High
TGME49_204350	hypothetical protein	unknown	apicoplast	147.972	1352	7.47	0	FALSE	SP	0	-1.17	100	2.29	48	0	21	169	4059	16.9993	0.81228	0.0072	0.0089	8.9497	19.7485	7.10059	0.315	0.828	0.315	0	0	0	9	21	8	9	21	8	1	1	1	16	25	11	9	21	8	High	High	High
TGME49_268690	hypothetical protein	unknown	apicoplast	63.681	577	8.03	1	FALSE	OTHER	1	-2.47	16	5	15	0	3	34	1734	10.3806	0.96128	0.0058	0.006	13.1716	19.0641	9.35875	0.655	1.054	0.433	0	0	0	7	9	5	7	9	5	1	1	1	11	11	5	7	9	5	High	High	High
TGME49_228270	hypothetical protein	unknown	apicoplast	66.254	618	11.14	0	FALSE	OTHER	0	-4.28	128	1.79	61	0	34	223	1857	51.1578	0.7682	0.043	0.0559	13.1068	11.4887	6.14887	0.655	0.54	0.334	0	0	0	7	6	4	7	6	4	1	1	1	13	6	4	7	6	4	High	High	High
TGME49_240520	hypothetical protein	unknown	apicoplast	44.435	399	8.35	1	TRUE	SP	0	-1.21	7	0.83	5	0	6	18	1200	9.16667	1.54395	0.0047	0.003	22.3058	18.2957	13.7845	0.905	0.905	0.585	0	0	0	8	6	5	8	6	5	1	1	1	13	7	9	8	6	5	High	High	High
TGME49_293680	hypothetical protein	unknown	apicoplast	71.787	643	8.43	1	TRUE	OTHER	1	-2.27	37	1.88	15	0	8	60	1932	11.9048	0.37435	0.0056	0.0148	15.2411	13.0638	5.28771	0.658	0.482	0.184	0	0	0.000286205	9	7	3	9	7	3	1	1	1	10	7	3	9	7	3	High	High	High
TGME49_301380	elongation factor Tu GTP binding domain-containing protein	unknown	apicoplast	139.859	1333	9.55	0	FALSE	OTHER	0	-4.84	391	2.18	96	0	44	531	4002	34.9825	0.77826	0.0188	0.0242	6.0015	11.7779	2.17554	0.267	0.662	0.107	0	0	0.000507743	7	14	3	7	14	3	1	1	1	10	17	3	7	14	3	High	High	High
TGME49_207630	peptidyl-tRNA hydrolase domain-containing protein	unknown	apicoplast	54.928	497	8.25	0	FALSE	OTHER	0	-3.49	399	0.8	32	0	40	471	1494	48.1928	0.15841	0.0104	0.0657	12.0724	18.3099	6.84105	0.501	0.607	0.225	0	0	0.000286205	5	7	3	5	7	3	1	1	1	10	7	3	5	7	3	High	High	High
TGME49_233838	PET112 family, C terminal region domain-containing protein	unknown	apicoplast	113.766	1070	8.12	1	TRUE	SP	0	-3.34	434	0.97	63	0	65	562	3213	39.8382	0.34145	0.0231	0.0677	8.8785	9.15888	6.26168	0.286	0.398	0.233	0	0	0	6	8	5	6	8	5	1	1	1	8	8	5	6	8	5	High	High	High
TGME49_297940	single-strand binding protein	unknown	apicoplast	60.281	568	9.42	0	FALSE	OTHER	0	-0.61	120	1.93	29	0	15	164	1707	25.7762	0.537	0.0161	0.0299	8.4507	12.6761	9.33099	0.61	0.887	0.61	0	0	0	5	7	6	5	7	6	1	1	1	10	8	6	5	7	6	High	High	High
TGME49_273445	sufB/sufD domain-containing protein	unknown	apicoplast	202.101	1860	8.62	1	FALSE	OTHER	1	-5.29	454	1.3	137	0	105	696	5583	43.3459	0.42838	0.0188	0.0438	3.3871	10.6989	3.92473	0.132	0.486	0.189	0	0	0	5	16	7	5	16	7	1	1	1	8	16	7	5	16	7	High	High	High
TGME49_259230	site-specific recombinase, phage integrase family protein	unknown	apicoplast	112.56	1022	9.45	1	TRUE	OTHER	1	0.39	332	1.23	75	0	61	468	3069	44.3141	0.32069	0.0171	0.0532	5.18591	7.53425	8.70841	0.172	0.269	0.32	0	0	0	4	6	7	4	6	7	1	1	1	7	6	8	4	6	7	High	High	High
TGME49_233860	DALR anticodon binding domain-containing protein	unknown	apicoplast	144.7	1307	9.13	0	FALSE	OTHER	0	-3.44	175	1.39	53	3	38	269	3924	23.9551	0.25873	0.0046	0.0178	6.04438	6.886	3.74904	0.13	0.216	0.103	0	0	0.000286205	5	8	4	5	8	4	1	1	1	6	8	4	5	7	4	High	High	High
TGME49_213240	hypothetical protein	unknown	apicoplast	82.576	788	9.86	1	FALSE	OTHER	1	-5.36	147	2.47	121	0	49	317	2367	71.8209	0.8513	0.0664	0.0781	5.83756	7.2335	5.20305	0.283	0.453	0.205	0.000291375	0	0.000507743	5	7	4	5	7	4	1	1	1	8	7	4	5	7	4	High	High	High
TGME49_215690	hypothetical protein	unknown	apicoplast	170.862	1543	8.88	1	TRUE	OTHER	1	-3.62	345	1.22	93	0	76	514	4632	36.4853	0.31996	0.0147	0.0461	3.49968	12.1841	3.82372	0.114	0.384	0.145	0.000575209	0	0	4	12	5	4	12	5	1	1	1	7	12	5	4	12	5	High	High	High
TGME49_289230	50S ribosomal protein L12, putative	unknown	apicoplast	55.187	518	9.63	0	FALSE	OTHER	0	-4.67	67	1.6	24	0	15	106	1557	25.0482	0.34556	0.0096	0.0278	11.1969	9.65251	8.88031	0.374	0.487	0.487	0.000825083	0	0	4	5	5	4	5	5	1	1	1	6	5	5	4	5	5	High	High	High
TGME49_314460	hypothetical protein	unknown	apicoplast	38.336	351	10.2	1	TRUE	OTHER	1	-3.69	54	2.33	21	0	9	84	1056	28.4091	0.54121	0.0123	0.0227	10.8262	12.8205	7.12251	0.624	0.833	0.438	0.000825083	0.000250564	0.000507743	4	5	3	4	5	3	1	1	1	5	5	3	4	5	3	High	High	High
TGME49_259190	hypothetical protein	unknown	apicoplast	108.129	957	8.68	0	FALSE	OTHER	0	-3.19	164	2.08	75	0	36	275	2874	38.6221	0.42303	0.0241	0.0569	4.17973	8.98642	3.1348	0.172	0.32	0.126	0.000825083	0	0.000507743	4	7	3	4	7	3	1	1	1	6	7	3	4	7	3	High	High	High
TGME49_227150	glutaredoxin, putative	unknown	apicoplast	36.059	332	9.04	0	FALSE	OTHER	0	1.39	56	1.33	8	0	6	70	999	14.014	0.63085	0.0087	0.0138	11.4458	16.8675	5.42169	0.35	0.492	0.222	0.000825083	0.000250564	0.00172499	3	4	2	3	4	2	1	1	1	6	4	2	3	4	2	High	High	High
TGME49_318320	ATP-dependent Clp endopeptidase, proteolytic subunit ClpP domain-containing protein	unknown	apicoplast	53.926	486	7.31	0	FALSE	OTHER	0	-2.71	162	1.83	42	0	23	227	1461	44.4901	0.27611	0.0067	0.0244	5.34979	5.96708	3.49794	0.334	0.334	0.212	0.0010238	0.000491039	0.00172499	3	3	2	3	3	2	1	1	1	4	3	2	3	3	2	High	High	High
TGME49_228130	hypothetical protein	unknown	apicoplast	84.081	761	5.97	0	FALSE	OTHER	0	-3.5	66	1.6	16	0	10	92	2286	11.3736	0.49163	0.0086	0.0175	39.5532	48.7516	27.2011	2.403	3.566	1.3	0	0	0	21	28	16	21	28	16	1	1	1	45	36	17	21	28	16	High	High	High
TGME49_313640	hypothetical protein	unknown	apicoplast	22.288	201	6.39	1	TRUE	OTHER	1	-2.49	21	0.67	2	0	3	26	606	8.25083	0.43124	0.0048	0.0111	51.7413	51.7413	43.7811	25.827	15.379	6.197	0	0	0	10	10	8	10	10	8	1	1	1	52	30	14	10	10	8	High	High	High
TGME49_294890	hypothetical protein	unknown	apicoplast	68.894	630	8.88	0	FALSE	OTHER	0	-3.32	239	1.54	37	0	24	300	1893	32.224	0.5101	0.0962	0.1886	19.5238	17.3016	14.2857	0.947	0.833	0.438	0	0	0	10	10	7	10	10	7	1	1	1	18	10	7	10	10	7	High	High	High
TGME49_257170	hypothetical protein	unknown	apicoplast	98.653	929	8.81	0	FALSE	OTHER	0	-1.77	46	2.55	74	0	29	149	2790	36.9176	0.89092	0.032	0.0359	13.1324	10.3337	4.30571	0.409	0.409	0.158	0	0	0.000507743	7	7	3	7	7	3	1	1	1	11	8	3	7	7	3	High	High	High
TGME49_220300	ribosomal protein L15 protein	unknown	apicoplast	155.696	1402	9.26	1	TRUE	SP	0	-4.88	178	1.37	78	0	57	313	4209	32.0741	0.38697	0.028	0.0723	2.63909	9.27247	1.42653	0.145	0.451	0.07	0.0010238	0	0.000748503	4	10	2	4	10	2	1	1	1	5	12	2	4	10	2	High	High	High
TGME49_254110	tryptophanyl-tRNA synthetase (TrpRS1)	unknown	apicoplast	90.307	835	8.41	1	TRUE	OTHER	1	-4.58	177	2.1	44	0	21	242	2508	25.9171	1.01981	0.0305	0.0299	2.51497	11.018	1.91617	0.105	0.42	0.105	0.0111291	0	0.0121103	2	7	2	2	7	2	1	1	1	2	7	2	2	7	2	Medium	High	Medium
TGME49_258640	adenylate kinase superfamily protein	unknown	apicoplast	61.088	569	9.14	1	TRUE	OTHER	1	-2.05	32	1.82	20	0	11	63	1710	18.1287	0.74451	0.0139	0.0186	13.0053	17.3989	12.1265	0.638	0.638	0.638	0	0	0	6	6	6	6	6	6	1	1	1	11	7	6	6	6	6	High	High	High
TGME49_239320	BolA family protein	unknown	apicoplast	30.986	286	9.23	1	FALSE	OTHER	1	0.1	62	2.83	17	0	6	85	861	26.7131	1.09765	0.0254	0.0232	22.028	15.7343	15.7343	1.512	0.585	0.585	0	0.000250564	0.000507743	5	3	3	5	3	3	1	1	1	11	3	3	5	3	3	High	High	High
TGME49_289000	hypothetical protein	unknown	apicoplast	125.254	1146	8.21	0	FALSE	OTHER	0	-3.93	84	1.86	54	0	29	167	3441	24.1209	0.74318	0.0155	0.0208	24.9564	25.3054	16.2304	1.733	1.646	0.793	0	0	0	23	23	17	23	23	17	1	1	1	56	36	18	23	23	17	High	High	High
TGME49_289360	hypothetical protein	unknown	apicoplast	38.572	351	9.28	1	TRUE	SP	0	1.09	212	0.54	7	0	13	232	1056	18.9394	0.16785	0.0068	0.0403	44.7293	40.7407	38.4615	5.449	4.78	2.728	0	0	0	13	13	12	13	13	12	1	1	1	26	19	13	13	13	12	High	High	High
TGME49_253890	peptidase M16 inactive domain-containing protein	unknown	apicoplast	176.236	1604	6.47	0	FALSE	OTHER	0	-5.93	255	0.88	70	0	80	405	4815	31.1526	0.45474	0.0124	0.0272	20.8853	20.9476	13.0299	0.87	0.966	0.492	0	0	0	24	27	18	24	27	18	1	1	1	41	31	21	24	27	18	High	High	High
TGME49_267690	hypothetical protein	unknown	apicoplast	211.457	1928	7.34	6	FALSE	OTHER	6	-2.35	266	1.49	100	0	67	433	5787	28.8578	0.45515	0.0253	0.0555	16.7531	20.1245	12.6037	0.723	1.081	0.552	0	0	0	26	34	21	26	34	21	1	1	1	39	38	22	26	34	21	High	High	High
TGME49_248860	hypothetical protein	unknown	apicoplast	50.678	464	10.95	1	FALSE	OTHER	1	-4.61	121	2.52	53	0	21	195	1395	53.0466	0.63812	0.0159	0.025	4.9569	12.2845	9.69828	0.233	1.081	0.688	0.0010238	0	0	2	6	5	2	6	5	1	1	1	2	7	5	2	6	5	High	High	High
TGME49_208842	DEAD/DEAH box helicase domain-containing protein	unknown	apicoplast	202.782	1844	8.19	0	FALSE	OTHER	0	-0.78	342	1.82	80	0	44	466	5535	22.4029	0.55867	0.0159	0.0285	9.16486	20.987	4.98915	0.302	0.9	0.185	0	0	0	15	33	9	15	33	9	1	1	1	19	35	9	15	33	9	High	High	High
TGME49_258590	hypothetical protein	unknown	apicoplast	140.89	1292	9.2	1	FALSE	OTHER	1	-4.23	47	2	24	0	12	83	3879	9.28074	0.57791	0.0054	0.0094	4.95356	8.12693	4.10217	0.157	0.263	0.124	0	0	0	5	8	4	5	8	4	1	1	1	9	8	7	5	8	4	High	High	High
TGME49_215100	PP-loop family protein	unknown	apicoplast	260.361	2415	9.13	2	TRUE	OTHER	2	-4.07	143	2.22	271	2	122	538	7248	54.4978	0.74268	0.0576	0.0775	0.910973	9.19255	3.27122	0.035	0.359	0.108	0.00363284	0	0	2	18	6	2	18	6	1	1	1	2	19	6	2	18	6	High	High	High
TGME49_253350	hypothetical protein	unknown	apicoplast	88.057	811	9.39	0	FALSE	OTHER	0	-2	68	1.56	28	0	18	114	2436	18.8834	NA	NA	NA	18.2491	16.1529	7.02836	0.891	0.8	0.278	0	0	0	12	11	5	12	11	5	1	1	1	23	14	5	12	11	5	High	High	High
TGME49_211870	LSU ribosomal protein L18P, putative	unknown	apicoplast	56.933	516	10.13	1	TRUE	OTHER	1	-4.57	20	0.93	13	0	14	47	1551	17.4081	0.30991	0.0066	0.0212	6.39535	12.4031	1.55039	0.15	0.417	0.072	0.0010238	0	0.0239547	2	5	1	2	5	1	1	1	1	3	5	1	2	5	1	High	High	Medium
TGME49_231370	phospholipase, patatin family protein	unknown	apicoplast	315.061	2904	6.25	1	FALSE	OTHER	1	-4.05	35	1.14	154	0	135	324	8715	33.1612	0.41842	0.0232	0.0554	6.02617	12.1556	8.57438	0.183	0.418	0.262	0	0	0	13	28	18	13	28	18	1	1	1	18	31	18	13	28	18	High	High	High
TGME49_282150	hypothetical protein	unknown	apicoplast	98.882	897	5.03	0	FALSE	SP	0	-2.84	275	1.04	26	0	25	326	2694	18.931	0.45098	0.0071	0.0158	7.13489	4.45931	4.45931	0.274	0.199	0.199	0	0.000250564	0.000507743	4	3	3	4	3	3	1	1	1	5	3	3	4	3	3	High	High	High
TGME49_244050	hypothetical protein	unknown	apicoplast	189.97	1742	6.29	1	TRUE	SP	0	-3.01	206	1.53	148	0	97	451	5229	46.8541	0.35787	0.0279	0.0779	7.17566	8.03674	5.10907	0.175	0.318	0.23	0	0	0	7	11	9	7	11	9	1	1	1	7	15	10	7	11	8	High	High	High
TGME49_315310	hypothetical protein	unknown	apicoplast	73.28	664	9.42	0	FALSE	SP	0	-1.18	71	1.65	33	0	20	124	1995	26.5664	0.59117	0.0155	0.0262	16.1145	11.747	4.21687	0.624	0.438	0.199	0	0	0.00195886	8	6	3	8	6	3	1	1	1	12	6	3	8	6	3	High	High	High
TGME49_309580	transporter, major facilitator family protein	unknown	apicoplast	70.573	636	8.94	8	FALSE	OTHER	8	-4.04	184	0.64	7	0	11	202	1911	9.41915	0.32818	0.0053	0.0162	7.7044	17.6101	12.2642	0.389	1.471	0.778	0	0	0	4	11	7	4	11	7	1	1	1	7	13	8	4	11	7	High	High	High
TGME49_219130	NADPH-glutathione reductase	unknown	apicoplast	68.544	639	7.31	1	TRUE	SP	0	-3.53	113	1.89	17	0	9	139	1920	13.5417	0.54952	0.0098	0.0178	30.2034	23.9437	12.989	2.687	2.162	0.995	0	0	0	13	12	7	13	12	7	1	1	1	26	16	9	13	12	7	High	High	High
TGME49_292360	hypothetical protein	unknown	apicoplast	117.376	1062	9.42	1	FALSE	OTHER	1	-3.55	114	2.07	29	0	14	157	3189	13.4839	0.7867	0.0089	0.0113	6.6855	13.8418	6.96798	0.22	0.675	0.269	0	0	0	5	13	7	5	13	7	1	1	1	5	13	7	5	13	7	High	High	High
TGME49_257980	ribosome recycling factor protein	unknown	apicoplast	52.02	468	10.62	2	TRUE	OTHER	2	-3.59	165	2.2	22	0	10	197	1407	22.7434	0.51653	0.0131	0.0253	11.9658	15.812	5.55556	0.433	0.778	0.155	0	0	0.000507743	5	8	2	5	8	2	1	1	1	8	8	3	5	8	2	High	High	High
TGME49_247280	hypothetical protein	unknown	apicoplast	269.918	2478	6.29	1	FALSE	OTHER	1	-0.97	286	1.79	254	0	142	682	7437	53.2473	0.61463	0.0439	0.0714	2.66344	8.47458	3.1477	0.084	0.339	0.102	0	0	0	5	16	6	5	16	6	1	1	1	5	20	6	5	16	6	High	High	High
TGME49_320588	glycosyl hydrolases family 35 protein	unknown	apicoplast	207.238	1876	8.81	1	TRUE	OTHER	1	-0.69	514	2.21	139	0	63	716	5631	35.8728	0.65786	0.026	0.0396	14.1258	24.4136	9.96802	0.463	1.008	0.432	0	0	0	18	33	16	18	33	16	1	1	1	27	35	17	18	33	16	High	High	High
TGME49_262990	hypothetical protein	unknown	apicoplast	175.968	1634	7.03	0	FALSE	OTHER	0	-0.53	44	1.82	91	0	50	185	4905	28.7462	0.59418	0.0183	0.0308	4.89596	17.2583	9.48592	0.168	0.909	0.436	0	0	0	6	25	13	6	25	13	1	1	1	8	25	14	6	25	13	High	High	High
TGME49_258560	hypothetical protein	unknown	apicoplast	96.644	850	8.63	1	TRUE	OTHER	1	-4.22	15	1.8	18	0	10	43	2553	10.9675	0.46834	0.0055	0.0117	8.23529	17.1765	1.29412	0.334	0.853	0.042	0	0	0.0136343	7	15	1	7	15	1	1	1	1	9	15	1	7	15	1	High	High	Medium
TGME49_286630	redoxin domain-containing protein	unknown	unknown	31.087	292	8.79	1	TRUE	OTHER	1	1.57	28	1	5	0	5	38	879	11.3766	0.35324	0.0047	0.0133	64.0411	48.2877	46.2329	18.953	7.913	6.943	0	0	0	15	11	12	15	11	12	1	1	1	51	31	21	15	11	12	High	High	High
TGME49_295910	ATP-dependent Clp protease adaptor protein ClpS protein	unknown	unknown	42.475	389	7.15	0	FALSE	SP	0	-2.13	55	3	9	0	3	67	1170	10.2564	0.80665	0.0082	0.0101	6.6838	11.3111	5.65553	0.202	0.445	0.202	0.00126743	0.000250564	0.000507743	2	4	2	2	4	2	1	1	1	3	4	3	2	4	2	High	High	High
TGME49_246475	hypothetical protein	unknown	unknown	94.016	829	9.77	1	FALSE	OTHER	1	-5.66	267	1.34	47	0	35	349	2490	32.9317	0.55974	0.0254	0.0454	3.37756	2.53317	1.44753	0.099	0.099	0.048	0.0010238	0.000977517	0.0112537	2	2	1	2	2	1	1	1	1	3	2	1	2	2	1	High	High	Medium
TGME49_278975	ICE family protease (caspase) p20 domain-containing protein	unknown	unknown	144.933	1344	8.92	0	FALSE	OTHER	0	-3.93	214	0.87	48	0	55	317	4035	25.5266	0.23313	0.0113	0.0484	9.07738	11.9792	0.669643	0.287	0.555	0.032	0	0	0.00775017	8	14	1	8	14	1	1	1	1	14	14	1	8	14	1	High	High	High
TGME49_255660	EF hand domain-containing protein	unknown	unknown	16.133	149	4.55	0	FALSE	SP	0	0.14	51	0.57	4	1	7	63	450	26.6667	0.12577	0.0097	0.0768	50.3356	57.7181	33.557	22.101	14.199	1.848	0	0	0	5	6	4	5	6	4	1	1	1	44	17	7	5	6	4	High	High	High
TGME49_242010	glucose inhibited division protein A subfamily protein	unknown	unknown	162.568	1509	8.54	0	FALSE	OTHER	0	-3.88	177	1.3	113	0	87	377	4530	44.1501	0.44833	0.0455	0.1014	2.31942	7.68721	3.37972	0.053	0.262	0.109	0.0010238	0	0	2	9	4	2	9	4	1	1	1	2	10	4	2	9	4	High	High	High
TGME49_300631	ribosomal protein L4	unknown	unknown	25.026	211	10.17	0	FALSE	OTHER	0	NA	0	1	3	0	3	6	636	9.43396	NA	NA	NA	3.79147	18.4834	8.53081	0.155	0.778	0.334	0.0296346	0	0.000507743	1	4	2	1	4	2	1	1	1	1	4	2	1	4	2	Medium	High	High
TGME49_228630	hypothetical protein	unknown	unknown	34.79	328	8.47	1	FALSE	OTHER	1	-4.48	114	1.13	9	1	8	132	987	18.2371	0.33974	0.0114	0.0336	64.939	60.3659	50.6098	27.184	24.119	16.783	0	0	0	17	15	14	17	15	14	1	1	1	69	49	38	17	15	14	High	High	High
TGME49_258390	DnaJ protein, putative	unknown	unknown	44.625	397	7.12	0	FALSE	OTHER	0	-3.22	7	1	2	0	2	11	1194	3.35008	0.55625	0.0022	0.0039	67.0025	60.7053	49.3703	41.17	41.17	20.544	0	0	0	23	22	20	23	22	20	1	1	1	96	54	36	23	22	20	High	High	High
TGME49_216170	SufS subfamily cysteine desulfurase	unknown	unknown	82.003	747	9.13	0	FALSE	OTHER	0	-3.95	99	0.82	14	0	17	130	2244	13.8146	0.26935	0.0038	0.0141	3.21285	15.6627	4.14993	0.11	0.688	0.17	0.00150338	0	0.000507743	2	10	3	2	10	3	1	1	1	3	10	3	2	10	3	High	High	High
TGME49_237460	hypothetical protein	unknown	unknown	75.208	720	10.55	0	FALSE	OTHER	0	-0.96	53	1.19	37	0	31	121	2163	31.4378	0.57701	0.0275	0.0477	10.8333	5.97222	4.86111	0.401	0.252	0.252	0	0	0	6	4	4	6	4	4	1	1	1	9	4	4	6	4	4	High	High	High
TGME49_221922	NifU family domain-containing protein	unknown	unknown	51.72	483	5.48	0	FALSE	OTHER	0	-0.76	188	2.82	31	0	11	230	1452	28.9256	0.87063	0.0266	0.0305	15.735	25.6729	8.90269	1.096	0.931	0.389	0	0	0.000286205	6	8	4	6	8	4	1	1	1	13	10	4	6	8	4	High	High	High
TGME49_286740	microneme-like protein	unknown	unknown	79.583	759	5.11	0	FALSE	OTHER	0	-1.49	24	1.1	11	0	10	45	2280	9.21053	0.33267	0.0049	0.0147	28.4585	28.0632	12.3847	2.162	1.783	0.778	0	0	0	15	16	9	15	16	9	1	1	1	30	17	9	15	16	9	High	High	High
TGME49_289760	hypothetical protein	unknown	unknown	96.35	902	8.43	0	FALSE	SP	0	-1.81	43	1.67	35	0	21	99	2709	20.6718	0.80058	0.0146	0.0182	3.43681	7.31707	6.09756	0.148	0.318	0.259	0.0010238	0	0	3	6	5	3	6	5	1	1	1	5	6	5	3	6	5	High	High	High
TGME49_306260	hypothetical protein	unknown	unknown	93.432	843	8.98	1	TRUE	OTHER	1	-4.06	42	2.18	48	0	22	112	2532	27.6461	0.63328	0.0187	0.0295	10.3203	11.7438	4.27046	0.468	0.468	0.136	0	0	0.000286205	8	9	3	8	9	3	1	1	1	13	10	3	8	9	3	High	High	High
TGME49_268430	hypothetical protein	unknown	unknown	107.893	997	5.5	0	FALSE	OTHER	0	-1.77	19	1.84	46	0	25	90	2994	23.7141	0.59119	0.0147	0.0248	20.4614	22.0662	10.9328	0.727	0.796	0.421	0	0	0	14	15	9	14	15	9	1	1	1	21	15	9	14	15	9	High	High	High
TGME49_288920	ATP-binding cassette G family transporter ABCG96	unknown	unknown	112.395	1045	6.33	7	FALSE	OTHER	7	-0.92	370	0.98	49	1	50	470	3138	31.8674	0.30437	0.0195	0.064	2.39234	8.70813	4.40191	0.093	0.363	0.194	0.0010238	0	0.000286205	2	7	4	2	7	4	1	1	1	4	7	4	2	7	4	High	High	High
TGME49_318275	peptidyl-prolyl cis-trans isomerase, FKBP-type domain-containing protein	unknown	unknown	63.682	571	6.62	0	FALSE	OTHER	0	0.46	210	1.19	32	0	27	269	1716	34.3823	0.32315	0.0132	0.0409	3.85289	5.42907	7.53065	0.15	0.233	0.322	0.00126743	0.000250564	0.000286205	2	3	4	2	3	4	1	1	1	2	3	4	2	3	4	High	High	High
TGME49_236010	prenylcysteine oxidase	unknown	unknown	68.02	611	7.59	0	FALSE	SP	0	1.71	77	1.17	14	0	12	103	1836	14.1612	0.46985	0.0041	0.0087	22.9133	21.6039	5.72831	1.371	1.548	0.334	0	0	0.000507743	11	12	4	11	12	4	1	1	1	18	13	4	11	12	4	High	High	High
TGME49_223125	ubiquitin family protein	unknown	unknown	33.787	311	9.79	1	FALSE	OTHER	1	-4.91	60	1.14	8	0	7	75	936	16.0256	0.27814	0.0061	0.022	8.36013	8.36013	2.89389	0.389	0.245	0.116	0.000825083	0.00121714	0.0237576	2	2	1	2	2	1	1	1	1	4	3	1	2	2	1	High	High	Medium
TGME49_228690	phosphatidylinositol 3- and 4-kinase	unknown	unknown	733.117	6780	9.09	0	FALSE	OTHER	0	-1.21	623	1.32	492	0	373	1488	20343	42.5208	0.4576	0.0354	0.0773	0.471976	1.53392	0.58997	0.019	0.053	0.026	0.0010238	0	0	3	8	4	3	8	4	1	1	1	5	8	4	3	8	4	High	High	High
TGME49_259950	carbonate dehydratase, eukaryotic-type domain-containing protein	unknown	unknown	95.106	861	8.92	0	FALSE	OTHER	0	1.34	20	1.5	36	1	24	81	2586	23.5886	0.62767	0.0301	0.0479	24.2741	22.6481	13.9373	0.778	1.096	0.572	0	0	0	15	15	10	15	15	10	1	1	1	25	19	11	15	15	10	High	High	High
TGME49_316110	ribosomal protein RPS15	unknown	unknown	73.201	679	9.44	0	FALSE	OTHER	0	-6.71	184	2.04	51	0	25	260	2040	37.2549	0.79928	0.0104	0.0131	1.32548	6.77467	2.35641	0.068	0.301	0.141	0.0424549	0	0.00195886	1	4	2	1	4	2	1	1	1	2	4	2	1	4	2	Medium	High	High
TGME49_249560	DNA-directed RNA polymerase alpha chain rpoA	unknown	unknown	143.509	1269	5.74	1	TRUE	OTHER	1	-4.38	150	1.31	46	0	35	231	3810	21.2598	0.3799	0.0104	0.0274	3.94011	6.93459	1.57604	0.131	0.278	0.063	0	0	0.000507743	4	8	2	4	8	2	1	1	1	5	8	2	4	8	2	High	High	High
TGME49_320440	hypothetical protein	unknown	unknown	243.831	2269	6.38	1	FALSE	OTHER	1	-3.2	778	1.46	168	0	115	1061	6810	41.5565	0.55229	0.0075	0.0137	1.5866	8.19744	2.24769	0.055	0.284	0.074	0.0010238	0	0	3	14	4	3	14	4	1	1	1	3	14	4	3	14	4	High	High	High
TGME49_204480	thioredoxin domain-containing protein	unknown	unknown	72.158	659	8.56	0	FALSE	OTHER	0	NA	298	0.87	13	0	15	326	1980	14.1414	0.17723	0.0063	0.0357	32.4734	27.9211	24.7344	4.532	2.981	3.252	0	0	0	19	16	15	19	16	15	1	1	1	49	23	26	19	16	15	High	High	High
TGME49_209950	thioredoxin, putative	unknown	unknown	47.669	424	8.34	0	FALSE	SP	0	-5.2	168	0.47	7	0	15	190	1275	17.2549	0.08733	0.0051	0.0584	67.9245	62.9717	63.2075	203.336	56.362	19.434	0	0	0	29	27	24	29	27	24	1	1	1	186	75	50	29	27	24	High	High	High
TGME49_249270	protein disulfide isomerase-related protein (provisional), putative	unknown	unknown	59.903	547	7.84	0	FALSE	OTHER	0	-4.56	261	0.75	6	0	8	275	1644	8.51582	0.20952	0.0034	0.0162	50.6399	40.585	26.3254	18.684	14.013	3.146	0	0	0	25	24	17	25	24	17	1	1	1	87	54	25	25	24	17	High	High	High
TGME49_292000	hypothetical protein	unknown	unknown	113.873	1026	9.1	0	FALSE	OTHER	0	-4.88	20	3	36	0	12	68	3081	15.5794	1.66611	0.0118	0.0071	4.87329	5.36062	3.02144	0.186	0.292	0.136	0	0	0.000286205	4	6	3	4	6	3	1	1	1	6	6	3	4	6	2	High	High	High
TGME49_313495	hypothetical protein	unknown	unknown	318.422	2946	7.03	0	FALSE	OTHER	0	-4.38	112	1.24	194	0	157	463	8841	39.7014	0.50695	0.0439	0.0866	1.49355	3.63204	2.78344	0.051	0.133	0.078	0.000291375	0	0	4	10	6	4	10	6	1	1	1	5	11	6	4	10	6	High	High	High
TGME49_222880	hypothetical protein	unknown	unknown	80.022	729	8.59	0	FALSE	SP	0	-2.28	240	2.24	47	0	21	308	2190	31.0502	0.9041	0.0763	0.0844	4.2524	12.7572	3.01783	0.145	0.372	0.094	0.000575209	0	0.00307547	3	7	2	3	7	2	1	1	1	5	7	2	3	7	2	High	High	High
TGME49_273410	tyrosine-tRNA ligase	unknown	unknown	134.572	1251	8.82	0	FALSE	OTHER	0	-3.17	79	1.57	107	0	68	254	3756	46.5921	0.58471	0.0416	0.0711	3.67706	6.39488	2.39808	0.064	0.243	0.098	0.0010238	0	0.000286205	2	7	3	2	7	3	1	1	1	2	7	3	2	7	3	High	High	High
TGME49_292330	hypothetical protein	unknown	unknown	138.526	1300	8.38	14	FALSE	OTHER	14	-4.01	70	0.43	15	0	35	120	3903	12.8107	0.26454	0.0042	0.016	2.38462	7.53846	1.84615	0.096	0.445	0.096	0.00150338	0	0.000507743	2	7	2	2	7	2	1	1	1	2	8	2	2	7	2	High	High	High
TGME49_313020	STAS domain-containing protein	unknown	unknown	122.588	1120	7.34	8	FALSE	OTHER	8	-3.54	451	0.86	30	1	35	517	3363	19.6253	0.21727	0.0075	0.0344	1.96429	6.42857	4.73214	0.083	0.22	0.172	0.00174346	0	0.000286205	2	5	4	2	5	4	1	1	1	2	5	4	2	5	4	High	High	High
TGME49_203420	4'-phosphopantetheinyl transferase domain-containing protein	unknown	unknown	123.111	1145	9.33	2	FALSE	OTHER	2	-2.31	283	1.76	125	0	71	479	3438	57.0099	0.57384	0.052	0.0906	1.74672	2.44541	0.611354	0.077	0.077	0.038	0.00174346	0.000977517	0.0455222	2	2	1	2	2	1	1	1	1	2	2	1	2	2	1	High	High	Medium
TGME49_226840	hypothetical protein	unknown	unknown	87.847	789	7.78	0	FALSE	OTHER	0	0.28	333	1.46	57	0	39	429	2370	40.5063	0.64751	0.0219	0.0338	3.42205	6.33714	3.5488	0.11	0.233	0.17	0.00195551	0.000250564	0.000748503	2	4	3	2	4	3	1	1	1	5	4	3	2	4	3	High	High	High
TGME49_300680	RNA polymerase C1, putative	unknown	unknown	66.58	565	9.85	0	FALSE	OTHER	0	NA	0	1.5	3	0	2	5	1698	2.94464	NA	NA	NA	3.71681	4.77876	2.47788	0.136	0.136	0.066	0.00575126	0.000250564	0.0320706	2	2	1	2	2	1	1	1	1	3	2	1	2	2	1	High	High	Medium
TGME49_227115	hypothetical protein	unknown	unknown	94.654	859	9.29	1	FALSE	OTHER	1	-4.04	40	2.6	26	0	10	76	2580	13.9535	1.58178	0.0088	0.0056	2.21187	3.37602	1.04773	0.096	0.148	0.047	0.0061743	0.00144058	0.0131991	2	3	1	2	3	1	1	1	1	2	3	1	2	3	1	High	High	Medium
TGME49_295050	tRNA ligase class II core domain (G, H, P, S and T) domain-containing protein	unknown	unknown	159.65	1480	8.27	0	FALSE	SP	0	-2.96	80	2.74	74	0	27	181	4443	22.7324	1.05592	0.0153	0.0145	0.608108	7.56757	6.28378	0.022	0.221	0.168	0.0107076	0	0	1	9	7	1	9	7	1	1	1	1	10	7	1	9	7	Medium	High	High
TGME49_289690	glyceraldehyde-3-phosphate dehydrogenase GAPDH1	cytosol	cytosol	53.305	489	8.31	0	FALSE	OTHER	0	1.38	51	0.6	6	0	10	67	1470	10.8844	0.06008	0.0017	0.0284	53.9877	48.8753	50.3067	860.954	209.175	209.175	0	0	0	24	20	22	24	20	22	1	1	1	333	152	161	24	20	21	High	High	High
TGME49_288380	heat shock protein HSP90	cytosol	cytosol	81.882	708	5.03	0	FALSE	OTHER	0	-4.32	352	0.12	3	0	26	381	2127	13.6342	0	0	0.093	61.5819	65.2542	54.9435	71.521	54.486	35.153	0	0	0	48	50	44	48	50	44	1	1	1	211	115	96	48	50	44	High	High	High
TGME49_219850	prolyl-tRNA synthetase (ProRS)	cytosol	cytosol	93.419	830	8.07	0	FALSE	OTHER	0	-4.45	220	0.2	4	0	20	244	2493	9.62696	0.05518	0.0011	0.0193	55.5422	51.3253	50	18.429	10.938	8.152	0	0	0	43	40	36	43	40	36	1	1	1	122	62	60	43	40	36	High	High	High
TGME49_232350	lactate dehydrogenase LDH1	cytosol	cytosol	35.525	329	6.38	0	FALSE	OTHER	0	0.78	60	0	0	0	8	68	990	8.08081	0	0	0.0345	88.4498	84.4985	82.6748	605.19	163.965	99	0	0	0	25	21	21	25	21	21	1	1	1	266	92	73	25	21	21	High	High	High
TGME49_292080	leucyl-tRNA synthetase	cytosol	cytosol	141.049	1259	6.96	0	FALSE	OTHER	0	-3.73	419	0.51	20	0	39	478	3780	15.6085	0.16328	0.0025	0.0153	44.0032	41.6203	31.6124	5.391	5.813	3.495	0	0	0	41	42	33	41	42	33	1	1	1	110	86	58	41	42	33	High	High	High
TGME49_318230	phosphoglycerate kinase PGKI	cytosol	cytosol	44.647	417	6.99	0	FALSE	OTHER	0	-4.52	64	0.2	2	0	10	76	1254	9.56938	0.03703	0.001	0.0268	81.0552	72.6619	68.3453	63.04	25.264	17.116	0	0	0	35	26	26	35	26	26	1	1	1	126	65	53	35	26	26	High	High	High
TGME49_256760	pyruvate kinase PyK1	cytosol	cytosol	57.493	531	6.4	0	FALSE	OTHER	0	-4.03	61	0	0	0	7	68	1596	4.38596	0	0	0.0121	75.3296	73.0697	50.2825	55.234	44.316	21.067	0	0	0	27	26	21	27	26	21	1	1	1	154	80	59	27	26	21	High	High	High
TGME49_236040	fructose-1,6-bisphosphate aldolase	cytosol	cytosol	46.93	433	8.82	1	TRUE	OTHER	1	-3.46	47	0.14	2	0	14	63	1302	12.2888	0	0	0.015	61.6628	58.8915	50.1155	73.989	28.427	21.067	0	0	0	27	24	23	27	24	23	1	1	1	211	102	78	27	24	23	High	High	High
TGME49_310670	glycogen phosphorylase 1, putative	cytosol	cytosol	105.47	913	6.58	0	FALSE	OTHER	0	1.01	118	0.17	4	0	24	146	2742	10.2115	0	0	0.0117	53.9978	47.4261	37.4589	7.877	5.462	4.513	0	0	0	43	33	30	43	33	30	1	1	1	113	52	49	43	33	30	High	High	High
TGME49_300260	threonyl-tRNA synthetase family protein	cytosol	cytosol	95.838	844	7.49	0	FALSE	OTHER	0	-4.32	182	0.22	9	0	41	232	2535	19.7239	0.04966	0.0021	0.043	54.7393	43.6019	40.1659	9	4.151	3.582	0	0	0	43	34	33	43	34	33	1	1	1	97	48	42	43	34	33	High	High	High
TGME49_250770	eukaryotic initiation factor-4A, putative	cytosol	cytosol	46.644	412	5.67	0	FALSE	OTHER	0	-4.13	81	0	0	0	10	91	1239	8.07103	0	0	0.0333	75.7282	71.8447	54.1262	172.78	130.826	18.055	0	0	0	31	27	21	31	27	21	1	1	1	137	69	42	31	27	21	High	High	High
TGME49_263090	14-3-3 protein	cytosol	cytosol	37.15	323	5.14	0	FALSE	OTHER	0	-5.79	93	0	0	0	9	102	972	9.25926	0	0	0.0387	61.9195	59.7523	62.2291	120.153	55.234	37.312	0	0	0	22	22	23	22	22	23	1	1	1	184	76	54	22	22	23	High	High	High
TGME49_268850	enolase 2	cytosol	cytosol	52.08	475	6.84	0	FALSE	OTHER	0	-3.38	29	0.08	1	0	12	42	1428	9.10364	0	0	0.0202	69.2632	65.6842	42.3158	50.248	12.46	6.43	0	0	0	23	20	16	23	20	16	1	1	1	155	59	42	23	20	16	High	High	High
TGME49_226910	Amylo-alpha-1,6-glucosidase	cytosol	cytosol	207.889	1882	6.58	0	FALSE	OTHER	0	-0.24	754	0.59	48	0	81	883	5649	22.8359	0.19757	0.0047	0.024	35.7598	28.3209	25.6642	2.018	1.195	1.279	0	0	0	53	40	40	53	40	40	1	1	1	85	43	44	53	40	40	High	High	High
TGME49_288360	tryptophanyl-tRNA synthetase (TrpRS2)	cytosol	cytosol	77.009	689	7.3	0	FALSE	OTHER	0	-4.56	239	0.11	5	0	44	288	2070	23.6715	0.04016	0.0019	0.0471	57.3295	46.5893	33.9623	15.016	6.305	3.108	0	0	0	37	30	21	37	30	21	1	1	1	113	49	35	37	26	21	High	High	High
TGME49_229990	T-complex protein 1 subunit alpha, putative	cytosol	cytosol	59.179	548	6.25	0	FALSE	OTHER	0	-4.96	385	0.13	3	0	24	412	1647	16.3934	0	0	0.0342	70.6204	63.1387	46.3504	14.283	7.338	4.135	0	0	0	31	26	20	31	26	20	1	1	1	95	39	33	31	26	20	High	High	High
TGME49_217460	glutaminyl-tRNA synthetase (GlnRS)	cytosol	cytosol	95.468	860	7.39	0	FALSE	OTHER	0	-3.72	162	0.78	14	0	18	194	2583	12.3887	0.23228	0.0045	0.0195	50.9302	50.814	41.9767	7.756	5.422	5.422	0	0	0	38	35	32	38	35	32	1	1	1	88	46	52	38	35	32	High	High	High
TGME49_280600	histidyl-tRNA synthetase (HisRS), putative	cytosol	cytosol	134.79	1252	7.55	0	FALSE	OTHER	0	-4.23	39	0.58	28	0	48	115	3759	20.2181	0.14642	0.0037	0.0254	41.2939	41.3738	32.0288	3.592	4.228	3.033	0	0	0	39	41	32	39	41	32	1	1	1	78	61	47	39	41	31	High	High	High
TGME49_272910	T-complex protein 1 delta subunit	cytosol	cytosol	58.607	542	7.23	0	FALSE	OTHER	0	-4.41	460	0.07	2	0	27	489	1629	17.8023	0.01261	0.0008	0.0656	64.0221	50.738	53.321	12.154	5.105	6.602	0	0	0	31	26	29	31	26	29	1	1	1	92	35	42	31	26	29	High	High	High
TGME49_225930	triose-phosphate isomerase TPI-I	cytosol	cytosol	27.872	253	6.09	0	FALSE	OTHER	0	-5.1	67	0.17	1	0	6	74	762	9.18635	0.0478	0.0017	0.0361	69.9605	81.0277	63.2411	195.842	86.333	10.45	0	0	0	18	18	13	18	18	13	1	1	1	90	40	23	18	18	13	High	High	High
TGME49_251690	seryl-tRNA synthetase, cytoplasmic, putative	cytosol	cytosol	54.082	482	7.02	0	FALSE	OTHER	0	-4.13	39	0.18	2	0	11	52	1449	8.9717	0.07857	0.0025	0.032	67.4274	56.0166	51.6598	30.623	11.409	8.306	0	0	0	34	25	26	34	25	26	1	1	1	93	42	35	34	25	26	High	High	High
TGME49_253290	valyl-tRNA synthetase	cytosol	cytosol	124.97	1106	6.73	0	FALSE	OTHER	0	-3.82	324	0.68	19	0	28	371	3321	14.1524	0.16226	0.0052	0.032	38.0651	32.7306	28.5714	3.146	2.746	2.5	0	0	0	36	34	30	36	34	30	1	1	1	81	45	45	36	34	30	High	High	High
TGME49_205710	lysine-tRNA ligase	cytosol	cytosol	74.347	658	6.62	0	FALSE	OTHER	0	-5.22	76	1	10	0	10	96	1977	10.1163	0.22831	0.0021	0.0093	48.4802	43.1611	43.0091	11.589	6.499	6.943	0	0	0	31	25	26	31	25	26	1	1	1	85	40	44	31	25	26	High	High	High
TGME49_243710	t-complex protein beta subunit	cytosol	cytosol	61.434	568	5.92	0	FALSE	OTHER	0	-4.79	268	0	0	0	21	289	1707	12.3023	0.02831	0.0016	0.0575	61.2676	50	35.9155	11.826	5.078	5.469	0	0	0	27	23	19	27	23	19	1	1	1	63	32	32	27	23	19	High	High	High
TGME49_270510	asparaginyl-tRNA synthetase (NOB+tRNA synthase)	cytosol	cytosol	74.957	676	7.93	0	FALSE	OTHER	0	-3.93	101	0.52	14	0	27	142	2031	20.1871	0.25042	0.0078	0.031	43.6391	46.0059	33.7278	7.22	6.827	4.834	0	0	0	26	28	23	26	28	23	1	1	1	90	49	41	26	28	23	High	High	High
TGME49_256990	glycyl-tRNA synthetase	cytosol	cytosol	86.319	771	7.46	0	FALSE	OTHER	0	-4.28	96	0.95	19	0	20	135	2316	16.8394	0.23056	0.0077	0.0333	53.3074	43.5798	35.668	4.803	3.707	3.151	0	0	0	36	32	30	36	32	30	1	1	1	80	41	40	36	32	30	High	High	High
TGME49_297500	T-complex protein 1 eta subunit	cytosol	cytosol	59.438	546	5.96	0	FALSE	OTHER	0	-5.99	503	0.09	3	0	32	538	1641	21.3285	0.01408	0.0008	0.0591	60.8059	58.0586	39.5604	8.397	5.884	2.262	0	0	0	23	23	16	23	23	16	1	1	1	66	33	23	23	23	16	High	High	High
TGME49_205440	CCT chaperonin gamma subunit	cytosol	cytosol	60.575	556	6.07	0	FALSE	OTHER	0	-4.52	186	0.21	3	1	14	204	1671	10.772	0.04114	0.0016	0.0398	62.7698	54.6763	42.9856	9	5.516	3.985	0	0	0	33	28	25	33	28	25	1	1	1	77	40	31	33	28	25	High	High	High
TGME49_297720	trehalose-phosphatase	cytosol	cytosol	136.605	1222	6.2	0	FALSE	OTHER	0	-2.89	708	0.18	9	0	50	767	3669	16.0807	0.05062	0.0007	0.0142	37.8887	27.9051	18.4124	2.401	1.541	0.955	0	0	0	38	31	22	38	31	22	1	1	1	75	33	23	38	31	22	High	High	High
TGME49_287500	T complex chaperonin, putative	cytosol	cytosol	59.295	556	7.5	0	FALSE	OTHER	0	-4.89	83	0.67	2	0	3	88	1671	2.99222	0.19129	0.0008	0.0044	51.9784	55.036	47.1223	9.608	6.017	4.223	0	0	0	27	27	23	27	27	23	1	1	1	79	36	32	27	27	23	High	High	High
TGME49_202370	T-complex protein 1, epsilon subunit (TCP-1-epsilon), putative	cytosol	cytosol	58.58	536	5.96	0	FALSE	OTHER	0	-6.05	335	0.23	3	0	13	351	1611	9.93172	0.05281	0.0017	0.0315	59.8881	50.5597	41.6045	7.83	6.796	5.078	0	0	0	24	24	20	24	24	20	1	1	1	72	37	33	24	24	20	High	High	High
TGME49_289650	PEP-carboxykinase I	cytosol	cytosol	75.294	677	8.15	0	FALSE	OTHER	0	1.9	34	2	8	0	4	46	2034	5.89971	0.22641	0.0013	0.0059	45.3471	45.1994	24.0768	7.83	5.884	1.543	0	0	0	24	24	14	24	24	14	1	1	1	63	42	16	24	24	14	High	High	High
TGME49_265450	hexokinase	cytosol	cytosol	51.465	468	6.35	0	FALSE	OTHER	0	-1.37	75	0.36	4	0	11	90	1407	10.661	0.12317	0.004	0.0322	64.5299	61.1111	39.7436	14.849	10.659	4.412	0	0	0	25	23	18	25	23	18	1	1	1	73	49	22	25	23	18	High	High	High
TGME49_207640	isoleucyl-tRNA synthetase family protein	cytosol	cytosol	141.442	1242	7.59	0	FALSE	OTHER	0	-4.61	997	0.61	38	0	62	1097	3729	26.8168	0.09075	0.0053	0.0586	35.5072	32.2866	17.6329	2.542	2.111	1.108	0	0	0	34	32	20	34	32	20	1	1	1	71	41	26	34	32	20	High	High	High
TGME49_289300	methionyl-tRNA synthetase	cytosol	cytosol	106.033	976	6.74	0	FALSE	OTHER	0	-5.07	140	0.48	20	0	42	202	2931	21.1532	0.09358	0.0038	0.0407	39.7541	37.2951	27.5615	3.448	2.914	1.904	0	0	0	29	30	20	29	30	20	1	1	1	62	35	27	29	30	20	High	High	High
TGME49_318410	TCP-1 chaperonin, putative	cytosol	cytosol	58.629	537	7.08	0	FALSE	OTHER	0	-5.15	266	0	0	0	8	274	1614	4.95663	0	0	0.0145	62.0112	37.2439	32.5885	9.746	3.87	2.652	0	0	0	26	18	16	26	18	16	1	1	1	62	24	21	26	18	16	High	High	High
TGME49_318310	transketolase	cytosol	cytosol	76.858	699	6.89	0	FALSE	OTHER	0	-1.14	423	0.14	5	0	37	465	2100	20	0.04357	0.0019	0.043	47.0672	43.9199	26.8956	7.297	5.884	2.695	0	0	0	25	24	18	25	24	18	1	1	1	55	34	28	25	24	18	High	High	High
TGME49_283780	glucose-6-phosphate isomerase GPI	cytosol	cytosol	74.338	661	8.46	1	FALSE	OTHER	1	-2.52	523	0.26	6	0	23	552	1986	14.6022	0.0799	0.0036	0.0449	42.9652	34.6445	26.6263	7.297	4.367	2.695	0	0	0	22	19	16	22	19	16	1	1	1	68	38	22	22	19	16	High	High	High
TGME49_297060	phosphoglycerate mutase PGMII	cytosol	cytosol	38.135	339	8.31	0	FALSE	OTHER	0	-4.54	90	0.25	2	0	8	100	1020	9.80392	0.10628	0.0027	0.0257	61.9469	43.3628	30.6785	50.795	20.544	7.031	0	0	0	21	14	11	21	14	11	1	1	1	93	33	27	21	14	11	High	High	High
TGME49_232340	protein phosphatase 2C domain-containing protein	cytosol	cytosol	59.831	546	4.65	0	FALSE	OTHER	0	-0.25	218	0.24	7	0	29	254	1641	21.9378	0.01945	0.0016	0.0807	45.6044	44.6886	41.5751	7.254	5.391	5.391	0	0	0	26	26	25	26	26	25	1	1	1	58	32	34	26	26	25	High	High	High
TGME49_293690	profilin PRF	cytosol	cytosol	17.73	165	4.58	0	FALSE	OTHER	0	-4.58	43	0	0	0	3	46	498	6.0241	0	0	0.0136	66.0606	61.8182	61.8182	315.228	500.187	30.623	0	0	0	9	9	8	9	9	8	1	1	1	73	41	17	9	9	8	High	High	High
TGME49_299810	cysteine-tRNA synthetase (CysRS)	cytosol	cytosol	101.307	898	8.43	1	TRUE	SP	0	-3.87	313	0.83	15	0	18	346	2697	12.2358	0.33319	0.0074	0.0221	36.971	29.2873	19.4878	2.099	1.859	0.987	0	0	0	24	22	16	24	22	16	1	1	1	46	28	17	24	22	16	High	High	High
TGME49_210840	arginyl-tRNA synthetase family protein	cytosol	cytosol	66.976	595	6.51	0	FALSE	OTHER	0	-4.95	490	0.2	4	0	20	514	1788	13.4228	0.07475	0.0023	0.0302	53.4454	47.563	45.3782	4.796	5.158	5.543	0	0	0	26	24	25	26	24	25	1	1	1	55	30	31	26	24	25	High	High	High
TGME49_202530	aspartate-tRNA ligase	cytosol	cytosol	86.747	773	8.22	1	TRUE	OTHER	1	-5.13	293	1.04	27	0	26	346	2322	22.8252	0.23181	0.0125	0.0541	36.4812	31.8241	29.7542	2.234	1.955	2.384	0	0	0	23	22	22	23	22	22	1	1	1	48	25	28	23	22	22	High	High	High
TGME49_214290	DJ-1 family protein	cytosol	cytosol	27.921	256	9.04	0	FALSE	OTHER	0	2	79	0.8	8	0	10	97	771	23.3463	0.12424	0.0091	0.073	55.8594	53.125	32.0312	48.239	9	1.894	0	0	0	10	8	6	10	8	6	1	1	1	40	17	9	10	8	6	High	High	High
TGME49_307850	6-phosphogluconate dehydrogenase	cytosol	cytosol	54.666	505	7.5	0	FALSE	OTHER	0	-1.88	83	2.4	12	0	5	100	1518	11.1989	0.45902	0.0052	0.0114	46.3366	29.901	40.5941	3.758	2.282	3.758	0	0	0	19	15	18	19	15	18	1	1	1	38	17	23	19	15	18	High	High	High
TGME49_234505	phenylalanyl-tRNA synthetase alpha chain A, putative	cytosol	cytosol	59.285	525	7.4	0	FALSE	OTHER	0	-4.4	133	0.44	4	0	9	146	1578	8.23828	0.0415	0.0008	0.02	44.381	40	41.9048	3.084	3.642	2.831	0	0	0	18	17	18	18	17	18	1	1	1	37	27	21	18	17	18	High	High	High
TGME49_267050	hydrolase, alpha/beta fold family protein	cytosol	cytosol	34.027	308	7.02	0	FALSE	OTHER	0	0.73	133	0.18	2	0	11	146	927	14.0237	0.05984	0.0014	0.0238	66.5584	58.4416	38.3117	10.159	4.78	2.34	0	0	0	18	14	11	18	14	11	1	1	1	44	21	11	18	14	11	High	High	High
TGME49_311310	protein phosphatase 2B catalytic subunit, calcineurin family phosphatse superfamily protein	cytosol	cytosol	56.41	501	5.43	0	FALSE	OTHER	0	-3.24	505	0	0	0	21	526	1506	13.9442	0	0	0.0857	39.521	31.3373	29.3413	2.162	2.162	1.762	0	0	0	15	13	13	15	13	13	1	1	1	32	19	16	15	13	13	High	High	High
TGME49_257960	GDP-D-mannose pyrophosphorylase	cytosol	cytosol	47.673	439	5.76	0	FALSE	OTHER	0	-4.6	141	0.19	3	0	16	160	1320	14.3939	0.0499	0.001	0.0208	46.697	28.4738	25.0569	2.562	1.395	0.887	0	0	0	15	7	8	15	7	8	1	1	1	25	16	9	15	7	8	High	High	High
TGME49_244650	eukaryotic initiation factor-5, putative	cytosol	cytosol	46.773	414	5.71	0	FALSE	OTHER	0	-4.08	179	0.43	3	0	7	189	1245	8.03213	0.12066	0.002	0.0167	35.2657	27.7778	26.087	2.914	1.346	1.555	0	0	0	13	10	10	13	10	10	1	1	1	26	10	11	13	10	10	High	High	High
TGME49_320740	hypothetical protein	cytosol	cytosol	36.944	333	5.6	1	TRUE	OTHER	1	-0.95	85	2.67	8	0	3	96	1002	10.978	2.1682	0.0083	0.0038	41.7417	24.9249	28.5285	4.623	1.512	2.162	0	0	0	13	8	9	13	8	9	1	1	1	29	10	10	13	8	9	High	High	High
TGME49_225880	UDP-glucose 4-epimerase	cytosol	cytosol	39.752	362	6.73	0	FALSE	OTHER	0	1.73	83	0.43	3	0	7	93	1089	9.18274	0.12006	0.0026	0.022	33.1492	28.7293	17.4033	1.683	1.404	0.73	0	0	0	9	8	5	9	8	5	1	1	1	12	8	5	9	8	5	High	High	High
TGME49_218200	UDP-sugar pyrophospharylase	cytosol	cytosol	67.809	623	6.3	0	FALSE	OTHER	0	-0.92	262	0.32	12	0	38	312	1872	26.7094	0.13743	0.0045	0.0324	17.496	13.1621	9.14928	0.808	0.585	0.389	0	0	0	9	7	5	9	7	5	1	1	1	14	7	6	9	7	5	High	High	High
TGME49_220400	actin depolymerizing factor ADF	cytosol	cytosol	12.914	118	7.75	0	FALSE	OTHER	0	-4.23	18	1	1	0	1	20	357	5.60224	Inf	0.0033	0	47.4576	34.7458	40.678	36.276	6.197	9	0	0	0	8	4	5	8	4	5	1	1	1	35	10	13	8	4	5	High	High	High
TGME49_239310	ribulose 5-phosphate isomerase	cytosol	cytosol	27.466	259	6.04	0	FALSE	OTHER	0	-1.92	182	0.5	8	0	16	206	780	30.7692	0.18452	0.0072	0.0389	36.6795	28.9575	23.5521	2.162	2.652	1.371	0	0	0	8	8	6	8	8	6	1	1	1	15	10	7	8	8	6	High	High	High
TGME49_318580	glucosephosphate-mutase GPM2	cytosol	cytosol	65.84	597	5.17	0	FALSE	OTHER	0	0.25	94	0.5	6	0	12	112	1794	10.0334	0.16311	0.0043	0.0264	21.7755	11.3903	15.4104	0.931	0.484	0.931	0	0	0	10	6	9	10	6	9	1	1	1	18	7	10	10	6	9	High	High	High
TGME49_238940	GDP mannose 4,6-dehydratase, putative	cytosol	cytosol	41.691	368	6.76	0	FALSE	OTHER	0	-0.53	374	0.06	1	0	16	391	1107	15.3568	0.04305	0.0013	0.0298	20.9239	14.6739	12.7717	1.089	0.585	0.445	0	0	0.000286205	7	5	4	7	5	4	1	1	1	11	5	4	7	5	4	High	High	High
TGME49_239710	phosphomannomutase	cytosol	cytosol	28.657	259	5.69	0	FALSE	OTHER	0	-2.66	202	0.88	7	0	8	217	780	19.2308	0.09226	0.0018	0.0194	22.7799	31.6602	28.9575	1.154	1.783	1.448	0	0	0	5	8	7	5	8	7	1	1	1	9	8	7	5	8	7	High	High	High
TGME49_318750	deoxyribose-phosphate aldolase	cytosol	cytosol	30.871	286	5.24	0	FALSE	OTHER	0	-0.15	19	0.6	3	0	5	27	861	9.29152	0	0	0.0141	17.8322	15.7343	11.8881	0.848	0.848	0.585	0	0	0.000286205	3	4	3	3	4	3	1	1	1	4	4	3	3	4	3	High	High	High
TGME49_218810	histidyl-tRNA synthetase	cytosol	cytosol	24.863	223	7.99	0	FALSE	OTHER	0	0.4	276	0.5	5	0	10	291	672	22.3214	0.23392	0.0059	0.0254	17.4888	23.7668	11.6592	0.425	1.031	0.425	0.0010238	0.000250564	0.00219031	2	4	2	2	4	2	1	1	1	3	4	2	2	4	2	High	High	High
TGME49_316520	1,4-alpha-glucan-branching enzyme	cytosol	cytosol	109.717	972	6.24	0	FALSE	OTHER	0	0.2	405	0.32	10	1	31	447	2919	14.3885	0.07272	0.0027	0.037	2.26337	7.30453	8.23045	0.08	0.308	0.359	0.00150338	0	0	2	7	8	2	7	8	1	1	1	2	7	8	2	7	8	High	High	High
TGME49_219310	DnaK family protein	unknown	cytosol	90.085	818	5.35	0	FALSE	OTHER	0	-2.04	312	0.16	5	0	31	348	2457	14.652	0.03282	0.0011	0.033	58.313	56.6015	48.8998	17.738	13.424	8.49	0	0	0	41	37	36	41	37	36	1	1	1	106	58	50	41	37	36	High	High	High
TGME49_231850	serine-threonine phosophatase 2C (PP2C)	unknown	cytosol	36.767	331	5.71	0	FALSE	OTHER	0	-4.39	117	0	0	0	12	129	996	12.0482	0	0	0.046	83.6858	71.6012	69.1843	78.433	34.481	14.849	0	0	0	19	16	15	19	16	15	1	1	1	73	41	35	19	16	15	High	High	High
TGME49_216880	guanine nucleotide-binding protein	unknown	cytosol	35.125	321	6.34	0	FALSE	OTHER	0	-5.07	127	0	0	0	0	127	966	0	NA	NA	NA	81.6199	60.1246	56.3863	77.476	32.598	11.743	0	0	0	18	13	14	18	13	14	1	1	1	89	46	27	18	13	14	High	High	High
TGME49_283850	peptidyl-prolyl cis-trans isomerase	unknown	cytosol	55.554	503	5.59	0	FALSE	OTHER	0	-1.59	352	0.27	4	0	15	371	1512	12.5661	0.17951	0.0027	0.0152	68.5885	55.0696	38.5686	14.199	7.111	4.337	0	0	0	27	25	21	27	25	21	1	1	1	74	33	28	26	24	20	High	High	High
TGME49_225050	adenosylhomocysteinase, putative	unknown	cytosol	64.065	588	7.85	0	FALSE	OTHER	0	-1.58	125	0.62	16	0	26	167	1767	23.7691	0.09337	0.0075	0.0799	47.9592	35.2041	32.3129	10.406	5.739	5.31	0	0	0	23	18	18	23	18	18	1	1	1	83	34	36	23	18	18	High	High	High
TGME49_299210	CTP synthase	unknown	cytosol	70.953	652	7.25	0	FALSE	OTHER	0	-5.67	255	0.22	8	0	36	299	1959	22.4604	0.02712	0.0026	0.0965	51.6871	40.7975	33.8957	6.499	3.217	3.732	0	0	0	26	20	19	26	20	19	1	1	1	68	28	30	26	20	19	High	High	High
TGME49_310640	phosphorylase family protein	unknown	cytosol	33.022	303	7.11	0	FALSE	OTHER	0	1.76	126	0.22	2	0	9	137	912	12.0614	0.09172	0.003	0.0333	83.4983	63.0363	49.835	67.129	39.842	9	0	0	0	18	15	12	18	15	12	1	1	1	72	34	23	18	15	12	High	High	High
TGME49_252220	tetratricopeptide repeat domain containing protein	unknown	cytosol	63.303	565	6.51	0	FALSE	OTHER	0	-1.03	93	0.5	4	0	8	105	1698	7.06714	0.34487	0.0034	0.0099	51.6814	49.3805	40	5.516	3.985	3.024	0	0	0	28	27	22	28	27	22	1	1	1	69	34	26	28	27	22	High	High	High
TGME49_266060	ribosomal protein RPSA	unknown	cytosol	31.492	287	5.31	0	FALSE	OTHER	0	-5.48	61	0	0	0	3	64	864	3.47222	0	0	0.0225	79.7909	40.7666	32.4042	45.416	10.365	4.995	0	0	0	15	8	8	15	8	8	1	1	1	78	31	20	15	8	8	High	High	High
TGME49_268950	hypothetical protein	unknown	cytosol	60.16	543	6.52	0	FALSE	OTHER	0	-2.62	158	0.33	6	0	18	182	1632	14.7059	0.15491	0.0034	0.0222	62.9834	56.7219	51.5654	5.105	3.903	4.471	0	0	0	31	27	26	31	27	26	1	1	1	57	31	33	31	27	26	High	High	High
TGME49_226410	EF-1 guanine nucleotide exchange domain-containing protein	unknown	cytosol	36.026	328	5.16	0	FALSE	OTHER	0	2.47	43	1	6	0	6	55	987	12.1581	0.33244	0.01	0.03	55.1829	44.8171	35.061	18.953	6.943	2.548	0	0	0	16	14	9	16	14	9	1	1	1	65	19	14	16	14	9	High	High	High
TGME49_218780	phosphoserine aminotransferase, putative	unknown	cytosol	52.721	481	5.43	0	FALSE	OTHER	0	0.69	304	0.92	12	0	13	329	1446	17.2891	0.52233	0.0341	0.0652	37.8378	33.264	26.4033	6.11	3.642	2.594	0	0	0	15	13	11	15	13	11	1	1	1	37	18	16	15	13	11	High	High	High
TGME49_214210	rRNA pseudouridine synthase	unknown	cytosol	56.708	505	9	0	FALSE	OTHER	0	-4.3	435	0.23	5	0	22	462	1518	17.7866	0.02016	0.0009	0.0444	44.7525	38.4158	31.6832	4.817	3.146	3.146	0	0	0	22	17	16	22	17	16	1	1	1	44	23	23	22	17	16	High	High	High
TGME49_320050	ribosomal protein RPL5	unknown	cytosol	35.32	310	9.88	0	FALSE	OTHER	0	-3.66	244	0.25	1	0	4	249	933	5.35906	0	0	0.0142	59.6774	61.2903	46.7742	21.387	10.22	13.125	0	0	0	17	17	14	17	17	14	1	1	1	50	24	29	17	17	14	High	High	High
TGME49_263850	hypothetical protein	unknown	cytosol	25.107	229	7.77	0	FALSE	OTHER	0	1.12	129	0	0	0	11	140	690	15.942	0	0	0.0895	65.5022	56.3319	44.5415	82.768	7.377	10.938	0	0	0	15	10	9	15	10	9	1	1	1	40	13	16	15	10	9	High	High	High
TGME49_253820	hypothetical protein	unknown	cytosol	25.206	226	5.2	0	FALSE	OTHER	0	1.11	87	0	0	0	7	94	681	10.279	0	0	0.0389	76.1062	73.8938	46.9027	36.276	15.379	7.483	0	0	0	14	13	9	14	13	9	1	1	1	38	17	16	14	13	9	High	High	High
TGME49_309210	peroxiredoxin 6, putative	unknown	cytosol	44.007	402	8.41	0	FALSE	OTHER	0	1	140	1.88	15	0	8	163	1209	19.024	0.58427	0.01	0.0172	39.3035	35.0746	27.3632	11.023	5.31	4.248	0	0	0	18	13	13	18	13	13	1	1	1	61	22	19	18	13	13	High	High	High
TGME49_260440	nuclear factor NF3	unknown	cytosol	33.95	311	4.32	0	FALSE	OTHER	0	0.03	164	0.25	2	0	8	174	936	10.6838	0	0	0.0298	48.2315	35.0482	31.1897	26.384	9	14.399	0	0	0	16	12	14	16	12	14	1	1	1	48	17	28	16	12	14	High	High	High
TGME49_288630	nucleosome assembly protein (NAP), putative	unknown	cytosol	32.061	281	4.42	0	FALSE	OTHER	0	1.92	79	0	0	0	2	81	846	2.36407	0	0	0.0031	60.8541	54.0925	37.0107	20.544	11.915	6.743	0	0	0	19	16	14	19	16	14	1	1	1	46	22	18	19	16	14	High	High	High
TGME49_236570	lysine decarboxylase family protein	unknown	cytosol	43.926	397	6.57	0	FALSE	OTHER	0	-3.75	58	0.43	3	0	7	68	1194	8.37521	0.08636	0.0022	0.0257	40.0504	42.3174	35.2645	8.006	9	5.579	0	0	0	17	20	14	17	20	14	1	1	1	40	22	23	17	20	14	High	High	High
TGME49_205558	NAC domain-containing protein	unknown	cytosol	20.494	189	5.49	0	FALSE	OTHER	0	-3.68	137	0.14	1	0	7	145	570	14.0351	0	0	0.0624	64.5503	64.5503	64.5503	25.102	25.102	13.678	0	0	0	8	8	8	8	8	8	1	1	1	46	25	16	8	8	8	High	High	High
TGME49_295340	UV excision repair protein Rad23 protein	unknown	cytosol	39.715	380	4.53	0	FALSE	OTHER	0	-0.37	198	0.33	5	0	15	218	1143	17.4978	0.03759	0.0012	0.0316	42.3684	40.2632	31.8421	10.548	5.494	9	0	0	0	12	11	11	12	11	11	1	1	1	33	18	21	12	11	11	High	High	High
TGME49_247460	proliferating cell nuclear antigen PCNA1	unknown	cytosol	34.53	317	4.73	0	FALSE	OTHER	0	-4.69	136	0.11	1	0	9	146	954	10.4822	0	0	0.0381	60.2524	56.4669	47.9495	4.484	3.962	3.962	0	0	0	13	13	12	13	13	12	1	1	1	26	18	18	13	13	12	High	High	High
TGME49_257090	NAC domain-containing protein	unknown	cytosol	38.758	359	9.82	0	FALSE	OTHER	0	NA	1	0.44	4	1	9	15	1080	12.963	0	0	0.029	38.4401	41.7827	21.4485	3.125	2.775	1.031	0	0	0	10	10	7	10	10	7	1	1	1	34	18	11	10	10	7	High	High	High
TGME49_228490	hypothetical protein	unknown	cytosol	43.261	394	4.7	0	FALSE	OTHER	0	-3.71	159	1.7	17	0	10	186	1185	22.7848	0.39268	0.0134	0.0342	35.2792	35.533	34.7716	3.642	2.728	2.34	0	0	0	11	10	11	11	10	11	1	1	1	17	12	11	11	10	11	High	High	High
TGME49_293870	thioredoxin, putative	unknown	cytosol	12.028	106	5.11	0	FALSE	OTHER	0	-4.53	53	0	1	0	0	54	321	3.11526	Inf	0.0042	0	80.1887	59.434	53.7736	267.27	18.307	25.827	0	0	0	7	6	5	7	6	5	1	1	1	30	13	12	7	6	5	High	High	High
TGME49_293340	ran binding family protein 1, putative	unknown	cytosol	24.277	212	4.97	0	FALSE	OTHER	0	-4.84	161	0.71	5	0	7	173	639	18.7793	0.05292	0.0022	0.0419	44.8113	37.2642	37.2642	22.101	9	9	0	0	0	10	8	8	10	8	8	1	1	1	28	11	12	10	8	8	High	High	High
TGME49_213800	protein phosphatase 2b regulatory subunit, putative	unknown	cytosol	19.982	177	4.86	0	FALSE	OTHER	0	-3.62	318	0	0	0	9	327	534	16.8539	0.27792	0.0548	0.1971	79.096	63.2768	50.8475	13.678	9	7.254	0	0	0	9	10	7	9	10	7	1	1	1	27	12	11	9	10	7	High	High	High
TGME49_219280	actin like protein ALP1	unknown	cytosol	46.057	414	5.1	0	FALSE	OTHER	0	-2.53	345	0.08	1	0	12	358	1245	10.4418	0.05598	0.0011	0.0195	29.4686	29.9517	26.3285	4.012	2.981	2.162	0	0	0	10	11	9	10	11	9	1	1	1	21	12	11	10	11	9	High	High	High
TGME49_232660	Hsp70 interacting protein HIP	unknown	cytosol	45.114	425	5.31	0	FALSE	OTHER	0	1.67	36	0.63	5	0	8	49	1278	10.1721	0.36249	0.0057	0.0156	40	35.0588	34.3529	4.484	5.062	3.962	0	0	0	16	14	14	16	14	14	1	1	1	28	19	20	16	14	14	High	High	High
TGME49_235700	sedoheptulose-1,7-bisphosphatase	unknown	cytosol	35.75	330	5.55	0	FALSE	OTHER	0	0.65	303	0.14	2	0	14	319	993	16.1128	0.27344	0.0241	0.0882	43.0303	37.5758	40.9091	2.899	2.162	2.511	0	0	0	12	10	11	12	10	11	1	1	1	23	11	12	12	10	11	High	High	High
TGME49_220500	UBX domain-containing protein	unknown	cytosol	43.052	387	8.56	0	FALSE	OTHER	0	-0.44	188	1.14	16	0	14	218	1164	25.7732	0.27367	0.0112	0.0408	34.8837	30.491	34.8837	1.807	2.039	2.562	0	0	0	11	11	14	11	11	14	1	1	1	26	14	16	11	11	14	High	High	High
TGME49_233140	deoxyuridine 5'-triphosphate nucleotidohydrolase, putative	unknown	cytosol	18.15	170	5.86	0	FALSE	OTHER	0	-4.26	26	0.2	1	0	5	32	513	11.6959	0.14933	0.0026	0.0173	52.3529	31.7647	39.4118	26.826	6.743	11.915	0	0	0	7	5	6	7	5	6	1	1	1	24	11	13	7	5	6	High	High	High
TGME49_250880	kinase, pfkB family protein	unknown	cytosol	49.925	465	7.09	0	FALSE	OTHER	0	1.37	192	1	18	0	18	228	1398	25.7511	0.38865	0.0335	0.0863	33.3333	25.3763	15.0538	2.02	1.754	1.089	0	0	0	11	9	6	11	9	6	1	1	1	22	11	8	11	9	6	High	High	High
TGME49_226980	hypothetical protein	unknown	cytosol	25.337	227	5.05	0	FALSE	OTHER	0	-3.72	101	0.33	1	0	3	105	684	5.84795	0.17331	0.0022	0.013	49.3392	47.1366	31.2775	7.577	2.981	2.415	0	0	0	13	9	8	13	9	8	1	1	1	25	10	8	13	9	8	High	High	High
TGME49_202380	rab GDI alpha, putative	unknown	cytosol	50.988	456	5.76	0	FALSE	OTHER	0	-5.31	356	0.25	3	0	12	371	1371	10.9409	0.03344	0.0009	0.0282	34.2105	38.3772	21.2719	1.649	3.125	2.162	0	0	0	10	12	8	10	12	8	1	1	1	21	18	15	10	12	8	High	High	High
TGME49_223070	hypothetical protein	unknown	cytosol	23.91	211	6.07	0	FALSE	OTHER	0	0.64	107	4	4	0	1	112	636	7.86164	0.74432	0.0044	0.0059	64.455	50.237	21.8009	7.377	7.377	2.455	0	0	0	11	8	5	11	8	5	1	1	1	21	13	7	11	8	5	High	High	High
TGME49_310040	ubiquitin conjugating enzyme E2, putative	unknown	cytosol	22.615	199	7.88	0	FALSE	OTHER	0	-2.07	97	2	6	1	3	107	600	16.6667	0.5016	0.0068	0.0135	44.7236	44.7236	23.1156	4.412	3.642	2.415	0	0	0	6	6	4	6	6	4	1	1	1	21	13	10	6	6	4	High	High	High
TGME49_239530	alanine-glyoxylate aminotransferase	unknown	cytosol	57.401	517	8.57	0	FALSE	OTHER	0	0.72	61	1.4	7	0	5	73	1554	7.72201	0	0	0.0053	22.4371	22.4371	14.8936	1.102	0.951	0.812	0	0	0	9	9	6	9	9	6	1	1	1	20	10	8	9	9	6	High	High	High
TGME49_262100	tetratricopeptide repeat-containing protein	unknown	cytosol	52.49	489	4.68	0	FALSE	OTHER	0	-4.98	121	0.6	9	0	15	145	1470	16.3265	0.08713	0.0046	0.0533	24.9489	28.0164	16.9734	0.905	1.089	0.738	0	0	0	7	8	6	7	8	6	1	1	1	12	8	7	7	8	6	High	High	High
TGME49_223020	coproporphyrinogen III oxidase	unknown	cytosol	41.65	364	6.42	0	FALSE	OTHER	0	-4.64	78	0.67	4	0	6	88	1095	9.13242	0.21958	0.0036	0.0163	18.6813	11.5385	12.6374	1.228	0.492	0.823	0	0	0	6	4	6	6	4	6	1	1	1	11	4	6	6	4	6	High	High	High
TGME49_226550	TBC domain containing protein	unknown	cytosol	35.968	315	4.69	0	FALSE	OTHER	0	-4.82	15	0.75	3	0	4	22	948	7.38397	0.09227	0.0014	0.0148	25.0794	29.8413	20.9524	1.512	2.548	1.512	0	0	0	8	11	7	8	11	7	1	1	1	15	11	8	8	11	7	High	High	High
TGME49_262720	eukaryotic initiation factor-1A, putative	unknown	cytosol	17.925	159	5.02	0	FALSE	OTHER	0	-4.59	173	0	0	0	5	178	480	10.4167	0	0	0.0212	44.6541	37.7358	40.2516	5.579	5.579	5.579	0	0	0	7	7	8	7	7	8	1	1	1	14	9	9	7	7	8	High	High	High
TGME49_244020	activator of hsp90 atpase 1 family protein	unknown	cytosol	16.38	142	5.38	0	FALSE	OTHER	0	0.2	210	0.75	3	0	4	217	429	16.317	0.05394	0.003	0.0559	44.3662	42.9577	49.2958	4.012	2.981	2.981	0	0	0	6	5	6	6	5	6	1	1	1	13	6	7	6	5	6	High	High	High
TGME49_251680	histamine-releasing factor, putative	unknown	cytosol	19.16	171	4.69	0	FALSE	OTHER	0	-1.37	175	0	0	0	8	183	516	15.5039	0	0	0.0834	54.386	57.8947	19.2982	12.895	9	4.179	0	0	0	6	6	4	6	6	4	1	1	1	15	9	6	6	6	4	High	High	High
TGME49_248400	glyoxalase I, putative	unknown	cytosol	38.448	336	6.33	0	FALSE	OTHER	0	0.76	61	0.43	3	0	7	71	1011	9.8912	0.13114	0.0025	0.0192	21.7262	21.7262	17.5595	0.931	0.931	0.73	0	0	0	6	6	5	6	6	5	1	1	1	13	7	5	6	6	5	High	High	High
TGME49_258930	peptidylprolyl isomerase	unknown	cytosol	12.994	116	7.39	0	FALSE	OTHER	0	1.5	0	0.25	1	0	4	5	351	14.245	0	0	0.0771	47.4138	47.4138	41.3793	6.197	6.197	2.728	0	0	0	6	6	4	6	6	4	1	1	1	13	7	4	6	6	4	High	High	High
TGME49_279400	glutaredoxin, putative	unknown	cytosol	16.255	146	9.01	0	FALSE	OTHER	0	1	28	3	3	0	1	32	441	9.07029	0.81405	0.0065	0.008	26.7123	26.7123	26.7123	2.981	2.981	1.512	0	0	0	4	4	4	4	4	4	1	1	1	11	6	5	4	4	4	High	High	High
TGME49_214780	hydrolase, NUDIX family protein	unknown	cytosol	25.246	220	6.54	0	FALSE	OTHER	0	-0.09	186	1.33	12	0	9	207	663	31.6742	0.11056	0.0041	0.0369	33.6364	15.9091	19.0909	1.738	0.54	0.778	0	0.000250564	0.000286205	6	3	4	6	3	4	1	1	1	13	4	4	6	3	4	High	High	High
TGME49_248180	hypothetical protein	unknown	cytosol	17.561	173	4.84	0	FALSE	OTHER	0	0.9	48	1.29	9	0	7	64	522	30.6513	0.2302	0.0134	0.0582	49.711	34.104	34.104	1.848	1.848	1.848	0	0	0	5	5	5	5	5	5	1	1	1	9	5	5	5	5	5	High	High	High
TGME49_293810	carboxyvinyl-carboxyphosphonate phosphorylmutase	unknown	cytosol	39.897	369	6.14	0	FALSE	OTHER	0	-0.6	72	1.67	5	0	3	80	1110	7.20721	0.64752	0.0064	0.0098	13.2791	22.7642	16.2602	0.389	1.404	0.551	0	0	0	3	7	4	3	7	4	1	1	1	6	8	4	3	7	4	High	High	High
TGME49_270540	Trm112p family domain-containing protein	unknown	cytosol	14.166	126	4.89	0	FALSE	OTHER	0	-4.71	111	0.33	2	0	6	119	381	20.9974	0.17336	0.0073	0.0418	32.5397	39.6825	14.2857	0.995	1.512	0.259	0.000291375	0.000250564	0.00264423	3	4	1	3	4	1	1	1	1	6	4	1	3	4	1	High	High	High
TGME49_209030	actin ACT1	unknown	cytosol	41.881	376	5.16	0	FALSE	OTHER	0	-4.5	81	0	0	0	6	87	1131	5.30504	0	0	0.0181	70.2128	65.6915	64.3617	999	184.879	129.432	0	0	0	27	21	21	27	21	21	1	1	1	412	135	128	27	21	21	High	High	High
TGME49_232250	catalase	unknown	cytosol	57.262	502	7.2	0	FALSE	OTHER	0	2.08	185	0.1	1	0	10	196	1509	7.2896	0.03717	0.0009	0.0234	49.4024	49.004	36.8526	11.798	14.086	9.857	0	0	0	21	19	18	21	19	18	1	1	1	61	49	33	20	19	17	High	High	High
TGME49_244690	hypothetical protein	unknown	cytosol	64.964	623	5.94	0	FALSE	OTHER	0	0.68	95	1.28	37	0	29	161	1872	35.2564	0.38135	0.0287	0.0753	48.1541	48.3146	31.1396	2.7	2.511	1.434	0	0	0	22	20	16	22	20	16	1	1	1	40	25	18	22	20	16	High	High	High
TGME49_271810	lanp, putative	unknown	cytosol	31.912	283	4.23	0	FALSE	OTHER	0	-3.59	56	0.3	3	0	10	69	852	15.2582	0.0373	0.0014	0.038	48.4099	62.8975	48.4099	9	15.681	6.743	0	0	0	12	14	11	12	14	11	1	1	1	25	24	18	12	14	11	High	High	High
TGME49_279380	hypothetical protein	unknown	cytosol	34.746	320	5.82	0	FALSE	OTHER	0	1.96	50	0	0	0	4	54	963	4.15369	0	0	0.0196	54.0625	43.4375	40	6.943	6.079	6.079	0	0	0	15	13	12	15	13	12	1	1	1	34	20	21	15	13	12	High	High	High
TGME49_305820	SGS domain-containing protein	unknown	cytosol	29.98	262	6.81	0	FALSE	OTHER	0	0.44	152	1.75	7	0	4	163	789	13.9417	0.12741	0.0018	0.014	67.5573	48.4733	38.9313	7.913	2.981	2.548	0	0	0	17	12	10	17	12	10	1	1	1	31	13	11	17	12	10	High	High	High
TGME49_304770	ubiquitin-conjugating enzyme subfamily protein	unknown	cytosol	17.611	155	5.9	0	FALSE	OTHER	0	-2.47	168	0	0	0	5	173	468	10.6838	0	0	0.0312	68.3871	52.2581	44.5161	14.849	6.943	5.31	0	0	0	8	6	5	8	6	5	1	1	1	21	9	10	8	6	5	High	High	High
TGME49_259240	ribosomal protein RPS21	unknown	cytosol	9.029	82	8.05	0	FALSE	OTHER	0	-4.87	94	0	0	0	1	95	249	4.01606	0	0	0.0146	74.3902	68.2927	70.7317	25.827	18.307	18.307	0	0	0	6	5	6	6	5	6	1	1	1	24	10	9	6	5	6	High	High	High
TGME49_321520	hypothetical protein	unknown	cytosol	24.767	226	4.6	1	FALSE	OTHER	1	-1.24	94	0	0	0	6	100	681	8.81057	0.03121	0.0037	0.1175	30.9735	23.8938	30.9735	12.895	6.197	9	0	0	0	6	4	6	6	4	6	1	1	1	18	10	9	6	4	6	High	High	High
TGME49_263470	ubiquitin carboxyl-terminal hydrolase UCHL3	unknown	cytosol	29.016	264	5.62	0	FALSE	OTHER	0	-0.11	107	0.42	5	1	12	125	795	22.6415	0.04358	0.0017	0.0398	25	24.6212	23.4848	2.415	1.154	1.512	0	0	0	6	5	6	6	5	6	1	1	1	14	5	6	6	5	6	High	High	High
TGME49_222970	inositol(myo)-1(or 4)-monophosphatase 2, putative	unknown	cytosol	32.327	297	5.81	0	FALSE	OTHER	0	0.45	119	0.86	6	0	7	132	894	14.5414	0.22806	0.0064	0.0279	28.2828	33.67	18.8552	2.162	2.652	1.371	0	0	0	7	9	5	7	9	5	1	1	1	13	10	6	7	9	5	High	High	High
TGME49_285268	DnaJ domain-containing protein	unknown	cytosol	49.313	432	5.16	0	FALSE	OTHER	0	-4.17	129	1	9	0	9	147	1299	13.8568	0.34783	0.0044	0.0126	26.8519	23.3796	27.3148	1.219	1.424	1.649	0	0	0	9	10	11	9	10	11	1	1	1	13	10	12	9	10	11	High	High	High
TGME49_288910	DUF866 domain-containing protein	unknown	cytosol	18.037	159	5.02	0	FALSE	OTHER	0	0.02	258	0.57	4	0	7	269	480	22.9167	0.30377	0.0118	0.0389	47.1698	42.1384	26.4151	2.511	1.848	1.31	0	0	0	6	5	4	6	5	4	1	1	1	12	5	4	6	5	4	High	High	High
TGME49_222850	stress responsive a/b barrel domain-containing protein	unknown	cytosol	11.915	101	6.8	0	FALSE	OTHER	0	1.37	103	0.75	3	0	4	110	306	22.8758	0.0745	0.0041	0.0545	62.3762	49.505	16.8317	2.162	2.162	0.778	0	0.000250564	0.000507743	5	4	2	5	4	2	1	1	1	7	4	2	5	4	2	High	High	High
TGME49_320110	proliferating cell nuclear antigen PCNA2	unknown	cytosol	32.244	287	4.86	0	FALSE	OTHER	0	0.15	130	0	0	0	4	134	864	4.62963	0	0	0.0068	20.2091	24.0418	8.7108	0.719	1.254	0.501	0	0	0.000507743	4	6	3	4	6	3	1	1	1	7	6	3	4	6	3	High	High	High
TGME49_314100	tetratricopeptide repeat-containing protein	unknown	cytosol	64.253	580	5.38	0	FALSE	OTHER	0	-1.97	292	0.14	4	0	29	325	1743	18.9329	0.03053	0.0022	0.0737	54.1379	45.6897	46.7241	13.678	6.263	5.813	0	0	0	33	28	27	33	28	27	1	1	1	80	36	35	33	28	27	High	High	High
TGME49_216860	DEAD (Asp-Glu-Ala-Asp) box polypeptide DDX39	unknown	cytosol	49.083	434	5.85	0	FALSE	OTHER	0	-5.17	145	0	0	0	12	157	1305	9.1954	0	0	0.0697	58.0645	50.9217	39.4009	21.19	14.571	9	0	0	0	21	18	15	21	18	15	1	1	1	91	51	31	21	18	15	High	High	High
TGME49_300140	elongation factor 1-gamma, putative	unknown	cytosol	44.011	394	6.3	0	FALSE	OTHER	0	-3.02	94	0	0	0	7	101	1185	5.90717	0	0	0.0108	47.7157	36.5482	29.6954	19.806	5.579	5.579	0	0	0	17	13	13	17	13	13	1	1	1	58	23	20	17	13	13	High	High	High
TGME49_251810	translation initiation factor eIF-5A, putative	unknown	cytosol	17.457	161	5.39	0	FALSE	OTHER	0	-4.32	30	0	0	0	3	33	486	6.17284	0	0	0.0335	53.4161	53.4161	49.0683	198.526	38.811	62.096	0	0	0	11	10	9	11	10	9	1	1	1	62	21	27	11	10	9	High	High	High
TGME49_249780	hypothetical protein	unknown	cytosol	35.553	328	5.27	0	FALSE	OTHER	0	1.62	106	0.77	17	0	22	145	987	39.5137	0.18317	0.0155	0.0848	55.1829	35.6707	32.0122	4.456	3.833	1.976	0	0	0	11	8	7	11	8	7	1	1	1	35	20	14	11	8	7	High	High	High
TGME49_293580	prefoldin subunit protein	unknown	cytosol	18.334	170	6.55	0	FALSE	OTHER	0	-4.84	72	0.6	3	0	5	80	513	15.5945	0	0	0.0304	72.9412	72.3529	64.1176	13.251	6.017	6.017	0	0	0	13	11	10	13	11	10	1	1	1	29	12	12	13	11	10	High	High	High
TGME49_208500	protein phosphatase 2C domain-containing protein	unknown	cytosol	77.65	703	4.72	0	FALSE	OTHER	0	0.84	519	0.93	39	0	42	600	2112	38.3523	0.21997	0.0305	0.1386	18.2077	14.936	7.68137	0.896	0.896	0.468	0	0	0	10	8	6	10	8	6	1	1	1	16	11	6	10	8	6	High	High	High
TGME49_259690	orotidine-5-phosphate decarboxylase/orotate phosphoribosyltransferase	unknown	cytosol	34.368	320	5.16	0	FALSE	OTHER	0	-2.67	69	0.4	4	0	10	83	963	14.5379	0.11847	0.0031	0.0264	41.25	14.0625	29.375	2.548	0.413	1.818	0	0	0	11	3	8	11	3	8	1	1	1	18	3	9	10	3	7	High	High	High
TGME49_259880	hypothetical protein	unknown	cytosol	87.97	776	5.44	0	FALSE	OTHER	0	1.34	18	3.21	45	0	14	77	2331	25.311	0.83079	0.0182	0.0219	12.3711	15.9794	10.6959	0.554	0.8	0.409	0	0	0	9	11	7	9	11	7	1	1	1	12	12	7	9	11	7	High	High	High
TGME49_202300	inosine triphosphate pyrophosphatase, putative	unknown	cytosol	24.232	222	5.91	0	FALSE	OTHER	0	0.42	106	0.75	3	0	4	113	669	10.4634	0.38237	0.0042	0.011	36.036	26.1261	13.0631	1.683	0.638	0.638	0	0	0.000507743	6	4	3	6	4	3	1	1	1	12	4	3	6	4	3	High	High	High
TGME49_281490	glutamine amidotransferase subunit pdxt, putative	unknown	cytosol	30.467	284	7.14	0	FALSE	OTHER	0	0.08	288	1.07	15	0	14	317	855	33.9181	0.20736	0.0145	0.0698	23.2394	19.7183	23.2394	1.154	0.848	1.154	0	0	0	5	4	5	5	4	5	1	1	1	11	4	5	5	4	5	High	High	High
TGME49_247670	ribulose-phosphate 3 epimerase family protein	unknown	cytosol	44.698	409	8.97	0	FALSE	OTHER	0	-0.31	160	2.22	40	0	18	218	1230	47.1545	0.48096	0.0151	0.0314	17.6039	6.60147	4.15648	0.778	0.413	0.413	0.000291375	0.00232342	0.00123824	5	3	2	5	3	2	1	1	1	7	3	3	5	3	2	High	High	High
TGME49_294898	tetratricopeptide repeat-containing protein	unknown	cytosol	88.578	827	5.29	0	FALSE	OTHER	0	-0.32	419	1	21	0	21	461	2484	16.9082	0.34155	0.0039	0.0113	60.7013	51.2696	39.2987	9.453	4.147	3.125	0	0	0	44	34	30	44	34	30	1	1	1	84	38	35	44	34	30	High	High	High
TGME49_306960	phenylalanine--tRNA ligase, beta subunit protein	unknown	cytosol	74.537	675	5.68	0	FALSE	OTHER	0	-3.92	355	0.35	7	0	20	382	2028	13.3136	0.25851	0.0036	0.0137	41.1852	34.3704	18.3704	3.217	2.35	0.995	0	0	0	20	18	10	20	18	10	1	1	1	43	24	12	20	18	10	High	High	High
TGME49_290260	thioredoxin family Trp26 protein	unknown	cytosol	23.114	208	4.92	0	FALSE	OTHER	0	0.42	95	0.75	3	0	4	102	627	11.1643	0.41638	0.0046	0.0111	38.9423	18.75	9.13462	2.162	0.995	0.995	0	0.000250564	0.000507743	5	3	2	5	3	2	1	1	1	11	5	4	5	3	2	High	High	High
TGME49_219540	cytosolic tRNA-Ala synthetase	unknown	cytosol	139.429	1280	6.83	0	FALSE	SP	0	-4.53	767	0.77	44	0	57	868	3843	26.2816	0.21331	0.0037	0.0174	42.5781	41.3281	32.5781	6.897	4.38	3.507	0	0	0	53	49	40	53	49	40	1	1	1	125	71	54	53	49	40	High	High	High
TGME49_291930	RNA recognition motif-containing protein	unknown	cytosol	73.075	705	5.43	0	FALSE	OTHER	0	-4.82	86	1	12	0	12	110	2118	11.3314	0.26138	0.0045	0.0171	26.2411	26.6667	20.7092	3.245	1.918	1.918	0	0	0	18	16	14	18	16	14	1	1	1	52	23	25	18	16	14	High	High	High
TGME49_211250	hypothetical protein	unknown	cytosol	28.55	275	4.83	0	FALSE	OTHER	0	0.46	98	0.6	3	0	5	106	828	9.66184	0.158	0.0037	0.0231	44	30.1818	30.1818	13.678	2.831	3.642	0	0	0	8	6	6	8	6	6	1	1	1	22	7	8	8	6	6	High	High	High
TGME49_202830	Elicitor-responsive protein, putative	unknown	cytosol	33.012	306	9	0	FALSE	OTHER	0	1.79	170	1	17	0	17	204	921	36.9164	0.41354	0.0192	0.0465	26.4706	12.4183	20.2614	3.924	1.031	2.455	0	0	0	7	4	6	7	4	6	1	1	1	17	4	8	7	4	6	High	High	High
TGME49_219140	EF-1 guanine nucleotide exchange domain-containing protein	unknown	cytosol	20.721	187	4.54	0	FALSE	OTHER	0	-0.86	46	0.67	2	0	3	51	564	8.86525	0	0	0.0187	85.0267	47.0588	37.4332	516.947	18.307	36.276	0	0	0	12	7	7	12	7	7	1	1	1	28	10	12	12	7	7	High	High	High
TGME49_239630	cytidine and deoxycytidylate deaminase zinc-binding region domain-containing protein	unknown	cytosol	47.313	445	6.92	0	FALSE	OTHER	0	0.24	130	0.81	13	0	16	159	1338	21.6741	0.3694	0.0107	0.029	11.236	14.382	6.96629	0.585	0.585	0.318	0	0	0.000507743	5	5	3	5	5	3	1	1	1	8	5	3	5	5	3	High	High	High
TGME49_290290	ubiquitin-activating enzyme E1 family protein	unknown	cytosol	119.735	1092	5.8	0	FALSE	OTHER	0	-4.25	517	0.36	15	0	42	574	3279	17.3833	0.08771	0.0028	0.0316	43.8645	39.652	35.5311	6.234	3.698	3.068	0	0	0	38	35	29	38	35	29	1	1	1	93	50	43	38	35	29	High	High	High
TGME49_243910	Cof family hydrolase subfamily protein	unknown	cytosol	40.692	374	6.32	0	FALSE	OTHER	0	1.57	44	0.85	11	0	13	68	1125	21.3333	0.117	0.0037	0.0316	47.5936	43.5829	28.0749	9	3.489	2.675	0	0	0	17	13	10	17	13	10	1	1	1	42	18	16	17	13	10	High	High	High
TGME49_246330	CRAL/TRIO domain-containing protein	unknown	cytosol	48.743	433	5.62	0	FALSE	OTHER	0	-0.23	219	0.38	8	0	21	248	1302	22.2734	0.06678	0.0043	0.0651	21.4781	24.4804	23.7875	3.642	2.594	2.3	0	0	0	11	11	10	11	11	10	1	1	1	37	16	21	11	11	10	High	High	High
TGME49_289600	heat shock protein HSP29	unknown	cytosol	29.631	272	5.77	0	FALSE	OTHER	0	2.28	30	1.67	5	1	3	39	819	10.989	0.16685	0.0019	0.0112	56.6176	55.8824	55.1471	24.809	9	10.45	0	0	0	18	16	15	18	16	15	1	1	1	41	20	20	18	16	15	High	High	High
TGME49_312200	serine/threonine protein phosphatase	unknown	cytosol	61.497	548	5.55	0	FALSE	OTHER	0	0.71	340	0.27	6	0	22	368	1647	17.0006	0.0964	0.0033	0.034	42.7007	35.9489	27.5547	4.125	2.282	1.829	0	0	0	18	15	13	18	15	13	1	1	1	39	17	15	18	15	13	High	High	High
TGME49_279450	adenylosuccinate synthetase, putative	unknown	cytosol	50.558	460	6.83	0	FALSE	OTHER	0	2.15	9	0.43	3	0	7	19	1383	7.23066	0.19724	0.0031	0.0156	25.8696	26.3043	10	1.264	1.438	0.45	0	0	0	11	11	5	11	11	5	1	1	1	25	13	5	11	11	5	High	High	High
TGME49_205700	cyclophilin precursor	unknown	cytosol	38.172	348	8.51	1	FALSE	OTHER	1	0.08	60	1	5	0	5	70	1047	9.5511	1.52207	0.0044	0.0029	43.9655	40.8046	25.2874	10.86	5.529	3.262	0	0	0	14	12	9	14	12	9	1	1	1	104	32	33	12	11	8	High	High	High
TGME49_248630	actin-related protein ARP1	unknown	cytosol	42.32	383	6.7	0	FALSE	OTHER	0	-1.82	254	0.1	1	0	10	265	1152	9.54861	0	0	0.0306	40.2089	35.5091	19.8433	2.728	1.994	0.931	0	0	0	9	9	6	9	9	6	1	1	1	25	10	6	9	9	6	High	High	High
TGME49_270550	gamma-glutamyl phosphate reductase, putative	unknown	cytosol	54.376	502	6.14	0	FALSE	OTHER	0	-0.69	22	0.92	11	0	12	45	1509	15.2419	0	0	0.0138	32.8685	18.7251	38.247	2.162	1.371	2.398	0	0	0	14	10	16	14	10	16	1	1	1	25	13	21	14	10	16	High	High	High
TGME49_222952	phosphohistidine phosphatase	unknown	cytosol	42.073	386	8.41	0	FALSE	OTHER	0	1.35	28	1.11	10	0	9	47	1161	16.3652	0.41787	0.0062	0.0149	32.3834	24.0933	28.2383	4.012	2.162	2.548	0	0	0	9	6	8	9	6	8	1	1	1	31	13	16	9	6	8	High	High	High
TGME49_237140	ethylene inducible protein, putative	unknown	cytosol	32.683	307	5.77	0	FALSE	OTHER	0	0.59	181	0.08	1	0	13	195	924	15.1515	0.02907	0.0015	0.05	28.6645	37.4593	28.013	1.565	2.162	1.565	0	0	0	9	11	8	9	11	8	1	1	1	15	11	9	9	11	8	High	High	High
TGME49_248370	prefoldin subunit 6, putative	unknown	cytosol	14.418	123	8.1	0	FALSE	OTHER	0	-3.7	19	0	0	0	0	19	372	0	NA	NA	NA	41.4634	41.4634	34.9593	4.623	3.217	3.217	0	0	0	5	5	4	5	5	4	1	1	1	10	5	5	5	5	4	High	High	High
TGME49_222040	Ran-interacting Mog1 protein	unknown	cytosol	20.544	183	4.67	0	FALSE	OTHER	0	-3.62	97	3	9	0	3	109	552	21.7391	0.90323	0.0126	0.0139	49.1803	38.2514	15.3005	2.162	1.276	0.638	0	0	0.000507743	6	5	3	6	5	3	1	1	1	11	5	4	6	5	3	High	High	High
TGME49_215260	carbamoylphosphate synthetase	unknown	cytosol	186.919	1699	6.43	0	FALSE	OTHER	0	-0.19	1189	0.3	23	1	77	1290	5100	19.8039	0.06613	0.0011	0.0161	36.2566	31.8423	18.4815	2.162	1.762	1.013	0	0	0	49	45	31	49	45	31	1	1	1	88	46	34	49	45	31	High	High	High
TGME49_305030	kinase, pfkB family protein	unknown	cytosol	46.8	439	5.6	0	FALSE	OTHER	0	0.22	154	1.44	26	0	18	198	1320	33.3333	0.16692	0.0132	0.0788	31.8907	28.7016	24.6014	1.783	1.783	1.346	0	0	0	12	12	10	12	12	10	1	1	1	21	14	11	12	12	10	High	High	High
TGME49_253430	asparagine synthetase, putative	unknown	cytosol	65.826	588	6.73	0	FALSE	OTHER	0	-0.53	209	0	0	0	7	216	1767	3.96152	0	0	0.0095	62.7551	50.5102	43.3673	25.827	11.182	5.739	0	0	0	28	23	21	28	23	21	1	1	1	97	53	41	28	23	21	High	High	High
TGME49_216810	5'-nucleotidase, C-terminal domain-containing protein	unknown	cytosol	78.299	710	5.33	0	FALSE	OTHER	0	0.89	27	0.42	8	0	19	54	2133	12.6582	0.07572	0.0024	0.0317	24.9296	17.1831	26.1972	0.905	0.738	1.188	0	0	0	14	12	17	14	12	17	1	1	1	24	12	17	14	12	17	High	High	High
TGME49_231940	ThiF family protein	unknown	cytosol	36.008	338	7.66	0	FALSE	OTHER	0	0.55	97	0.86	6	0	7	110	1017	12.7827	0	0	0.0031	15.6805	18.6391	5.6213	1.976	1.336	0.274	0	0	0.000507743	5	6	2	5	6	2	1	1	1	10	7	2	5	6	2	High	High	High
TGME49_312480	uracil phosphoribosyltransferase FUR1, putative	unknown	cytosol	27.628	244	7.02	0	FALSE	OTHER	0	0.43	220	0	0	0	13	233	735	17.6871	0	0	0.0689	38.1148	28.2787	21.7213	2.162	1.448	1.154	0	0	0	9	7	5	9	7	5	1	1	1	14	7	6	9	7	5	High	High	High
TGME49_235620	deoxyhypusine synthase	unknown	cytosol	50.25	457	5.87	0	FALSE	OTHER	0	-4.87	24	0.88	7	0	8	39	1374	10.917	0.15923	0.004	0.0253	28.884	22.5383	11.8162	1.512	1.089	0.585	0	0	0	9	8	5	9	8	5	1	1	1	17	8	5	9	8	5	High	High	High
TGME49_257490	prefoldin subunit superfamily protein	unknown	cytosol	33.011	299	8.81	0	FALSE	OTHER	0	-0.72	195	1.15	15	0	13	223	900	31.1111	0	0	0.0435	28.4281	28.4281	29.4314	1.929	1.929	1.929	0	0	0	5	5	6	5	5	6	1	1	1	13	10	7	5	5	6	High	High	High
TGME49_257060	translation initiation factor sui1 protein	unknown	cytosol	30.274	282	5.26	0	FALSE	OTHER	0	-0.09	114	0.5	8	0	16	138	849	28.2686	0.10839	0.0082	0.0758	14.1844	25.1773	16.6667	1.61	1.61	1.154	0	0	0	4	5	5	4	5	5	1	1	1	9	9	5	4	5	5	High	High	High
TGME49_222840	Ser/Thr phosphatase family protein	unknown	cytosol	48.127	433	5.82	0	FALSE	OTHER	0	2.25	282	1.31	17	0	13	312	1302	23.0415	0.3814	0.0151	0.0395	34.4111	24.0185	22.1709	2.831	1.371	0.957	0	0	0	9	7	5	9	7	5	1	1	1	34	11	11	9	7	5	High	High	High
TGME49_226720	translin family protein	unknown	cytosol	31.254	273	6.07	0	FALSE	OTHER	0	0.29	214	1	7	0	7	228	822	17.0316	0.08791	0.0019	0.0214	37.3626	23.8095	14.2857	2.652	1.371	0.778	0	0	0	9	6	4	9	6	4	1	1	1	15	6	4	9	6	4	High	High	High
TGME49_217010	hypothetical protein	unknown	cytosol	64.304	565	4.81	0	FALSE	OTHER	0	-3.68	277	0.91	21	0	23	321	1698	25.9128	0.1371	0.0055	0.0402	22.3009	25.4867	10.6195	0.748	0.874	0.52	0	0	0	7	9	6	7	9	6	1	1	1	12	12	6	7	9	6	High	High	High
TGME49_223095	hypothetical protein	unknown	cytosol	82.054	754	6.79	0	FALSE	OTHER	0	-2.53	0	2.29	32	0	14	46	2265	20.3091	0.75638	0.0132	0.0175	1.98939	5.96817	7.82493	0.054	0.233	0.299	0.00823336	0	0	1	4	5	1	4	5	1	1	1	1	4	5	1	4	5	High	High	High
TGME49_240690	S-adenosyl methionine synthetase	unknown	cytosol	45.865	415	6.32	0	FALSE	OTHER	0	-4.44	84	0.05	1	0	20	105	1248	16.8269	0.01963	0.0011	0.0554	37.1084	40.4819	23.8554	2.481	2.162	1.873	0	0	0	12	12	9	12	12	9	1	1	1	20	13	12	12	12	9	High	High	High
TGME49_319870	ubiquitin-conjugating enzyme subfamily protein	unknown	cytosol	35.002	311	10.02	0	FALSE	OTHER	0	-2.07	280	1.17	7	0	6	293	936	13.8889	0.99852	0.0033	0.0033	20.2572	11.5756	11.5756	2.652	1.738	0.54	0	0	0.000507743	4	3	3	4	3	3	1	1	1	13	9	3	4	3	3	High	High	High
TGME49_218530	proteasome-interacting thioredoxin domain-containing protein	unknown	cytosol	38.058	345	8.06	0	FALSE	OTHER	0	-0.04	63	0.38	5	0	13	81	1038	17.341	0.16985	0.0053	0.0309	15.6522	17.971	17.3913	0.905	0.738	0.585	0	0	0	6	6	5	6	6	5	1	1	1	12	6	6	6	6	5	High	High	High
TGME49_205470	translation elongation factor 2 family protein, putative	unknown	cytosol	106.504	952	7.01	0	FALSE	OTHER	0	-4.31	79	0.13	3	0	23	105	2859	9.09409	0	0	0.0353	65.8613	55.6723	46.3235	30.032	22.826	19.487	0	0	0	48	41	41	48	41	41	1	1	1	237	118	118	48	41	41	High	High	High
TGME49_314070	hypothetical protein	unknown	cytosol	22.797	205	5.21	0	FALSE	OTHER	0	1.83	100	0.5	3	0	6	109	618	14.5631	0.05824	0.002	0.0349	80.4878	76.0976	53.6585	10.788	10.788	6.197	0	0	0	12	11	9	12	11	9	1	1	1	25	22	13	12	11	9	High	High	High
TGME49_311110	Ubiquitin-fold modifier 1 precursor family protein, putative	unknown	cytosol	9.468	91	8.91	0	FALSE	OTHER	0	0.7	118	0	0	0	8	126	276	28.9855	0	0	0.0691	56.044	25.2747	8.79121	3.642	1.154	0.468	0	0.00448229	0.0159822	3	2	1	3	2	1	1	1	1	8	2	1	3	2	1	High	High	Medium
TGME49_273760	heat shock protein HSP70	unknown	cytosol	72.834	674	5.2	0	FALSE	OTHER	0	-4.97	4	0.07	1	0	14	19	2025	7.40741	0	0	0.0262	73.5905	67.8042	60.2374	629.957	69.795	93.406	0	0	0	50	41	41	50	41	41	1	1	1	304	140	126	46	38	38	High	High	High
TGME49_306970	thymidylate kinase	unknown	cytosol	30.152	273	6.27	0	FALSE	OTHER	0	-4.96	124	0.15	2	0	13	139	822	18.2482	0	0	0.0363	35.5311	35.1648	39.9267	1.512	1.512	2.162	0	0	0	7	7	10	7	7	10	1	1	1	17	9	10	7	7	10	High	High	High
TGME49_316310	superoxide dismutase	unknown	cytosol	22.536	201	7.06	0	FALSE	OTHER	0	-4.42	52	0	1	0	0	53	606	1.65017	NA	NA	NA	72.1393	68.6567	41.791	99	48.239	23.245	0	0	0	15	13	11	15	13	11	1	1	1	74	26	23	15	13	11	High	High	High
TGME49_251840	hypothetical protein	unknown	cytosol	51.093	477	4.92	0	FALSE	OTHER	0	1.98	68	0.67	10	0	15	93	1434	17.4338	0.2647	0.009	0.034	22.6415	23.2704	18.0294	0.978	1.154	0.817	0	0	0	8	9	7	8	9	7	1	1	1	10	9	7	8	9	7	High	High	High
TGME49_291640	aspartate carbamoyltransferase	unknown	cytosol	46.892	423	7.42	0	FALSE	OTHER	0	-1.47	133	0.41	7	0	17	157	1272	18.8679	0.17598	0.0054	0.0307	42.5532	30.0236	25.2955	2.03	1.154	1.154	0	0	0	13	9	9	13	9	9	1	1	1	24	10	10	13	9	9	High	High	High
TGME49_209850	RNA recognition motif-containing protein	unknown	cytosol	168.092	1389	10.56	0	FALSE	OTHER	0	1.18	230	1.15	91	0	79	400	4170	40.7674	0.22329	0.0054	0.0244	7.27142	10.2952	7.34341	0.354	0.528	0.354	0	0	0	10	14	10	10	14	10	1	1	1	18	14	10	10	14	10	High	High	High
TGME49_313230	eukaryotic initiation factor-2, alpha subunit	unknown	cytosol	39.102	347	4.84	0	FALSE	OTHER	0	-4.65	215	0.4	4	0	10	229	1044	13.41	0	0	0.0169	51.585	50.7205	42.9395	11.217	9	5.7	0	0	0	19	19	17	19	19	17	1	1	1	39	25	20	19	19	17	High	High	High
TGME49_253730	importin-beta N-terminal domain-containing protein	unknown	cytosol	115.074	1049	5.71	0	FALSE	OTHER	0	-4.51	321	0.24	9	0	37	367	3150	14.6032	0.05477	0.0014	0.0247	32.0305	22.8789	14.6806	2.415	1.417	0.778	0	0	0	30	22	15	30	22	15	1	1	1	55	25	15	30	22	15	High	High	High
TGME49_219190	nuclear movement protein domain containing protein	unknown	cytosol	30.079	270	7.96	0	FALSE	OTHER	0	-1.68	126	2.33	7	0	3	136	813	12.3001	0.30983	0.0069	0.0224	15.9259	19.6296	21.8519	0.931	1.276	0.931	0.000291375	0	0	3	5	4	3	5	4	1	1	1	5	5	4	3	5	4	High	High	High
TGME49_243600	acetyltransferase, GNAT family protein	unknown	cytosol	55.388	516	7.58	0	FALSE	OTHER	0	1.41	66	1.56	14	0	9	89	1551	14.8291	0.47607	0.0109	0.0229	37.0155	37.4031	32.9457	2.875	2.384	2.621	0	0	0	18	18	18	18	18	18	1	1	1	36	18	19	18	18	18	High	High	High
TGME49_257740	UMP-CMP kinase	unknown	cytosol	50.963	462	8.4	0	FALSE	OTHER	0	-3.2	31	1.38	11	0	8	50	1389	13.6789	0.5583	0.0083	0.0149	28.7879	29.2208	17.5325	2.311	2.311	1.512	0	0	0	12	12	8	12	12	8	1	1	1	24	14	10	12	12	8	High	High	High
TGME49_230450	bifunctional GMP synthase/glutamine amidotransferase protein	unknown	cytosol	62.255	569	6.68	0	FALSE	OTHER	0	-4.16	235	0.6	12	0	20	267	1710	18.7135	0.21488	0.0073	0.0339	37.7856	39.0158	21.7926	2.728	3.252	1.512	0	0	0	19	20	13	19	20	13	1	1	1	34	24	15	19	20	13	High	High	High
TGME49_223960	ubiquitin interaction motif family protein	unknown	cytosol	41.352	388	4.59	0	FALSE	OTHER	0	-5.08	115	0.18	2	0	11	128	1167	11.1397	0	0	0.0218	57.732	47.1649	35.567	10.159	9	3.16	0	0	0	18	14	12	18	14	12	1	1	1	39	28	15	18	14	12	High	High	High
TGME49_311870	WD domain, G-beta repeat-containing protein	unknown	cytosol	59.606	535	4.7	0	FALSE	OTHER	0	-3.92	358	1.18	13	0	11	382	1608	14.9254	0.13238	0.0027	0.0207	40.5607	20.9346	14.9533	1.913	0.931	0.389	0	0	0	11	7	5	11	7	5	1	1	1	19	8	5	11	7	5	High	High	High
TGME49_305800	6-pyruvoyl tetrahydrobiopterin synthase	unknown	cytosol	48.971	475	6.81	0	FALSE	OTHER	0	0.34	55	0.31	4	0	13	72	1428	11.9048	0.08253	0.003	0.0359	16.8421	13.8947	11.3684	1.448	0.668	0.668	0	0	0.000286205	6	4	4	6	4	4	1	1	1	11	4	4	6	4	4	High	High	High
TGME49_310310	WD domain, G-beta repeat-containing protein	unknown	cytosol	75.991	744	4.68	0	FALSE	OTHER	0	-4.37	97	1.77	101	0	57	255	2235	70.6935	0.35867	0.0607	0.1691	13.7097	5.37634	9.00538	0.52	0.233	0.417	0	0.000491039	0	6	3	5	6	3	5	1	1	1	9	3	5	6	3	5	High	High	High
TGME49_274190	eukaryotic initiation factor 2B epsilon subunit, putative	unknown	cytosol	88.756	809	4.98	0	FALSE	OTHER	0	-5.07	292	0.42	13	0	31	336	2430	18.107	0.2055	0.0051	0.0251	29.6663	19.4067	17.5525	2.008	1.228	1.228	0	0	0	20	14	14	20	14	14	1	1	1	37	17	16	20	14	14	High	High	High
TGME49_259550	dihydropteroate synthase	unknown	cytosol	82.633	748	6.47	0	FALSE	OTHER	0	-3.55	120	0.62	16	0	26	162	2247	18.6916	0.28205	0.0093	0.0331	45.1872	33.1551	23.7968	4.78	2.728	1.683	0	0	0	24	20	16	24	20	16	1	1	1	57	27	19	24	20	16	High	High	High
TGME49_259660	orotate phosphoribosyltransferase	unknown	cytosol	31.573	283	6	0	FALSE	OTHER	0	-1.16	74	0.07	1	0	14	89	852	17.6056	0.0357	0.0016	0.0454	51.5901	38.5159	31.8021	7.733	2.384	2.384	0	0	0	13	9	9	13	9	9	1	1	1	35	10	9	12	9	8	High	High	High
TGME49_273090	cell division protein CDC48CY	unknown	cytosol	89.341	811	5.11	0	FALSE	OTHER	0	-6.01	584	0.03	1	0	38	623	2436	16.0099	0.18738	0.0099	0.0531	62.0222	56.4735	47.5956	18.055	13.454	8.12	0	0	0	40	38	37	40	38	37	1	1	1	116	73	57	38	36	35	High	High	High
TGME49_233340	hypothetical protein	unknown	cytosol	95.945	877	5.57	0	FALSE	OTHER	0	1.69	52	1.19	25	0	21	98	2634	17.4639	0.3036	0.0064	0.021	16.1916	11.2885	14.0251	0.66	0.445	0.66	0	0	0	11	8	9	11	8	9	1	1	1	17	8	12	11	8	9	High	High	High
TGME49_252420	histone arginine methyltransferase PRMT3	unknown	cytosol	87.629	802	5.02	0	FALSE	OTHER	0	-0.53	301	0.94	48	0	51	400	2409	41.0959	0.45423	0.0127	0.028	10.9726	11.3466	11.4713	0.425	0.49	0.425	0	0	0	8	9	8	8	9	8	1	1	1	15	9	8	8	9	8	High	High	High
TGME49_286750	MA3 domain-containing protein	unknown	cytosol	58.932	515	5.03	0	FALSE	OTHER	0	0.51	183	0.29	4	0	14	201	1548	11.6279	0.05595	0.0019	0.0343	49.1262	51.4563	40.3883	5.469	5.078	3.453	0	0	0	25	27	22	25	27	22	1	1	1	47	31	25	25	27	22	High	High	High
TGME49_289100	hypothetical protein	unknown	cytosol	78.738	698	5.27	0	FALSE	OTHER	0	-3.25	395	0.3	7	0	23	425	2097	14.3062	0.04904	0.0026	0.0526	34.0974	33.9542	18.9112	2.162	2.318	1.054	0	0	0	23	25	14	23	25	14	1	1	1	39	25	17	23	25	14	High	High	High
TGME49_251550	acyl-coa-binding protein	unknown	cytosol	10.8	95	8.07	0	FALSE	OTHER	0	1.03	64	0.4	2	0	5	71	288	24.3056	0	0	0.0898	36.8421	28.4211	27.3684	1.371	1.371	2.162	0.000825083	0.000977517	0.000507743	3	3	3	3	3	3	1	1	1	5	4	4	3	3	3	High	High	High
TGME49_251760	subunit of proteaseome activator complex, putative	unknown	cytosol	30.692	269	7.02	0	FALSE	OTHER	0	0.2	195	0.21	3	0	14	212	810	20.9877	0.02554	0.0016	0.0642	48.3271	40.1487	14.8699	7.577	2.415	0.848	0	0	0.000286205	11	8	4	11	8	4	1	1	1	24	11	4	11	8	4	High	High	High
TGME49_244150	glycerate kinase	unknown	cytosol	38.853	360	5.26	0	FALSE	OTHER	0	0.27	301	1.67	20	0	12	333	1083	29.5476	1.37187	0.0215	0.0157	31.3889	12.7778	19.4444	2.325	0.492	0.65	0	0	0	10	4	5	10	4	5	1	1	1	18	4	6	10	4	5	High	High	High
TGME49_207240	hypothetical protein	unknown	cytosol	11.94	108	5.1	0	FALSE	OTHER	0	-1.98	55	0.33	1	0	3	59	327	12.2324	0.17563	0.0048	0.0271	48.1481	48.1481	40.7407	2.981	5.31	4.012	0	0	0	6	6	6	6	6	6	1	1	1	9	8	7	6	6	6	High	High	High
TGME49_309730	thioredoxin reductase	unknown	cytosol	70.736	662	6.38	0	FALSE	OTHER	0	-1.98	207	0.56	9	0	16	232	1989	12.5691	0.20311	0.0048	0.0238	40.0302	29.4562	20.2417	5.136	2.511	1.656	0	0	0	19	16	11	19	16	11	1	1	1	51	21	16	19	16	11	High	High	High
TGME49_310060	small nuclease	unknown	cytosol	41.296	367	7.39	0	FALSE	OTHER	0	1.45	19	2.86	20	0	7	46	1104	24.4565	0.6348	0.0185	0.0291	19.346	13.8965	10.6267	0.778	0.995	0.585	0	0	0	5	5	4	5	5	4	1	1	1	11	6	4	5	5	4	High	High	High
TGME49_240450	Maf family protein	unknown	cytosol	29.547	267	5.44	0	FALSE	OTHER	0	1.44	18	2	6	1	3	28	804	12.4378	0.18761	0.0017	0.0093	14.9813	25.8427	16.8539	0.719	1.254	0.719	0.000825083	0	0	4	6	4	4	6	4	1	1	1	6	6	4	4	6	4	High	High	High
TGME49_224220	serine/threonine-protein phosphatase PP2A catalytic subunit	unknown	cytosol	39.102	347	5.31	0	FALSE	OTHER	0	-1.5	353	0.23	3	0	13	369	1044	15.3257	0.0154	0.0012	0.0798	20.1729	11.5274	18.4438	1.371	0.54	1.371	0	0	0	4	3	6	4	3	6	1	1	1	8	3	6	3	2	5	High	High	High
TGME49_208750	RWD domain-containing protein	unknown	cytosol	27.316	240	4.93	0	FALSE	OTHER	0	-1.33	88	1	3	1	3	95	723	9.68188	0.14692	0.0014	0.0098	13.75	5	7.91667	0.638	0.389	0.389	0.000825083	0.00188413	0.00842057	3	2	2	3	2	2	1	1	1	5	2	2	3	2	2	High	High	High
TGME49_289290	hypothetical protein	unknown	cytosol	55.311	510	8.78	0	FALSE	OTHER	0	-2.01	198	1.38	22	1	16	237	1533	25.4403	0.48759	0.0082	0.0168	17.2549	11.5686	14.5098	0.655	0.433	0.54	0	0	0	6	5	6	6	5	6	1	1	1	11	5	6	6	5	6	High	High	High
TGME49_289210	prefoldin subunit protein	unknown	cytosol	37.131	322	7.81	0	FALSE	OTHER	0	0.03	114	1.27	19	1	15	149	969	36.1197	0.32879	0.056	0.1704	18.6335	10.559	12.7329	0.931	0.389	0.551	0	0.000250564	0	6	3	4	6	3	4	1	1	1	9	3	4	6	3	4	High	High	High
TGME49_219460	hypothetical protein	unknown	cytosol	136.248	1283	6.06	0	FALSE	OTHER	0	-3.7	42	0.8	36	0	45	123	3852	21.028	0.13377	0.0053	0.0396	7.24864	9.89868	7.17069	0.334	0.377	0.334	0	0	0	8	9	9	8	9	9	1	1	1	14	11	9	8	9	9	High	High	High
TGME49_213870	UBA/TS-N domain-containing protein	unknown	cytosol	117.104	1071	5.12	0	FALSE	OTHER	0	-4.83	379	0.31	16	0	52	447	3216	21.1443	0.05994	0.0027	0.0444	30.1587	28.0112	25.1167	2.775	2.305	2.162	0	0	0	27	24	25	27	24	25	1	1	1	47	29	26	27	24	25	High	High	High
TGME49_288210	PUL domain-containing protein	unknown	cytosol	98.106	899	7.15	0	FALSE	OTHER	0	-2.14	667	1.05	39	0	37	743	2700	28.1481	0.34296	0.0065	0.0189	28.8098	27.8087	19.911	1.349	1.102	1.025	0	0	0	22	19	18	22	19	18	1	1	1	38	20	19	21	19	17	High	High	High
TGME49_215890	hypothetical protein	unknown	cytosol	154.969	1427	6.01	0	FALSE	OTHER	0	-0.17	133	1.64	36	0	22	191	4284	13.5387	1.10157	0.0073	0.0066	1.26139	6.58725	2.52278	0.088	0.252	0.151	0.00219245	0	0.000286205	2	8	5	2	8	5	1	1	1	4	8	5	2	7	5	High	High	High
TGME49_240980	hypothetical protein	unknown	cytosol	151.853	1420	5.12	0	FALSE	OTHER	0	-0.98	295	1.42	64	0	45	404	4263	25.5688	0.48678	0.0131	0.0269	22.3944	25	14.9296	1.453	1.38	0.819	0	0	0	25	28	19	25	28	19	1	1	1	41	33	20	25	28	19	High	High	High
TGME49_293860	hypothetical protein	unknown	cytosol	25.439	234	5.53	0	FALSE	OTHER	0	0.39	96	2	4	0	2	102	705	8.51064	0.82025	0.0041	0.005	44.0171	51.7094	26.4957	2.652	2.162	1.054	0	0	0	8	8	5	8	8	5	1	1	1	15	8	5	8	8	5	High	High	High
TGME49_249920	diphthine synthase, putative	unknown	cytosol	30.611	275	5.94	0	FALSE	OTHER	0	-2.11	35	1	3	0	3	41	828	7.24638	0.29495	0.0036	0.0121	21.0909	12.7273	7.63636	1.254	0.719	0.501	0	0.000250564	0.000507743	6	4	2	6	4	2	1	1	1	9	4	3	6	4	2	High	High	High
TGME49_246910	histone lysine methyltransferase, SET, putative	unknown	cytosol	59.184	539	5.24	0	FALSE	OTHER	0	-0.52	25	1.36	19	0	14	58	1620	20.3704	0.22128	0.0086	0.0388	13.9147	9.46197	4.45269	0.532	0.532	0.292	0.000825083	0.000250564	0.000748503	5	5	3	5	5	3	1	1	1	6	5	3	5	5	3	High	High	High
TGME49_274070	ThiF family protein	unknown	cytosol	84.92	779	5.4	0	FALSE	OTHER	0	-2.29	33	6.5	26	0	4	63	2340	12.8205	1.35957	0.008	0.0059	6.67522	7.70218	9.62773	0.271	0.271	0.271	0.000291375	0	0	5	5	6	5	5	6	1	1	1	8	5	6	5	5	6	High	High	High
TGME49_214760	erythronate-4-phosphate dehydrogenase domain-containing protein	unknown	cytosol	42.197	382	7.77	0	FALSE	OTHER	0	1.01	171	0.92	11	0	12	194	1149	20.0174	0.37485	0.0128	0.0342	31.9372	29.5812	18.3246	2.36	1.637	1.336	0	0	0	9	8	6	9	8	6	1	1	1	16	8	7	9	8	6	High	High	High
TGME49_238070	glutaredoxin domain-containing protein	unknown	cytosol	26.148	238	5.63	0	FALSE	OTHER	0	-0.65	94	0.36	4	0	11	109	717	20.9205	0.10865	0.0041	0.038	55.8824	55.4622	32.7731	10.548	5.494	3.87	0	0	0	12	11	8	12	11	8	1	1	1	31	13	13	12	11	8	High	High	High
TGME49_249530	exportin 1, putative	unknown	cytosol	129.009	1125	5.78	0	FALSE	OTHER	0	-3.78	746	0.14	8	0	56	810	3378	18.9461	0.03547	0.0008	0.0227	39.6444	36.5333	23.8222	2.744	2.311	1.436	0	0	0	39	36	25	39	36	25	1	1	1	73	41	32	39	36	25	High	High	High
TGME49_231920	oxidoreductase, short chain dehydrogenase/reductase family protein	unknown	cytosol	33.713	303	7.08	0	FALSE	OTHER	0	0.4	82	1.6	8	0	5	95	912	14.2544	0.45135	0.0049	0.0108	46.2046	43.5644	20.462	4.623	4.012	2.162	0	0	0	13	12	7	13	12	7	1	1	1	25	15	11	13	12	7	High	High	High
TGME49_205320	hypothetical protein	unknown	cytosol	70.808	655	5.31	0	FALSE	OTHER	0	0.85	58	2.11	19	0	9	86	1968	14.2276	NA	NA	NA	48.5496	49.771	38.9313	3.108	2.899	1.703	0	0	0	20	23	19	20	23	19	1	1	1	42	32	22	20	23	19	High	High	High
TGME49_233350	nuclear transport factor 2, putative	unknown	cytosol	13.824	125	5.35	0	FALSE	OTHER	0	-3.46	40	0	2	0	0	42	378	5.29101	Inf	0.0063	0	44.8	32.8	11.2	9	1.154	0.468	0	0.00188413	0.00352775	3	2	1	3	2	1	1	1	1	28	2	1	3	2	1	High	High	High
TGME49_231600	HEAT repeat-containing protein	unknown	cytosol	128.009	1169	5.01	0	FALSE	OTHER	0	-2.41	398	0.06	2	0	36	436	3510	10.8262	0.02056	0.0008	0.0386	38.6655	34.7305	23.9521	3.371	2.398	1.642	0	0	0	35	31	22	35	31	22	1	1	1	76	38	28	35	31	22	High	High	High
TGME49_210800	activator of hsp90 ATPase, putative	unknown	cytosol	42.52	381	5.45	0	FALSE	OTHER	0	-2.78	364	0.35	7	0	20	391	1146	23.5602	0.03217	0.0023	0.071	47.2441	33.8583	26.5092	3.924	1.649	1.649	0	0	0	15	11	9	15	11	9	1	1	1	29	12	11	15	11	9	High	High	High
TGME49_265150	hypothetical protein	unknown	cytosol	52.617	477	4.59	0	FALSE	OTHER	0	-0.25	226	1.6	16	0	10	252	1434	18.1311	0.1319	0.0055	0.0419	17.8197	23.4801	20.5451	1.219	1.424	1.424	0	0	0	7	9	9	7	9	9	1	1	1	14	10	12	7	9	9	High	High	High
TGME49_263430	3-hydroxyisobutyrate dehydrogenase	unknown	cytosol	34.138	320	7.5	0	FALSE	OTHER	0	0.99	229	0.5	7	0	14	250	963	21.8069	0.15851	0.0075	0.0472	12.5	4.375	8.125	0.438	0.129	0.274	0.000291375	0.00448229	0.000507743	3	1	2	3	1	2	1	1	1	5	1	2	3	1	2	High	High	High
TGME49_265520	hypothetical protein	unknown	cytosol	56.642	512	5.73	0	FALSE	OTHER	0	0.85	370	0.44	7	0	16	393	1539	14.9448	0.32468	0.0044	0.0135	44.7266	29.6875	21.2891	5.105	2.162	1.276	0	0	0	16	13	10	16	13	10	1	1	1	35	16	12	16	13	10	High	High	High
TGME49_286120	prolyl endopeptidase	unknown	cytosol	93.013	825	6.92	0	FALSE	OTHER	0	1.15	366	0.79	27	0	34	427	2478	24.6166	0.13647	0.0084	0.0618	35.5152	32.1212	24	3.575	2.682	1.601	0	0	0	29	25	19	29	25	19	1	1	1	62	32	25	29	25	19	High	High	High
TGME49_306540	phosphotransferase enzyme family protein	unknown	cytosol	59.842	547	6.06	0	FALSE	OTHER	0	-4.71	122	0.59	10	0	17	149	1644	16.4234	0.07188	0.0034	0.0474	27.0567	21.9378	8.95795	0.978	0.817	0.407	0	0	0	8	7	4	8	7	4	1	1	1	10	7	4	8	7	4	High	High	High
TGME49_264650	phosphoacetylglucosamine mutase	unknown	cytosol	107.736	985	5.68	0	FALSE	OTHER	0	-2.94	105	1.36	19	0	14	138	2958	11.1562	0.58004	0.0064	0.0111	1.92893	3.24873	6.49746	0.131	0.179	0.28	0.0010238	0.000250564	0	3	4	6	3	4	6	1	1	1	5	4	7	3	4	6	High	High	High
TGME49_285710	hypothetical protein	unknown	cytosol	34.876	330	6.47	0	FALSE	OTHER	0	0.55	109	0.62	13	0	21	143	993	34.2397	0.10581	0.0114	0.1075	32.1212	24.5455	16.0606	2.162	1.154	0.896	0	0	0	9	6	5	9	6	5	1	1	1	16	6	5	9	6	5	High	High	High
TGME49_267550	leucine-rich repeat protein LRR1	unknown	cytosol	41.234	369	6.28	0	FALSE	OTHER	0	-3.78	351	0.67	8	0	12	371	1110	18.018	0.06325	0.0037	0.0582	65.8537	51.4905	33.0623	11.023	3.786	1.754	0	0	0	20	16	11	20	16	11	1	1	1	47	17	13	20	16	11	High	High	High
TGME49_297080	pyridoxal kinase	unknown	cytosol	66.691	616	6.89	0	FALSE	OTHER	0	-0.41	14	0.93	13	0	14	41	1851	14.5867	0.25911	0.0053	0.0203	15.5844	6.98052	8.11688	1.054	0.334	0.334	0	0.000250564	0.000286205	8	4	4	8	4	4	1	1	1	13	4	4	8	4	4	High	High	High
TGME49_264950	hypothetical protein	unknown	cytosol	46.887	415	6.14	0	FALSE	OTHER	0	-4.15	317	1.05	23	0	22	362	1248	36.0577	0.18337	0.0048	0.0261	10.1205	9.63855	7.22892	0.407	0.292	0.292	0.000825083	0.000250564	0.000507743	4	3	3	4	3	3	1	1	1	6	3	3	4	3	3	High	High	High
TGME49_235490	hypothetical protein	unknown	cytosol	102.056	923	5.45	1	FALSE	OTHER	1	-1.28	538	1.24	26	0	21	585	2772	16.9553	1.18508	0.0061	0.0052	17.9848	16.5764	9.31744	0.758	0.842	0.326	0	0	0	11	11	6	11	11	6	1	1	1	19	14	7	11	11	6	High	High	High
TGME49_235970	eukaryotic initiation factor-2 gamma, putative	unknown	cytosol	50.476	465	8.21	0	FALSE	OTHER	0	-5.01	395	0	0	0	22	417	1398	15.7368	0	0	0.061	52.9032	40	44.9462	9.965	4.248	6.586	0	0	0	20	16	17	20	16	17	1	1	1	53	21	26	20	16	17	High	High	High
TGME49_270140	splicing factor DIM1, putative	unknown	cytosol	16.875	142	5.54	0	FALSE	OTHER	0	-4.93	285	0	0	0	6	291	429	13.986	0.2419	0.1058	0.4372	12.6761	21.831	4.92958	0.668	1.154	0.292	0.00195551	0.000250564	0.0299763	2	3	1	2	3	1	1	1	1	3	3	1	2	3	1	High	High	Medium
TGME49_290340	HEAT repeat-containing protein	unknown	cytosol	47.93	442	4.92	0	FALSE	OTHER	0	-0.93	249	0.47	8	0	17	274	1329	18.8111	0.13422	0.0031	0.0232	50	38.2353	30.7692	2.3	1.346	1.154	0	0	0	13	10	9	13	10	9	1	1	1	23	11	9	13	10	9	High	High	High
TGME49_222430	HECT-domain (ubiquitin-transferase) domain-containing protein	unknown	cytosol	180.584	1686	6.34	0	FALSE	OTHER	0	-2.39	693	0.66	69	0	105	867	5061	34.3806	0.23675	0.004	0.0169	12.3369	6.82088	10.3203	0.576	0.292	0.489	0	0	0	16	8	13	16	8	13	1	1	1	26	10	14	16	8	13	High	High	High
TGME49_213830	Ufm1-conjugating enzyme 1, putative	unknown	cytosol	17.878	157	6.54	0	FALSE	OTHER	0	0.1	251	0	0	0	10	261	474	21.097	0	0	0.0534	21.0191	17.1975	7.00637	2.162	1.371	0.334	0.0010238	0.000250564	0.00307547	3	3	1	3	3	1	1	1	1	5	3	1	3	3	1	High	High	High
TGME49_239620	5'-nucleotidase, C-terminal domain-containing protein	unknown	cytosol	95.791	884	6.57	0	FALSE	OTHER	0	0.15	311	0.41	12	0	29	352	2655	15.4426	0.12961	0.0035	0.0272	30.0905	19.6833	19.5701	1.963	1.004	0.837	0	0	0	23	16	14	23	16	14	1	1	1	37	17	14	23	16	14	High	High	High
TGME49_229000	kelch repeat-containing protein	unknown	cytosol	68.071	620	5.86	0	FALSE	OTHER	0	0.84	87	0.25	3	0	12	102	1863	8.05153	0.20948	0.0023	0.0111	38.871	35.6452	27.2581	3.072	2.639	2.252	0	0	0	22	22	19	22	22	19	1	1	1	39	27	22	22	22	19	High	High	High
TGME49_230440	CHY zinc finger domain-containing protein	unknown	cytosol	67.34	596	5.6	2	FALSE	OTHER	2	-2.49	344	1.19	38	1	32	415	1791	39.6427	0.09501	0.0045	0.047	15.604	9.89933	10.7383	0.604	0.425	0.425	0	0	0	8	6	6	8	6	6	1	1	1	11	6	6	8	6	6	High	High	High
TGME49_246100	phosducin, putative	unknown	cytosol	36.25	318	5.52	0	FALSE	OTHER	0	-4.97	165	0.5	5	0	10	180	957	15.674	0.08305	0.0028	0.0339	44.0252	35.5346	19.4969	2.631	1.754	1.089	0	0	0	14	11	8	14	11	8	1	1	1	24	12	8	14	11	8	High	High	High
TGME49_318590	MRP family domain-containing protein	unknown	cytosol	70.623	644	6.01	0	FALSE	OTHER	0	-3.24	78	1.33	12	0	9	99	1935	10.8527	0.46329	0.0079	0.0171	7.6087	3.72671	3.72671	0.274	0.129	0.129	0.000825083	0.00144058	0.000507743	4	2	2	4	2	2	1	1	1	5	2	2	4	2	2	High	High	High
TGME49_219520	histone arginine methyltransferase PRMT1	unknown	cytosol	44.001	392	5.97	0	FALSE	OTHER	0	-0.04	191	0.13	2	0	16	209	1179	15.2672	0.01515	0.0011	0.0715	51.0204	42.0918	26.5306	4.623	2.831	1.61	0	0	0	14	12	8	14	12	8	1	1	1	31	15	11	14	12	8	High	High	High
TGME49_268870	tetratricopeptide repeat-containing protein	unknown	cytosol	113.934	1031	6	0	FALSE	OTHER	0	-1.66	128	0.32	9	0	28	165	3096	11.9509	0.14918	0.003	0.0203	25.1212	27.2551	12.9971	1.025	1.264	0.621	0	0	0	18	21	13	18	21	13	1	1	1	26	24	13	18	21	13	High	High	High
TGME49_236030	hypothetical protein	unknown	cytosol	20.693	188	8.07	0	FALSE	OTHER	0	1.09	37	0.6	3	0	5	45	567	14.1093	0.22088	0.0026	0.0118	16.4894	12.766	16.4894	2.162	1.154	2.162	0.0010238	0.00121714	0.000507743	3	2	3	3	2	3	1	1	1	6	2	3	3	2	3	High	High	High
TGME49_320640	peptidylprolyl isomerase domain-containing protein	unknown	cytosol	85.933	764	7.27	0	FALSE	OTHER	0	-4.78	441	0.47	14	0	30	485	2295	19.1721	0.07368	0.0047	0.0635	16.2304	16.3613	19.8953	0.753	0.855	1.075	0	0	0	9	11	13	9	11	13	1	1	1	14	11	14	9	11	13	High	High	High
TGME49_305460	methionine aminopeptidase 2, putative	unknown	cytosol	52.368	480	6.04	0	FALSE	OTHER	0	-4.01	302	0.23	5	0	22	329	1443	18.711	0.07589	0.002	0.0267	44.7917	30.4167	32.5	3.417	1.626	1.829	0	0	0	18	12	13	18	12	13	1	1	1	30	13	14	17	12	13	High	High	High
TGME49_294270	histone arginine methyltransferase PRMT4/CARM1	unknown	cytosol	71.581	660	5.94	0	FALSE	OTHER	0	0.52	232	0.87	13	0	15	260	1983	14.12	0.24643	0.0035	0.014	15.303	5.75758	11.9697	0.719	0.145	0.501	0	0.000250564	0	7	2	6	7	2	6	1	1	1	12	2	6	7	2	6	High	High	High
TGME49_214350	GTP-binding protein, putative	unknown	cytosol	44.519	396	7.02	0	FALSE	OTHER	0	0.6	69	0.2	1	0	5	75	1191	5.03778	0.15826	0.0011	0.0071	68.1818	56.3131	51.2626	12.043	6.667	7.377	0	0	0	25	22	18	25	22	18	1	1	1	66	24	25	25	22	18	High	High	High
TGME49_311160	PWI domain-containing protein	unknown	cytosol	36.065	315	10.08	0	FALSE	OTHER	0	-0.25	216	0	0	0	4	220	948	4.21941	0	0	0.0109	31.4286	18.4127	22.2222	2.162	0.896	1.154	0	0.000250564	0	8	5	6	8	5	6	1	1	1	15	5	6	8	5	6	High	High	High
TGME49_216930	cholinephosphate cytidylyltransferase	unknown	cytosol	37.665	329	8.4	0	FALSE	OTHER	0	-3.84	61	0.4	2	0	5	68	990	7.07071	0.74531	0.0028	0.0038	36.7781	24.924	31.307	5.158	1.336	1.976	0	0	0	11	6	8	11	6	8	1	1	1	20	7	9	11	6	8	High	High	High
TGME49_205510	nucleolar protein 5, putative	unknown	cytosol	54.315	490	9.04	0	FALSE	OTHER	0	-4.28	235	0.24	4	0	17	256	1473	14.2566	0.14012	0.0019	0.0139	58.7755	57.1429	48.3673	7.532	4.298	3.894	0	0	0	21	20	18	21	20	18	1	1	1	51	22	23	21	20	18	High	High	High
TGME49_222160	aldehyde dehydrogenase	unknown	cytosol	53.667	497	6.39	0	FALSE	OTHER	0	-0.64	297	0.46	6	0	13	316	1494	12.7175	0.04025	0.001	0.0238	51.3078	45.2716	31.992	4.233	2.924	1.738	0	0	0	18	18	14	18	18	14	1	1	1	36	20	15	18	18	14	High	High	High
TGME49_263130	citrate synthase, putative	unknown	cytosol	68.885	620	8.21	0	FALSE	OTHER	0	1.86	221	0.93	14	0	15	250	1863	15.5663	0.30781	0.0067	0.0219	51.2903	32.9032	21.7742	4.135	2.57	1.198	0	0	0	22	16	11	22	16	11	1	1	1	53	24	14	22	16	11	High	High	High
TGME49_214270	translation initiation factor IF-2, putative	unknown	cytosol	125.991	1144	6.38	0	FALSE	OTHER	0	-5.99	633	0.51	31	0	61	725	3435	26.7831	0.21224	0.0249	0.1175	30.0699	16.6084	18.1818	2.035	0.931	1.096	0	0	0	27	16	18	27	16	18	1	1	1	51	18	24	27	16	17	High	High	High
TGME49_264050	ubiquitin-conjugating enzyme subfamily protein	unknown	cytosol	34.35	302	5.36	0	FALSE	OTHER	0	-2.25	82	2	2	0	1	85	909	3.30033	0.52595	0.0034	0.0065	19.2053	22.5166	7.94702	0.968	1.254	0.311	0	0	0.000507743	5	6	2	5	6	2	1	1	1	8	6	2	5	6	2	High	High	High
TGME49_255890	pyridine nucleotide-disulfide oxidoreductase domain-containing protein	unknown	cytosol	85.845	788	6.02	0	FALSE	OTHER	0	0.57	349	1.71	41	0	24	414	2367	27.4609	0.6819	0.0193	0.0282	25.8883	19.4162	23.9848	1.622	1.116	1.918	0	0	0	17	14	17	17	14	17	1	1	1	28	14	20	17	14	17	High	High	High
TGME49_247510	fructose-bisphospatase II	unknown	cytosol	42.37	381	6.61	0	FALSE	OTHER	0	-4.77	91	0.4	4	0	10	105	1146	12.2164	0.12387	0.0013	0.0107	50.1312	45.6693	45.4068	26.213	10.053	11.217	0	0	0	19	15	15	19	15	15	1	1	1	84	30	32	19	15	15	High	High	High
TGME49_235450	ubiquitin-conjugating enzyme subfamily protein	unknown	cytosol	25.907	231	8.72	0	FALSE	OTHER	0	0.5	135	1	4	0	4	143	696	11.4943	0.26184	0.0059	0.0226	50.6494	22.0779	25.1082	4.179	2.162	2.728	0	0	0	10	5	6	10	5	6	1	1	1	17	9	9	10	5	6	High	High	High
TGME49_319570	WD domain, G-beta repeat-containing protein	unknown	cytosol	75.711	690	8.19	0	FALSE	OTHER	0	-0.94	336	1	20	0	20	376	2073	19.2957	0.69916	0.052	0.0743	25.7971	23.4783	22.6087	0.962	0.962	0.855	0	0	0	12	11	11	12	11	11	1	1	1	21	12	11	12	11	11	High	High	High
TGME49_203450	DUF3228 domain-containing protein	unknown	cytosol	50.653	465	9.03	0	FALSE	SP	0	-3	371	1.22	33	0	27	431	1398	42.9185	0.27746	0.0114	0.0411	27.0968	13.1183	8.60215	1.626	0.346	0.346	0	0	0	9	4	4	9	4	4	1	1	1	20	4	5	9	4	4	High	High	High
TGME49_216050	tetratricopeptide repeat-containing protein	unknown	cytosol	59.482	560	5.77	0	FALSE	OTHER	0	0.25	236	0.62	16	0	26	278	1683	24.9554	0.08656	0.0034	0.0387	43.2143	30.7143	24.4643	4.337	1.848	1.009	0	0	0	18	14	10	18	14	10	1	1	1	38	17	10	18	14	10	High	High	High
TGME49_223540	importin-beta N-terminal domain-containing protein	unknown	cytosol	122.143	1095	4.77	0	FALSE	OTHER	0	-2.34	426	0.37	14	0	38	478	3288	15.8151	0.12048	0.0026	0.0213	20.8219	22.7397	16.347	1.7	1.955	1.059	0	0	0	21	24	16	21	24	16	1	1	1	40	24	17	21	24	16	High	High	High
TGME49_233400	TAF9 RNA polymerase II, TATA box binding protein (TBP)-associated factor isoform 2 family protein	unknown	cytosol	19.691	170	4.6	0	FALSE	OTHER	0	-3.78	14	0.25	1	0	4	19	513	9.74659	0.12931	0.0028	0.0213	29.4118	28.8235	24.7059	2.162	1.512	1.512	0	0	0	5	4	4	5	4	4	1	1	1	8	4	5	5	4	4	High	High	High
TGME49_253070	hydrolase, TatD family protein	unknown	cytosol	71.489	650	9.16	0	FALSE	OTHER	0	-0.08	180	3.28	59	0	18	257	1953	39.4265	0.39077	0.0179	0.0459	10.6154	9.69231	9.69231	0.413	0.413	0.413	0	0	0	6	6	6	6	6	6	1	1	1	9	6	6	6	6	6	High	High	High
TGME49_229180	HEAT repeat-containing protein	unknown	cytosol	136.078	1238	4.79	0	FALSE	OTHER	0	-5.05	457	0.14	8	0	57	522	3717	17.4872	0.05974	0.0011	0.0184	33.3603	35.4604	23.3441	2.214	2.904	1.4	0	0	0	34	37	25	34	37	25	1	1	1	73	52	35	34	37	25	High	High	High
TGME49_313560	60S ribosomal protein L7a, putative	unknown	cytosol	19.239	173	9.39	0	FALSE	OTHER	0	-4.94	58	0.13	1	0	8	67	522	17.2414	0.04831	0.0026	0.0538	47.3988	41.0405	47.3988	4.995	4.995	3.642	0	0	0	6	6	6	6	6	6	1	1	1	13	7	7	6	6	6	High	High	High
TGME49_286220	GDP-L-fucose synthetase	unknown	cytosol	48.494	442	8.51	0	FALSE	OTHER	0	0.53	401	0.7	14	0	20	435	1329	25.5831	0.12089	0.0072	0.06	10.181	13.8009	5.65611	0.259	0.468	0.259	0.000825083	0	0.000507743	3	5	3	3	5	3	1	1	1	4	5	3	3	5	3	High	High	High
TGME49_285980	glucosephosphate-mutase GPM1	unknown	cytosol	70.542	637	5.91	0	FALSE	OTHER	0	1.18	553	0.38	10	1	26	590	1914	19.3312	0.04542	0.0021	0.0463	64.9922	52.2763	26.5306	8.454	6.552	1.907	0	0	0	31	26	18	31	26	18	1	1	1	79	40	24	30	25	17	High	High	High
TGME49_233680	nuclear movement family protein	unknown	cytosol	38.999	347	5.29	0	FALSE	OTHER	0	-3.2	50	1.29	9	0	7	66	1044	15.3257	0.17767	0.0061	0.0342	45.5331	36.0231	31.4121	3.642	1.873	2.481	0	0	0	16	11	12	16	11	12	1	1	1	30	12	14	16	11	12	High	High	High
TGME49_295040	HEAT repeat-containing protein	unknown	cytosol	104.529	971	4.75	0	FALSE	OTHER	0	-5.63	275	0.22	4	0	18	297	2916	7.54458	0.0364	0.001	0.0262	28.7333	23.7899	14.9331	3.062	1.861	1.015	0	0	0	25	21	14	25	21	14	1	1	1	43	22	14	25	21	14	High	High	High
TGME49_227390	hypothetical protein	unknown	cytosol	116.05	1066	5.22	0	FALSE	OTHER	0	0	22	1.6	16	0	10	48	3201	8.12246	0.46638	0.0039	0.0083	12.6642	9.19325	6.09756	0.458	0.398	0.286	0	0	0	9	8	6	9	8	6	1	1	1	12	8	6	9	8	6	High	High	High
TGME49_227840	Memo family protein	unknown	cytosol	33.316	302	6.84	0	FALSE	OTHER	0	-0.01	373	0.29	4	0	14	391	909	19.802	0.02304	0.0016	0.0689	47.351	19.5364	6.62252	3.217	0.778	0.155	0	0	0.000748503	9	4	1	9	4	1	1	1	1	14	4	1	9	4	1	High	High	High
TGME49_249860	hypothetical protein	unknown	cytosol	90.187	802	4.98	0	FALSE	OTHER	0	0.57	183	1.04	27	0	26	236	2409	22.0008	0.37966	0.0103	0.027	13.8404	15.4613	9.22693	0.882	0.719	0.435	0	0	0	13	12	8	13	12	8	1	1	1	21	12	8	13	12	8	High	High	High
TGME49_230580	hypothetical protein	unknown	cytosol	123.682	1133	5.22	0	FALSE	OTHER	0	-4.11	157	2.21	62	0	28	247	3402	26.455	0.68021	0.0183	0.0268	15.0044	8.03177	7.67873	0.607	0.356	0.356	0	0	0	13	9	9	13	9	9	1	1	1	22	9	9	13	9	9	High	High	High
TGME49_311890	hypothetical protein	unknown	cytosol	44.11	394	4.7	0	FALSE	OTHER	0	0.62	91	1.08	13	0	12	116	1185	21.097	0.08009	0.0073	0.0907	32.4873	29.1878	20.3046	2.325	2.008	1.462	0	0	0	11	10	7	11	10	7	1	1	1	23	11	11	11	10	7	High	High	High
TGME49_294420	programmed cell death protein 2, c-terminal domain-containing protein	unknown	cytosol	65.189	584	5.2	0	FALSE	OTHER	0	-4.2	124	0.93	27	0	29	180	1755	31.9088	0.26291	0.0072	0.0272	9.24658	10.7877	14.3836	0.377	0.377	0.565	0	0	0	5	5	7	5	5	7	1	1	1	9	5	7	5	5	7	High	High	High
TGME49_221490	cell cycle regulator protein	unknown	cytosol	20.058	180	8.92	0	FALSE	OTHER	0	-0.22	210	0.4	2	0	5	217	543	12.8913	0.09818	0.0048	0.0494	61.1111	60	59.4444	6.017	4.878	6.017	0	0	0	10	10	10	10	10	10	1	1	1	16	10	12	10	10	10	High	High	High
TGME49_209140	anti-silencing protein, ASF1 family protein	unknown	cytosol	28.882	269	4.55	0	FALSE	OTHER	0	-4.03	329	0.89	8	0	9	346	810	20.9877	0.3565	0.0858	0.2405	24.5353	18.5874	8.17844	1.738	0.778	0.334	0	0	0.000507743	5	4	2	5	4	2	1	1	1	11	4	2	5	4	2	High	High	High
TGME49_218250	TAP42 family protein	unknown	cytosol	56.826	512	5.27	0	FALSE	OTHER	0	-3.32	407	0.71	12	0	17	436	1539	18.8434	0.20709	0.004	0.0193	31.25	20.8984	17.7734	1.738	1.371	0.911	0	0	0	14	11	8	14	11	8	1	1	1	25	12	11	14	11	8	High	High	High
TGME49_229650	josephin protein	unknown	cytosol	46.766	412	5.62	0	FALSE	OTHER	0	0.33	344	0.22	4	0	18	366	1239	17.7563	0.27333	0.0389	0.1422	54.8544	49.5146	34.2233	4.995	4.055	2.594	0	0	0	19	18	14	19	18	14	1	1	1	36	20	16	19	18	14	High	High	High
TGME49_256060	nucleosome assembly protein (nap) protein	unknown	cytosol	89.411	812	4.91	0	FALSE	OTHER	0	1.5	34	1.86	26	1	14	75	2439	16.8102	NA	NA	NA	40.0246	33.3744	44.7044	1.988	1.209	1.569	0	0	0	26	20	24	26	20	24	1	1	1	42	21	27	26	20	24	High	High	High
TGME49_288350	hypothetical protein	unknown	cytosol	121.071	1068	9.99	0	FALSE	OTHER	0	-5.41	253	0.56	40	0	71	364	3207	34.6118	0.12398	0.0098	0.0793	9.17603	7.86517	7.58427	0.435	0.435	0.372	0	0	0	8	8	7	8	8	7	1	1	1	11	8	8	8	8	7	High	High	High
TGME49_257310	hypothetical protein	unknown	cytosol	39.259	355	4.79	0	FALSE	OTHER	0	-2.64	50	0.84	16	0	19	85	1068	32.7715	0.54338	0.0111	0.0205	19.1549	14.0845	19.1549	0.551	0.551	0.73	0	0	0	4	4	5	4	4	5	1	1	1	6	4	5	4	4	5	High	High	High
TGME49_222380	importin-beta N-terminal domain-containing protein	unknown	cytosol	129.406	1147	6.42	0	FALSE	OTHER	0	-3.51	530	0	0	1	55	586	3444	16.2602	0	0	0.0322	33.4786	25.2833	25.7193	3.217	1.458	1.548	0	0	0	32	24	24	32	24	24	1	1	1	63	26	27	32	24	24	High	High	High
TGME49_235020	COPI protein, putative	unknown	cytosol	136.971	1256	6.13	0	FALSE	OTHER	0	-4.46	952	0.43	20	0	46	1018	3771	17.502	0.1535	0.0026	0.0166	34.4745	32.7229	27.7866	2.607	2.728	1.865	0	0	0	36	35	30	36	35	30	1	1	1	69	41	33	36	35	30	High	High	High
TGME49_247760	AMP-binding enzyme domain-containing protein	unknown	cytosol	86.932	793	6.7	0	FALSE	OTHER	0	1.35	429	0.77	17	0	22	468	2382	16.3728	0.24191	0.0058	0.0241	46.6583	39.3443	22.3203	6.244	2.802	1.512	0	0	0	32	27	18	32	27	18	1	1	1	70	30	21	32	27	18	High	High	High
TGME49_233260	GTP-binding protein, putative	unknown	cytosol	43.234	392	8.65	0	FALSE	OTHER	0	0.15	293	0	0	0	16	309	1179	13.5708	0	0	0.014	33.6735	41.0714	26.7857	2.3	2.03	1.154	0	0	0	12	13	9	12	13	9	1	1	1	24	13	9	12	13	9	High	High	High
TGME49_305910	hypothetical protein	unknown	cytosol	69.281	639	5.39	0	FALSE	OTHER	0	-1.31	107	2.62	34	0	13	154	1920	24.4792	1.62228	0.0114	0.007	20.9703	18.1534	15.8059	0.884	0.679	0.679	0	0	0	10	9	9	10	9	9	1	1	1	16	10	9	10	9	9	High	High	High
TGME49_290890	carbonyl reductase 1, putative	unknown	cytosol	44.078	401	7.97	0	FALSE	OTHER	0	-0.01	225	1.73	19	0	11	255	1206	24.8756	0.59227	0.0732	0.1237	49.1272	47.3815	35.4115	4.233	4.233	2.924	0	0	0	18	17	15	18	17	15	1	1	1	48	28	26	18	17	15	High	High	High
TGME49_288740	L-asparaginase, putative	unknown	cytosol	70.982	673	5.99	0	FALSE	OTHER	0	0.26	126	0.5	13	0	26	165	2022	19.2878	0.09258	0.0053	0.057	17.682	13.0758	18.7221	2.03	0.817	1.555	0	0	0	11	7	11	11	7	11	1	1	1	18	7	11	11	7	11	High	High	High
TGME49_241840	hypothetical protein	unknown	cytosol	49.113	453	7.8	0	FALSE	OTHER	0	0.4	152	1	5	0	5	162	1362	7.34214	0.10304	0.0011	0.0102	16.5563	7.72627	4.19426	0.45	0.25	0.16	0	0.000491039	0.00555042	5	3	2	5	3	2	1	1	1	7	3	2	5	3	2	High	High	High
TGME49_305040	HEAT repeat-containing protein	unknown	cytosol	125.893	1173	4.86	0	FALSE	OTHER	0	-0.07	597	0.64	21	0	33	651	3522	15.3322	0.18268	0.0026	0.0144	15.0043	11.5942	8.09889	0.853	0.572	0.389	0	0	0	14	11	8	14	11	8	1	1	1	21	11	8	14	11	8	High	High	High
TGME49_232060	hypothetical protein	unknown	cytosol	48.527	469	5.54	0	FALSE	OTHER	0	0.66	196	1.08	26	0	24	246	1410	35.461	0.55711	0.0139	0.0249	22.6013	14.7122	10.4478	1.565	1.081	0.52	0	0	0	9	6	4	9	6	4	1	1	1	16	7	4	9	6	4	High	High	High
TGME49_293740	hypothetical protein	unknown	cytosol	10.625	96	5.52	0	FALSE	OTHER	0	1.77	32	1	1	0	1	34	291	6.87285	NA	NA	NA	42.7083	28.125	37.5	2.162	0.778	2.162	0	0.00121714	0	3	2	3	3	2	3	1	1	1	7	2	4	3	2	3	High	High	High
TGME49_223680	ubiquitin family protein	unknown	cytosol	41.72	399	5.2	0	FALSE	OTHER	0	-0.78	90	1.2	6	0	5	101	1200	9.16667	0.16194	0.0032	0.0198	26.0652	25.5639	8.27068	9	1.848	0.52	0	0	0.000286205	6	5	2	6	5	2	1	1	1	19	5	2	6	5	2	High	High	High
TGME49_300120	aminotransferase, class V superfamily protein	unknown	cytosol	89.586	847	6.28	0	FALSE	OTHER	0	1.03	247	0.72	21	0	29	297	2544	19.6541	0.32607	0.0102	0.0312	27.6269	23.1405	19.0083	1.291	0.995	0.66	0	0	0	16	13	11	16	13	11	1	1	1	31	15	11	16	13	11	High	High	High
TGME49_214950	hypothetical protein	unknown	cytosol	21.489	195	3.68	0	FALSE	OTHER	0	-0.13	174	0	0	0	7	181	588	11.9048	0	0	0.0709	13.3333	12.8205	8.20513	99	30.623	9	0.000825083	0.000250564	0.000507743	3	2	1	3	2	1	1	1	1	7	5	5	3	2	1	High	High	High
TGME49_211030	hypothetical protein	unknown	cytosol	22.201	191	5.82	0	FALSE	OTHER	0	1.01	158	0.5	2	0	4	164	576	10.4167	0.12486	0.0022	0.0177	74.8691	73.2984	63.8743	83.834	36.276	10.788	0	0	0	14	16	11	14	16	11	1	1	1	66	25	19	14	16	11	High	High	High
TGME49_224330	proteasome activator pa28 beta subunit protein	unknown	cytosol	47.915	443	6.47	0	FALSE	OTHER	0	0.18	158	0.56	14	0	25	197	1332	29.2793	0.11983	0.0105	0.0873	32.9571	12.6411	17.6072	3.047	0.638	0.931	0	0	0	14	6	8	14	6	8	1	1	1	25	6	8	14	6	8	High	High	High
TGME49_310570	hypothetical protein	unknown	cytosol	44.842	421	5.27	0	FALSE	OTHER	0	-0.89	58	1.13	17	0	15	90	1266	25.2765	0.14561	0.0127	0.087	20.4276	14.7268	9.97625	1.336	0.833	0.438	0	0	0	7	5	3	7	5	3	1	1	1	10	5	3	7	5	3	High	High	High
TGME49_216900	cytokine induced apoptosis inhibitor 1 family protein	unknown	cytosol	47.533	443	6.84	0	FALSE	OTHER	0	-2.88	166	0.9	19	0	21	206	1332	30.03	0.23446	0.0169	0.0721	30.0226	25.2822	19.4131	1.783	1.783	0.978	0	0	0	12	12	8	12	12	8	1	1	1	22	13	8	12	12	8	High	High	High
TGME49_244110	nucleosome assembly protein (nap) protein	unknown	cytosol	48.557	433	4.7	0	FALSE	OTHER	0	-0.88	261	0.76	13	0	17	291	1302	23.0415	0.05179	0.0022	0.0418	44.5727	34.873	23.3256	13.125	4.623	4.012	0	0	0	14	11	10	14	11	10	1	1	1	43	18	20	14	11	10	High	High	High
TGME49_222230	hypothetical protein	unknown	cytosol	265.139	2493	5.83	0	FALSE	OTHER	0	-5.39	124	1.79	129	0	72	325	7482	26.8645	0.56708	0.0197	0.0348	4.05134	4.97393	3.48977	0.204	0.25	0.16	0	0	0	10	12	8	10	12	8	1	1	1	16	12	8	10	12	8	High	High	High
TGME49_235540	eukaryotic initiation factor-2 beta, putative	unknown	cytosol	26.216	231	9.07	0	FALSE	OTHER	0	-5.6	184	0.33	1	0	3	188	696	5.74713	0	0	0.0116	76.6234	58.4416	60.1732	24.809	12.111	12.111	0	0	0	19	15	16	19	15	16	1	1	1	50	20	21	19	15	16	High	High	High
TGME49_312630	anonymous antigen-1, putative	unknown	cytosol	286.034	2639	5	0	FALSE	OTHER	0	-3.53	742	0.03	4	0	131	877	7920	17.0455	0.00545	0.0002	0.0305	41.2277	36.5669	26.8662	7.762	6.973	4.166	0	0	0	84	76	61	84	76	61	1	1	1	221	131	105	84	76	61	High	High	High
TGME49_219700	DNA replication licensing factor MCM4, putative	unknown	cytosol	111.816	1014	5.82	0	FALSE	OTHER	0	-5.43	360	0.11	5	0	46	411	3045	16.7488	0.0431	0.0009	0.0215	28.8955	14.8915	18.3432	1.127	0.515	0.762	0	0	0	20	11	15	20	11	15	1	1	1	34	11	16	20	11	15	High	High	High
TGME49_237000	polyphosphoinositide binding protein, putative	unknown	cytosol	37.975	335	7.88	0	FALSE	OTHER	0	0.66	96	0.2	1	0	5	102	1008	5.95238	0	0	0.006	20.597	25.3731	10.7463	0.995	1.239	0.585	0	0	0.000286205	6	6	4	6	6	4	1	1	1	8	7	4	6	6	4	High	High	High
TGME49_215040	HEAT repeat-containing protein	unknown	cytosol	181.854	1697	5.29	0	FALSE	OTHER	0	-0.87	904	0.89	77	0	87	1068	5094	32.1947	0.24024	0.0091	0.0377	15.0854	15.9694	10.6659	0.608	0.686	0.394	0	0	0	18	21	14	18	21	14	1	1	1	26	22	15	18	21	14	High	High	High
TGME49_318430	malate dehydrogenase MDH	unknown	cytosol	54.726	511	8.68	0	FALSE	OTHER	0	1.63	165	0.46	6	0	13	184	1536	12.3698	0.06147	0.0028	0.0448	45.5969	41.4873	30.7241	7.697	5.579	3.329	0	0	0	18	16	12	18	16	12	1	1	1	55	34	25	18	16	12	High	High	High
TGME49_281430	protein kinase, putative	unknown	cytosol	40.545	367	6.8	0	FALSE	OTHER	0	-1.32	347	0.55	12	0	22	381	1104	30.7971	0.10097	0.0073	0.0723	17.4387	10.8992	13.8965	0.585	0.318	0.445	0	0.000250564	0	5	2	4	5	2	4	1	1	1	9	5	5	5	2	4	High	High	High
TGME49_267600	FHA domain-containing protein	unknown	cytosol	84.367	719	7.11	0	FALSE	OTHER	0	0.74	255	0.9	19	0	21	295	2160	18.5185	0.27863	0.0172	0.0619	29.0682	18.7761	9.3185	1.565	0.874	0.369	0	0	0	16	12	6	16	12	6	1	1	1	25	12	6	16	12	6	High	High	High
TGME49_261260	histone lysine demethylase JMJD6a	unknown	cytosol	71.227	640	6.95	0	FALSE	OTHER	0	1.05	232	0.82	18	0	22	272	1923	20.8008	0.31638	0.005	0.0159	11.875	13.5938	7.5	0.682	0.812	0.346	0	0	0	7	8	4	7	8	4	1	1	1	12	8	4	7	8	4	High	High	High
TGME49_272400	casein kinase ii regulatory subunit protein	unknown	cytosol	39.696	361	4.81	0	FALSE	OTHER	0	-2.86	104	0.29	4	0	14	122	1086	16.5746	0.0554	0.0027	0.048	29.9169	18.5596	16.6205	2.793	1.336	1.336	0	0	0	9	7	6	9	7	6	1	1	1	21	7	7	9	6	5	High	High	High
TGME49_214490	peptidase M16 inactive domain-containing protein	unknown	cytosol	148.775	1353	5.33	0	FALSE	OTHER	0	-4.1	196	0.74	29	0	39	264	4062	16.7405	0.2313	0.0034	0.0145	33.1855	22.2469	19.1426	2.271	1.495	1.254	0	0	0	33	26	22	33	26	22	1	1	1	60	28	24	33	26	22	High	High	High
TGME49_254520	mediator complex subunit MED11	unknown	cytosol	16.372	153	9.31	0	FALSE	OTHER	0	-0.46	250	0.75	3	0	4	257	462	15.1515	0.20576	0.0058	0.0281	51.634	59.4771	53.5948	3.125	4.878	3.924	0	0	0	8	10	8	8	10	8	1	1	1	16	11	14	8	10	8	High	High	High
TGME49_225580	proteasome (prosome, macropain) 26S subunit, non-ATPase, 9, putative	unknown	cytosol	26.634	244	5.02	0	FALSE	OTHER	0	-4.31	36	1	4	0	4	44	735	10.8844	0.23124	0.0041	0.0175	22.1311	33.6066	9.83607	0.931	1.683	0.389	0.000825083	0	0.000507743	4	6	2	4	6	2	1	1	1	7	6	2	4	6	2	High	High	High
TGME49_260510	ubiquitin thioesterase otubain-like family protein	unknown	cytosol	55.354	493	6.44	0	FALSE	OTHER	0	1.48	84	3.5	14	0	4	102	1482	12.1457	0.26689	0.0056	0.0211	9.12779	11.5619	4.66531	0.374	0.374	0.172	0	0	0.000507743	3	4	2	3	4	2	1	1	1	6	5	4	3	4	2	High	High	High
TGME49_268810	ck2 beta subunit	unknown	cytosol	34.122	315	4.87	0	FALSE	OTHER	0	-3.08	66	0.2	1	0	5	72	948	6.32911	0.09013	0.0015	0.0162	23.8095	16.8254	2.53968	1.683	0.931	0.179	0	0.000250564	0.0116801	6	4	1	6	4	1	1	1	1	8	4	1	6	4	1	High	High	Medium
TGME49_295350	nucleoside diphosphate kinase, putative	unknown	cytosol	17.628	155	6.79	0	FALSE	OTHER	0	2.45	40	0	0	0	2	42	468	4.2735	0	0	0.0237	60.6452	60.6452	49.0323	30.623	30.623	22.714	0	0	0	7	7	7	7	7	7	1	1	1	24	19	13	7	7	7	High	High	High
TGME49_212860	hypothetical protein	unknown	cytosol	107.635	972	10.27	0	FALSE	OTHER	0	-1.86	125	0.78	29	0	37	191	2919	22.6105	0.15061	0.0072	0.0478	5.45267	7.71605	10.6996	0.311	0.501	0.571	0	0	0	6	7	10	6	7	10	1	1	1	12	11	10	6	7	10	High	High	High
TGME49_234190	serine hydroxymethyltransferase 2, putative	unknown	cytosol	65.073	595	8.02	0	FALSE	OTHER	0	-4.23	54	1.08	13	0	12	79	1788	13.9821	0.35879	0.0064	0.0178	29.0756	27.7311	26.0504	2.765	2.511	2.765	0	0	0	13	10	12	13	10	12	1	1	1	36	22	22	13	10	12	High	High	High
TGME49_266640	Acetyl-coenzyme A synthetase 2, putative	unknown	cytosol	79.94	714	6.89	0	FALSE	OTHER	0	0.59	216	0.17	1	0	6	223	2145	3.2634	0.67735	0.0292	0.0431	49.4398	46.6387	41.4566	20.135	13.962	10.885	0	0	0	33	30	26	33	30	26	1	1	1	110	56	52	33	30	26	High	High	High
TGME49_236130	signal recognition particle (SRP9) domain-containing protein	unknown	cytosol	23.423	206	10.05	0	FALSE	OTHER	0	-1.58	162	0.71	5	0	7	174	621	19.3237	0.13408	0.0092	0.0688	25.7282	13.5922	22.8155	1.031	0.425	1.031	0.000291375	0.00144058	0.000507743	4	2	4	4	2	4	1	1	1	6	2	4	4	2	4	High	High	High
TGME49_278540	hypothetical protein	unknown	cytosol	20.871	193	9.13	0	FALSE	OTHER	0	-0.29	113	1.1	11	0	10	134	582	36.0825	0.2875	0.0128	0.0445	31.6062	19.171	25.9067	1.683	0.638	0.931	0	0.000250564	0.000286205	5	3	4	5	3	4	1	1	1	9	3	4	5	3	4	High	High	High
TGME49_231190	arsenite-activated ATPase family protein	unknown	cytosol	44.022	397	5.17	0	FALSE	OTHER	0	-3.59	368	0.15	2	0	13	383	1194	12.5628	0.06115	0.0011	0.0172	36.7758	20.1511	11.5869	4.275	1.783	0.896	0	0	0	10	8	5	10	8	5	1	1	1	30	8	9	10	8	5	High	High	High
TGME49_233110	IMP dehydrogenas	unknown	cytosol	59.067	551	7.06	0	FALSE	OTHER	0	-1.21	268	0.32	7	0	22	297	1656	17.5121	0.1252	0.0038	0.0306	65.1543	44.6461	35.7532	13.497	5.898	5.898	0	0	0	26	19	17	26	19	17	1	1	1	79	32	29	26	19	17	High	High	High
TGME49_267100	protein phosphatase 2C domain-containing protein	unknown	cytosol	96.659	909	5.52	0	FALSE	OTHER	0	-1.3	308	0.58	25	0	43	376	2730	24.9084	0.2639	0.0092	0.0347	23.1023	24.2024	15.1815	0.874	0.954	0.585	0	0	0	15	17	12	15	17	12	1	1	1	25	18	14	15	17	12	High	High	High
TGME49_286730	SRP19 protein	unknown	cytosol	24	222	9.86	0	FALSE	OTHER	0	-3.47	39	0.5	2	0	4	45	669	8.96861	0.08023	0.002	0.0252	31.0811	37.8378	22.5225	9	9	2.162	0	0	0	6	8	4	6	8	4	1	1	1	11	8	4	6	8	4	High	High	High
TGME49_247470	nucleolar protein, putative	unknown	cytosol	59.902	536	8.15	0	FALSE	OTHER	0	-3.33	212	0.24	5	0	21	238	1611	16.139	0.03972	0.0008	0.0197	60.2612	58.9552	53.5448	7.697	7.111	5.136	0	0	0	26	25	23	26	25	23	1	1	1	53	33	28	26	25	23	High	High	High
TGME49_269800	glutamine-dependent NAD(+) synthetase protein, putative	unknown	cytosol	94.338	862	5.97	0	FALSE	OTHER	0	0.04	83	0.5	10	0	20	113	2589	11.5875	0.2142	0.0047	0.0219	16.5893	7.77262	13.4571	0.778	0.413	0.884	0	0	0	10	6	9	10	6	9	1	1	1	17	6	12	10	6	9	High	High	High
TGME49_263870	glutamate-tRNA ligase	unknown	cytosol	95.068	849	8.79	0	FALSE	OTHER	0	-4.2	550	0.64	28	0	44	622	2550	28.2353	0.10122	0.003	0.0297	42.285	27.7974	26.5018	3.707	1.97	2.367	0	0	0	29	22	23	29	22	23	1	1	1	71	32	30	29	22	23	High	High	High
TGME49_241150	hypothetical protein	unknown	cytosol	65.165	592	5.63	0	FALSE	OTHER	0	-3.41	159	0.56	5	0	9	173	1779	7.86959	0.1355	0.0022	0.016	15.0338	21.4527	14.8649	0.54	0.911	0.655	0	0	0	6	9	7	6	9	7	1	1	1	8	9	7	6	9	7	High	High	High
TGME49_245500	dipeptidyl peptidase iv (dpp iv) n-terminal region domain-containing protein	unknown	cytosol	205.532	1883	6.51	0	FALSE	OTHER	0	0.53	145	1.93	54	0	28	227	5652	14.5081	0.82881	0.0081	0.0098	6.79766	10.0372	9.29368	0.253	0.341	0.372	0	0	0	10	13	14	10	13	14	1	1	1	14	13	15	10	13	14	High	High	High
TGME49_262040	SAC3/GANP family protein	unknown	cytosol	29.674	269	7.84	0	FALSE	OTHER	0	-0.03	45	0.13	1	0	8	54	810	11.1111	0	0	0.0648	56.5056	53.5316	24.5353	12.895	7.483	2.728	0	0	0	13	12	5	13	12	5	1	1	1	34	16	8	13	12	5	High	High	High
TGME49_286210	protein phosphatase 4, catalytic subunit	unknown	cytosol	38.008	338	5.29	0	FALSE	OTHER	0	-4.79	338	0.12	2	0	17	357	1017	18.6824	0.05119	0.0025	0.0482	29.8817	19.5266	18.6391	1.404	0.73	0.73	0	0	0	8	5	5	8	5	5	1	1	1	14	6	5	7	4	4	High	High	High
TGME49_305770	ABC transporter, ATP-binding domain-containing protein	unknown	cytosol	50.626	463	6.01	0	FALSE	OTHER	0	0.68	385	0.63	12	0	19	416	1392	22.2701	0.13126	0.0052	0.0397	28.9417	12.527	7.12743	1.873	0.778	0.334	0	0	0.000286205	11	6	3	11	6	3	1	1	1	18	7	3	11	6	3	High	High	High
TGME49_209290	ribosomal protein RPS28	unknown	cytosol	13.206	118	10.76	0	FALSE	OTHER	0	-4.07	85	0.5	1	0	2	88	357	8.40336	0.20065	0.004	0.0199	21.1864	21.1864	11.0169	1.683	2.728	0.931	0	0	0.000507743	2	2	1	2	2	1	1	1	1	9	5	3	2	2	1	High	High	High
TGME49_311090	ubiquitin carboxyl-terminal hydrolase	unknown	cytosol	67.125	607	6.2	0	FALSE	OTHER	0	-1.12	293	1	15	0	15	323	1824	16.4474	0.08877	0.0036	0.0407	48.7644	33.6079	32.7842	7.209	3.252	2.49	0	0	0	25	18	15	25	18	15	1	1	1	48	24	20	25	18	15	High	High	High
TGME49_215090	ATP binding protein, putative	unknown	cytosol	34.652	303	5.07	0	FALSE	OTHER	0	-3.73	464	0.38	5	0	13	482	912	19.7368	0.19252	0.0029	0.015	2.64026	4.9505	4.9505	0.166	0.359	0.359	0.0151064	0.00448229	0.00287425	1	2	2	1	2	2	1	1	1	3	2	2	1	2	2	Medium	High	High
TGME49_276170	phosphatidylinositol 3- and 4-kinase	unknown	cytosol	134.46	1228	8.32	0	FALSE	OTHER	0	-3.91	668	0.32	19	0	60	747	3687	21.4266	0.0743	0.0052	0.0699	29.316	24.5114	15.4723	1.744	1.132	0.605	0	0	0	31	24	15	31	24	15	1	1	1	52	24	17	31	24	15	High	High	High
TGME49_315670	HEAT repeat-containing protein	unknown	cytosol	82.667	766	5.39	0	FALSE	OTHER	0	-4.03	403	0.21	7	0	34	444	2301	17.8183	0.05543	0.0012	0.0217	32.7676	19.0601	14.4909	2.244	0.945	0.848	0	0	0	23	13	12	23	13	12	1	1	1	42	15	13	23	13	12	High	High	High
TGME49_277510	cytoplasmic dynein intermediate chain	unknown	cytosol	73.417	678	5.12	0	FALSE	OTHER	0	-1.8	887	0.35	14	0	40	941	2037	26.5096	0.25543	0.0028	0.0112	8.40708	10.177	7.22714	0.334	0.433	0.433	0.000291375	0.000250564	0	4	5	5	4	5	5	1	1	1	5	5	5	4	5	5	High	High	High
TGME49_231480	GCN1, putative	unknown	cytosol	362.396	3416	7.03	0	FALSE	OTHER	0	-1.55	246	0.62	63	0	101	410	10251	15.9984	0.1334	0.0018	0.0136	23.5363	24.9122	16.3349	1.33	1.53	0.799	0	0	0	65	73	48	65	73	48	1	1	1	133	83	52	65	73	48	High	High	High
TGME49_295710	HECT-domain (ubiquitin-transferase) domain-containing protein	unknown	cytosol	850.732	8096	5.24	0	FALSE	OTHER	0	-3.41	445	0.8	212	0	266	923	24291	19.6781	1.12529	0.0035	0.0031	13.6611	15.8844	13.2535	0.587	0.679	0.632	0	0	0	77	91	84	77	91	84	1	1	1	132	96	90	77	91	84	High	High	High
TGME49_305070	hypothetical protein	unknown	cytosol	16.631	153	4.7	0	FALSE	OTHER	0	-0.84	37	0.8	4	1	5	47	462	21.645	0.76173	0.0122	0.0161	15.0327	9.80392	15.6863	1.683	0.389	0.931	0.0010238	0.00448229	0.00307547	2	1	2	2	1	2	1	1	1	3	1	2	2	1	2	High	High	High
TGME49_261600	creatinase domain-containing protein	unknown	cytosol	96.083	886	7.75	0	FALSE	OTHER	0	0.8	190	1.06	17	0	16	223	2661	12.4014	0.15934	0.0027	0.017	26.8623	27.7652	18.3973	1.7	1.825	0.968	0	0	0	21	22	15	21	22	15	1	1	1	35	23	15	21	22	15	High	High	High
TGME49_213030	hypothetical protein	unknown	cytosol	35.135	323	4.69	0	FALSE	OTHER	0	-1.04	118	1.09	12	0	11	141	972	23.6626	0.19827	0.0094	0.0472	52.0124	41.7957	41.7957	9	7.733	4.08	0	0	0	12	10	10	12	10	10	1	1	1	32	22	16	12	10	10	High	High	High
TGME49_240890	6-phosphofructokinase	unknown	cytosol	154.592	1399	6.64	0	FALSE	OTHER	0	0.61	680	0.2	10	0	50	740	4200	14.2857	0.01464	0.0003	0.0216	32.8806	25.3038	17.0836	1.661	1.239	0.83	0	0	0	33	27	21	33	27	21	1	1	1	48	28	21	32	26	20	High	High	High
TGME49_219290	F-actin-capping protein subunit beta, putative	unknown	cytosol	36.235	329	8.66	0	FALSE	OTHER	0	-1.3	335	0.89	8	0	9	352	990	17.1717	0.14802	0.0055	0.0371	14.2857	10.6383	9.11854	0.468	0.468	0.468	0.0010238	0.000491039	0.000507743	3	3	3	3	3	3	1	1	1	5	3	3	3	3	3	High	High	High
TGME49_228290	phospholipase/carboxylesterase	unknown	cytosol	52.012	485	8.78	0	FALSE	OTHER	0	0.93	143	1.38	33	0	24	200	1458	39.0947	0.64919	0.0379	0.0583	30.1031	20.2062	11.9588	1.512	0.905	0.585	0	0	0	9	6	4	9	6	4	1	1	1	18	7	8	9	6	4	High	High	High
TGME49_282090	hypothetical protein	unknown	cytosol	60.489	542	5.08	0	FALSE	OTHER	0	-0.47	183	1.5	18	0	12	213	1629	18.4162	0.92703	0.022	0.0237	9.22509	11.8081	8.48708	0.45	0.562	0.346	0	0	0.000286205	4	6	4	4	6	4	1	1	1	8	6	4	4	6	4	High	High	High
TGME49_215230	RNA recognition motif-containing protein	unknown	cytosol	80.684	728	4.84	0	FALSE	OTHER	0	-5.81	262	1.13	26	0	23	311	2187	22.4051	0.17683	0.0077	0.0437	20.6044	24.7253	19.3681	0.823	0.917	0.734	0	0	0	11	12	10	11	12	10	1	1	1	18	14	14	11	12	10	High	High	High
TGME49_258170	hypothetical protein	unknown	cytosol	43.889	408	5.1	0	FALSE	OTHER	0	0.72	243	0.29	5	0	17	265	1227	17.9299	0.02968	0.0011	0.0361	35.2941	31.6176	44.1176	3.786	1.291	3.365	0	0	0	12	9	14	12	9	14	1	1	1	25	10	16	12	9	14	High	High	High
TGME49_288800	endonuclease/exonuclease/phosphatase family protein	unknown	cytosol	91.354	842	6.98	0	FALSE	OTHER	0	0.51	302	1.4	35	0	25	362	2529	23.7248	0.50046	0.0366	0.0731	15.5582	13.4204	10.095	0.714	0.48	0.554	0	0	0	9	8	8	9	8	8	1	1	1	21	9	10	9	8	8	High	High	High
TGME49_242730	guanylate kinase family protein	unknown	cytosol	43.268	392	5.86	0	FALSE	OTHER	0	-4.62	213	1.18	20	1	17	251	1179	32.2307	0.549	0.0133	0.0243	18.1122	15.3061	5.61224	0.823	0.65	0.222	0	0	0.000507743	6	5	2	6	5	2	1	1	1	11	6	2	6	5	2	High	High	High
TGME49_315250	GAMM1 protein, putative	unknown	cytosol	67.074	603	8.69	0	FALSE	OTHER	0	-0.14	106	2.55	28	0	11	145	1812	21.5232	1.00696	0.0164	0.0162	12.6036	9.12106	12.9353	0.512	0.343	0.701	0	0	0	6	5	8	6	5	8	1	1	1	13	5	9	6	5	8	High	High	High
TGME49_321680	hypothetical protein	unknown	cytosol	40.637	372	6.16	0	FALSE	OTHER	0	-0.07	95	0.57	4	0	7	106	1119	9.83021	0.09236	0.005	0.0539	49.7312	49.4624	49.7312	38.811	16.378	13.454	0	0	0	22	22	22	22	22	22	1	1	1	95	36	39	22	22	22	High	High	High
TGME49_244390	coatomer epsilon subunit protein	unknown	cytosol	33.91	309	5.14	0	FALSE	OTHER	0	-0.92	182	0.83	5	0	6	193	930	11.828	0.41586	0.0047	0.0112	33.657	42.0712	30.7443	3.437	3.437	2.875	0	0	0	9	9	7	9	9	7	1	1	1	21	12	16	9	9	7	High	High	High
TGME49_233905	histone kinase SNF1, putative	unknown	cytosol	82.154	764	8.09	0	FALSE	OTHER	0	-3.54	181	0.3	7	0	23	211	2295	13.0719	0.09803	0.0013	0.013	4.18848	5.89005	6.80628	0.25	0.346	0.346	0.0010238	0.000250564	0.000286205	3	4	4	3	4	4	1	1	1	5	4	4	3	4	4	High	High	High
TGME49_221690	hypothetical protein	unknown	cytosol	149.526	1410	5.3	0	FALSE	OTHER	0	-1.99	89	0.34	22	0	65	176	4233	20.5528	0.08267	0.0049	0.0596	12.2695	16.8085	9.92908	0.778	0.968	0.501	0	0	0	15	19	12	15	19	12	1	1	1	22	20	12	15	19	12	High	High	High
TGME49_256050	signal recognition particle 14kd protein	unknown	cytosol	18.953	172	9.8	0	FALSE	OTHER	0	-0.87	24	1.4	7	0	5	36	519	23.1214	1.81643	0.0134	0.0074	51.7442	43.0233	56.9767	4.412	4.412	3.642	0	0	0	8	8	9	8	8	9	1	1	1	17	11	11	8	8	9	High	High	High
TGME49_254480	WD domain, G-beta repeat-containing protein	unknown	cytosol	86.838	816	5.6	0	FALSE	OTHER	0	0.32	66	0.81	17	0	21	104	2451	15.5039	0.09075	0.0029	0.0315	8.45588	19.6078	8.82353	0.354	1.069	0.354	0	0	0	5	12	5	5	12	5	1	1	1	6	12	5	5	12	5	High	High	High
TGME49_313310	DnaJ domain-containing protein	unknown	cytosol	65.673	608	6	0	FALSE	OTHER	0	-3.08	182	0.2	4	0	20	206	1827	13.1363	0.01421	0.0008	0.0564	20.0658	10.5263	8.22368	1.276	0.638	0.638	0	0	0	10	6	6	10	6	6	1	1	1	11	6	6	10	6	6	High	High	High
TGME49_209960	glycosyltransferase	unknown	cytosol	188.73	1707	6.16	0	FALSE	OTHER	0	-0.75	691	0.52	38	0	73	802	5124	21.6628	0.08719	0.0048	0.0547	8.43585	7.90861	8.72876	0.357	0.326	0.357	0	0	0	13	12	13	13	12	13	1	1	1	22	12	13	13	12	12	High	High	High
TGME49_290950	clathrin heavy chain, putative	unknown	cytosol	194.381	1731	6.06	0	FALSE	OTHER	0	-4.77	416	0.13	7	0	56	479	5196	12.1247	0.00479	0.0003	0.0533	50.4333	41.9988	30.0982	6.979	4.436	2.704	0	0	0	75	62	48	75	62	48	1	1	1	153	90	60	75	62	48	High	High	High
TGME49_200470	hypothetical protein	unknown	cytosol	65.065	616	6.48	0	FALSE	OTHER	0	0.19	78	1.5	9	0	6	93	1851	8.10373	1.80393	0.0064	0.0035	23.2143	10.8766	4.54545	0.808	0.301	0.141	0	0	0.000507743	9	4	2	9	4	2	1	1	1	13	4	2	9	4	2	High	High	High
TGME49_252490	vacuolar protein sorting 29, putative	unknown	cytosol	22.264	203	5.73	0	FALSE	OTHER	0	-5.45	100	0	0	0	7	107	612	11.4379	0	0	0.0329	54.1872	44.335	37.931	6.197	3.394	2.162	0	0	0	10	8	7	10	8	7	1	1	1	24	9	8	10	8	7	High	High	High
TGME49_264830	hypothetical protein	unknown	cytosol	136.518	1252	5.54	0	FALSE	OTHER	0	-4.36	469	0.28	16	0	58	543	3759	19.6861	0.033	0.0011	0.033	28.1949	24.5208	14.5367	1.709	1.361	0.733	0	0	0	22	23	16	22	23	16	1	1	1	53	27	17	22	23	16	High	High	High
TGME49_313860	regulator of chromosome condensation (RCC1) repeat-containing protein	unknown	cytosol	281.526	2610	6.4	0	FALSE	OTHER	0	-2.68	364	1.5	156	0	104	624	7833	33.1929	0.44392	0.0234	0.0528	7.50958	15.4406	10.1533	0.272	0.619	0.392	0	0	0	15	31	22	15	31	22	1	1	1	21	32	25	15	31	22	High	High	High
TGME49_242000	DUF51 family protein	unknown	cytosol	29.73	267	6.54	0	FALSE	OTHER	0	0.78	383	0.44	4	0	9	396	804	16.1692	0.70852	0.138	0.1947	9.73783	23.97	23.97	0.438	1.069	1.336	0.0010238	0	0	3	6	7	3	6	7	1	1	1	6	6	7	3	6	7	High	High	High
TGME49_223710	tetratricopeptide repeat-containing protein	unknown	cytosol	109.124	964	8.63	0	FALSE	OTHER	0	-4.72	186	0.58	14	0	24	224	2895	13.1261	0.03732	0.0015	0.0393	31.5353	24.1701	25.1037	2.051	1.288	1.371	0	0	0	28	23	25	28	23	25	1	1	1	47	23	26	28	23	25	High	High	High
TGME49_315110	prefoldin, alpha subunit protein	unknown	cytosol	19.372	178	8.63	0	FALSE	OTHER	0	-1.26	172	0	0	1	9	182	537	18.622	0	0	0.0337	52.2472	27.5281	33.7079	4.995	1.783	3.642	0	0.000250564	0	5	3	4	5	3	4	1	1	1	10	4	6	5	3	4	High	High	High
TGME49_273370	coatomer gamma 2-subunit protein, putative	unknown	cytosol	112.224	1044	5.35	0	FALSE	OTHER	0	-3.26	63	0.2	13	0	65	141	3135	24.8804	0.01931	0.0026	0.1359	45.5939	38.5057	29.3103	4.895	3.359	2.103	0	0	0	39	33	25	39	33	25	1	1	1	80	41	35	39	33	25	High	High	High
TGME49_226960	phosphofructokinase PFKII	unknown	cytosol	131.279	1225	6.24	0	FALSE	OTHER	0	-5.19	276	0.25	6	0	24	306	3678	8.15661	0.0326	0.0014	0.0433	57.7959	60.3265	40	46.004	37.919	9.385	0	0	0	58	55	43	58	55	43	1	1	1	251	156	85	57	54	42	High	High	High
TGME49_260010	acetyltransferase, GNAT family protein	unknown	cytosol	25.814	236	8.13	0	FALSE	OTHER	0	-2.26	83	0.75	6	0	8	97	711	19.6906	0.18564	0.0081	0.0439	45.7627	49.1525	30.5085	2.415	1.929	1.154	0	0	0	6	7	5	6	7	5	1	1	1	12	7	5	6	7	5	High	High	High
TGME49_321420	kelch repeat-containing protein	unknown	cytosol	61.049	554	7.94	0	FALSE	OTHER	0	0.87	88	0.3	7	0	23	118	1665	18.018	0.04846	0.0033	0.0674	35.3791	29.7834	21.1191	2.511	1.656	1.848	0	0	0	17	14	11	17	14	11	1	1	1	34	16	16	17	14	11	High	High	High
TGME49_261460	transcriptional elongation factor FACT80	unknown	unknown	60.77	539	5.48	0	FALSE	OTHER	0	-4.17	481	0.12	3	0	25	509	1620	17.284	0.04243	0.0008	0.0198	24.1187	26.1596	17.8108	1.477	1.477	1.009	0	0	0	12	13	10	12	13	10	1	1	1	27	13	10	12	13	10	High	High	High
TGME49_229690	autophagy-related protein 7 atg7, putative	unknown	unknown	143.611	1332	6.16	0	FALSE	OTHER	0	-3.91	181	1.32	66	0	50	297	3999	29.0073	0.39734	0.0192	0.0483	10.1351	8.40841	8.55856	0.52	0.322	0.322	0	0	0	11	8	8	11	8	8	1	1	1	16	8	8	11	8	8	High	High	High
TGME49_221670	transcriptional elongation factor FACT140	unknown	unknown	134.516	1198	5.21	0	FALSE	OTHER	0	-4.55	495	0.35	11	0	31	537	3597	11.6764	0.04522	0.0011	0.0234	33.389	31.803	26.0434	2.566	2.217	1.709	0	0	0	30	30	26	30	30	26	1	1	1	59	41	35	30	30	26	High	High	High
TGME49_223140	tRNA binding domain-containing protein	unknown	unknown	50.954	472	8.05	0	FALSE	OTHER	0	0.21	172	1.08	13	0	12	197	1419	17.618	0.4255	0.0072	0.0168	45.339	43.4322	36.2288	4.736	4.736	3.52	0	0	0	17	17	15	17	17	15	1	1	1	37	24	21	17	17	15	High	High	High
TGME49_209600	hypothetical protein	unknown	unknown	50.17	451	5.3	0	FALSE	OTHER	0	1.9	15	0.67	4	0	6	25	1356	7.37463	0.11452	0.0011	0.0095	48.7805	49.2239	41.4634	14.317	11.915	6.11	0	0	0	23	21	18	23	21	18	1	1	1	78	39	27	23	21	18	High	High	High
TGME49_310850	MYND finger domain-containing protein	unknown	unknown	28.294	253	7.62	0	FALSE	OTHER	0	-2.81	272	0.55	6	0	11	289	762	22.3097	0.05885	0.0037	0.0628	49.0119	35.5731	15.415	3.437	1.955	1.254	0	0	0	10	8	4	10	8	4	1	1	1	20	8	7	10	8	4	High	High	High
TGME49_294010	yrdC domain-containing protein	unknown	unknown	86.934	828	5.86	0	FALSE	OTHER	0	-4.28	67	1.75	56	0	32	155	2487	35.384	0.52821	0.0114	0.0215	19.5652	24.0338	16.7874	0.947	1.336	1.069	0	0	0	11	13	12	11	13	12	1	1	1	19	17	12	11	13	12	High	High	High
TGME49_261450	hypothetical protein	unknown	unknown	119.239	1111	10.45	0	FALSE	OTHER	0	-0.43	225	1.22	45	0	37	307	3336	24.5803	0.36393	0.0161	0.0442	19.802	17.1017	15.8416	1.283	1.004	1.004	0	0	0	16	15	15	16	15	15	1	1	1	30	20	16	16	15	15	High	High	High
TGME49_218830	hypothetical protein	unknown	unknown	131.352	1219	5.08	0	FALSE	OTHER	0	-4.15	346	1.26	77	0	61	484	3660	37.7049	0.26794	0.0145	0.0541	6.97293	9.92617	5.08614	0.269	0.374	0.269	0	0	0	6	8	6	6	8	6	1	1	1	10	9	6	6	8	6	High	High	High
TGME49_309220	GTPase activating protein for Arf protein	unknown	unknown	57.122	557	7.33	0	FALSE	OTHER	0	-4.23	439	0.75	18	0	24	481	1674	25.0896	0.17375	0.0051	0.0295	26.93	18.1329	15.7989	2.162	1.154	0.957	0	0	0	12	7	7	12	7	7	1	1	1	21	10	7	12	7	7	High	High	High
TGME49_235740	hypothetical protein	unknown	unknown	95.96	865	10.64	0	FALSE	OTHER	0	-2.11	212	1.29	40	0	31	283	2598	27.3287	0.58368	0.0067	0.0115	1.6185	3.00578	2.42775	0.058	0.184	0.119	0.0084507	0.000250564	0.00264423	1	2	2	1	2	2	1	1	1	1	3	2	1	2	2	High	High	High
TGME49_254870	hypothetical protein	unknown	unknown	46.972	428	5.71	0	FALSE	OTHER	0	0.64	105	1.29	9	0	7	121	1287	12.432	0.71981	0.0084	0.0116	32.0093	19.1589	22.8972	2.02	0.905	1.089	0	0	0	10	7	7	10	7	7	1	1	1	21	7	8	10	7	7	High	High	High
TGME49_219860	replication licensing factor, putative	unknown	unknown	108.188	972	5.08	0	FALSE	OTHER	0	-4.37	208	0.33	5	0	15	228	2919	6.85166	0.11553	0.0019	0.0166	26.1317	14.8148	9.87654	1.27	0.477	0.366	0	0	0	20	10	8	20	10	8	1	1	1	31	10	8	20	10	8	High	High	High
TGME49_220250	Nucleotide-sensitive chloride conductance regulator (ICln) protein	unknown	unknown	22.194	206	4.26	0	FALSE	OTHER	0	-4.99	129	0.67	2	0	3	134	621	8.05153	0.1226	0.0022	0.0183	41.7476	30.0971	17.9612	5.31	1.512	0.585	0	0	0.000507743	6	4	2	6	4	2	1	1	1	13	4	2	6	4	2	High	High	High
TGME49_215560	histone arginine methyltransferase PRMT5	unknown	unknown	107.025	979	6.9	0	FALSE	OTHER	0	-2.5	86	1.2	36	0	30	152	2940	22.449	0.38982	0.0118	0.0303	14.7089	12.2574	8.78447	0.758	0.677	0.456	0	0	0	12	11	8	12	11	8	1	1	1	19	11	8	12	11	8	High	High	High
TGME49_318700	eukaryotic initiation factor-6, putative	unknown	unknown	28.555	264	5.2	0	FALSE	OTHER	0	-4.26	178	0.1	1	0	10	189	795	13.8365	0.48643	0.1333	0.2741	19.3182	24.2424	15.5303	2.831	1.61	0.778	0	0	0.000286205	4	4	3	4	4	3	1	1	1	9	5	3	4	4	3	High	High	High
TGME49_217430	protease inhibitor PI1	unknown	unknown	47.752	439	5.11	0	FALSE	OTHER	0	1.02	58	0.78	7	0	9	74	1320	12.1212	0.27255	0.0055	0.0203	12.3007	9.5672	13.6674	0.445	0.445	0.585	0	0	0	4	3	5	4	3	5	1	1	1	5	4	5	4	3	5	High	High	High
TGME49_216730	MCM2/3/5 family protein	unknown	unknown	113.149	1028	5.21	0	FALSE	OTHER	0	-5.46	388	0.12	3	0	26	417	3087	9.39423	0.02188	0.0005	0.021	25.4864	23.3463	16.2451	1.34	1.031	0.642	0	0	0	24	20	14	24	20	14	1	1	1	41	20	14	24	20	14	High	High	High
TGME49_304680	ubiquitin family protein	unknown	unknown	56.699	527	5.44	0	FALSE	OTHER	0	-0.95	216	0.35	8	0	23	247	1584	19.5707	0.04942	0.0017	0.035	35.4839	28.463	22.9602	2.433	1.276	1.096	0	0	0	13	10	8	13	10	8	1	1	1	25	10	9	13	10	8	High	High	High
TGME49_210830	RIO1 family protein	unknown	unknown	112.663	1015	5.57	0	FALSE	OTHER	0	-4.64	140	0.76	47	0	62	249	3048	35.7612	0.11257	0.0095	0.0845	10.6404	8.47291	8.66995	0.448	0.448	0.334	0	0	0	8	9	7	8	9	7	1	1	1	12	9	7	8	9	7	High	High	High
TGME49_239930	beta-catenin family protein 1, putative	unknown	unknown	73.3	635	5.24	0	FALSE	OTHER	0	-4.6	555	0.38	10	0	26	591	1908	18.8679	0.04154	0.0022	0.0528	33.2283	23.4646	17.4803	2.262	1.246	0.863	0	0	0	18	13	10	18	13	10	1	1	1	30	13	12	18	13	10	High	High	High
TGME49_260140	phosphomannose isomerase type I protein	unknown	unknown	82.172	756	6.89	0	FALSE	OTHER	0	-4.96	71	1.28	32	0	25	128	2271	25.0991	0.2264	0.0074	0.0326	18.254	14.5503	8.59788	0.602	0.602	0.233	0	0	0	6	9	4	6	9	4	1	1	1	12	9	4	6	9	4	High	High	High
TGME49_246080	NAD dependent epimerase/dehydratase family protein	unknown	unknown	69.69	636	5.2	0	FALSE	OTHER	0	0.16	169	1	18	0	18	205	1911	18.8383	0.50552	0.0088	0.0174	15.8805	18.0818	13.522	0.658	0.753	0.567	0	0	0	9	10	8	9	10	8	1	1	1	13	12	8	9	10	8	High	High	High
TGME49_202890	hypothetical protein	unknown	unknown	39.409	377	4.84	0	FALSE	OTHER	0	-0.96	74	2	20	0	10	104	1134	26.455	0.31591	0.0134	0.0425	17.5066	10.0796	20.1592	1.081	0.688	1.31	0	0	0	5	4	7	5	4	7	1	1	1	10	5	8	5	4	7	High	High	High
TGME49_257990	heat shock protein 101, putative	unknown	unknown	104.233	927	6.51	0	FALSE	OTHER	0	0.05	410	0.29	10	0	34	454	2784	15.8046	0.03649	0.0005	0.0136	61.3808	47.2492	38.6192	8.647	3.217	2.278	0	0	0	54	37	30	54	37	30	1	1	1	116	42	36	51	35	29	High	High	High
TGME49_260370	AtPH1 family protein	unknown	unknown	15.165	130	7.21	0	FALSE	OTHER	0	1.09	42	0	0	0	3	45	393	7.63359	0	0	0.009	34.6154	22.3077	6.15385	2.981	1.512	0.259	0	0.000250564	0.016615	4	3	1	4	3	1	1	1	1	19	4	1	4	3	1	High	High	Medium
TGME49_234280	AMP deaminase	unknown	unknown	129.494	1163	6.29	0	FALSE	OTHER	0	-3.16	606	0.36	15	0	42	663	3492	16.323	0.16375	0.0032	0.0193	16.595	22.012	16.423	0.843	1.207	0.843	0	0	0	15	22	17	15	22	17	1	1	1	23	23	18	15	22	17	High	High	High
TGME49_202840	FHA domain-containing protein	unknown	unknown	106.044	1044	7.27	0	FALSE	OTHER	0	-3.54	325	0.45	19	0	42	386	3135	19.4577	0.14404	0.0042	0.0289	15.0383	16.092	8.90805	0.842	0.758	0.456	0	0	0	12	12	8	12	12	8	1	1	1	21	14	8	12	12	8	High	High	High
TGME49_216260	eukaryotic initiation factor-2B, gamma subunit, putative	unknown	unknown	57.979	525	6.74	0	FALSE	OTHER	0	-4.15	490	0.25	6	0	24	520	1578	19.0114	0.41914	0.0295	0.0704	45.7143	44.381	34.6667	2.924	2.924	2.924	0	0	0	19	18	16	19	18	16	1	1	1	37	19	20	19	18	16	High	High	High
TGME49_208780	ubiquitin-conjugating enzyme subfamily protein	unknown	unknown	23.667	218	8.53	0	FALSE	OTHER	0	-4.09	79	0	0	0	4	83	657	6.08828	0	0	0.0286	18.3486	18.3486	18.8073	1.683	1.683	4.179	0	0	0	3	3	4	3	3	4	1	1	1	8	3	5	3	3	4	High	High	High
TGME49_224910	divalent cation tolerance protein, CutA1 family protein	unknown	unknown	27.546	255	8.44	0	FALSE	OTHER	0	-0.25	118	3.33	10	0	3	131	768	16.9271	0.45329	0.0154	0.0339	13.7255	23.1373	17.6471	2.594	4.995	4.995	0	0	0	4	7	6	4	7	6	1	1	1	7	7	8	4	7	6	High	High	High
TGME49_242660	vacuolar sorting protein 35, putative	unknown	unknown	95.576	852	5.76	0	FALSE	OTHER	0	-4.39	364	0.14	3	0	22	389	2559	9.76944	0.02445	0.001	0.0427	31.2207	25.5869	15.0235	2.162	1.424	0.701	0	0	0	22	20	12	22	20	12	1	1	1	41	21	12	22	20	12	High	High	High
TGME49_261000	MutS domain V domain-containing protein	unknown	unknown	102.2	936	6.93	0	FALSE	OTHER	0	-0.89	441	0.47	27	0	57	525	2811	29.8826	0.15764	0.0055	0.0346	7.79915	6.51709	5.55556	0.355	0.298	0.243	0	0	0	7	6	5	7	6	5	1	1	1	12	6	5	7	6	5	High	High	High
TGME49_212820	ubiquitin family protein	unknown	unknown	118.931	1158	5.29	0	FALSE	OTHER	0	-3.09	185	0.77	34	0	44	263	3477	22.4331	0.2384	0.0109	0.0458	20.9845	16.753	16.9257	1.904	1.064	1.248	0	0	0	19	15	16	19	15	16	1	1	1	47	17	19	19	15	16	High	High	High
TGME49_295730	tetratricopeptide repeat-containing protein	unknown	unknown	47.385	422	5.43	0	FALSE	OTHER	0	-3.99	101	0.75	12	0	16	129	1269	22.0646	0.26124	0.0063	0.024	31.5166	17.2986	13.5071	1.994	1.154	0.73	0	0	0	9	6	5	9	6	5	1	1	1	16	7	5	9	6	5	High	High	High
TGME49_224350	aminopeptidase N, putative	unknown	unknown	156.663	1419	8.06	1	FALSE	OTHER	1	-1.16	423	1	50	0	50	523	4260	23.4742	0.27235	0.0049	0.0179	44.6089	37.7731	24.6653	4.012	3.19	2.328	0	0	0	55	46	38	55	46	38	1	1	1	116	61	49	53	44	36	High	High	High
TGME49_209870	HAD hydrolase, family IIA protein	unknown	unknown	95.061	855	9.61	0	FALSE	OTHER	0	-1.1	258	2.29	96	2	42	398	2568	54.5171	0.81657	0.1266	0.155	7.83626	3.04094	4.91228	0.409	0.158	0.216	0	0.00144058	0.000286205	7	3	4	7	3	4	1	1	1	12	3	4	7	3	4	High	High	High
TGME49_217850	Sucrose-6F-phosphate phosphohydrolase	unknown	unknown	59.62	542	6.19	0	FALSE	OTHER	0	-0.54	433	0.7	16	0	23	472	1629	23.9411	0.4161	0.0264	0.0635	4.24354	1.66052	5.16605	0.172	0.083	0.269	0.0010238	0.0201978	0.000507743	2	1	3	2	1	3	1	1	1	3	1	3	2	1	3	High	Medium	High
TGME49_275802	SRP72 RNA-binding domain-containing protein	unknown	unknown	79.661	730	8.15	0	FALSE	OTHER	0	-4.17	349	0.53	20	0	38	407	2193	26.4478	0.34287	0.0312	0.0909	36.1644	33.6986	32.0548	2.574	2.086	2.086	0	0	0	25	21	23	25	21	23	1	1	1	43	24	25	25	21	23	High	High	High
TGME49_255250	tRNA (cytosine(34)-C(5))-methyltransferase, putative	unknown	unknown	116.222	1066	7.12	0	FALSE	OTHER	0	-0.92	298	0.96	22	0	23	343	3201	14.0581	0.5021	0.0111	0.0221	2.1576	1.1257	4.87805	0.069	0.034	0.143	0.00195551	0.0226748	0.000286205	2	1	4	2	1	4	1	1	1	2	1	4	2	1	4	High	Medium	High
TGME49_313060	eukaryotic translation initiation factor 2B, putative	unknown	unknown	78.81	724	8.07	0	FALSE	OTHER	0	-5.39	390	0.38	12	0	32	434	2175	20.2299	0.0615	0.0019	0.0312	24.5856	14.0884	11.1878	0.901	0.802	0.455	0	0	0	12	9	7	12	9	7	1	1	1	17	13	7	12	9	7	High	High	High
TGME49_280550	clathrin adaptor complex small chain subfamily protein	unknown	unknown	21.593	207	4.56	0	FALSE	OTHER	0	-3.27	258	0.09	1	1	11	271	624	20.8333	0.04059	0.0023	0.0573	54.1063	4.34783	13.5266	3.642	0.292	0.668	0	0.0117471	0.000507743	5	1	2	5	1	2	1	1	1	9	1	3	5	1	2	High	Medium	High
TGME49_221470	hypothetical protein	unknown	unknown	61.478	552	6.18	0	FALSE	OTHER	0	-1.49	496	0.44	12	0	27	535	1659	23.5081	0.13175	0.005	0.0377	52.1739	44.9275	34.9638	7.767	4.179	3.541	0	0	0	24	21	19	24	21	19	1	1	1	59	27	24	24	21	19	High	High	High
TGME49_228300	CCDC25 protein	unknown	unknown	26.274	222	6.2	0	FALSE	OTHER	0	-1.07	309	2	4	0	2	315	669	8.96861	0.58867	0.0095	0.0162	25.6757	20.7207	16.6667	1.154	0.848	0.585	0	0.000250564	0.00195886	5	4	3	5	4	3	1	1	1	9	4	3	5	4	3	High	High	High
TGME49_243510	OTU family cysteine protease	unknown	unknown	41.433	378	5.67	0	FALSE	OTHER	0	-2.99	304	1.55	31	0	20	355	1137	44.8549	0.47409	0.0194	0.0409	19.5767	6.61376	1.85185	0.52	0.233	0.11	0.000291375	0.00969828	0.0451352	4	2	1	4	2	1	1	1	1	6	2	1	4	2	1	High	High	Medium
TGME49_208390	hypothetical protein	unknown	unknown	47.024	424	5.02	0	FALSE	OTHER	0	0.09	211	1.5	12	0	8	231	1275	15.6863	0.26442	0.0057	0.0214	17.4528	14.1509	8.96226	0.905	0.585	0.445	0	0	0.000286205	7	5	4	7	5	4	1	1	1	10	6	4	7	5	4	High	High	High
TGME49_312600	heat shock protein HSP21	unknown	unknown	21.266	195	6.61	0	FALSE	OTHER	0	0.55	69	1	3	0	3	75	588	10.2041	0.38479	0.0048	0.0125	59.4872	50.2564	11.7949	7.254	11.115	1.154	0	0	0	8	6	2	8	6	2	1	1	1	32	17	5	8	6	2	High	High	High
TGME49_264220	hypothetical protein	unknown	unknown	74.692	675	5.43	0	FALSE	OTHER	0	-0.49	70	1.11	10	0	9	89	2028	9.36884	0.29487	0.0016	0.0054	5.92593	10.3704	4.59259	0.189	0.334	0.189	0.000825083	0	0.000507743	3	5	3	3	5	3	1	1	1	3	5	3	3	5	3	High	High	High
TGME49_290670	leucyl aminopeptidase LAP	unknown	unknown	83.184	781	8.94	0	FALSE	OTHER	0	-1.33	251	0.96	27	0	28	306	2346	23.4442	0.20194	0.0096	0.0473	54.8015	49.5519	38.5403	9.926	4.147	4.147	0	0	0	35	30	27	35	30	27	1	1	1	119	42	43	35	30	27	High	High	High
TGME49_227560	IWS1 transcription factor, putative	unknown	unknown	54.298	476	5.85	0	FALSE	OTHER	0	-0.72	75	0.57	4	0	7	86	1431	7.68693	0.04888	0.0018	0.0366	34.6639	26.0504	21.2185	1.395	1.212	1.043	0	0	0	10	10	8	10	10	8	1	1	1	16	12	9	10	10	8	High	High	High
TGME49_222660	leucine rich repeat-containing protein	unknown	unknown	192.462	1705	6.02	0	FALSE	OTHER	0	-4.6	2382	0.2	18	0	89	2489	5118	20.9066	0	0	0.0134	6.45161	16.1877	6.09971	0.2	0.651	0.285	0	0	0	8	21	11	8	21	11	1	1	1	15	22	12	8	21	11	High	High	High
TGME49_251850	serine/threonine protein phosphatase	unknown	unknown	117.282	1034	6.19	0	FALSE	OTHER	0	0.05	586	0.15	5	0	34	625	3105	12.5604	0.03093	0.0009	0.0276	21.3733	25.1451	19.3424	0.795	1.235	0.931	0	0	0	16	21	18	16	21	18	1	1	1	24	22	18	16	21	18	High	High	High
TGME49_201380	chorismate synthase, putative	unknown	unknown	58.068	536	7.78	0	FALSE	OTHER	0	-2.84	110	0.78	7	0	9	126	1611	9.93172	0.28556	0.0054	0.0189	51.4925	46.2687	29.291	3.758	3.417	2.808	0	0	0	19	18	14	19	18	14	1	1	1	40	25	19	19	18	14	High	High	High
TGME49_252290	importin alpha, putative	unknown	unknown	59.323	545	4.94	0	FALSE	OTHER	0	-5.32	433	0	0	0	28	461	1638	17.094	0	0	0.1	34.8624	28.6239	30.0917	9	3.489	2.675	0	0	0	16	14	13	16	14	13	1	1	1	36	16	16	16	14	13	High	High	High
TGME49_277840	Ras family protein	unknown	unknown	28.961	257	5.76	0	FALSE	OTHER	0	-1.35	481	0.11	2	0	19	502	774	27.1318	0.2579	0.0424	0.1643	14.786	10.1167	16.7315	0.778	0.334	0.778	0.000291375	0.00188413	0.000286205	3	2	4	3	2	4	1	1	1	5	2	4	3	2	4	High	High	High
TGME49_263500	vacuolar protein sorting-associated protein 26, putative	unknown	unknown	42.198	368	6.09	0	FALSE	OTHER	0	-4.09	236	0.5	6	0	12	254	1107	16.2602	0.17001	0.0049	0.029	48.6413	48.6413	22.5543	5.579	3.806	1.081	0	0	0	15	15	7	15	15	7	1	1	1	36	17	7	15	15	7	High	High	High
TGME49_220090	hypothetical protein	unknown	unknown	28.033	263	8.57	0	FALSE	OTHER	0	-3.67	153	0.5	6	0	12	171	792	22.7273	0.10481	0.0055	0.0523	30.038	17.1103	12.9278	1.581	0.968	0.501	0	0	0.000507743	6	4	3	6	4	3	1	1	1	12	6	3	6	4	3	High	High	High
TGME49_253570	hypothetical protein	unknown	unknown	35.681	318	8.85	0	FALSE	OTHER	0	0.42	100	0.5	5	0	10	115	957	15.674	0.17258	0.0034	0.0198	26.1006	22.0126	11.9497	1.154	1.154	0.551	0	0	0.000286205	7	7	4	7	7	4	1	1	1	12	7	4	7	7	4	High	High	High
TGME49_202950	hypothetical protein	unknown	unknown	151.705	1414	5.57	0	FALSE	OTHER	0	-2.73	13	0	0	0	0	13	4245	0	0.28778	0.011	0.0381	14.0028	12.0226	7.70863	0.627	0.524	0.383	0	0	0	15	13	9	15	13	9	1	1	1	21	14	11	15	13	9	High	High	High
TGME49_263070	CMGC kinase, CK2 family	unknown	unknown	59.787	539	9.03	0	FALSE	OTHER	0	-2.65	285	0.37	7	0	19	311	1620	16.0494	0.04628	0.0017	0.0358	50.2783	40.4453	43.9703	8.306	4.233	3.87	0	0	0	22	17	19	22	17	19	1	1	1	63	30	29	21	17	19	High	High	High
TGME49_243580	Hit family protein involved in cell-cycle regulation, putative	unknown	unknown	30.497	276	9.58	0	FALSE	OTHER	0	1.19	45	2.2	11	0	5	61	831	19.2539	0.4918	0.0067	0.0136	22.8261	18.8406	18.8406	1.371	1.738	2.162	0	0	0	4	4	4	4	4	4	1	1	1	17	8	10	4	4	4	High	High	High
TGME49_273490	glutamine synthetase, type I, putative	unknown	unknown	65.104	579	8.34	1	TRUE	OTHER	1	-0.48	188	0.24	5	1	21	215	1740	15.5172	0.03517	0.001	0.0271	34.5423	29.1883	29.361	3.894	4.298	2.857	0	0	0	17	14	15	17	14	15	1	1	1	37	25	19	17	14	15	High	High	High
TGME49_221190	mrna cleavage factor family protein, putative	unknown	unknown	45.768	414	5.21	0	FALSE	OTHER	0	-1.09	110	0.53	10	0	19	139	1245	23.2932	0.20015	0.0091	0.0456	30.4348	8.69565	7.72947	3.084	0.468	0.292	0	0.000250564	0.000507743	9	3	2	9	3	2	1	1	1	17	3	2	9	3	2	High	High	High
TGME49_210360	DEAD (Asp-Glu-Ala-Asp) box polypeptide 41 family protein	unknown	unknown	73.181	657	6.65	0	FALSE	OTHER	0	-6.63	288	0.16	3	0	19	310	1974	11.1449	0.15917	0.0015	0.0095	36.5297	22.5266	18.7215	1.63	0.738	0.66	0	0	0	20	12	11	20	12	11	1	1	1	30	12	13	20	12	11	High	High	High
TGME49_202820	ubiquitin-conjugating enzyme subfamily protein	unknown	unknown	18.921	168	5.03	0	FALSE	OTHER	0	-4.77	241	0.5	1	0	2	244	507	5.91716	0.10147	0.0024	0.0238	60.7143	41.0714	27.9762	6.743	2.594	1.154	0	0	0.000507743	8	5	3	8	5	3	1	1	1	21	6	4	8	5	3	High	High	High
TGME49_246740	hypothetical protein	unknown	unknown	64.701	591	5.45	0	FALSE	OTHER	0	-3.36	289	0.76	19	0	25	333	1776	24.7748	0.26003	0.0066	0.0255	34.687	24.5347	21.489	1.801	1.069	0.833	0	0	0	17	11	10	17	11	10	1	1	1	21	12	10	17	11	10	High	High	High
TGME49_236580	Prp31-15.5k-U4 Snrna Complex family protein	unknown	unknown	19.934	182	8.1	0	FALSE	SP	0	-3.71	35	0.33	1	0	3	39	549	7.28597	0	0	0.0107	53.2967	24.1758	15.3846	3.329	1.31	0.874	0	0.000250564	0.000507743	7	4	3	7	4	3	1	1	1	12	4	3	7	4	3	High	High	High
TGME49_248850	methionine aminopeptidase	unknown	unknown	46.775	416	6.67	0	FALSE	OTHER	0	-3.81	369	0.04	1	1	24	395	1251	20.7834	0	0	0.0212	39.9038	28.6058	26.6827	2.455	0.859	0.859	0	0	0	12	7	7	12	7	7	1	1	1	23	8	7	12	7	7	High	High	High
TGME49_280490	U-box domain-containing protein	unknown	unknown	121.919	1089	6.2	0	FALSE	OTHER	0	-2.72	734	0.34	12	0	35	781	3270	14.3731	0.06284	0.002	0.0321	35.3535	29.6602	19.6511	1.902	1.361	0.921	0	0	0	30	24	19	30	24	19	1	1	1	56	25	19	30	24	19	High	High	High
TGME49_224980	hypothetical protein	unknown	unknown	122.181	1114	5.83	0	FALSE	OTHER	0	-0.4	397	0.8	37	0	46	480	3345	24.8132	0.2342	0.0085	0.0364	31.2388	28.8151	19.1203	1.902	1.361	0.856	0	0	0	29	25	17	29	25	17	1	1	1	57	25	18	29	25	17	High	High	High
TGME49_248830	phosphoinositide phospholipase PIPLC	unknown	unknown	121.975	1097	7.69	0	FALSE	OTHER	0	-4.54	883	0.41	14	0	34	931	3294	14.5719	0.06026	0.0008	0.0136	8.02188	12.5798	9.84503	0.359	0.468	0.359	0	0	0	7	10	8	7	10	8	1	1	1	9	10	8	7	10	8	High	High	High
TGME49_311240	DnaJ family chaperone, putative	unknown	unknown	47.419	426	6.84	0	FALSE	OTHER	0	-3.96	286	0.17	3	0	18	307	1281	16.3934	0.01418	0.0011	0.075	71.3615	38.2629	41.784	45.416	10.159	16.302	0	0	0	25	15	17	25	15	17	1	1	1	73	26	31	25	15	17	High	High	High
TGME49_320570	elongation factor Tu, putative	unknown	unknown	63.509	586	6.05	0	FALSE	OTHER	0	-4.9	195	0.12	2	0	17	214	1761	10.7893	0.02303	0.0008	0.0336	58.1911	34.6416	36.6894	8.427	2.888	3.924	0	0	0	27	20	22	27	20	22	1	1	1	67	24	31	27	20	22	High	High	High
TGME49_289250	cyclophilin, putative	unknown	unknown	18.366	165	7.37	0	FALSE	OTHER	0	-2.62	228	0.17	1	0	6	235	498	14.0562	0	0	0.0191	29.697	18.7879	14.5455	2.162	0.995	0.585	0	0.000250564	0.000507743	4	3	2	4	3	2	1	1	1	7	3	3	4	3	2	High	High	High
TGME49_219760	N-acetyltransferase family protein	unknown	unknown	24.626	221	8.6	0	FALSE	OTHER	0	-4.19	137	0.63	5	0	8	150	666	19.5195	0.04685	0.0022	0.0467	32.1267	9.95475	16.2896	1.738	0.54	1.054	0	0.00144058	0	6	2	4	6	2	4	1	1	1	12	3	7	6	2	4	High	High	High
TGME49_289330	ubiquitin carboxyl-terminal hydrolase family 2 protein	unknown	unknown	248.183	2297	6.06	0	FALSE	OTHER	0	-4.51	417	0.36	37	0	103	557	6894	20.3075	0.11992	0.0082	0.0686	29.5168	26.9482	24.6844	1.821	1.676	1.676	0	0	0	49	52	53	49	52	53	1	1	1	93	58	57	49	52	53	High	High	High
TGME49_249730	hypothetical protein	unknown	unknown	100.805	891	5.97	0	FALSE	OTHER	0	-4.3	748	0.16	7	0	45	800	2676	19.432	0.05202	0.002	0.0383	6.62177	10.7744	8.08081	0.233	0.398	0.286	0	0	0	5	8	6	5	8	6	1	1	1	10	8	6	5	8	6	High	High	High
TGME49_258070	hypothetical protein	unknown	unknown	75.695	678	8.66	0	FALSE	OTHER	0	-5.24	390	0.58	14	0	24	428	2037	18.6549	0.63093	0.1343	0.2128	41.5929	36.2832	26.4012	2.318	2.014	1.371	0	0	0	22	21	15	22	21	15	1	1	1	41	24	20	21	20	15	High	High	High
TGME49_280540	HEAT repeat-containing protein	unknown	unknown	365.046	3381	6.02	0	FALSE	OTHER	0	-4.12	582	1.19	219	0	184	985	10146	39.7201	0.45071	0.0107	0.0236	3.72671	4.08163	7.71961	0.143	0.157	0.306	0	0	0	11	12	23	11	12	23	1	1	1	13	12	23	11	12	22	High	High	High
TGME49_285190	zinc finger, C3HC4 type (RING finger) domain-containing protein	unknown	unknown	70.039	682	5.06	0	FALSE	OTHER	0	1.09	86	1.47	22	0	15	123	2049	18.0576	0.641	0.0104	0.0163	12.3167	3.37243	6.45161	1.336	0.274	0.624	0	0.000250564	0	7	2	4	7	2	4	1	1	1	12	2	4	7	2	4	High	High	High
TGME49_240650	coatomer protein complex, subunit alpha, putative	unknown	unknown	142.863	1300	7.25	0	FALSE	OTHER	0	-4.62	699	0.2	9	0	46	754	3903	14.0917	0	0	0.0345	42.3846	37.8462	31.0769	2.888	2.888	2.355	0	0	0	45	42	37	45	42	37	1	1	1	82	50	46	45	42	37	High	High	High
TGME49_289190	tetratricopeptide repeat-containing protein	unknown	unknown	151.777	1400	5.73	0	FALSE	OTHER	0	-3.82	840	1.05	98	0	93	1031	4203	45.4437	0.2739	0.0158	0.0577	17.5	11.2857	11.0714	0.638	0.468	0.428	0	0	0	18	14	13	18	14	13	1	1	1	33	14	13	18	14	13	High	High	High
TGME49_237570	leucine carboxyl methyltransferase	unknown	unknown	50.431	449	6.71	0	FALSE	OTHER	0	0.21	172	0.92	11	0	12	195	1350	17.037	0.16336	0.0071	0.0437	20.0445	16.2584	10.0223	1.154	0.778	0.334	0	0	0.000286205	7	5	4	7	5	4	1	1	1	12	6	4	7	5	4	High	High	High
TGME49_219590	RuvB family 1 protein	unknown	unknown	52.917	492	6.44	0	FALSE	OTHER	0	-4.12	366	0.18	4	0	22	392	1479	17.5794	0.03811	0.0018	0.0477	49.5935	40.0407	30.4878	5.529	3.262	1.783	0	0	0	19	16	11	19	16	11	1	1	1	50	19	12	19	16	11	High	High	High
TGME49_240220	hypothetical protein	unknown	unknown	166.258	1518	5.15	0	FALSE	OTHER	0	-2.1	391	1.67	90	0	54	535	4557	31.5997	0.37702	0.0074	0.0197	15.0198	10.2108	12.5165	0.602	0.442	0.52	0	0	0	18	13	16	18	13	16	1	1	1	28	14	16	18	13	16	High	High	High
TGME49_277760	adenylosuccinate lyase, putative	unknown	unknown	74.187	661	6.32	0	FALSE	OTHER	0	-0.63	371	0.13	4	0	31	406	1986	17.6234	0.03644	0.0014	0.0377	47.2012	34.0393	22.239	4.259	1.622	0.708	0	0	0	23	16	10	23	16	10	1	1	1	50	18	11	23	16	10	High	High	High
TGME49_234560	hypothetical protein	unknown	unknown	138.63	1285	5.02	0	FALSE	OTHER	0	-0.49	342	0.65	26	0	40	408	3858	17.1073	0.21075	0.0059	0.0281	18.4436	18.677	8.01556	0.778	0.778	0.356	0	0	0	16	18	10	16	18	10	1	1	1	27	18	10	16	18	10	High	High	High
TGME49_271430	hypothetical protein	unknown	unknown	144.33	1313	6.24	0	FALSE	OTHER	0	-3.88	291	1.36	79	0	58	428	3942	34.7539	0.35289	0.0191	0.0542	6.47372	8.68241	8.98705	0.226	0.3	0.338	0	0	0	7	9	11	7	9	11	1	1	1	11	9	11	7	9	11	High	High	High
TGME49_237220	DNA replication licensing factor Mcm7, putative	unknown	unknown	96.813	865	6.93	0	FALSE	OTHER	0	-4.39	182	0.17	3	0	18	203	2598	8.08314	0.03477	0.0011	0.0303	37.8035	19.422	19.5376	1.626	0.682	0.812	0	0	0	25	14	16	25	14	16	1	1	1	39	14	16	25	14	16	High	High	High
TGME49_304520	hypothetical protein	unknown	unknown	110.525	1015	5.9	0	FALSE	OTHER	0	-0.97	490	0.94	31	0	33	554	3048	20.9974	0.42541	0.0043	0.01	3.15271	7.19212	4.13793	0.126	0.22	0.172	0.0010238	0	0.000286205	3	5	4	3	5	4	1	1	1	3	5	4	3	5	4	High	High	High
TGME49_233850	hypothetical protein	unknown	unknown	25.926	228	5.31	0	FALSE	OTHER	0	0.57	128	0.75	3	0	4	135	687	10.1892	0.05773	0.0036	0.0617	21.9298	22.807	16.6667	2.162	2.162	1.61	0	0	0	6	5	5	6	5	5	1	1	1	8	6	5	6	5	5	High	High	High
TGME49_211390	hypothetical protein	unknown	unknown	44.017	405	5.76	0	FALSE	OTHER	0	-3.04	279	0.53	10	0	19	308	1218	23.8095	0.12502	0.0047	0.0376	23.7037	17.037	7.90123	0.957	0.778	0.334	0	0	0.000286205	6	5	3	6	5	3	1	1	1	10	7	3	6	5	3	High	High	High
TGME49_263820	DEAD/DEAH box helicase domain-containing protein	unknown	unknown	115.953	1053	9.92	0	FALSE	OTHER	0	0.64	253	0.62	32	0	52	337	3162	26.5655	0.08917	0.0055	0.0616	6.64767	7.21747	3.03894	0.38	0.445	0.202	0	0	0.000507743	7	8	3	7	8	3	1	1	1	11	8	4	7	8	3	High	High	High
TGME49_215380	hypothetical protein	unknown	unknown	85.241	797	4.86	0	FALSE	OTHER	0	1.92	50	2	32	0	16	98	2394	20.0501	1.04412	0.0167	0.016	14.931	13.6763	4.89335	0.833	0.528	0.274	0	0	0.000507743	9	7	4	9	7	4	1	1	1	17	8	4	9	7	4	High	High	High
TGME49_214830	hypothetical protein	unknown	unknown	163.872	1511	6.28	0	FALSE	OTHER	0	-1.21	383	1.11	62	0	56	501	4536	26.0141	0.21609	0.0125	0.0578	2.18398	3.97088	3.24289	0.091	0.157	0.157	0.000825083	0	0	3	5	5	3	5	5	1	1	1	4	5	6	3	5	5	High	High	High
TGME49_217900	hypothetical protein	unknown	unknown	20.686	182	4.54	0	FALSE	OTHER	0	-4.78	135	0.67	4	0	6	145	549	18.2149	0.25096	0.0097	0.0387	56.5934	52.7473	40.1099	3.642	2.162	1.154	0	0	0	7	6	4	7	6	4	1	1	1	11	6	4	7	6	4	High	High	High
TGME49_229290	kelch repeat-containing protein	unknown	unknown	104.266	932	6.77	0	FALSE	OTHER	0	-1.55	351	0.65	20	0	31	402	2799	18.2208	0.16395	0.005	0.0308	5.25751	2.897	4.82833	0.227	0.108	0.227	0	0.000250564	0.000286205	4	2	4	4	2	4	1	1	1	6	2	4	4	2	4	High	High	High
TGME49_240700	ubiquitin family protein	unknown	unknown	65.626	607	5	0	FALSE	OTHER	0	0	340	1	21	0	21	382	1824	23.0263	0.26625	0.0093	0.0351	22.8995	11.2026	8.89621	0.914	0.425	0.266	0	0	0.000286205	11	6	4	11	6	4	1	1	1	15	6	4	11	5	4	High	High	High
TGME49_306910	hypothetical protein	unknown	unknown	55.657	520	4.98	0	FALSE	OTHER	0	-4.1	285	0.67	8	0	12	305	1563	12.7959	0.1366	0.0036	0.0262	18.4615	18.2692	10.1923	0.778	0.778	0.389	0	0	0	7	7	4	7	7	4	1	1	1	8	7	4	7	7	4	High	High	High
TGME49_249390	glutamate/leucine/phenylalanine/valine dehydrogenase family protein	unknown	unknown	135.615	1206	7.47	0	FALSE	OTHER	0	1	458	0.25	14	0	55	527	3621	19.0555	0.23089	0.0141	0.061	47.6783	43.4494	33.9138	5.918	4.754	4.754	0	0	0	49	45	39	49	45	39	1	1	1	121	75	68	49	45	39	High	High	High
TGME49_270980	phosphoglycerate mutase family protein	unknown	unknown	79.315	725	5.95	0	FALSE	OTHER	0	-1.27	163	1.6	48	0	30	241	2178	35.8127	0.56338	0.0276	0.049	15.4483	13.2414	13.2414	0.619	0.455	0.619	0	0	0	8	7	9	8	7	9	1	1	1	11	8	10	8	7	9	High	High	High
TGME49_225470	peptide methionine sulfoxide reductase	unknown	unknown	30.365	269	8.75	0	FALSE	OTHER	0	0.25	73	2.33	7	0	3	83	810	12.3457	Inf	0.005	0	43.8662	21.5613	28.2528	2.793	0.624	1.069	0	0	0	10	5	6	10	5	6	1	1	1	15	5	6	10	5	6	High	High	High
TGME49_273990	CobW/P47K family protein	unknown	unknown	70.765	650	5.06	0	FALSE	OTHER	0	-2.77	0	0.81	22	0	27	49	1953	25.0896	0.21363	0.0198	0.0925	7.84615	7.84615	12.6154	0.283	0.365	0.453	0.0010238	0	0	4	5	6	4	5	6	1	1	1	4	5	6	4	5	6	High	High	High
TGME49_224890	hypothetical protein	unknown	unknown	116.636	1075	5.54	0	FALSE	OTHER	0	1.08	151	1.1	32	0	29	212	3228	18.8971	0.28986	0.0074	0.0255	41.3023	47.1628	36.3721	3.536	4.77	2.954	0	0	0	37	39	36	37	39	36	1	1	1	86	60	47	37	39	36	High	High	High
TGME49_236270	hypothetical protein	unknown	unknown	39.744	384	5.96	0	FALSE	OTHER	0	-0.72	183	0.82	14	0	17	214	1155	26.8398	0.24318	0.0105	0.0431	16.4062	7.29167	9.11458	1.154	0.468	0.468	0.000291375	0.00367478	0.00307547	4	2	2	4	2	2	1	1	1	7	2	2	4	2	2	High	High	High
TGME49_242890	hypothetical protein	unknown	unknown	342.804	3149	6.74	0	FALSE	OTHER	0	-2.43	713	1.06	149	0	141	1003	9450	30.6878	0.35234	0.0173	0.0492	2.98507	2.47698	0.825659	0.083	0.083	0.027	0	0	0.000507743	6	6	2	6	6	2	1	1	1	6	6	2	6	6	2	High	High	High
TGME49_310080	AMP-binding enzyme domain-containing protein	unknown	unknown	87.793	789	5.6	0	FALSE	OTHER	0	-2.53	156	0.29	8	0	28	192	2370	15.1899	0.03584	0.0022	0.0602	57.161	53.3587	38.403	11.023	6.244	3.365	0	0	0	38	33	27	38	33	27	1	1	1	106	56	40	37	32	26	High	High	High
TGME49_209240	RNA methyltransferase	unknown	unknown	51.667	475	7.74	0	FALSE	OTHER	0	0.01	364	1.64	36	0	22	422	1428	40.6162	0.52973	0.0279	0.0526	5.05263	7.78947	8.84211	0.166	0.259	0.359	0.00150338	0.000491039	0.000286205	2	3	4	2	3	4	1	1	1	4	3	4	2	3	4	High	High	High
TGME49_305510	hypothetical protein	unknown	unknown	45.216	418	7.99	0	FALSE	OTHER	0	-1.29	92	0.75	6	0	8	106	1257	11.1376	0.04681	0.0012	0.0246	16.9856	10.2871	16.0287	0.701	0.425	0.701	0	0.000250564	0	6	4	5	6	4	5	1	1	1	14	4	6	5	4	5	High	High	High
TGME49_230880	hypothetical protein	unknown	unknown	112.383	1049	5.02	0	FALSE	OTHER	0	-2.24	13	1.59	70	0	44	127	3150	36.1905	0.46606	0.0239	0.0512	10.2955	2.28789	7.14967	0.314	0.081	0.264	0	0.0189673	0	7	2	6	7	2	6	1	1	1	9	2	6	7	2	6	High	Medium	High
TGME49_312490	hypothetical protein	unknown	unknown	49.049	443	11	0	FALSE	OTHER	0	-0.64	220	0.35	6	0	17	243	1332	17.2673	0.05545	0.0041	0.0732	6.09481	8.57788	7.67494	0.35	0.222	0.35	0.00126743	0.0055273	0.000507743	3	2	3	3	2	3	1	1	1	3	2	3	3	2	3	High	High	High
TGME49_240500	hypothetical protein	unknown	unknown	32.015	293	4.81	0	FALSE	OTHER	0	0.91	24	0.67	2	0	3	29	882	5.66893	0.18305	0.0016	0.0086	20.4778	14.3345	14.3345	1.276	0.638	0.638	0	0.000250564	0.000286205	4	3	3	4	3	3	1	1	1	6	3	3	4	3	3	High	High	High
TGME49_263190	adenylosuccinate lyase, putative	unknown	unknown	55.101	500	6.1	0	FALSE	OTHER	0	-0.41	438	0.6	21	0	35	494	1503	37.2588	0.12535	0.0073	0.058	22.2	16.4	8.6	1.346	0.817	0.407	0	0	0.000286205	10	7	4	10	7	4	1	1	1	14	8	4	10	7	4	High	High	High
TGME49_297970	aspartyl aminopeptidase	unknown	unknown	55.861	508	6.21	0	FALSE	OTHER	0	-2.06	241	0.22	4	0	18	263	1527	14.4073	0	0	0.0278	37.9921	28.1496	27.7559	3.262	2.03	2.594	0	0	0	14	11	11	14	11	11	1	1	1	29	13	15	14	11	11	High	High	High
TGME49_248980	NudC family protein	unknown	unknown	42.53	384	6.39	0	FALSE	OTHER	0	-0.47	115	0.93	13	0	14	142	1155	23.3766	0.22833	0.0118	0.0517	16.6667	6.51042	8.07292	0.823	0.222	0.35	0	0.000491039	0.000507743	6	2	2	6	2	2	1	1	1	8	2	3	6	2	2	High	High	High
TGME49_265010	glutamate 5-kinase domain-containing protein	unknown	unknown	101.228	930	6.49	0	FALSE	OTHER	0	-3.17	187	2.41	65	0	27	279	2793	32.9395	NA	NA	NA	6.12903	3.01075	7.2043	0.248	0.142	0.304	0.000291375	0.000250564	0	5	3	6	5	3	6	1	1	1	6	3	6	5	3	6	High	High	High
TGME49_211420	RNA recognition motif-containing protein	unknown	unknown	20.386	171	9.19	0	FALSE	OTHER	0	-5.22	238	0	0	0	7	245	516	13.5659	0.05518	0.0071	0.1288	38.5965	30.4094	17.5439	6.743	3.642	1.783	0	0	0	6	5	3	6	5	3	1	1	1	19	6	10	6	5	3	High	High	High
TGME49_264770	hypothetical protein	unknown	unknown	39.547	377	4.96	0	FALSE	OTHER	0	-0.9	173	0.16	3	0	19	195	1134	19.4004	0.05836	0.0038	0.0644	18.5676	9.01857	11.4058	0.389	0.245	0.551	0.0010238	0.00531209	0.000286205	3	2	4	3	2	4	1	1	1	4	2	4	3	2	4	High	High	High
TGME49_212210	hypothetical protein	unknown	unknown	28.88	280	4.13	0	FALSE	OTHER	0	0.31	17	0.67	4	0	6	27	843	11.8624	0.85354	0.0069	0.0081	53.2143	35.3571	23.9286	27.48	14.199	3.329	0	0	0	12	10	7	12	10	7	1	1	1	27	16	7	12	10	7	High	High	High
TGME49_243800	long-chain fatty acid CoA ligase, putative	unknown	unknown	83.455	758	5.57	0	FALSE	OTHER	0	0.25	359	0.42	10	0	24	393	2277	14.9319	0.24765	0.0175	0.0708	59.8945	48.6807	39.8417	26.283	12.434	10.253	0	0	0	36	29	27	36	29	27	1	1	1	101	50	53	36	29	27	High	High	High
TGME49_293370	histone arginine methyltransferase PRMT2	unknown	unknown	138.967	1302	6.23	0	FALSE	OTHER	0	-5.07	141	1.49	64	0	43	248	3909	27.3727	0.50767	0.0158	0.0311	4.45469	2.68817	3.84025	0.212	0.166	0.212	0	0	0	5	4	5	5	4	5	1	1	1	5	4	5	5	4	5	High	High	High
TGME49_243280	Met-10+ like-protein	unknown	unknown	98.847	894	6.1	0	FALSE	SP	0	-3.56	675	1.44	75	0	52	802	2685	47.2998	0.47412	0.0144	0.0304	4.9217	10.0671	7.94183	0.134	0.341	0.286	0.000825083	0	0	4	7	6	4	7	6	1	1	1	6	7	6	4	7	6	High	High	High
TGME49_313280	WD domain, G-beta repeat-containing protein	unknown	unknown	86.495	793	5.53	0	FALSE	OTHER	0	-3.95	367	1.81	49	0	27	443	2382	31.906	0.64618	0.0264	0.0409	4.16141	10.3405	5.67465	0.162	0.35	0.222	0.0010238	0	0	3	6	4	3	6	4	1	1	1	3	6	4	3	6	4	High	High	High
TGME49_278270	nucleolar protein, structural component of H/ACA snoRNPs, putative	unknown	unknown	7.478	64	9.63	0	FALSE	OTHER	0	-2.87	31	0	0	0	4	35	195	20.5128	0	0	0.0348	73.4375	54.6875	12.5	16.783	9	0.778	0	0.000250564	0.0214724	5	3	1	5	3	1	1	1	1	13	5	1	5	3	1	High	High	Medium
TGME49_228400	WD domain, G-beta repeat-containing protein	unknown	unknown	69.91	632	5.64	0	FALSE	OTHER	0	-0.86	254	0.79	15	0	19	288	1899	17.9042	0.41248	0.0119	0.0287	32.1203	18.9873	16.9304	1.865	0.931	0.931	0	0	0	16	10	9	16	10	9	1	1	1	29	11	10	16	10	9	High	High	High
TGME49_264880	NEDD8-activating enzyme E1 catalytic subunit	unknown	unknown	63.933	584	5.86	0	FALSE	OTHER	0	-2.77	525	1	19	0	19	563	1755	21.6524	0.47537	0.0074	0.0155	7.70548	12.3288	10.4452	0.334	0.54	0.655	0.000291375	0	0	4	6	6	4	6	6	1	1	1	6	6	7	4	6	6	High	High	High
TGME49_278900	protein kinase, putative	unknown	unknown	64.004	599	7.39	0	FALSE	OTHER	0	-3.2	151	1.16	29	0	25	205	1800	30	0.31072	0.0118	0.0379	10.1836	8.1803	11.8531	0.565	0.292	0.468	0	0	0	6	4	6	6	4	6	1	1	1	7	4	6	6	4	6	High	High	High
TGME49_312640	hypothetical protein	unknown	unknown	31.673	290	9.86	0	FALSE	OTHER	0	0.47	112	0.82	14	0	17	143	873	35.5097	0.15907	0.0099	0.0622	44.1379	24.8276	22.7586	1.239	0.995	0.778	0	0	0	7	6	5	7	6	5	1	1	1	14	6	6	7	6	5	High	High	High
TGME49_310960	vacuolar atp synthase subunit f, putative	unknown	unknown	21.644	195	8.44	0	FALSE	OTHER	0	-2.18	157	0.22	2	0	9	168	588	18.7075	0.08381	0.0048	0.057	18.9744	11.2821	24.6154	0.778	0.155	1.054	0.000825083	0.00531209	0	4	1	4	4	1	4	1	1	1	9	1	5	4	1	4	High	High	High
TGME49_301340	DnaJ domain-containing protein	unknown	unknown	79.481	692	5.48	0	FALSE	OTHER	0	-2.96	192	1.71	24	0	14	230	2079	18.278	0.40383	0.0218	0.0539	2.89017	3.90173	3.75723	0.119	0.252	0.184	0.0010238	0.000250564	0.000507743	2	4	3	2	4	3	1	1	1	3	4	3	2	4	3	High	High	High
TGME49_203860	hypothetical protein	unknown	unknown	51.307	495	6.89	0	FALSE	OTHER	0	-3.41	114	1.94	35	0	18	167	1488	35.6183	0.39157	0.021	0.0537	7.67677	11.7172	12.3232	0.292	0.407	0.817	0.000825083	0	0	3	4	7	3	4	7	1	1	1	5	4	7	3	4	7	High	High	High
TGME49_233300	RhoGAP domain-containing protein	unknown	unknown	56.319	523	4.88	0	FALSE	OTHER	0	1.51	170	0.89	8	0	9	187	1572	10.8142	0.51744	0.0062	0.012	14.914	11.8547	5.16252	0.905	0.738	0.585	0	0	0.000286205	6	5	3	6	5	3	1	1	1	14	10	5	6	5	3	High	High	High
TGME49_233310	peptidase D, putative	unknown	unknown	67.034	599	6.8	0	FALSE	OTHER	0	1.38	171	1.25	5	0	4	180	1800	5	0.18197	0.0022	0.0121	8.68114	8.1803	5.00835	0.417	0.322	0.233	0	0	0.000507743	4	4	3	4	4	3	1	1	1	6	4	3	4	4	3	High	High	High
TGME49_310330	hypothetical protein	unknown	unknown	71.247	636	4.69	0	FALSE	OTHER	0	-3.74	216	2.38	57	0	24	297	1911	42.3862	0.44624	0.035	0.0785	6.60377	6.60377	5.97484	0.389	0.389	0.389	0.000575209	0.000250564	0.000507743	4	4	4	4	4	4	1	1	1	7	4	4	4	4	4	High	High	High
TGME49_246920	glutathione reductase	unknown	unknown	52.561	487	7.84	0	FALSE	OTHER	0	-0.98	236	0.21	4	0	19	259	1464	15.7104	0.03442	0.0009	0.0272	43.5318	33.2649	26.8994	2.415	1.326	0.995	0	0	0	15	11	9	15	11	9	1	1	1	26	12	9	15	11	9	High	High	High
TGME49_258160	carbohydrate kinase	unknown	unknown	54.689	508	6.6	0	FALSE	OTHER	0	0.9	131	1.73	26	0	15	172	1527	26.85	0.46289	0.0218	0.047	1.9685	1.9685	1.9685	0.086	0.086	0.086	0.0315626	0.0129953	0.0157883	1	1	1	1	1	1	1	1	1	1	1	1	1	1	1	Medium	Medium	Medium
TGME49_252850	initiation factor, subunit 2 family protein	unknown	unknown	74.341	710	8.62	0	FALSE	OTHER	0	NA	77	0.4	8	0	20	105	2133	13.1271	NA	NA	NA	6.76056	5.49296	5.07042	0.233	0.233	0.233	0	0.000250564	0.000507743	3	3	3	3	3	3	1	1	1	4	3	3	3	3	3	High	High	High
TGME49_203150	hypothetical protein	unknown	unknown	187.499	1798	5.01	0	FALSE	OTHER	0	-1.08	101	1.45	110	0	76	287	5397	34.4636	0.4494	0.0238	0.0529	2.66963	4.22692	7.23026	0.141	0.172	0.374	0.0010238	0	0	5	6	12	5	6	12	1	1	1	6	6	12	5	6	12	High	High	High
TGME49_301010	serine/threonine protein phosphatase, putative	unknown	unknown	97.319	898	5.17	0	FALSE	OTHER	0	-4.05	118	1.17	27	0	23	168	2697	18.5391	0.28567	0.0093	0.0326	16.9265	1.55902	6.68151	0.514	0.047	0.202	0	0.00910865	0	9	1	4	9	1	4	1	1	1	10	1	4	9	1	4	High	High	High
TGME49_254510	ankyrin repeat-containing protein	unknown	unknown	65.915	629	5.49	0	FALSE	OTHER	0	-0.84	276	1	38	0	38	352	1890	40.2116	0.26873	0.0204	0.0761	19.7138	4.29253	9.22099	1.043	0.172	0.487	0	0.000250564	0	9	2	5	9	2	5	1	1	1	16	2	5	9	2	5	High	High	High
TGME49_258940	acylphosphatase family protein	unknown	unknown	12.496	113	8.85	0	FALSE	OTHER	0	0.86	0	1	2	0	2	4	342	11.6959	0.31757	0.0088	0.0278	38.9381	32.7434	10.6195	1.783	1.154	0.292	0	0.000250564	0.00219031	4	3	1	4	3	1	1	1	1	7	3	1	4	3	1	High	High	High
TGME49_265510	hypothetical protein	unknown	unknown	29.688	272	3.97	0	FALSE	OTHER	0	-2.19	148	0	0	0	6	154	819	7.32601	0	0	0.0066	15.8088	13.2353	15.8088	2.162	0.778	2.162	0	0.000250564	0	3	2	3	3	2	3	1	1	1	9	3	6	3	2	3	High	High	High
TGME49_249240	calmodulin, putative	unknown	unknown	16.794	149	4.22	0	FALSE	OTHER	0	-5.28	57	0	0	0	0	57	450	0	NA	NA	NA	73.1544	45.6376	43.6242	38.811	9	6.943	0	0	0	10	8	7	10	8	7	1	1	1	35	10	14	10	8	7	High	High	High
TGME49_310070	methyltransferase, putative	unknown	unknown	25.319	224	5.68	0	FALSE	OTHER	0	-1.22	162	0.29	2	0	7	171	675	13.3333	0.05069	0.0019	0.0375	67.4107	75.4464	52.6786	10.548	7.66	7.66	0	0	0	13	13	9	13	13	9	1	1	1	33	16	16	13	13	9	High	High	High
TGME49_209420	hypothetical protein	unknown	unknown	26.837	250	5.72	0	FALSE	OTHER	0	-2.96	156	0.4	4	0	10	170	753	18.5923	0.0876	0.0058	0.0664	71.2	37.6	31.2	15.379	3.394	2.728	0	0	0	12	8	8	12	8	8	1	1	1	35	10	9	12	8	8	High	High	High
TGME49_272550	hypothetical protein	unknown	unknown	208.351	1896	5	0	FALSE	OTHER	0	-5.13	337	0.86	42	0	49	428	5691	15.9902	0.31388	0.0037	0.0117	2.42616	3.05907	4.43038	0.091	0.115	0.19	0.000825083	0	0	4	5	8	4	5	8	1	1	1	5	5	8	4	5	8	High	High	High
TGME49_216080	apical complex lysine methyltransferase	unknown	unknown	79.383	709	4.41	0	FALSE	OTHER	0	-4.3	47	0.31	4	0	13	64	2130	7.98122	0.06088	0.0013	0.0209	11.0014	13.2581	11.1425	0.778	1.096	0.931	0	0	0	6	9	8	6	9	8	1	1	1	10	9	8	6	9	8	High	High	High
TGME49_297730	transcription elongation factor 1, putative	unknown	unknown	25.15	226	5.19	0	FALSE	OTHER	0	-0.49	74	0.33	2	1	6	83	681	13.2159	0.13135	0.0022	0.0171	16.3717	19.469	18.1416	0.874	1.31	0.874	0.0010238	0	0.000507743	3	3	3	3	3	3	1	1	1	4	5	3	3	3	3	High	High	High
TGME49_229450	hypothetical protein	unknown	unknown	14.925	136	4.81	0	FALSE	OTHER	0	-3.55	77	1	4	0	4	85	411	19.4647	0.20796	0.0133	0.0641	25	25.7353	12.5	1.31	1.31	0.52	0.000291375	0.000491039	0.00376028	4	4	2	4	4	2	1	1	1	6	4	2	4	4	2	High	High	High
TGME49_308040	ZPR1 zinc finger domain-containing protein	unknown	unknown	62.947	568	4.88	0	FALSE	OTHER	0	-4.58	260	0.38	8	0	21	289	1707	16.9889	0.13688	0.0034	0.0245	25	13.5563	15.8451	1.581	0.719	1.106	0	0	0	13	8	10	13	8	10	1	1	1	24	9	11	13	8	10	High	High	High
TGME49_316240	hypothetical protein	unknown	unknown	74.705	689	5.34	0	FALSE	OTHER	0	-1.62	22	0.53	9	1	17	49	2070	13.0435	0.09461	0.004	0.0422	13.7881	11.4659	4.64441	0.701	0.425	0.194	0	0	0.000507743	8	6	3	8	6	3	1	1	1	10	6	3	8	6	3	High	High	High
TGME49_223672	3'(2'),5'-bisphosphate nucleotidase	unknown	unknown	37.913	344	6.35	0	FALSE	OTHER	0	-0.4	42	1	5	0	5	52	1035	9.66184	0.39689	0.0168	0.0424	2.32558	15.1163	12.2093	0.11	0.52	0.369	0.0242261	0.000250564	0.000286205	1	4	3	1	4	3	1	1	1	2	4	3	1	4	3	Medium	High	High
TGME49_249010	hypothetical protein	unknown	unknown	59.065	540	5.71	0	FALSE	OTHER	0	0.43	80	0.79	23	0	29	132	1623	32.0394	0.21117	0.0123	0.0584	26.1111	7.03704	9.44444	1.154	0.259	0.359	0	0.000250564	0	10	3	4	10	3	4	1	1	1	16	3	4	10	3	4	High	High	High
TGME49_265260	hypothetical protein	unknown	unknown	49.064	459	5.22	0	FALSE	OTHER	0	0.18	105	1	7	0	7	119	1380	10.1449	0.40523	0.0031	0.0077	46.4052	32.6797	29.6296	4.926	3.329	2.899	0	0	0	13	11	11	13	11	11	1	1	1	24	14	13	13	11	11	High	High	High
TGME49_230030	WD domain, G-beta repeat-containing protein	unknown	unknown	84.266	797	7.08	0	FALSE	OTHER	0	0.81	45	1.41	38	0	27	110	2394	27.1512	0.49902	0.0174	0.0348	12.1706	9.66123	8.03011	0.484	0.389	0.301	0	0	0	5	4	4	5	4	4	1	1	1	8	7	4	5	4	4	High	High	High
TGME49_213680	MmgE/PrpD family protein	unknown	unknown	57.12	521	7.12	0	FALSE	OTHER	0	1.13	177	0.38	5	0	13	195	1566	11.4943	0.04683	0.0009	0.0197	2.68714	8.82917	6.33397	0.075	0.334	0.241	0.0190304	0.000250564	0.000507743	1	4	3	1	4	3	1	1	1	1	4	3	1	4	3	Medium	High	High
TGME49_267660	hypothetical protein	unknown	unknown	169.996	1557	5.34	0	FALSE	OTHER	0	-2.76	531	0.79	55	0	70	656	4674	26.7437	0.42265	0.0246	0.0583	5.26654	8.09249	6.22993	0.189	0.25	0.281	0	0	0	7	9	9	7	9	9	1	1	1	9	9	11	7	9	8	High	High	High
TGME49_315270	hypothetical protein	unknown	unknown	84.548	780	5.24	0	FALSE	OTHER	0	-4.64	161	0.25	4	0	16	181	2343	8.53606	0.03858	0.0012	0.0314	56.7949	39.8718	28.9744	10.659	2.782	2.981	0	0	0	33	22	22	33	22	22	1	1	1	93	33	31	32	21	22	High	High	High
TGME49_270960	hypothetical protein	unknown	unknown	138.344	1243	5.17	0	FALSE	OTHER	0	-4.69	155	0.96	45	0	47	247	3732	24.6517	0.29536	0.0071	0.0239	5.87289	5.71199	5.14883	0.245	0.292	0.245	0	0	0	6	7	6	6	7	6	1	1	1	7	7	6	6	7	6	High	High	High
TGME49_230070	BolA family protein	unknown	unknown	9.975	91	7.3	0	FALSE	OTHER	0	2.11	71	0.3	3	0	10	84	276	47.1014	0.1269	0.0149	0.1177	30.7692	26.3736	48.3516	1.512	1.512	2.981	0.00126743	0.00188413	0	2	2	3	2	2	3	1	1	1	2	2	4	2	2	3	High	High	High
TGME49_225310	ARF1-directed GTPase-activating protein, putative	unknown	unknown	52.439	502	6.15	0	FALSE	OTHER	0	0.89	79	0.75	6	0	8	93	1509	9.27767	0.14148	0.0028	0.0197	54.7809	39.4422	34.6614	5.31	1.712	1.326	0	0	0	20	12	11	20	12	11	1	1	1	43	16	11	20	12	11	High	High	High
TGME49_268990	hypothetical protein	unknown	unknown	133.644	1250	6.71	0	FALSE	OTHER	0	-3.88	40	1.36	45	0	33	118	3753	20.7834	0.53088	0.0088	0.0166	5.84	4.88	5.92	0.247	0.247	0.247	0	0	0	7	7	7	7	7	7	1	1	1	12	7	7	7	7	7	High	High	High
TGME49_246560	vacuolar ATP synthase subunit g, putative	unknown	unknown	14.828	131	5.08	0	FALSE	OTHER	0	-5.05	132	0	0	0	2	134	396	5.05051	0	0	0.0148	47.3282	33.5878	35.1145	6.197	2.728	4.179	0	0	0	6	4	5	6	4	5	1	1	1	12	5	5	6	4	5	High	High	High
TGME49_305140	phospholipase, patatin family protein	unknown	unknown	276.972	2579	6.79	0	FALSE	OTHER	0	-3.48	162	0.7	63	0	90	315	7740	19.7674	0.19942	0.0037	0.0186	2.21016	3.14075	2.71423	0.092	0.151	0.131	0	0	0	5	8	7	5	8	7	1	1	1	6	8	7	5	8	7	High	High	High
TGME49_309290	hypothetical protein	unknown	unknown	33.662	305	6.2	0	FALSE	OTHER	0	-3.44	200	0.75	12	0	16	228	918	30.5011	0.13365	0.0133	0.0998	11.1475	10.1639	22.623	0.501	0.719	1.254	0.0010238	0.000250564	0	3	3	6	3	3	6	1	1	1	4	4	6	3	3	6	High	High	High
TGME49_313820	dynactin p25, putative	unknown	unknown	77.343	715	4.69	0	FALSE	OTHER	0	-1.14	103	1.14	33	0	29	165	2148	28.8641	NA	NA	NA	25.5944	24.8951	25.8741	0.348	0.407	0.348	0	0	0	7	8	7	7	8	7	1	1	1	10	8	7	7	8	7	High	High	High
TGME49_203750	hypothetical protein	unknown	unknown	149.672	1382	6.38	0	FALSE	OTHER	0	-4.39	373	1.03	31	0	30	434	4149	14.7023	0.49505	0.0093	0.0187	8.61071	8.17656	9.3343	0.304	0.304	0.468	0	0	0	8	9	13	8	9	13	1	1	1	12	9	13	8	9	13	High	High	High
TGME49_225450	hypothetical protein	unknown	unknown	64.073	579	5.19	0	FALSE	OTHER	0	-0.4	217	1.18	13	0	11	241	1740	13.7931	0.2988	0.0075	0.0252	9.15371	11.399	6.21762	0.205	0.365	0.205	0.000825083	0	0.000507743	3	5	3	3	5	3	1	1	1	4	5	4	3	5	3	High	High	High
TGME49_310030	cyclase-associated protein, putative	unknown	unknown	22.469	203	6.76	0	FALSE	OTHER	0	1.17	7	1	2	0	2	11	612	6.53595	0.40248	0.0047	0.0116	83.7438	74.3842	67.9803	134.936	38.811	33.145	0	0	0	17	13	12	17	13	12	1	1	1	73	28	29	17	13	12	High	High	High
TGME49_214500	ankyrin repeat-containing protein	unknown	unknown	49.227	455	6.61	0	FALSE	OTHER	0	0.25	69	2.38	19	0	8	96	1368	19.7368	1.16598	0.0169	0.0145	16.7033	8.13187	16.044	0.585	0.259	0.585	0	0.000250564	0	6	3	6	6	3	6	1	1	1	8	3	6	6	3	6	High	High	High
TGME49_214260	alpha-glucan water dikinase 1, putative	unknown	unknown	191.565	1715	6.14	0	FALSE	OTHER	0	0.35	662	0.51	37	0	73	772	5148	21.3675	0.17325	0.0032	0.0184	23.9067	22.8571	20.0583	1.33	1.276	1.072	0	0	0	34	33	29	34	33	29	1	1	1	48	36	33	34	33	29	High	High	High
TGME49_225540	hypothetical protein	unknown	unknown	52.681	501	4.78	0	FALSE	OTHER	0	2.2	37	1.5	15	0	10	62	1506	16.6003	0.82299	0.0117	0.0142	51.0978	38.7226	36.3273	12.503	6.406	3.489	0	0	0	15	12	12	15	12	12	1	1	1	39	22	17	15	12	12	High	High	High
TGME49_257380	hypothetical protein	unknown	unknown	23.903	218	6.93	0	FALSE	OTHER	0	0.56	158	1	7	0	7	172	657	21.309	0.1992	0.0087	0.0435	34.4037	34.4037	34.4037	17.738	4.337	3.329	0	0	0	5	5	5	5	5	5	1	1	1	55	14	7	5	5	5	High	High	High
TGME49_293180	NADP-specific glutamate dehydrogenase	unknown	unknown	63.758	578	8.18	0	FALSE	OTHER	0	1.34	112	0.78	7	0	9	128	1737	9.21128	0.10475	0.0015	0.0141	58.4775	56.4014	54.4983	17.33	10.288	12.539	0	0	0	29	27	26	29	27	26	1	1	1	98	55	63	29	27	26	High	High	High
TGME49_310440	membrane occupation and recognition nexus protein MORN1	unknown	unknown	40.864	363	5.97	0	FALSE	OTHER	0	-4.55	42	0	0	0	22	64	1092	20.1465	0	0	0.1298	65.0138	58.1267	49.5868	6.814	5.629	3.771	0	0	0	18	18	15	18	18	15	1	1	1	43	27	23	18	18	15	High	High	High
TGME49_207590	protein phosphatase 2C domain-containing protein	unknown	unknown	57.79	533	6.01	0	FALSE	OTHER	0	0.37	132	0.69	18	0	26	176	1602	27.4657	0.19244	0.0108	0.0561	27.5797	16.5103	4.50281	1.102	0.562	0.16	0	0	0.00307547	10	6	2	10	6	2	1	1	1	21	6	2	10	6	2	High	High	High
TGME49_311500	ThiF family protein	unknown	unknown	93.367	845	5.14	0	FALSE	OTHER	0	-3.59	163	1.18	26	0	22	211	2538	18.9125	0.40087	0.0096	0.0239	11.1243	17.6331	11.9527	0.435	0.798	0.501	0	0	0	7	13	9	7	13	9	1	1	1	11	13	10	7	13	9	High	High	High
TGME49_290040	macrophage migration inhibitory factor, putative	unknown	unknown	12.246	116	8.6	0	FALSE	OTHER	0	1.34	126	0.44	4	0	9	139	351	37.037	0	0	0.1426	84.4828	84.4828	63.7931	6.499	16.783	9	0	0	0	7	7	6	7	7	6	1	1	1	12	11	8	7	7	6	High	High	High
TGME49_289510	hypothetical protein	unknown	unknown	101.493	990	5.33	0	FALSE	OTHER	0	-3.97	236	1.16	52	0	45	333	2973	32.627	0.29885	0.0119	0.0398	10.404	2.12121	6.86869	0.52	0.11	0.442	0	0.000250564	0	8	2	6	8	2	6	1	1	1	10	2	7	8	2	6	High	High	High
TGME49_316650	hypothetical protein	unknown	unknown	139.68	1315	7.02	0	FALSE	OTHER	0	-1.78	223	1.12	87	0	78	388	3948	41.7933	0.23795	0.0157	0.066	8.82129	11.3308	12.1673	0.318	0.537	0.585	0	0	0	9	13	15	9	13	15	1	1	1	12	16	15	9	13	15	High	High	High
TGME49_216410	hypothetical protein	unknown	unknown	21.213	188	5.63	0	FALSE	OTHER	0	0.86	17	1	2	0	2	21	567	7.05467	NA	NA	NA	34.5745	25	35.1064	1.929	1.154	2.415	0	0	0	6	4	7	6	4	7	1	1	1	9	5	9	6	4	7	High	High	High
TGME49_315810	tRNA nucleotidyltransferase/poly(A) polymerase family protein	unknown	unknown	122.116	1114	8.34	0	FALSE	OTHER	0	-3.8	169	1.13	61	0	54	284	3345	34.3797	0.54376	0.0652	0.1199	8.07899	14.3627	11.7594	0.277	0.63	0.52	0	0	0	7	13	12	7	13	12	1	1	1	11	14	13	7	13	12	High	High	High
TGME49_243450	Ras-related protein Rab2BV, putative	unknown	unknown	49.745	457	8.9	0	FALSE	OTHER	0	-1.32	178	1	12	0	12	202	1374	17.4672	0.21243	0.004	0.019	15.9737	2.407	4.59519	0.778	0.101	0.212	0	0.00931744	0.000748503	6	1	2	6	1	2	1	1	1	11	1	2	6	1	2	High	High	High
TGME49_232760	protein phosphatase inhibitor IPP2	unknown	unknown	16.619	145	5.71	0	FALSE	OTHER	0	-0.55	21	0	3	0	0	24	438	6.84932	NA	NA	NA	46.8966	50.3448	37.2414	1.848	1.848	0.874	0	0	0	4	5	3	4	5	3	1	1	1	10	6	3	4	5	3	High	High	High
TGME49_282190	hydrolase, NUDIX family protein	unknown	unknown	39.217	363	4.92	0	FALSE	OTHER	0	-0.63	64	8	8	0	1	73	1092	8.24176	1.45464	0.0199	0.0137	28.9256	18.4573	10.1928	0.931	0.73	0.245	0	0	0.000507743	6	5	2	6	5	2	1	1	1	11	5	2	6	5	2	High	High	High
TGME49_301430	septum formation protein maf, putative	unknown	unknown	42.215	390	7.77	0	FALSE	OTHER	0	1.52	122	3	27	1	9	159	1173	31.5431	1.10957	0.0258	0.0233	16.4103	4.61538	6.66667	0.905	0.202	0.202	0	0.00254218	0.000507743	7	2	2	7	2	2	1	1	1	10	2	2	7	2	2	High	High	High
TGME49_202850	ATP-binding domain-containing protein	unknown	unknown	207.772	1918	6.2	0	FALSE	OTHER	0	-3.17	207	2.07	153	0	74	434	5757	39.4303	0.57109	0.0215	0.0377	3.28467	1.40772	1.19917	0.086	0.064	0.064	0	0.000734214	0.000507743	4	3	3	4	3	3	1	1	1	5	3	3	4	3	3	High	High	High
TGME49_249810	activating signal cointegrator 1 complex subunit 3, putative	unknown	unknown	306.873	2794	6.93	0	FALSE	OTHER	0	-1.53	1594	0.87	151	0	174	1919	8385	38.7597	0.22127	0.004	0.0182	1.39585	1.68218	2.25483	0.063	0.08	0.113	0.000291375	0	0	4	5	7	4	5	7	1	1	1	6	5	7	4	4	7	High	High	High
TGME49_217550	hypothetical protein	unknown	unknown	24.727	233	7.17	0	FALSE	OTHER	0	2.07	60	0.67	2	0	3	65	702	7.12251	Inf	0.0022	0	26.6094	18.8841	14.5923	0.54	0.54	0.334	0.000291375	0.000250564	0.00330501	3	3	2	3	3	2	1	1	1	5	3	2	3	3	2	High	High	High
TGME49_311010	hypothetical protein	unknown	unknown	21.52	199	6.54	0	FALSE	OTHER	0	1.74	61	1.71	12	0	7	80	600	31.6667	0.83768	0.0257	0.0307	16.0804	28.6432	24.1206	1.154	1.61	1.61	0.000825083	0	0	3	5	4	3	5	4	1	1	1	6	5	5	3	5	4	High	High	High
TGME49_285520	RNA cap guanine-N2 methyltransferase	unknown	unknown	180.409	1653	6.51	0	FALSE	OTHER	0	-1.57	298	2.27	179	0	79	556	4962	51.9952	0.5253	0.0259	0.0492	2.84332	2.78282	5.26316	0.094	0.069	0.196	0.000825083	0.000250564	0	5	4	8	5	4	8	1	1	1	6	4	8	5	4	8	High	High	High
TGME49_221580	ribosomal RNA large subunit methyltransferase J protein	unknown	unknown	233.235	2180	6.77	0	FALSE	OTHER	0	0.26	329	1.4	108	0	77	514	6543	28.2745	0.43164	0.0156	0.0361	2.43119	0.917431	3.44037	0.086	0.034	0.104	0.000825083	0.00448229	0	5	2	6	5	2	6	1	1	1	6	2	6	5	2	6	High	High	High
TGME49_314390	hypothetical protein	unknown	unknown	99.368	939	4.98	0	FALSE	OTHER	0	-0.01	194	2.82	79	0	28	301	2820	37.9433	1.25574	0.034	0.0271	4.57934	5.11182	5.85729	0.136	0.186	0.238	0.0010238	0.000491039	0	3	4	5	3	4	5	1	1	1	3	4	5	3	4	5	High	High	High
TGME49_311905	hypothetical protein	unknown	unknown	74.9	702	8.07	0	FALSE	OTHER	0	-3.17	161	1.7	39	1	23	224	2109	29.872	0.79387	0.0968	0.122	3.84615	8.11966	5.41311	0.119	0.252	0.184	0.0010238	0	0.000286205	2	4	3	2	4	3	1	1	1	3	4	4	2	4	3	High	High	High
TGME49_294440	NOL1/NOP2/sun family protein	unknown	unknown	105.672	970	6.87	0	FALSE	OTHER	0	0.41	498	1.06	35	0	33	566	2913	23.3436	NA	NA	NA	3.71134	9.07216	4.84536	0.158	0.342	0.158	0.0010238	0	0.000286205	3	5	3	3	5	3	1	1	1	3	8	3	3	5	3	High	High	High
TGME49_311000	hypothetical protein	unknown	unknown	24.084	207	10.32	0	FALSE	OTHER	0	-1.78	73	1.25	5	0	4	82	624	14.4231	0.91435	0.0092	0.01	15.4589	16.9082	4.83092	0.874	0.874	0.233	0.0010238	0.000250564	0.00512462	3	3	1	3	3	1	1	1	1	3	3	1	3	3	1	High	High	High
TGME49_247250	RbAp46	unknown	unknown	70.893	665	4.82	0	FALSE	OTHER	0	-4.6	426	1.06	36	0	34	496	1998	35.035	0.45374	0.0357	0.0787	7.21805	2.10526	1.20301	0.218	0.068	0.068	0.0010238	0.0107411	0.0197976	3	1	1	3	1	1	1	1	1	4	1	1	3	1	1	High	Medium	Medium
TGME49_203710	AP2 domain transcription factor AP2VIIa-4	unknown	unknown	359.836	3431	6.25	0	FALSE	OTHER	0	-0.56	79	1.06	67	0	63	209	10296	12.6263	0.43077	0.0069	0.016	1.13669	1.51559	0.786943	0.036	0.049	0.024	0.0010238	0.000491039	0.000507743	3	4	2	3	4	2	1	1	1	4	4	2	3	4	2	High	High	High
TGME49_248940	hypothetical protein	unknown	unknown	59.284	502	10.36	0	FALSE	OTHER	0	2.18	205	1.81	29	1	16	251	1509	30.4838	0.2736	0.0134	0.0488	4.18327	11.5538	3.78486	0.222	0.65	0.222	0.0010238	0	0.000748503	2	5	2	2	5	2	1	1	1	3	6	2	2	5	2	High	High	High
TGME49_204490	hypothetical protein	unknown	unknown	31.414	272	10.1	0	FALSE	OTHER	0	-0.13	67	1	6	0	6	79	819	14.652	0.23698	0.0032	0.0136	9.92647	9.92647	4.77941	0.425	0.425	0.425	0.0010238	0.000250564	0.000507743	2	2	2	2	2	2	1	1	1	4	2	2	2	2	2	High	High	High
TGME49_229380	hypothetical protein	unknown	unknown	109.036	1008	5.96	1	FALSE	OTHER	1	1.49	91	1.94	64	0	33	188	3027	32.0449	0.45138	0.0219	0.0484	3.96825	7.34127	1.38889	0.131	0.28	0.042	0.0010238	0	0.0422806	3	6	1	3	6	1	1	1	1	5	6	1	3	6	1	High	High	Medium
TGME49_320750	hypothetical protein	unknown	unknown	148.514	1377	5.66	0	FALSE	OTHER	0	-4.39	43	1.94	33	0	17	93	4134	12.0948	0.79183	0.0078	0.0098	2.39651	1.52505	2.97749	0.058	0.058	0.119	0.0010238	0.000491039	0.000286205	3	2	4	3	2	4	1	1	1	3	2	4	3	2	4	High	High	High
TGME49_263860	hypothetical protein	unknown	unknown	51.06	455	8.24	0	FALSE	OTHER	0	-3.01	191	0.7	21	0	30	242	1368	37.2807	0.17655	0.0094	0.0531	5.71429	2.85714	4.83516	0.212	0.101	0.334	0.00150338	0.00764025	0.00264423	2	1	3	2	1	3	1	1	1	3	1	3	2	1	2	High	High	High
TGME49_216130	ubiquitin conjugating enzyme E2, putative	unknown	unknown	24.601	227	5.22	0	FALSE	OTHER	0	1.01	54	0	0	0	1	55	684	1.46199	NA	NA	NA	17.6211	8.81057	8.81057	0.931	0.389	0.389	0.00195551	0.0123694	0.00555042	2	1	1	2	1	1	1	1	1	3	1	1	2	1	1	High	Medium	High
TGME49_253560	hypothetical protein	unknown	unknown	203.79	1904	9.7	0	FALSE	OTHER	0	-0.9	93	1.93	83	0	43	219	5715	22.0472	0.75973	0.0189	0.0249	1.47059	1.57563	0.577731	0.04	0.061	0.02	0.00195551	0.000250564	0.0046729	2	3	1	2	3	1	1	1	1	2	3	1	2	3	1	High	High	High
TGME49_233830	hypothetical protein	unknown	unknown	41.63	385	5.58	0	FALSE	OTHER	0	-1.49	297	1.07	15	0	14	326	1158	25.0432	0.15797	0.0023	0.0146	3.8961	5.19481	10.6494	0.105	0.222	0.492	0.00291192	0.000491039	0.000286205	1	2	4	1	2	4	1	1	1	1	3	4	1	2	4	High	High	High
TGME49_223840	ATP-citrate lyase, putative	unknown	unknown	139.747	1281	6.61	0	FALSE	OTHER	0	0.49	27	0.22	8	0	36	71	3846	11.4405	0.05536	0.0024	0.0437	1.48322	6.24512	4.05933	0.065	0.208	0.171	0.00481696	0	0.000286205	2	6	5	2	6	5	1	1	1	2	6	5	2	6	5	High	High	High
TGME49_272383	hypothetical protein	unknown	unknown	45.522	431	6.16	0	FALSE	OTHER	0	0.64	96	1.13	9	1	8	114	1296	13.8889	0.38244	0.0082	0.0214	3.48028	4.40835	4.40835	0.11	0.233	0.233	0.00683962	0.000491039	0.000748503	1	2	2	1	2	2	1	1	1	2	2	2	1	2	2	High	High	High
TGME49_292310	RNA polymerase Rpb7, N-terminal domain-containing protein	unknown	unknown	42.205	377	8.4	3	TRUE	OTHER	3	-5.16	218	2.33	21	1	9	249	1134	27.3369	0.75098	0.0163	0.0217	1.85676	6.1008	8.22281	0.11	0.11	0.233	0.0440789	0.0117471	0.000507743	1	1	2	1	1	2	1	1	1	1	1	2	1	1	2	Medium	Medium	High
TGME49_288650	dense granule protein GRA12	dense granules	dense granules	47.892	436	9.22	1	TRUE	SP	0	1.75	40	0.64	7	0	11	58	1311	13.73	0.25242	0.0059	0.0233	66.2844	66.5138	55.7339	491.388	836.678	108.26	0	0	0	25	25	22	25	25	22	1	1	1	355	186	165	25	25	22	High	High	High
TGME49_269690	hypothetical protein	dense granules	dense granules	94.246	865	7.2	1	TRUE	SP	0	1.54	26	1.27	14	0	11	51	2598	9.62279	0.4104	0.0044	0.0108	58.9595	48.9017	45.5491	17.957	8.183	4.995	0	0	0	42	36	31	42	36	31	1	1	1	148	60	46	42	36	31	High	High	High
TGME49_212300	hypothetical protein	dense granules	dense granules	75.596	683	6.51	1	TRUE	OTHER	1	0.69	112	1.14	8	0	7	127	2052	7.30994	0.31588	0.0026	0.0082	66.325	66.1786	52.5622	37.492	37.492	18.619	0	0	0	42	42	34	42	42	34	1	1	1	115	88	62	42	42	34	High	High	High
TGME49_231960	omega secalin, putative	dense granules	dense granules	201.78	1904	9.31	0	FALSE	SP	0	1.48	39	7.21	209	0	29	277	5715	41.6448	NA	NA	NA	31.6702	23.8971	17.542	7.962	3.994	1.994	0	0	0	34	28	23	34	28	23	1	1	1	131	62	39	34	28	23	High	High	High
TGME49_203310	dense granule protein GRA7	dense granules	dense granules	25.903	236	5.41	2	TRUE	SP	1	1.9	148	3.75	30	0	8	186	711	53.4459	2.65116	0.0664	0.0251	52.1186	42.3729	42.3729	39809.7	7942.28	793.328	0	0	0	13	10	11	13	10	11	1	1	1	295	126	69	13	10	11	High	High	High
TGME49_254470	hypothetical protein	dense granules	dense granules	80.429	732	5.34	1	FALSE	OTHER	1	0.88	87	3	21	0	7	115	2199	12.7331	0.61296	0.01	0.0163	53.5519	42.0765	33.8798	14.348	5.176	3.985	0	0	0	30	23	20	30	23	20	1	1	1	105	45	39	30	23	20	High	High	High
TGME49_208450	protease inhibitor PI2	dense granules	dense granules	35.287	318	5.16	0	FALSE	SP	0	2.04	82	1.91	21	0	11	114	957	33.4378	1.00005	0.0168	0.0168	57.8616	49.6855	50	999	55.234	26.384	0	0	0	15	11	12	15	11	12	1	1	1	132	44	39	15	11	12	High	High	High
TGME49_279100	hypothetical protein	dense granules	dense granules	47.665	435	9.66	1	FALSE	SP	1	-2.38	132	3.93	55	2	14	203	1308	54.2813	1.73268	0.0568	0.0328	45.7471	42.7586	39.0805	81.54	22.714	6.499	0	0	0	17	16	14	17	16	14	1	1	1	131	56	32	13	12	10	High	High	High
TGME49_312420	hypothetical protein	dense granules	dense granules	117.734	1086	8.05	1	TRUE	OTHER	1	-1.15	204	1.06	57	0	54	315	3261	34.0386	0.33072	0.0226	0.0684	38.0295	35.6354	25.1381	3.994	3.16	1.994	0	0	0	31	28	21	31	28	21	1	1	1	75	50	31	31	28	21	High	High	High
TGME49_320490	N-acyl-phosphatidylethanolamine-hydrolyzing phospholipase D family protein	dense granules	dense granules	126.144	1134	6.73	1	FALSE	OTHER	1	0.13	130	0.92	45	0	49	224	3405	27.6065	0.25097	0.0123	0.049	42.6808	36.067	25.0441	3.753	2.58	1.512	0	0	0	39	34	25	39	34	25	1	1	1	78	39	33	39	34	25	High	High	High
TGME49_277270	NTPase II	dense granules	dense granules	37.352	333	8.12	0	FALSE	SP	0	NA	78	1.6	8	0	5	91	1000	13	NA	NA	NA	57.958	55.2553	42.3423	157.489	24.119	7.913	0	0	0	17	15	12	17	15	12	1	1	1	169	55	28	9	7	5	High	High	High
TGME49_219810	hypothetical protein	dense granules	dense granules	106.264	966	7.75	1	FALSE	OTHER	1	0.69	245	1.58	30	0	19	294	2901	16.8907	0.55116	0.012	0.0218	35.0932	34.5756	30.5383	2.866	2.105	1.886	0	0	0	30	28	27	30	28	27	1	1	1	62	34	31	30	28	27	High	High	High
TGME49_239740	dense granule protein GRA14	dense granules	dense granules	44.683	408	8.78	0	FALSE	SP	0	2	72	4.63	37	0	8	117	1227	36.6748	5.33139	0.0144	0.0027	41.4216	41.4216	35.2941	41.813	41.813	17.33	0	0	0	15	15	13	15	15	13	1	1	1	78	77	43	15	15	13	High	High	High
TGME49_208830	hypothetical protein	dense granules	dense granules	54.738	505	9.91	0	FALSE	OTHER	0	2.28	43	2.78	25	0	9	77	1518	22.3979	1.17578	0.0175	0.0149	35.6436	37.6238	26.5347	8.306	5.043	2.398	0	0	0	20	19	13	20	19	13	1	1	1	69	29	18	20	19	13	High	High	High
TGME49_251540	dense granule protein GRA9	dense granules	dense granules	35.316	318	5.39	0	FALSE	SP	0	1.52	131	0.63	10	0	16	157	957	27.1682	0.15986	0.0072	0.0448	62.5786	61.3208	58.1761	27.184	14.849	11.589	0	0	0	16	14	13	16	14	13	1	1	1	65	32	31	16	14	13	High	High	High
TGME49_289380	hypothetical protein	dense granules	dense granules	100.184	921	8.06	0	FALSE	SP	0	-4.8	207	0.66	21	0	32	260	2766	19.1612	0.24985	0.0055	0.0221	36.1564	35.5049	27.3616	2.914	4.055	2.162	0	0	0	29	30	25	29	30	25	1	1	1	58	42	32	29	30	25	High	High	High
TGME49_277240	NTPase I	dense granules	dense granules	22.627	203	7.9	0	FALSE	SP	0	NA	9	2	10	0	5	24	610	24.5902	NA	NA	NA	56.1576	56.1576	39.9015	145.78	30.623	11.115	0	0	0	11	11	9	11	11	9	1	1	1	117	32	19	3	3	2	High	High	High
TGME49_220950	hypothetical protein	dense granules	dense granules	38.532	363	5.36	0	FALSE	OTHER	0	2.13	109	2.62	34	0	13	156	1092	43.0403	NA	NA	NA	24.5179	24.5179	24.5179	30.623	30.623	7.254	0	0	0	6	6	6	6	6	6	1	1	1	106	49	31	3	3	3	High	High	High
TGME49_220240	hypothetical protein	dense granules	dense granules	54.07	526	9.91	2	TRUE	OTHER	2	0.9	102	8.11	73	0	9	184	1581	51.8659	3.18352	0.0658	0.0207	16.1597	18.0608	16.1597	4.995	6.743	3.642	0	0	0	8	9	9	8	9	9	1	1	1	73	44	36	8	9	9	High	High	High
TGME49_202780	rhoptry kinase family protein ROP25	dense granules	dense granules	120.296	1122	6.37	2	TRUE	OTHER	2	-1.58	69	0.73	37	0	51	157	3369	26.1205	0.16192	0.0097	0.0597	21.6578	20.41	20.7665	1.207	1.207	1.129	0	0	0	19	21	20	19	21	20	1	1	1	40	27	21	19	21	20	High	High	High
TGME49_213067	hypothetical protein	dense granules	dense granules	50.108	452	9.38	1	FALSE	SP	1	-0.21	12	3.17	19	1	6	38	1359	19.1317	0.93056	0.0123	0.0132	40.2655	42.9204	28.3186	3.771	3.047	1.471	0	0	0	16	16	11	16	16	11	1	1	1	32	19	12	16	16	11	High	High	High
TGME49_232000	hypothetical protein	dense granules	dense granules	69.168	637	9.16	3	TRUE	SP	2	2.29	53	2.27	25	0	11	89	1914	18.8088	0.82463	0.0115	0.0139	39.7174	32.6531	30.1413	2.594	1.783	1.61	0	0	0	17	15	15	17	15	15	1	1	1	32	19	16	17	15	15	High	High	High
TGME49_240060	hypothetical protein	dense granules	dense granules	88.479	843	10.8	0	FALSE	OTHER	0	1.44	30	7.1	71	0	10	111	2532	31.9905	3.68411	0.0348	0.0095	19.4543	18.3867	21.1151	2.574	2.754	1.938	0	0	0	14	10	13	14	10	13	1	1	1	55	52	34	14	10	13	High	High	High
TGME49_304955	serine/threonine specific protein phosphatase	dense granules	dense granules	303.661	2883	9.63	3	FALSE	OTHER	3	-1.17	118	1.78	73	0	41	232	8652	13.1761	0.65985	0.0086	0.013	5.82726	9.39993	6.17412	0.261	0.457	0.279	0	0	0	12	21	16	12	21	16	1	1	1	28	31	19	12	21	16	High	High	High
TGME49_290700	hypothetical protein	dense granules	dense granules	34.711	315	9.48	0	FALSE	SP	0	1.31	86	3.36	37	0	11	134	948	50.6329	0.43561	0.0407	0.0934	17.7778	25.0794	17.7778	6.197	36.276	3.394	0	0	0	5	8	5	5	8	5	1	1	1	36	36	17	5	8	5	High	High	High
TGME49_310780	dense granule protein GRA4	dense granules	dense granules	36.307	345	6.8	0	FALSE	SP	0	2.36	29	3.8	38	1	10	78	1038	47.2062	2.71432	0.0106	0.0039	17.971	17.6812	10.7246	9	4.337	2.511	0	0	0	5	4	3	5	4	3	1	1	1	45	25	25	5	4	3	High	High	High
TGME49_226380	hypothetical protein	dense granules	dense granules	42.586	378	9.16	2	TRUE	SP	1	1.98	68	6	24	0	4	96	1137	24.6262	4.17141	0.0263	0.0063	37.037	33.5979	24.8677	3.365	2.631	2.311	0	0	0	13	12	12	13	12	12	1	1	1	40	15	16	13	12	12	High	High	High
TGME49_247440	hypothetical protein	dense granules	dense granules	40.157	378	9.63	4	TRUE	OTHER	4	1.72	78	3.83	23	0	6	107	1137	25.5057	1.59178	0.0224	0.0141	30.1587	32.0106	23.545	3.642	4.275	3.642	0	0	0	7	9	9	7	9	9	1	1	1	17	15	13	7	9	9	High	High	High
TGME49_228760	hypothetical protein	dense granules	dense granules	49.209	449	6.49	0	FALSE	OTHER	0	-4.64	14	1.6	8	0	5	27	1350	9.62963	0.789	0.0084	0.0106	26.5033	20.9354	12.9176	2.455	2.162	1.031	0	0	0	11	10	6	11	10	6	1	1	1	28	14	9	11	10	6	High	High	High
TGME49_208740	microneme protein, putative	dense granules	dense granules	66.223	608	7.72	0	FALSE	OTHER	0	2.46	33	1.86	13	0	7	53	1827	10.9469	0.42181	0.0061	0.0143	27.9605	25.4934	13.8158	1.683	2.06	0.931	0	0	0	15	16	10	15	16	10	1	1	1	26	17	10	15	16	10	High	High	High
TGME49_236890	hypothetical protein	dense granules	dense granules	24.59	218	6.96	2	FALSE	OTHER	2	2.1	10	13	13	0	1	24	657	21.309	4.14861	0.0206	0.005	33.0275	33.0275	28.4404	5.105	4.179	2.728	0	0	0	6	6	5	6	6	5	1	1	1	25	13	8	6	6	5	High	High	High
TGME49_270250	dense granule protein GRA1	dense granules	dense granules	20.213	190	4.23	0	FALSE	SP	0	-5.27	50	2	12	0	6	68	573	31.4136	0.89791	0.0261	0.0291	17.3684	14.2105	14.2105	99	5.813	9	0	0	0	7	4	5	7	4	5	1	1	1	126	11	11	7	4	5	High	High	High
TGME49_227620	dense granule protein GRA2	dense granules	dense granules	19.792	185	9.23	0	FALSE	SP	0	2.47	40	3	6	1	2	49	558	16.129	1.5799	0.0102	0.0064	35.1351	29.1892	42.7027	22.101	11.328	5.579	0	0	0	9	8	7	9	8	7	1	1	1	80	26	23	9	8	7	High	High	High
TGME49_230180	hypothetical protein	dense granules	dense granules	57.295	542	10.26	1	TRUE	OTHER	1	2.86	139	2.69	43	0	16	198	1629	36.2185	1.63517	0.0289	0.0177	14.5756	18.6347	14.5756	0.84	0.968	0.607	0	0	0	7	9	7	7	9	7	1	1	1	14	11	7	7	9	7	High	High	High
TGME49_212410	dense granule protein GRA11	dense granules	dense granules	80.041	752	4.02	1	FALSE	SP	1	NA	8	4.21	80	0	19	107	2259	43.8247	NA	NA	NA	11.9681	7.57979	4.12234	1.738	0.54	0.334	0	0.000250564	0.000507743	5	3	2	5	3	2	1	1	1	14	3	2	5	3	2	High	High	High
TGME49_286450	dense granule protein GRA5	dense granules	dense granules	12.831	120	5.55	2	TRUE	SP	1	2.58	45	5.75	23	0	4	72	363	74.3802	2.65863	0.0627	0.0236	25	25	25	20.544	13.678	5.813	0	0	0.000286205	4	4	4	4	4	4	1	1	1	41	14	11	4	4	4	High	High	High
TGME49_227280	dense granule protein GRA3	dense granules	dense granules	23.861	220	9.7	2	TRUE	SP	1	2.14	88	9.4	47	1	5	141	663	79.9397	2.57041	0.0579	0.0225	13.6364	13.6364	14.5455	9	11.915	20.544	0	0	0	6	7	8	6	7	8	1	1	1	37	18	27	6	7	8	High	High	High
TGME49_275440	dense granule protein GRA6	dense granules	dense granules	23.294	224	5.31	2	TRUE	OTHER	2	1.84	111	8.5	34	1	4	150	675	57.7778	5.69436	0.0826	0.0145	8.03571	8.03571	8.03571	4.995	2.594	2.594	0	0	0	3	3	3	3	3	3	1	1	1	31	9	7	3	3	3	High	High	High
TGME49_254720	dense granule protein GRA8	dense granules	dense granules	28.61	269	10.56	0	FALSE	SP	0	1.56	5	2.44	22	0	9	36	810	38.2716	1.76984	0.0488	0.0276	7.80669	7.80669	7.80669	2.162	2.162	2.162	0	0	0	2	2	2	2	2	2	1	1	1	11	7	7	2	2	2	High	High	High
TGME49_304720	hypothetical protein	dense granules	dense granules	648.954	6036	6.25	0	FALSE	OTHER	0	-4.99	90	1.85	444	0	240	774	18111	37.7671	0.65014	0.0267	0.0411	1.35852	1.34195	1.44135	0.044	0.051	0.059	0.000291375	0	0	6	7	8	6	7	8	1	1	1	7	7	9	6	7	8	High	High	High
TGME49_208070	inositol polyphosphate kinase	dense granules	dense granules	305.994	2851	7.24	0	FALSE	OTHER	0	-4.77	321	1.77	205	1	116	643	8556	37.6344	0.5507	0.0275	0.0499	1.50824	2.87618	2.84111	0.057	0.103	0.103	0.000575209	0	0	4	7	7	4	7	7	1	1	1	8	7	7	4	7	7	High	High	High
TGME49_228170	inner membrane complex protein IMC2A	unknown	dense granules	170.709	1491	7.43	1	TRUE	OTHER	1	-3.28	60	1.17	21	1	18	100	4476	8.93655	0.4739	0.0049	0.0104	53.3199	43.4608	38.1623	12.942	6.172	5.523	0	0	0	75	63	59	75	63	59	1	1	1	210	96	115	75	63	59	High	High	High
TGME49_217680	hypothetical protein	unknown	dense granules	245.995	2234	5.31	0	FALSE	OTHER	0	0.99	158	1.76	88	0	50	296	6705	20.5817	1.00019	0.0165	0.0165	42.5246	40.376	37.6007	5.221	5.332	4.698	0	0	0	73	72	68	73	72	68	1	1	1	241	158	136	73	72	68	High	High	High
TGME49_249990	hypothetical protein	unknown	dense granules	92.529	838	8.25	0	FALSE	OTHER	0	1.91	100	0.52	12	0	23	135	2517	13.9054	0.17913	0.0054	0.0301	57.0406	47.2554	35.7995	11.798	5.362	4.623	0	0	0	39	34	29	39	34	29	1	1	1	127	63	63	39	34	29	High	High	High
TGME49_258870	hypothetical protein	unknown	dense granules	101.533	916	8.18	2	FALSE	OTHER	2	1.32	37	1.86	26	0	14	77	2751	14.5402	0.58762	0.0213	0.0362	49.2358	40.1747	36.6812	10.313	5.629	4.397	0	0	0	38	31	29	38	31	29	1	1	1	126	65	63	38	31	29	High	High	High
TGME49_269950	hypothetical protein	unknown	dense granules	104.615	944	5.77	0	FALSE	SP	0	0.44	83	0.67	26	0	39	148	2835	22.9277	0.26575	0.0123	0.0462	51.589	41.7373	28.072	7.508	3.642	2.793	0	0	0	39	32	26	39	32	26	1	1	1	103	44	37	39	32	26	High	High	High
TGME49_215220	hypothetical protein	unknown	dense granules	68.588	629	5.34	0	FALSE	OTHER	0	1.04	44	5.33	48	0	9	101	1890	30.1587	NA	NA	NA	60.8903	48.4897	48.6486	10.7	3.108	1.703	0	0	0	26	18	16	26	18	16	1	1	1	117	34	26	26	18	16	High	High	High
TGME49_204340	hypothetical protein	unknown	dense granules	97.034	877	6.11	1	FALSE	SP	1	1.54	83	2.18	24	0	11	118	2634	13.2878	0.52318	0.0088	0.0167	52.3375	48.3466	37.9704	6.705	4.212	2.845	0	0	0	36	31	27	36	31	27	1	1	1	89	41	32	36	31	27	High	High	High
TGME49_280380	poly(ADP-ribose) glycohydrolase	unknown	dense granules	61.797	553	7.94	1	TRUE	SP	0	2.1	31	1.11	10	0	9	50	1662	11.432	0.57057	0.0074	0.0129	51.5371	52.9837	40.3255	17.738	20.544	11.328	0	0	0	23	24	20	23	24	20	1	1	1	96	58	46	23	24	20	High	High	High
TGME49_270240	MAG1	unknown	dense granules	49.15	452	4.96	1	TRUE	SP	0	1.25	18	1	6	0	6	30	1359	8.83002	0.38746	0.0052	0.0134	37.6106	41.1504	35.6195	26.213	19.153	11.217	0	0	0	18	20	16	18	20	16	1	1	1	116	51	36	18	20	16	High	High	High
TGME49_320630	phosphotransferase enzyme family protein	unknown	dense granules	69.341	630	5.87	0	FALSE	SP	0	0.01	288	0.55	17	0	31	336	1893	25.3566	0.13774	0.0132	0.096	49.0476	41.9048	30	5.813	3.642	2.371	0	0	0	24	22	16	24	22	16	1	1	1	56	24	19	24	22	16	High	High	High
TGME49_244530	hypothetical protein	unknown	dense granules	63.957	600	4.7	0	FALSE	OTHER	0	2.12	20	1.8	18	2	10	50	1803	16.6389	0.67229	0.0077	0.0115	38.6667	31.1667	18.6667	9	3.125	1.219	0	0	0	18	14	9	18	14	9	1	1	1	45	17	9	18	14	9	High	High	High
TGME49_319340	hypothetical protein	unknown	dense granules	52.37	481	5.87	1	TRUE	OTHER	1	-3.96	45	3	6	0	2	53	1446	5.5325	2.17565	0.0043	0.002	33.6798	24.3243	23.7006	10.103	3.806	2.899	0	0	0	14	11	11	14	11	11	1	1	1	34	15	15	14	11	11	High	High	High
TGME49_313440	hypothetical protein	unknown	dense granules	35.482	309	5.86	0	FALSE	SP	0	1.63	54	5	15	0	3	72	930	19.3548	1.08249	0.0112	0.0104	47.8964	44.3366	31.068	21.539	6.627	2.875	0	0	0	15	13	9	15	13	9	1	1	1	43	15	11	15	13	9	High	High	High
TGME49_316250	hypothetical protein	unknown	dense granules	44.72	394	4.93	0	FALSE	SP	0	1.15	37	0.67	8	0	12	57	1185	16.8776	0.11621	0.0055	0.0471	43.9086	34.5178	32.7411	10.103	9	5.579	0	0	0	15	12	12	15	12	12	1	1	1	43	33	25	15	12	12	High	High	High
TGME49_275460	hypothetical protein	unknown	dense granules	30.725	285	6.01	1	TRUE	OTHER	1	2.32	44	1.43	10	0	7	61	858	19.8135	0.46078	0.0104	0.0226	47.7193	42.807	34.0351	62.096	24.119	6.943	0	0	0	10	7	9	10	7	9	1	1	1	26	17	10	10	7	9	High	High	High
TGME49_239010	hypothetical protein	unknown	dense granules	79.54	772	6.98	1	TRUE	OTHER	1	1.46	33	5.38	70	0	13	116	2319	35.7913	1.70201	0.0582	0.0342	30.3109	20.5959	25.5181	2.162	1.276	1.683	0	0	0	12	9	11	12	9	11	1	1	1	32	11	14	12	9	11	High	High	High
TGME49_214410	hypothetical protein	unknown	dense granules	62.605	592	5.05	2	TRUE	OTHER	2	2.77	98	2.29	48	1	21	168	1779	39.3479	NA	NA	NA	18.4122	21.1149	15.0338	15.379	12.895	4.179	0	0	0	9	10	6	9	10	6	1	1	1	36	21	12	9	10	6	High	High	High
TGME49_308950	histidine acid phosphatase superfamily protein	unknown	dense granules	66.26	598	7.83	0	FALSE	SP	0	0.77	74	0.56	9	0	16	99	1797	13.9121	0.08039	0.0022	0.0279	23.5786	18.7291	15.5518	2.398	1.054	0.655	0	0	0	14	10	7	14	10	7	1	1	1	30	10	8	14	10	7	High	High	High
TGME49_202610	protein phosphatase 2C domain-containing protein	unknown	dense granules	94.014	852	5	1	FALSE	OTHER	1	0.96	373	1.18	45	0	38	456	2559	32.4345	0.34933	0.0196	0.056	23.2394	28.4038	21.4789	1.059	1.254	1.154	0	0	0	15	18	15	15	18	15	1	1	1	30	19	17	15	18	15	High	High	High
TGME49_215360	hypothetical protein	unknown	dense granules	43.295	391	9.07	1	FALSE	OTHER	1	2.23	25	1.5	9	0	6	40	1176	12.7551	0.35312	0.0073	0.0207	34.0153	30.6905	27.3657	1.783	1.154	1.555	0	0	0	10	9	9	10	9	9	1	1	1	26	11	13	10	9	9	High	High	High
TGME49_258462	hypothetical protein	unknown	dense granules	36.446	326	9.06	2	FALSE	OTHER	2	1.79	2	1.25	5	0	4	11	981	9.17431	NA	NA	NA	28.8344	22.3926	19.3252	1.683	0.931	1.154	0	0	0	8	6	6	8	6	6	1	1	1	14	6	7	8	6	5	High	High	High
TGME49_291630	hypothetical protein	unknown	dense granules	25.625	235	5	0	FALSE	OTHER	0	1.35	42	2.5	10	0	4	56	708	19.774	1.07218	0.0103	0.0096	36.5957	35.3191	20.8511	1.783	1.154	0.896	0	0	0	7	6	5	7	6	5	1	1	1	12	6	5	7	6	5	High	High	High
TGME49_237880	hypothetical protein	unknown	dense granules	18.159	164	6.76	1	TRUE	OTHER	1	0.76	28	2	4	0	2	34	495	12.1212	0.51699	0.0083	0.0161	48.1707	43.2927	8.53659	4.012	2.162	0.259	0	0	0.00330501	6	5	1	6	5	1	1	1	1	15	5	1	6	5	1	High	High	High
TGME49_315910	hypothetical protein	unknown	dense granules	62.678	575	4.16	0	FALSE	OTHER	0	-0.32	66	1.29	22	0	17	105	1728	22.5694	0.52645	0.0117	0.0223	13.2174	15.4783	4.17391	0.532	0.668	0.186	0	0	0.000507743	5	6	2	5	6	2	1	1	1	9	6	2	5	6	2	High	High	High
TGME49_258458	hypothetical protein	unknown	dense granules	28.856	260	5.96	1	TRUE	OTHER	1	1.47	18	2	14	0	7	39	783	26.8199	0.68217	0.0092	0.0135	23.4615	35.3846	35.3846	1.683	2.728	2.162	0	0	0	5	6	6	5	6	6	1	1	1	11	9	8	5	6	6	High	High	High
TGME49_323100	hypothetical protein	unknown	dense granules	15.876	145	6.8	0	FALSE	OTHER	0	NA	42	6.67	20	1	3	66	438	54.7945	NA	NA	NA	20	20	20	2.162	2.162	2.162	0	0	0	3	3	3	3	3	3	1	1	1	16	9	7	2	2	2	High	High	High
TGME49_294200	glucose-6-phosphate 1-dehydrogenase	unknown	dense granules	62.697	560	7.61	1	TRUE	SP	0	1.49	145	1.57	11	0	7	163	1683	10.6952	0.61248	0.0067	0.0109	66.6071	62.5	53.3929	129.103	44.409	17.078	0	0	0	31	27	23	31	27	23	1	1	1	187	90	61	29	26	22	High	High	High
TGME49_289540	hypothetical protein	unknown	dense granules	100.456	937	7.23	0	FALSE	OTHER	0	0.19	144	0.34	12	0	35	191	2814	16.7022	0.12208	0.0046	0.0377	59.8719	55.0694	38.8474	13.977	8.224	3.458	0	0	0	43	42	31	43	42	31	1	1	1	118	73	41	43	42	31	High	High	High
TGME49_247220	nudix -type motif 9 isoform a family protein	unknown	dense granules	60.601	546	6.32	0	FALSE	OTHER	0	1.77	93	1.2	18	0	15	126	1641	20.1097	0.27366	0.0111	0.0405	46.337	39.9267	34.6154	4.908	2.728	2.06	0	0	0	22	18	15	22	18	15	1	1	1	51	20	18	22	18	15	High	High	High
TGME49_288840	hypothetical protein	unknown	dense granules	70.678	648	9.13	0	FALSE	SP	0	1.66	39	1.93	27	0	14	80	1947	21.058	0.67971	0.0133	0.0195	25.1543	27.7778	25	2.808	4.125	2.808	0	0	0	17	18	17	17	18	17	1	1	1	37	26	18	17	18	17	High	High	High
TGME49_248990	hypothetical protein	unknown	dense granules	79.04	719	5.87	0	FALSE	OTHER	0	1.7	43	1.36	38	0	28	109	2160	30.5556	0.63806	0.021	0.0329	29.7636	16.5508	8.34492	1.512	0.931	0.484	0	0	0	14	10	6	14	10	6	1	1	1	27	11	6	14	10	6	High	High	High
TGME49_254000	hypothetical protein	unknown	dense granules	51.137	476	9.63	0	FALSE	OTHER	0	-3.49	210	1	19	0	19	248	1431	26.5549	0.31497	0.013	0.0413	27.1008	17.0168	10.2941	3.062	1.462	0.823	0	0	0	13	9	6	13	9	6	1	1	1	28	9	6	13	9	6	High	High	High
TGME49_237230	hypothetical protein	unknown	dense granules	23.814	213	5.96	1	FALSE	OTHER	1	2.83	90	3.25	13	0	4	107	642	26.4798	0.52755	0.0184	0.0349	31.9249	27.23	34.7418	2.455	1.894	3.125	0	0	0	5	4	6	5	4	6	1	1	1	14	6	8	5	4	5	High	High	High
TGME49_247530	hypothetical protein	unknown	dense granules	22.806	213	10.46	1	TRUE	SP	0	1.77	86	3.25	26	0	8	120	642	52.9595	1.04554	0.0621	0.0594	30.9859	30.9859	19.7183	2.511	1.31	1.31	0	0	0	4	4	3	4	4	3	1	1	1	13	4	4	4	4	3	High	High	High
TGME49_297900	hypothetical protein	unknown	dense granules	82.668	763	9.5	0	FALSE	OTHER	0	0.94	84	1.13	18	0	16	118	2292	14.8342	0.28845	0.0076	0.0263	17.4312	23.0668	17.3001	0.66	0.82	0.66	0	0	0	10	13	11	10	13	11	1	1	1	13	14	11	10	13	11	High	High	High
TGME49_204320	hypothetical protein	unknown	dense granules	32.104	287	9.54	1	FALSE	OTHER	1	0.84	17	0.8	4	0	5	26	864	10.4167	0.17426	0.0032	0.0182	38.676	19.5122	24.3902	3.642	1.154	1.783	0	0	0	12	6	7	12	6	7	1	1	1	21	6	8	12	6	7	High	High	High
TGME49_202620	hypothetical protein	unknown	dense granules	36.07	330	9.38	1	FALSE	SP	1	0.94	32	2.6	13	0	5	50	993	18.1269	1.89333	0.0168	0.0089	15.1515	15.1515	5.75758	1.154	2.162	0.468	0	0	0.000286205	4	4	2	4	4	2	1	1	1	7	6	2	4	4	2	High	High	High
TGME49_267740	hypothetical protein	unknown	dense granules	37.011	340	9.36	1	FALSE	SP	1	1.78	60	2.13	17	0	8	85	1023	24.4379	0.63483	0.0169	0.0266	21.1765	10	5.58824	0.778	0.778	0.334	0.000825083	0.000250564	0.000748503	4	3	2	4	3	2	1	1	1	6	4	2	4	3	2	High	High	High
TGME49_217530	hypothetical protein	unknown	dense granules	63.729	577	7.53	0	FALSE	SP	0	2.13	22	2	2	0	1	25	1734	1.7301	1.25048	0.01	0.008	43.1542	36.0485	34.8354	5.813	3.354	3.642	0	0	0	25	19	19	25	19	19	1	1	1	61	25	28	25	19	19	High	High	High
TGME49_304740	rhoptry kinase family protein ROP35	unknown	dense granules	71.228	640	7.78	0	FALSE	OTHER	0	1.1	145	0.69	11	0	16	172	1923	14.0406	0.35755	0.0065	0.0181	34.0625	33.5938	23.4375	2.888	2.888	1.154	0	0	0	17	16	12	17	16	12	1	1	1	42	26	16	17	16	12	High	High	High
TGME49_203600	hypothetical protein	unknown	dense granules	47.185	439	8.15	1	TRUE	SP	0	2.29	84	1.56	14	0	9	107	1320	17.4242	0.68555	0.0129	0.0189	36.9021	34.3964	26.8793	3.365	2.02	2.981	0	0	0	13	11	11	13	11	11	1	1	1	33	12	16	13	11	11	High	High	High
TGME49_266050	hypothetical protein	unknown	dense granules	27.276	255	4.56	0	FALSE	OTHER	0	2.1	47	2.67	8	0	3	58	768	14.3229	0.65296	0.0105	0.0161	18.4314	11.7647	4.31373	3.642	2.162	0.468	0	0	0.00330501	3	3	1	3	3	1	1	1	1	10	3	1	3	3	1	High	High	High
TGME49_279350	hypothetical protein	unknown	dense granules	36.616	329	9.29	1	FALSE	OTHER	1	1.73	69	4	4	0	1	74	990	5.05051	Inf	0.0047	0	13.6778	11.5502	11.2462	0.874	0.688	0.52	0	0.000250564	0.000286205	6	5	4	6	5	4	1	1	1	10	5	4	6	5	4	High	High	High
TGME49_309600	hypothetical protein	unknown	dense granules	106.456	960	9.64	0	FALSE	OTHER	0	1.5	184	0.52	11	0	21	216	2883	11.0995	0.16737	0.0048	0.0284	37.9167	41.6667	30.4167	3.703	4.736	2.29	0	0	0	33	37	25	33	37	25	1	1	1	82	54	37	33	37	25	High	High	High
TGME49_268790	hypothetical protein	unknown	dense granules	27.439	252	5.1	0	FALSE	OTHER	0	1.63	37	3	9	0	3	49	759	15.8103	0.87249	0.0129	0.0148	44.4444	25.7937	20.6349	6.356	1.512	0.848	0	0	0	9	6	4	9	6	4	1	1	1	22	6	4	9	6	4	High	High	High
TGME49_299780	hypothetical protein	unknown	dense granules	59.334	545	9.48	3	FALSE	SP	3	1.13	65	1.44	13	0	9	87	1638	13.431	0.71071	0.0112	0.0157	24.7706	21.6514	19.8165	5.918	4.248	3.365	0	0	0	15	13	11	15	13	11	1	1	1	33	21	22	15	13	11	High	High	High
TGME49_240090	rhoptry kinase family protein ROP34, putative	unknown	dense granules	61.63	553	6.87	1	FALSE	OTHER	1	0.5	117	1.29	27	0	21	165	1662	28.8809	0.3554	0.0163	0.0459	42.8571	35.6239	31.8264	3.642	2.511	2.765	0	0	0	19	16	15	19	16	15	1	1	1	39	18	21	19	16	15	High	High	High
TGME49_225160	hypothetical protein	unknown	dense granules	45.416	401	9.04	2	TRUE	OTHER	2	2.07	30	2.86	20	0	7	57	1206	22.3881	0.97894	0.0168	0.0171	41.1471	36.6584	33.4165	10.22	10.22	3.467	0	0	0	15	14	11	15	14	11	1	1	1	36	25	15	15	14	11	High	High	High
TGME49_297880	dense granule protein DG32	unknown	dense granules	24.138	219	9.57	1	TRUE	SP	0	1.88	51	0.8	4	0	5	60	660	13.6364	0.23934	0.0065	0.0271	50.2283	45.6621	26.484	9	7.377	3.924	0	0	0	8	7	6	8	7	6	1	1	1	30	18	11	8	7	6	High	High	High
TGME49_201180	hypothetical protein	unknown	dense granules	126.282	1181	3.97	2	FALSE	SP	2	0.79	86	4.1	123	0	30	239	3546	43.1472	NA	NA	NA	11.2616	6.68925	4.99577	1.219	0.701	0.557	0	0	0	9	7	5	9	7	5	1	1	1	16	7	5	9	7	5	High	High	High
TGME49_211460	hypothetical protein	unknown	dense granules	105.578	982	5.26	0	FALSE	OTHER	0	0.25	86	1.52	44	0	29	159	2949	24.7542	0.78711	0.0134	0.017	39.002	30.3462	26.6802	4.766	2.325	1.721	0	0	0	26	20	19	26	20	19	1	1	1	73	30	23	26	20	19	High	High	High
TGME49_234950	protein kinase (incomplete catalytic triad)	unknown	dense granules	55.684	494	6.16	0	FALSE	OTHER	0	1.72	56	0.94	15	0	16	87	1485	20.8754	0.17748	0.0072	0.0403	21.6599	19.2308	8.09717	0.887	0.887	0.374	0	0	0.000286205	8	8	4	8	8	4	1	1	1	12	9	4	8	8	4	High	High	High
TGME49_266410	hypothetical protein	unknown	dense granules	63.877	586	5.66	2	FALSE	OTHER	2	-2.47	51	1.05	21	0	20	92	1761	23.2822	0.21202	0.0108	0.0507	8.02048	11.9454	15.529	0.433	0.54	0.911	0	0	0	5	6	9	5	6	9	1	1	1	6	6	9	5	6	9	High	High	High
TGME49_262400	lipase	unknown	dense granules	155.853	1410	7.74	1	TRUE	OTHER	1	1.24	289	1.61	90	0	56	435	4233	34.4909	0.54259	0.0249	0.046	23.9007	19.4326	12.9787	1.754	1.929	0.965	0	0	0	28	27	20	28	27	20	1	1	1	56	37	25	28	27	20	High	High	High
TGME49_230705	hypothetical protein	unknown	dense granules	28.548	266	6.13	1	TRUE	SP	0	1.34	31	3.17	19	0	6	56	801	31.211	1.69045	0.0216	0.0128	36.0902	18.4211	18.797	1.581	0.501	0.501	0	0.000250564	0	7	3	3	7	3	3	1	1	1	9	3	4	7	3	3	High	High	High
TGME49_272460	hypothetical protein	unknown	dense granules	57.484	516	9.74	2	FALSE	OTHER	2	1.14	7	1.6	8	0	5	20	1551	8.38169	0.63306	0.0056	0.0088	30.6202	16.4729	21.3178	3.062	1.228	1.462	0	0	0	11	8	8	11	8	8	1	1	1	22	8	9	11	8	8	High	High	High
TGME49_323110	hypothetical protein	unknown	dense granules	36.315	337	10.14	1	FALSE	OTHER	1	NA	25	2.79	39	2	14	80	1014	54.2406	NA	NA	NA	20.7715	27.2997	20.7715	4.817	3.437	1.955	0	0	0	7	8	7	7	8	7	1	1	1	36	19	13	1	2	1	High	High	High
TGME49_203290	hypothetical protein	unknown	dense granules	35.934	330	9.1	0	FALSE	OTHER	0	2.26	72	1.17	7	0	6	85	993	13.0916	1.00352	0.0072	0.0071	19.3939	16.6667	15.7576	1.154	0.668	0.668	0	0	0	5	4	4	5	4	4	1	1	1	8	4	4	5	4	4	High	High	High
TGME49_260520	hypothetical protein	unknown	dense granules	77.048	742	7.93	0	FALSE	OTHER	0	1.9	15	1.9	19	0	10	44	2229	13.0103	1.28685	0.0108	0.0084	34.3666	32.4798	19.1375	4.233	2.924	1.548	0	0	0	15	15	11	15	15	11	1	1	1	38	19	14	15	15	11	High	High	High
TGME49_237015	hypothetical protein	unknown	dense granules	29.371	264	8.51	2	TRUE	OTHER	2	2.4	0	6	18	0	3	21	795	26.4151	5.06172	0.0219	0.0043	32.197	25	18.1818	3.125	1.424	0.701	0	0	0	6	5	3	6	5	3	1	1	1	15	6	3	6	5	3	High	High	High
TGME49_282170	hypothetical protein	unknown	dense granules	61.117	575	7.96	0	FALSE	OTHER	0	-5	0	0	0	0	0	0	1728	0	0.39856	0.0084	0.0211	21.5652	17.5652	14.6087	1.371	1.371	0.778	0	0	0	10	9	7	10	9	7	1	1	1	19	13	9	10	9	7	High	High	High
TGME49_309760	hypothetical protein	unknown	dense granules	34.523	315	9.7	0	FALSE	SP	0	2.18	48	1	5	0	5	58	948	10.5485	0.47333	0.0063	0.0134	54.2857	52.0635	32.0635	20.544	15.681	2.162	0	0	0	15	15	9	15	15	9	1	1	1	56	39	19	15	14	8	High	High	High
TGME49_259830	diacylglycerol kinase catalytic domain-containing protein	unknown	dense granules	69.546	628	9.51	0	FALSE	SP	0	0.05	139	0.61	14	0	23	176	1887	19.6078	0.21506	0.008	0.0373	26.4331	23.2484	24.5223	2.162	1.448	1.448	0	0	0	17	14	13	17	14	13	1	1	1	28	15	16	17	14	13	High	High	High
TGME49_294980	hypothetical protein	unknown	dense granules	29.226	270	11.37	1	TRUE	OTHER	1	2.06	24	0.71	5	1	7	37	813	15.9902	NA	NA	NA	42.5926	45.5556	42.5926	4.623	6.499	5.494	0	0	0	7	8	7	7	8	7	1	1	1	30	22	19	7	8	7	High	High	High
TGME49_241240	hypothetical protein	unknown	dense granules	76.242	706	9.96	0	FALSE	OTHER	0	1.95	194	1.96	53	2	27	276	2121	38.661	0.21538	0.001	0.0047	31.0198	32.4363	22.238	2.511	2.511	1.192	0	0	0	17	18	11	17	18	11	1	1	1	55	37	23	16	18	11	High	High	High
TGME49_201130	rhoptry kinase family protein ROP33	unknown	dense granules	80.142	746	6.13	1	TRUE	SP	0	-0.18	145	1.17	21	0	18	184	2241	17.4029	0.26578	0.0096	0.036	23.9946	26.6756	23.7265	1.801	1.637	1.482	0	0	0	13	15	13	13	15	13	1	1	1	32	20	18	13	15	13	High	High	High
TGME49_225120	hypothetical protein	unknown	dense granules	26.904	242	9.03	0	FALSE	OTHER	0	0.64	157	4.5	18	1	4	180	729	31.5501	1.5639	0.0312	0.02	8.26446	4.13223	8.26446	0.468	0.212	0.468	0.00150338	0.00764025	0.000507743	2	1	2	2	1	2	1	1	1	3	1	2	2	1	2	High	High	High
TGME49_308970	hypothetical protein	unknown	dense granules	38.215	342	7.85	0	FALSE	SP	0	2.51	96	2	18	0	9	123	1029	26.2391	1.10988	0.0184	0.0166	35.0877	31.8713	15.4971	3.642	3.642	0.668	0	0	0	7	7	4	7	7	4	1	1	1	18	19	4	7	7	4	High	High	High
TGME49_268970	hypothetical protein	unknown	dense granules	36.167	333	8.24	0	FALSE	SP	0	1.19	10	1.14	8	0	7	25	1002	14.9701	0.26849	0.0075	0.028	36.036	19.2192	7.50751	2.831	1.154	0.334	0	0	0.000507743	11	8	3	11	8	3	1	1	1	22	8	3	11	8	3	High	High	High
TGME49_222170	dense-granule antigen DG32	unknown	dense granules	33.63	300	9.38	0	FALSE	OTHER	0	-2.93	93	0.73	8	0	11	112	903	21.041	0.23157	0.0108	0.0469	34.6667	28	26	3.467	2.548	2.981	0	0	0	11	10	8	11	10	8	1	1	1	24	13	14	11	10	8	High	High	High
TGME49_246130	serpin (serine proteinase inhibitor) superfamily protein	unknown	dense granules	47.377	432	6.62	0	FALSE	OTHER	0	1.24	63	0.59	10	0	17	90	1299	20.7852	0.09238	0.0049	0.0533	67.1296	57.4074	33.5648	29.392	10.721	3.894	0	0	0	24	21	13	24	21	13	1	1	1	75	35	25	24	21	13	High	High	High
TGME49_200360	hypothetical protein	unknown	dense granules	20.299	186	9.61	0	FALSE	SP	0	2.63	9	1.75	7	0	4	20	561	19.6078	0.87616	0.0158	0.0181	18.8172	15.0538	8.06452	1.848	0.874	0.52	0.000825083	0.000250564	0.00775017	4	3	2	4	3	2	1	1	1	8	4	2	4	3	2	High	High	High
TGME49_245432	hypothetical protein	unknown	dense granules	46.814	421	9	0	FALSE	OTHER	0	2.26	73	3.2	48	0	15	136	1266	49.763	1.41981	0.198	0.1395	16.8646	8.07601	5.93824	1.031	0.425	0.304	0	0.000250564	0.000507743	7	4	3	7	4	3	1	1	1	13	4	3	7	4	3	High	High	High
TGME49_237500	protein phosphatase 2C domain-containing protein	unknown	dense granules	97.245	909	6.39	0	FALSE	OTHER	0	1.13	265	1.46	41	0	28	334	2730	25.2747	0.71933	0.0129	0.0179	39.4939	28.8229	25.4125	2.223	1.049	1.209	0	0	0	28	19	20	28	19	20	1	1	1	51	19	21	28	19	20	High	High	High
TGME49_200010	hypothetical protein	unknown	dense granules	45.169	413	7.84	0	FALSE	OTHER	0	2.54	112	1.52	32	0	21	165	1242	42.6731	NA	NA	NA	7.50605	13.0751	4.84262	0.413	0.778	0.259	0.000825083	0	0.000507743	3	5	2	3	5	2	1	1	1	4	5	2	3	5	2	High	High	High
TGME49_288000	hypothetical protein	unknown	dense granules	327.685	2983	8	0	FALSE	OTHER	0	1.73	95	0.93	53	0	57	205	8952	12.2878	0.40229	0.0063	0.0157	25.1425	27.7238	19.477	1.079	1.573	0.972	0	0	0	53	66	46	53	66	46	1	1	1	94	74	56	53	66	46	High	High	High
TGME49_269920	phosphatidylserine decarboxylase	unknown	dense granules	107.92	968	8.88	1	TRUE	SP	0	0.52	173	1.3	26	0	20	219	2907	15.8239	0.43067	0.0107	0.0248	40.8058	35.0207	27.0661	2.548	2.162	1.818	0	0	0	32	28	24	32	28	24	1	1	1	55	35	29	32	28	24	High	High	High
TGME49_250955	KRUF family protein	unknown	dense granules	88.858	831	10.55	0	FALSE	OTHER	0	NA	118	2.18	74	0	34	226	2496	43.2692	NA	NA	NA	10.71	9.02527	13.9591	0.342	0.342	0.48	0	0	0	5	6	8	5	6	8	1	1	1	12	6	8	5	6	6	High	High	High
TGME49_301480	hypothetical protein	unknown	dense granules	134.695	1305	4.17	1	FALSE	SP	1	NA	3	3.44	141	2	41	187	3918	46.9627	NA	NA	NA	14.7893	10.2682	7.81609	1.276	0.638	0.468	0	0	0	14	8	6	14	8	6	1	1	1	24	9	9	14	8	6	High	High	High
TGME49_306890	hypothetical protein	unknown	dense granules	147.459	1383	6.13	0	FALSE	OTHER	0	1.78	0	1.56	42	0	27	69	4152	16.6185	0.82342	0.0106	0.0128	23.8612	13.449	10.6291	1.092	0.557	0.384	0	0	0	25	15	11	25	15	11	1	1	1	43	15	11	25	15	11	High	High	High
TGME49_270920	rhoptry kinase family protein ROP32	unknown	dense granules	71.278	632	6.8	0	FALSE	OTHER	0	0.39	25	0.88	15	0	17	57	1899	16.851	0.14963	0.0044	0.0293	22.1519	11.7089	13.2911	0.931	0.468	0.468	0	0	0	12	7	7	12	7	7	1	1	1	19	7	7	12	7	7	High	High	High
TGME49_215910	hypothetical protein	unknown	dense granules	327.782	3029	6.81	0	FALSE	SP	0	-0.79	221	0.66	71	0	107	399	9090	19.582	0.15069	0.0044	0.0295	31.1654	33.0802	16.0449	2.23	2.516	0.97	0	0	0	71	80	45	71	80	45	1	1	1	145	93	52	71	80	45	High	High	High
TGME49_215160	hypothetical protein	unknown	dense granules	31.156	269	9.09	0	FALSE	SP	0	-5.05	228	0.67	2	0	3	233	810	6.17284	0.23778	0.0034	0.0143	22.3048	17.4721	14.8699	2.162	1.054	1.054	0	0	0	6	5	4	6	5	4	1	1	1	10	5	5	6	5	4	High	High	High
TGME49_294970	hypothetical protein	unknown	unknown	68.009	659	10.74	0	FALSE	OTHER	0	1.68	80	1.29	27	1	21	129	1980	24.7475	0.54613	0.0525	0.0962	39.4537	42.0334	26.5554	1.477	1.848	1.009	0	0	0	12	13	8	12	13	8	1	1	1	26	18	10	12	13	8	High	High	High
TGME49_275860	hypothetical protein	unknown	unknown	43.133	383	8.82	1	TRUE	OTHER	1	2.13	93	1.13	9	0	8	110	1152	14.7569	0.28682	0.0099	0.0344	60.8355	53.0026	41.2533	9	8.047	3.489	0	0	0	16	15	12	16	15	12	1	1	1	37	30	17	16	15	12	High	High	High
TGME49_226420	peptidase family M3 protein	unknown	unknown	75.317	667	7.44	0	FALSE	OTHER	0	1.15	184	2	14	0	7	205	2004	10.479	0.45248	0.0062	0.0136	27.2864	8.54573	8.3958	1.707	0.365	0.453	0	0	0	16	5	6	16	5	6	1	1	1	33	6	6	16	5	6	High	High	High
TGME49_306560	hypothetical protein	unknown	unknown	67.285	698	9.25	0	FALSE	OTHER	0	-2.97	156	0.96	26	0	27	209	2097	25.2742	0.10724	0.0018	0.0171	12.6074	13.8968	7.44986	2.162	4.623	1.738	0	0	0	8	9	6	8	9	6	1	1	1	16	18	7	8	9	6	High	High	High
TGME49_230190	hypothetical protein	unknown	unknown	31.22	290	10.37	0	FALSE	OTHER	0	1.36	89	0	0	1	7	97	873	9.1638	0.35577	0.0084	0.0235	35.8621	25.1724	18.2759	1.738	2.162	1.054	0	0	0	7	7	5	7	7	5	1	1	1	12	8	5	7	7	5	High	High	High
TGME49_276890	hypothetical protein	unknown	unknown	129.427	1174	7.11	0	FALSE	OTHER	0	-0.58	108	0.67	16	0	24	148	3525	11.3475	0.2099	0.0024	0.0114	27.9387	32.4532	23.339	1.683	2.34	1.404	0	0	0	25	27	20	25	27	20	1	1	1	40	38	25	25	27	20	High	High	High
TGME49_232270	histidine acid phosphatase superfamily protein	unknown	unknown	93.674	875	7.81	0	FALSE	OTHER	0	2.46	4	2.05	39	0	19	62	2628	22.07	0.63958	0.0142	0.0222	19.4286	29.0286	15.4286	0.814	1.302	0.548	0	0	0	15	20	11	15	20	11	1	1	1	24	21	11	15	20	11	High	High	High
TGME49_281675	protein kinase, putative	unknown	unknown	192.711	1781	9.85	1	TRUE	SP	0	-1.95	28	1.38	80	2	58	168	5346	26.1878	NA	NA	NA	14.7108	14.9916	14.2055	0.164	0.194	0.164	0	0	0	6	7	6	6	7	6	1	1	1	9	7	6	6	7	6	High	High	High
TGME49_215980	hypothetical protein	unknown	unknown	24.45	210	8.34	1	FALSE	OTHER	1	2.11	0	0	0	0	0	0	633	0	2.48714	0.0349	0.014	40.9524	45.7143	29.5238	40.246	69.17	6.017	0	0	0	8	10	7	8	10	7	1	1	1	70	57	18	8	10	7	High	High	High
TGME49_235140	hypothetical protein	unknown	unknown	47.456	444	11.03	0	FALSE	OTHER	0	1.41	222	6.73	101	0	15	338	1335	86.8914	NA	NA	NA	12.3874	5.18018	7.65766	0.557	0.194	0.304	0	0.00209449	0.000507743	4	2	3	4	2	3	1	1	1	8	2	3	4	2	3	High	High	High
TGME49_215290	saccharopine dehydrogenase domain-containing protein	unknown	unknown	48.086	440	6.99	0	FALSE	OTHER	0	1.2	136	0.63	5	0	8	149	1323	9.82615	0.12598	0.0032	0.0252	43.6364	57.7273	27.2727	1.929	4.012	1.326	0	0	0	13	17	10	13	17	10	1	1	1	29	24	12	13	17	10	High	High	High
TGME49_289050	FIKK kinase, putative	unknown	unknown	301.346	2887	8.75	0	FALSE	OTHER	0	1.42	113	1.78	121	0	68	302	8664	21.8144	0.96017	0.0152	0.0158	7.3779	12.6429	7.48182	0.272	0.571	0.311	0	0	0	17	29	18	17	29	18	1	1	1	30	32	19	17	29	18	High	High	High
TGME49_248140	hypothetical protein	unknown	unknown	55.554	518	8.82	2	FALSE	OTHER	2	0.57	62	2.89	26	1	9	98	1557	23.1214	0.93842	0.0227	0.0242	9.07336	8.49421	4.82625	0.369	0.233	0.233	0.000825083	0.000250564	0.00775017	3	2	2	3	2	2	1	1	1	6	2	2	3	2	2	High	High	High
TGME49_248500	hypothetical protein	unknown	unknown	37.538	346	6.43	0	FALSE	OTHER	0	-3.54	194	0.35	6	0	17	217	1041	22.0941	0.04572	0.0027	0.0599	33.526	24.8555	25.4335	6.017	2.455	2.455	0	0	0	9	6	6	9	6	6	1	1	1	18	8	10	9	6	6	High	High	High
TGME49_208430	serine proteinase inhibitor PI-2, putative	unknown	unknown	27.243	252	6.48	0	FALSE	SP	0	1.42	202	0.73	8	0	11	221	759	25.0329	0.11517	0.0056	0.0485	57.9365	32.5397	17.4603	5.158	1.069	0.833	0	0	0	12	6	5	12	6	5	1	1	1	23	7	5	12	6	5	High	High	High
TGME49_269340	hypothetical protein	unknown	unknown	64.82	577	5.76	1	FALSE	OTHER	1	-3.34	77	0.56	9	0	16	102	1734	14.4175	0.13053	0.0024	0.0187	24.2634	24.2634	15.7712	1.276	1.096	0.638	0	0	0	10	9	6	10	9	6	1	1	1	14	10	6	10	9	6	High	High	High
TGME49_234370	SAG-related sequence SRS42	unknown	unknown	19.303	174	7.05	0	FALSE	SP	0	2.19	74	0.75	3	0	4	81	525	13.3333	0.2452	0.0029	0.012	38.5057	13.7931	5.17241	1.848	0.52	0.233	0	0.000491039	0.0151515	4	2	1	4	2	1	1	1	1	8	2	1	4	2	1	High	High	Medium
TGME49_243200	hypothetical protein	unknown	unknown	133.364	1258	7.12	0	FALSE	OTHER	0	-3.95	148	1.04	49	0	47	244	3777	25.417	0.32661	0.0146	0.0447	16.2957	15.8188	11.0493	0.655	0.911	0.433	0	0	0	13	16	10	13	16	10	1	1	1	22	18	10	13	16	10	High	High	High
TGME49_285150	hypothetical protein	unknown	unknown	47.119	439	10.3	0	FALSE	OTHER	0	-2.19	89	1.43	10	0	7	106	1320	12.8788	0.30713	0.0045	0.0147	3.87244	9.79499	4.55581	0.172	0.374	0.172	0.00219245	0	0.00775017	2	4	2	2	4	2	1	1	1	2	4	2	2	4	2	High	High	High
TGME49_213050	hypothetical protein	unknown	unknown	21.178	192	10.23	0	FALSE	OTHER	0	1.55	101	2.67	16	0	6	123	579	37.9965	0.98414	0.0299	0.0304	27.6042	41.1458	30.2083	1.512	6.356	1.929	0	0	0	5	8	5	5	8	5	1	1	1	13	15	7	5	8	5	High	High	High
TGME49_275470	dense granule protein GRA15	unknown	unknown	57.855	550	9.07	2	TRUE	OTHER	2	2.33	37	4.13	33	0	8	78	1653	24.8034	1.22597	0.0154	0.0125	15.0909	7.63636	7.63636	0.931	0.551	0.389	0	0	0.000286205	6	3	3	6	3	3	1	1	1	9	4	4	6	3	3	High	High	High
TGME49_248510	hypothetical protein	unknown	unknown	1294.84	11933	8.56	0	FALSE	OTHER	0	-4.26	303	1.68	1058	0	628	1989	35802	47.0923	0.5428	0.0292	0.0538	0.293304	2.8241	1.433	0.01	0.111	0.056	0.0010238	0	0	3	31	16	3	31	16	1	1	1	3	31	16	3	31	16	High	High	High
TGME49_223550	hypothetical protein	unknown	unknown	45.282	407	9.01	4	FALSE	OTHER	4	1.33	23	2.6	13	0	5	41	1224	14.7059	0.44402	0.0053	0.0118	24.57	21.8673	11.5479	1.089	0.905	0.318	0	0	0.000286205	8	7	3	8	7	3	1	1	1	14	7	4	8	7	3	High	High	High
TGME49_253330	Rhoptry kinase family protein, truncated (incomplete catalytic triad)	unknown	unknown	42.205	377	8.72	0	FALSE	SP	0	-1.78	32	1.5	9	0	6	47	1134	13.2275	0.31366	0.0076	0.0243	7.42706	16.1804	5.03979	0.202	0.585	0.202	0.00219245	0	0.00775017	2	5	2	2	5	2	1	1	1	2	5	2	2	5	2	High	High	High
TGME49_244280	hypothetical protein	unknown	unknown	14.212	129	4.32	1	TRUE	OTHER	1	1.67	36	1	2	0	2	40	390	10.2564	0.10816	0.0037	0.0346	52.7132	52.7132	52.7132	176.828	41.17	6.499	0	0	0	7	7	4	7	7	4	1	1	1	52	25	10	7	7	4	High	High	High
TGME49_241890	hypothetical protein	unknown	unknown	19.822	175	7.09	0	FALSE	OTHER	0	0.6	341	1	6	0	6	353	528	22.7273	0.35022	0.0079	0.0224	32.5714	45.1429	13.7143	3.217	4.623	0.778	0	0	0.000507743	4	5	2	4	5	2	1	1	1	9	6	2	4	4	2	High	High	High
TGME49_264660	SAG-related sequence SRS44	unknown	unknown	262.304	2451	8.02	1	FALSE	OTHER	1	0.85	26	0.68	32	1	47	106	7356	10.8755	0.15042	0.0033	0.0218	57.4459	57.0379	45.41	8.018	7.254	4.38	0	0	0	108	107	87	108	107	87	1	1	1	278	175	135	108	107	87	High	High	High
TGME49_269960	14-3-3 superfamily protein	unknown	unknown	51.405	476	5.3	0	FALSE	OTHER	0	-1.12	240	0.37	7	0	19	266	1431	18.1691	0.11322	0.0039	0.0343	51.8908	47.8992	26.4706	9	3.394	2.162	0	0	0	19	16	11	19	16	11	1	1	1	45	20	14	19	16	11	High	High	High
TGME49_208550	hypothetical protein	unknown	unknown	32.125	279	9.61	1	TRUE	OTHER	1	1.43	98	3.33	20	1	6	125	840	32.1429	1.40121	0.0289	0.0206	17.5627	23.2975	8.60215	1.254	1.955	0.501	0	0	0.000286205	4	6	2	4	6	2	1	1	1	8	9	3	4	6	2	High	High	High
TGME49_294940	hypothetical protein	unknown	unknown	53.941	486	7.34	1	FALSE	SP	1	-2.92	103	1.7	17	0	10	130	1461	18.4805	0.42676	0.0062	0.0145	11.5226	8.84774	9.87654	0.425	0.304	0.425	0	0	0.000286205	4	3	4	4	3	4	1	1	1	6	3	4	4	3	4	High	High	High
TGME49_240510	hypothetical protein	unknown	unknown	134.988	1239	8.73	0	FALSE	OTHER	0	-4.06	10	0.91	21	0	23	54	3720	11.828	0.26929	0.0047	0.0174	22.5989	35.6739	24.2938	1.013	1.856	1.072	0	0	0	22	32	23	22	32	23	1	1	1	41	39	26	22	32	23	High	High	High
TGME49_297520	proteophosphoglycan PPG1	unknown	unknown	163.069	1522	7.05	0	FALSE	OTHER	0	-1.62	647	1.22	94	0	77	818	4569	37.4261	0.63975	0.043	0.0672	25.8213	30.6176	17.9369	1.087	1.465	0.854	0	0	0	32	35	25	32	35	25	1	1	1	51	40	27	32	35	25	High	High	High
TGME49_273560	kinesin heavy chain, putative	unknown	unknown	181.272	1641	6.4	0	FALSE	OTHER	0	-0.94	775	0.44	28	0	64	867	4926	18.6764	0.09878	0.0052	0.0525	43.6319	40.585	34.4302	5.31	4.495	2.981	0	0	0	63	61	51	63	61	51	1	1	1	141	80	63	63	61	51	High	High	High
TGME49_262080	hypothetical protein	unknown	unknown	79.728	739	8.47	3	TRUE	OTHER	3	0.33	76	1.15	31	1	27	135	2220	26.5766	0.51631	0.009	0.0174	2.57104	10.8254	5.54804	0.133	0.546	0.205	0.00683962	0	0.000507743	2	7	3	2	7	3	1	1	1	3	7	3	2	7	3	High	High	High
TGME49_224460	aminopeptidase n, putative	unknown	unknown	108.65	970	5.92	0	FALSE	OTHER	0	0.3	208	0.42	8	0	19	235	2913	9.2688	0.12171	0.0024	0.02	44.5361	37.0103	23.0928	6.711	3.256	1.531	0	0	0	39	33	22	39	33	22	1	1	1	91	40	26	37	31	20	High	High	High
TGME49_233010	cell-cycle-assocaited protein kinase ERK7, putative	unknown	unknown	73.068	678	9.22	0	FALSE	OTHER	0	-1.53	205	0.38	11	0	29	245	2037	19.6367	0.04876	0.0048	0.0978	32.3009	36.1357	31.2684	4.043	3.739	2.472	0	0	0	20	21	18	20	21	18	1	1	1	57	27	27	20	21	18	High	High	High
TGME49_239752	hypothetical protein	unknown	unknown	102.078	905	6.44	0	FALSE	SP	0	-1.36	24	0.73	11	0	15	50	2718	9.56586	0.65345	0.0048	0.0073	50.3867	48.5083	28.6188	5.677	5.412	1.976	0	0	0	37	37	22	37	37	22	1	1	1	97	57	30	37	37	22	High	High	High
TGME49_201860	hypothetical protein	unknown	unknown	16.958	157	3.74	1	TRUE	SP	0	2.14	74	0.5	1	0	2	77	474	6.32911	0	0	0.0049	17.8344	17.8344	7.00637	214.443	9	3.642	0	0.000250564	0.000507743	2	2	1	2	2	1	1	1	1	18	4	2	2	2	1	High	High	High
TGME49_235635	hypothetical protein	unknown	unknown	48.892	454	11.56	1	FALSE	OTHER	1	NA	7	3.67	44	0	12	63	1365	41.0256	NA	NA	NA	15.859	13.2159	5.94714	0.532	0.668	0.292	0	0	0.000507743	5	4	3	5	4	3	1	1	1	8	6	3	5	4	3	High	High	High
TGME49_207930	phosphatidylethanolamine-binding protein	unknown	unknown	22.586	207	8.95	0	FALSE	SP	0	-0.11	226	1	10	0	10	246	624	32.0513	0.24485	0.0179	0.0731	34.2995	22.2222	15.942	2.831	1.154	0.778	0	0	0.000507743	5	4	3	5	4	3	1	1	1	14	5	4	5	4	3	High	High	High
TGME49_221390	hypothetical protein	unknown	unknown	96.405	875	5.22	0	FALSE	OTHER	0	-0.9	99	0.6	21	0	35	155	2628	21.309	0.12426	0.0059	0.0472	29.4857	25.8286	24.6857	1.683	1.575	1.276	0	0	0	20	21	19	20	21	19	1	1	1	38	24	20	20	21	19	High	High	High
TGME49_234980	hypothetical protein	unknown	unknown	81.332	760	7.01	0	FALSE	OTHER	0	-1.33	256	2.47	84	0	34	374	2283	51.6864	0.53679	0.042	0.0782	7.76316	11.0526	1.84211	0.252	0.482	0.058	0	0	0.00666973	4	7	1	4	7	1	1	1	1	7	7	1	4	7	1	High	High	High
TGME49_257470	myosin J	unknown	unknown	273.744	2532	8.59	0	FALSE	OTHER	0	-3.01	229	0.66	81	0	122	432	7599	26.714	0.19672	0.0108	0.0549	4.73934	10.624	6.67457	0.166	0.506	0.292	0	0	0	9	24	15	9	24	15	1	1	1	12	24	16	9	24	15	High	High	High
TGME49_229390	hypothetical protein	unknown	unknown	103.067	964	9.28	0	FALSE	OTHER	0	1.17	14	1.43	43	0	30	87	2895	25.2159	0.46603	0.0099	0.0213	11.3071	17.2199	13.6929	0.505	0.682	0.505	0	0	0	12	14	11	12	14	11	1	1	1	18	14	11	12	14	11	High	High	High
TGME49_277230	hypothetical protein	unknown	unknown	46.725	445	4.23	0	FALSE	OTHER	0	1.67	22	1	11	0	11	44	1338	16.4425	0.25164	0.0036	0.0142	6.29213	5.8427	6.29213	2.162	0.585	1.512	0	0.000250564	0	4	2	3	4	2	3	1	1	1	10	2	4	4	2	3	High	High	High
TGME49_228360	peptidyl-prolyl isomerase FKBP12, putative	unknown	unknown	38.023	362	9.48	1	FALSE	OTHER	1	1.23	92	0.73	11	0	15	118	1089	23.8751	0.20144	0.0103	0.0512	20.1657	13.8122	14.0884	0.668	1.154	0.468	0	0	0.000286205	4	3	3	4	3	3	1	1	1	8	9	4	4	3	3	High	High	High
TGME49_224530	alveolin domain containing intermediate filament IMC5	unknown	unknown	62.585	584	7.66	0	FALSE	OTHER	0	0.31	93	1	12	0	12	117	1755	13.6752	0.11358	0.0034	0.0297	17.9795	28.0822	12.3288	1.009	2.054	0.874	0	0	0	10	13	8	10	13	8	1	1	1	18	18	9	10	13	8	High	High	High
TGME49_263560	hypothetical protein	unknown	unknown	61.267	544	4.91	1	TRUE	OTHER	1	0.47	156	0.64	7	0	11	174	1635	11.0092	0.09226	0.0027	0.029	37.1324	32.1691	23.1618	3.437	1.955	0.968	0	0	0	16	15	10	16	15	10	1	1	1	30	18	11	16	15	10	High	High	High
TGME49_203810	kelch repeat-containing protein	unknown	unknown	58.023	531	6.71	0	FALSE	OTHER	0	0.49	54	0.36	4	0	11	69	1596	9.3985	0.13227	0.0029	0.0216	36.9115	35.0282	30.5085	2.652	2.162	2.162	0	0	0	17	16	14	17	16	14	1	1	1	34	17	16	17	16	14	High	High	High
TGME49_286230	hypothetical protein	unknown	unknown	279.127	2622	5.72	0	FALSE	OTHER	0	-1.94	216	1.26	160	0	127	503	7869	36.4722	0.40262	0.0227	0.0564	8.3524	19.222	11.2128	0.347	0.972	0.564	0	0	0	18	39	26	18	39	26	1	1	1	31	43	29	18	39	26	High	High	High
TGME49_310450	myosin heavy chain, putative	unknown	unknown	147.972	1301	5.52	0	FALSE	OTHER	0	-1.24	619	1.08	43	0	40	702	3906	21.2494	0.22469	0.0105	0.0469	15.1422	23.2898	6.91776	0.66	0.778	0.259	0	0	0	20	24	10	20	24	10	1	1	1	30	26	11	20	24	10	High	High	High
TGME49_236930	hypothetical protein	unknown	unknown	609.826	5660	6.27	0	FALSE	OTHER	0	-5.59	69	1.63	143	0	88	300	16983	13.6018	0.73226	0.0091	0.0124	4.20495	13.0919	9.31095	0.147	0.556	0.388	0	0	0	18	56	43	18	56	43	1	1	1	23	63	44	18	56	43	High	High	High
TGME49_232780	hypothetical protein	unknown	unknown	77.625	713	7.28	0	FALSE	OTHER	0	-1.88	61	0.84	16	0	19	96	2142	16.3399	0.19256	0.0055	0.0286	21.4586	15.8485	11.3604	1.075	0.962	0.482	0	0	0	13	11	7	13	11	7	1	1	1	17	13	9	13	11	7	High	High	High
TGME49_308093	rhoptry kinase family protein (incomplete catalytic triad)	unknown	unknown	59.829	538	9.63	0	FALSE	SP	0	1.46	125	0.78	14	0	18	157	1617	19.7897	NA	NA	NA	24.1636	37.5465	9.10781	1.102	2.808	0.346	0	0	0.000286205	8	15	4	8	15	4	1	1	1	15	20	4	8	15	4	High	High	High
TGME49_223000	dynein light chain DLC	unknown	unknown	15.972	138	8.46	1	TRUE	OTHER	1	-5.38	23	3	3	0	1	27	417	9.59233	Inf	0.0065	0	29.7101	28.9855	28.9855	20.544	9	3.642	0	0	0	4	3	3	4	3	3	1	1	1	21	7	6	4	3	3	High	High	High
TGME49_244180	microneme-like protein	unknown	unknown	76.062	717	4.82	0	FALSE	OTHER	0	-1.34	0	0.52	14	0	27	41	2154	19.0344	0.11367	0.0079	0.0694	14.3654	16.4575	15.6206	0.743	0.887	0.887	0	0	0	7	8	7	7	8	7	1	1	1	13	8	8	7	8	7	High	High	High
TGME49_309240	CorA family Mg2+ transporter protein	unknown	unknown	174.059	1565	8.34	3	FALSE	OTHER	3	-0.95	295	1.26	97	0	77	469	4698	37.037	0.29532	0.0198	0.0669	6.51757	10.4792	5.8147	0.284	0.516	0.214	0	0	0	9	14	7	9	14	7	1	1	1	11	17	7	9	14	7	High	High	High
TGME49_224520	alveolin domain containing intermediate filament IMC8	unknown	unknown	22.929	202	6.7	0	FALSE	OTHER	0	1.12	107	0.14	1	0	7	115	609	13.1363	0.04612	0.0022	0.0481	12.8713	12.8713	12.8713	1.031	1.031	0.701	0	0	0.000507743	3	3	3	3	3	3	1	1	1	8	4	3	3	3	3	High	High	High
TGME49_253470	alveolin domain containing intermediate filament IMC13	unknown	unknown	45.76	398	5.1	0	FALSE	OTHER	0	1.22	54	0.2	2	0	10	66	1197	10.0251	0.04043	0.0012	0.0286	10.804	13.5678	8.79397	0.624	0.833	0.438	0	0	0	4	5	3	4	5	3	1	1	1	7	5	3	4	5	3	High	High	High
TGME49_269460	Ser/Thr phosphatase family protein	unknown	unknown	218.539	2066	8	0	FALSE	OTHER	0	-0.81	312	0.86	80	0	93	485	6201	27.8987	0.21316	0.0131	0.0616	2.80736	9.92256	4.25944	0.102	0.421	0.146	0	0	0	5	17	7	5	17	7	1	1	1	7	18	7	5	17	7	High	High	High
TGME49_273980	hypothetical protein	unknown	unknown	21.633	213	5.44	3	TRUE	SP	2	0.86	2	7.5	15	0	2	19	642	26.4798	5.12689	0.0319	0.0062	14.0845	13.615	5.16432	1.683	0.931	0.389	0	0.000250564	0.00307547	3	2	1	3	2	1	1	1	1	4	2	1	3	2	1	High	High	High
TGME49_217410	hypothetical protein	unknown	unknown	93.216	875	9.29	3	TRUE	OTHER	3	0.01	87	1	18	0	18	123	2628	13.6986	0.67313	0.0087	0.0129	6.28571	12	4.22857	0.359	0.711	0.259	0	0	0.000507743	4	7	3	4	7	3	1	1	1	6	7	3	4	7	3	High	High	High
TGME49_219430	tRNA ligase class II core domain (G, H, P, S and T) domain-containing protein	unknown	unknown	131.763	1207	9.57	0	FALSE	OTHER	0	-4.73	230	1.96	98	2	50	380	3624	41.3907	0.66595	0.0439	0.0659	4.22535	10.1077	3.314	0.101	0.334	0.136	0.000291375	0	0.000286205	3	9	4	3	9	4	1	1	1	5	9	4	3	9	4	High	High	High
TGME49_223750	hypothetical protein	unknown	unknown	77.659	681	5.44	0	FALSE	OTHER	0	-1.04	216	1	20	0	20	256	2046	19.5503	0.32856	0.0125	0.038	6.31424	3.96476	3.52423	0.227	0.166	0.166	0.000825083	0.000250564	0.00195886	4	3	3	4	3	3	1	1	1	6	3	3	4	3	3	High	High	High
TGME49_276100	hypothetical protein	unknown	unknown	76.841	694	5.82	0	FALSE	OTHER	0	-0.97	185	0.9	38	0	42	265	2085	38.3693	0.19965	0.0197	0.0989	5.4755	10.5187	4.17867	0.252	0.482	0.184	0.0010238	0	0.000507743	4	7	3	4	7	3	1	1	1	5	8	3	4	7	3	High	High	High
TGME49_246990	hypothetical protein	unknown	unknown	58.587	544	10.04	0	FALSE	OTHER	0	-0.29	166	1.14	16	0	14	196	1635	18.3486	0.56925	0.0122	0.0214	3.86029	6.25	14.1544	0.141	0.218	0.389	0.00195551	0.000250564	0	2	3	5	2	3	5	1	1	1	2	3	5	2	3	5	High	High	High
TGME49_273400	hypothetical protein	unknown	unknown	20.201	174	8.24	0	FALSE	SP	0	-3.77	203	1.25	5	1	4	213	525	19.0476	0.46923	0.0114	0.0242	8.62069	12.6437	8.62069	0.233	0.52	0.233	0.00529355	0.00188413	0.0046729	1	2	1	1	2	1	1	1	1	2	2	1	1	2	1	High	High	High
TGME49_260800	hypothetical protein	unknown	unknown	159.954	1444	5.63	0	FALSE	SP	0	-5.17	128	2.31	136	0	59	323	4335	44.9827	0.90736	0.0499	0.055	1.80055	1.31579	0.623269	0.062	0.062	0.031	0.0109074	0.00209449	0.0239547	2	2	1	2	2	1	1	1	1	3	2	1	2	2	1	Medium	High	Medium
TGME49_317705	enoyl-CoA hydratase/isomerase family protein	unknown	unknown	40.806	371	8.98	0	FALSE	OTHER	0	-0.45	61	0	12	0	0	73	1116	10.7527	Inf	0.0112	0	3.77358	7.27763	2.42588	0.101	0.212	0.212	0.0117865	0.00468436	0.000748503	1	2	1	1	2	1	1	1	1	1	2	2	1	2	1	Medium	High	High
TGME49_310240	hypothetical protein	unknown	unknown	54.993	508	7.23	2	TRUE	OTHER	2	-1.48	90	2	20	0	10	120	1527	19.6464	3.52199	0.0153	0.0043	1.77165	9.44882	1.77165	0.129	0.438	0.129	0.0140037	0.000250564	0.00952165	1	3	1	1	3	1	1	1	1	2	3	1	1	3	1	Medium	High	High
TGME49_249670	cathepsin B	endomembrane vesicles	endomembrane vesicles	62.437	572	5.59	1	TRUE	SP	0	0.95	398	0.54	22	0	41	461	1719	36.6492	0.15446	0.0098	0.0637	46.6783	34.2657	25.8741	7.62	3.758	2.047	0	0	0	22	17	14	22	17	14	1	1	1	55	24	15	22	17	14	High	High	High
TGME49_291600	gamma interferon inducible lysosomal thiol reductase (GILT) protein	endomembrane vesicles	endomembrane vesicles	41.54	380	5.21	1	TRUE	SP	0	0.6	452	1.67	15	0	9	476	1143	20.9974	1.14112	0.0065	0.0057	47.8947	39.4737	30.7895	12.335	5.19	2.481	0	0	0	17	14	10	17	14	10	1	1	1	51	21	14	17	14	10	High	High	High
TGME49_204080	histidine acid phosphatase superfamily protein	endomembrane vesicles	endomembrane vesicles	143.764	1318	6.18	0	FALSE	SP	0	-1.99	226	1.77	110	0	62	398	3957	43.4673	0.48794	0.0323	0.0663	22.5341	18.8923	13.4294	1.48	0.976	0.627	0	0	0	24	19	14	24	19	14	1	1	1	39	21	15	24	19	14	High	High	High
TGME49_309930	melibiase subfamily protein	endomembrane vesicles	endomembrane vesicles	108.818	982	4.75	0	FALSE	OTHER	0	-1.13	164	2.83	34	0	12	210	2949	15.5985	0.71678	0.0092	0.0129	29.8371	24.5418	10.2851	2.241	1.415	0.48	0	0	0	20	17	7	20	17	7	1	1	1	39	21	8	20	17	7	High	High	High
TGME49_254010	serine carboxypeptidase s28 protein	endomembrane vesicles	endomembrane vesicles	81.828	738	6.14	1	TRUE	OTHER	1	0.64	380	1.48	31	0	21	432	2217	23.4551	0.33871	0.0106	0.0312	41.3279	28.1843	15.4472	2.758	1.239	1.239	0	0	0	20	13	11	20	13	11	1	1	1	35	15	15	20	13	11	High	High	High
TGME49_321530	cathepsin CPL	endomembrane vesicles	endomembrane vesicles	47.52	422	6.48	1	FALSE	OTHER	1	0.68	217	0.25	4	0	16	237	1269	15.7604	0.04894	0.003	0.0604	32.2275	29.6209	16.1137	11.589	4.012	2.548	0	0	0	10	8	6	10	8	6	1	1	1	54	15	12	10	8	6	High	High	High
TGME49_201840	aspartyl protease ASP1	endomembrane vesicles	endomembrane vesicles	66.858	619	6.79	1	FALSE	OTHER	1	-0.36	149	0.71	12	0	17	178	1860	15.5914	0.19995	0.0052	0.0262	32.3102	38.9338	17.2859	2.695	2.472	0.751	0	0	0	14	18	9	14	18	9	1	1	1	31	25	9	14	18	9	High	High	High
TGME49_243350	gamma-glutamyl hydrolase	endomembrane vesicles	endomembrane vesicles	81.453	736	6.93	0	FALSE	OTHER	0	0.45	135	0.92	24	0	26	185	2211	22.6142	0.24	0.0057	0.0236	35.1902	37.5	21.0598	2.014	2.014	0.957	0	0	0	20	23	14	20	23	14	1	1	1	34	24	14	20	23	14	High	High	High
TGME49_248670	V-type H(+)-translocating pyrophosphatase VP1	endomembrane vesicles	endomembrane vesicles	85.24	816	5.21	17	TRUE	OTHER	17	1.27	188	0.32	6	0	19	213	2451	10.1999	0.06741	0.0017	0.0255	15.4412	15.6863	17.8922	2.535	2.808	3.101	0	0	0	13	13	14	13	13	14	1	1	1	28	19	21	13	13	14	High	High	High
TGME49_263270	glycerophosphodiester phosphodiesterase family protein	endomembrane vesicles	endomembrane vesicles	95.845	866	6.57	6	FALSE	OTHER	6	0.72	249	0.71	22	0	31	302	2601	20.3768	0.31422	0.0105	0.0335	20.4388	18.8222	12.8176	1.456	1.322	0.567	0	0	0	15	13	8	15	13	8	1	1	1	31	17	12	15	13	8	High	High	High
TGME49_237870	FYVE zinc finger domain-containing protein	endomembrane vesicles	endomembrane vesicles	56.99	518	7.15	0	FALSE	OTHER	0	-1.4	270	0.83	15	0	18	303	1557	21.1946	0.20179	0.0035	0.0175	33.2046	35.1351	22.7799	1.371	2.35	0.995	0	0	0	15	20	12	15	20	12	1	1	1	26	22	12	15	20	12	High	High	High
TGME49_313930	transmembrane protein	endomembrane vesicles	endomembrane vesicles	94.852	881	7.65	9	FALSE	OTHER	9	0.96	489	1.38	36	0	26	551	2646	23.4316	0.51059	0.031	0.0608	12.7128	18.9557	8.28604	0.624	1.198	0.438	0	0	0	7	11	5	7	11	5	1	1	1	14	13	6	7	11	5	High	High	High
TGME49_262460	hypothetical protein	endomembrane vesicles	endomembrane vesicles	274.187	2502	7.72	0	FALSE	OTHER	0	-2.95	224	1.39	125	0	90	439	7509	28.6323	0.56762	0.0127	0.0225	4.19664	16.1071	6.8745	0.17	0.651	0.285	0	0	0	9	31	16	9	31	16	1	1	1	15	33	17	9	31	16	High	High	High
TGME49_226072	Ser/Thr phosphatase family protein	unknown	endomembrane vesicles	88.773	810	6.6	0	FALSE	OTHER	0	-0.32	280	1.24	47	0	38	365	2433	34.9363	0.56899	0.0137	0.0241	29.3827	25.4321	21.7284	2.574	1.938	1.537	0	0	0	21	18	15	21	18	15	1	1	1	52	28	23	21	18	15	High	High	High
TGME49_205625	hypothetical protein	unknown	endomembrane vesicles	101.707	962	5.54	12	FALSE	OTHER	12	-2.05	206	1.59	54	0	34	294	2889	30.4604	0.64295	0.0215	0.0334	4.5738	13.0977	8.52391	0.274	0.947	0.528	0	0	0	4	10	6	4	10	6	1	1	1	8	11	7	4	10	6	High	High	High
TGME49_255330	hypothetical protein	unknown	endomembrane vesicles	34.929	327	7.14	1	TRUE	SP	0	1.13	50	1.31	17	0	13	80	984	30.4878	0.37625	0.0146	0.0388	11.6208	9.78593	8.56269	1.054	0.778	1.054	0	0.000250564	0	4	3	3	4	3	3	1	1	1	9	4	5	4	3	3	High	High	High
TGME49_307990	arrestin (or s-antigen), n-terminal domain-containing protein	unknown	endomembrane vesicles	47.836	432	6.18	0	FALSE	OTHER	0	0.11	288	1.4	21	0	15	324	1299	27.7136	0.42029	0.0175	0.0417	8.56481	8.56481	6.71296	0.492	0.492	0.35	0.000291375	0.000250564	0.000507743	4	4	3	4	4	3	1	1	1	6	4	3	4	4	3	High	High	High
TGME49_267810	Rab 5	unknown	endomembrane vesicles	26.487	241	6.14	0	FALSE	OTHER	0	-4.48	335	0.18	2	0	11	348	726	17.9063	0.03328	0.0018	0.0533	65.9751	63.0705	58.5062	21.539	9	9	0	0	0	14	13	12	14	13	12	1	1	1	41	19	18	13	12	11	High	High	High
TGME49_273360	ABC transporter transmembrane region domain-containing protein	unknown	endomembrane vesicles	127.286	1163	6.28	8	FALSE	OTHER	8	-0.17	590	0.76	45	0	59	694	3492	29.7824	0.21468	0.0078	0.0365	12.3818	15.6492	9.02837	0.711	0.848	0.468	0	0	0	14	16	10	14	16	10	1	1	1	17	16	10	14	16	10	High	High	High
TGME49_258130	Rab1 protein	unknown	endomembrane vesicles	23.857	216	5.52	0	FALSE	OTHER	0	-3.58	307	0.11	1	0	9	317	651	15.361	0	0	0.0234	65.2778	60.6481	65.7407	13.384	9	4.456	0	0	0	13	13	13	13	13	13	1	1	1	47	31	25	11	11	11	High	High	High
TGME49_310210	hypothetical protein	unknown	endomembrane vesicles	83.583	788	6.32	12	FALSE	OTHER	12	0.35	111	0.38	12	0	32	155	2367	18.5889	0.05808	0.0046	0.0784	15.6091	15.8629	8.88325	1.721	2.008	0.823	0	0	0	9	8	6	9	8	6	1	1	1	20	11	6	9	8	6	High	High	High
TGME49_320460	ABC transporter transmembrane region domain-containing protein	unknown	endomembrane vesicles	211.435	1942	7.77	12	FALSE	OTHER	12	-0.46	523	0.84	78	0	93	694	5829	29.3361	0.21673	0.0042	0.0196	24.5108	28.9907	19.8249	1.738	2.318	1.103	0	0	0	38	46	31	38	46	31	1	1	1	73	56	32	38	46	31	High	High	High
TGME49_227350	hypothetical protein	unknown	endomembrane vesicles	270.037	2489	7.01	13	FALSE	OTHER	13	-0.93	67	2.62	55	0	21	143	7470	10.174	0.75274	0.0046	0.0061	6.91041	7.91483	5.14263	0.302	0.378	0.231	0	0	0	13	15	10	13	15	10	1	1	1	20	18	13	13	15	10	High	High	High
TGME49_212990	hypothetical protein	unknown	endomembrane vesicles	113.663	1064	8.4	10	FALSE	OTHER	10	-0.35	563	0.69	36	1	52	652	3195	27.856	0.27691	0.0155	0.0559	13.8158	12.406	11.5602	0.874	0.778	0.778	0	0	0	12	11	10	12	11	10	1	1	1	17	12	12	12	11	10	High	High	High
TGME49_305810	hypothetical protein	unknown	endomembrane vesicles	42.412	407	6.77	1	FALSE	OTHER	1	1.03	58	0.5	7	0	14	79	1224	17.1569	0.21672	0.0036	0.0165	39.8034	24.3243	24.3243	6.356	2.415	2.415	0	0	0	11	7	7	11	7	7	1	1	1	38	18	10	11	7	7	High	High	High
TGME49_201150	heavy metal translocating P-type ATPase subfamily protein	unknown	endomembrane vesicles	206.6	1965	6.77	7	FALSE	OTHER	7	-1.57	168	1.64	59	0	36	263	5898	16.1072	0.7945	0.015	0.0188	22.2392	26.4631	20.1018	1.111	1.637	0.947	0	0	0	33	42	32	33	42	32	1	1	1	58	54	35	33	42	32	High	High	High
TGME49_272420	phosphatidylcholine-sterol O-acyltransferase, putative	unknown	unknown	83.855	763	5.47	0	FALSE	OTHER	0	0.57	80	1.27	14	0	11	105	2292	10.9075	0.32226	0.0044	0.0136	25.9502	12.4509	14.81	1.598	0.401	0.658	0	0	0	16	6	9	16	6	9	1	1	1	29	6	11	16	6	9	High	High	High
TGME49_202390	S15 sporozoite-expressed protein	unknown	unknown	61.758	587	5.01	0	FALSE	OTHER	0	0.8	45	3.17	19	0	6	70	1764	14.1723	0.58073	0.01	0.0171	58.7734	43.2709	33.9012	21.758	11.798	4.623	0	0	0	22	17	15	22	17	15	1	1	1	74	38	32	22	17	15	High	High	High
TGME49_297420	beta-tubulin cofactor D, putative	unknown	unknown	220.835	2040	5.97	0	FALSE	OTHER	0	-4.45	373	0.87	79	0	91	543	6123	27.7642	0.34601	0.0155	0.0447	7.2549	5.58824	4.5098	0.237	0.261	0.213	0	0	0	11	11	9	11	11	9	1	1	1	16	12	12	11	11	9	High	High	High
TGME49_287980	FHA domain-containing protein	unknown	unknown	118.141	1141	5.77	0	FALSE	OTHER	0	-3.15	185	0.85	17	0	20	222	3426	10.7998	0.2846	0.0021	0.0073	21.2971	19.1937	19.8948	1.291	1.089	1.089	0	0	0	18	16	16	18	16	16	1	1	1	30	16	18	18	16	16	High	High	High
TGME49_214300	hypothetical protein	unknown	unknown	258.98	2379	7.24	9	FALSE	OTHER	9	-0.36	698	0.78	57	0	73	828	7140	18.2073	0.23071	0.002	0.0085	2.60614	5.29634	3.06852	0.102	0.261	0.167	0.000575209	0	0	5	12	8	5	12	8	1	1	1	6	12	8	5	12	8	High	High	High
TGME49_267150	SAG-related sequence SRS38C	unknown	unknown	41.352	384	5	0	FALSE	OTHER	0	1.41	15	1.29	9	0	7	31	1155	13.8528	0.66795	0.0077	0.0115	5.46875	10.9375	2.60417	0.245	0.551	0.116	0.0142234	0.000250564	0.0159822	2	4	1	2	4	1	1	1	1	3	4	1	2	4	1	Medium	High	Medium
TGME49_285540	DNA-directed DNA polymerase	unknown	unknown	133.741	1221	8.03	0	FALSE	OTHER	0	-4.23	485	1.39	79	0	57	621	3666	37.0977	0.43642	0.0077	0.0177	1.1466	1.7199	1.1466	0.03	0.062	0.03	0.0144297	0.0115533	0.00287425	2	2	2	2	2	2	1	1	1	2	3	2	2	2	2	Medium	Medium	High
TGME49_257770	histone lysine methyltransferase SET2	unknown	unknown	245.949	2286	6.81	0	FALSE	OTHER	0	-3.33	126	1.63	65	0	40	231	6861	15.3039	0.57443	0.0105	0.0183	0.306212	1.31234	1.26859	0.017	0.051	0.051	0.0444883	0.000491039	0.000997009	1	3	3	1	3	3	1	1	1	4	4	3	1	3	3	Medium	High	High
TGME49_230420	sarco/endoplasmic reticulum Ca2+-ATPase	ER 1	ER 1	118.801	1093	5.43	7	FALSE	OTHER	7	-5.43	793	0.29	14	0	49	856	3282	19.1956	0.05958	0.0012	0.0209	43.0009	52.4245	35.4986	17.529	28.126	11.282	0	0	0	42	46	35	42	46	35	1	1	1	136	122	77	42	46	35	High	High	High
TGME49_264440	signal recognition particle receptor beta subunit protein	ER 1	ER 1	37.346	347	6.89	1	FALSE	OTHER	1	-4.66	138	0.43	3	0	7	148	1044	9.57854	0.26049	0.0012	0.0047	68.5879	66.2824	46.3977	38.811	55.234	5.31	0	0	0	17	16	12	17	16	12	1	1	1	80	50	22	17	16	12	High	High	High
TGME49_293570	translocation protein sec62, putative	ER 1	ER 1	44.852	390	6.37	2	FALSE	OTHER	2	-4.25	197	0.2	2	0	10	209	1173	10.2302	0.04325	0.0011	0.0262	60	56.9231	48.7179	24.119	16.378	5.918	0	0	0	22	21	16	22	21	16	1	1	1	70	38	29	22	21	16	High	High	High
TGME49_260630	DnaJ family Sec63 protein	ER 1	ER 1	76.753	675	5.9	3	TRUE	OTHER	3	-3.8	234	0.33	8	0	24	266	2028	15.7791	0.09258	0.0033	0.0361	44	39.2593	25.1852	6.017	9.608	2.455	0	0	0	25	27	14	25	27	14	1	1	1	57	48	23	25	27	14	High	High	High
TGME49_242020	mannosyl-oligosaccharide glucosidase	ER 1	ER 1	151.411	1384	6.29	1	TRUE	OTHER	1	-2.55	136	1.29	75	0	58	269	4155	32.0096	0.42346	0.0199	0.047	21.3873	20.448	11.4162	1.558	1.266	0.674	0	0	0	24	25	16	24	25	16	1	1	1	53	29	19	24	25	16	High	High	High
TGME49_202572	ribophorin i protein	ER 1	ER 1	106.39	959	8.1	1	FALSE	OTHER	1	-3.09	357	1.05	41	1	39	438	2880	28.125	0.27779	0.0144	0.0518	28.4672	25.9645	15.2242	2.162	2.162	0.978	0	0	0	24	23	14	24	23	14	1	1	1	40	31	16	24	23	14	High	High	High
TGME49_308000	Gpi16 subunit, GPI transamidase component protein	ER 1	ER 1	83.106	766	7.17	2	TRUE	OTHER	2	-5.22	446	0.91	21	0	23	490	2301	19.1221	0.28382	0.0081	0.0286	29.765	27.154	11.0966	2.548	1.818	0.585	0	0	0	17	16	7	17	16	7	1	1	1	41	22	9	17	16	7	High	High	High
TGME49_280610	signal recognition particle receptor alpha subunit	ER 1	ER 1	60.777	556	7.49	0	FALSE	OTHER	0	-6.1	448	0.25	4	0	16	468	1671	11.9689	0.06762	0.0024	0.0361	38.4892	47.6619	32.0144	4.043	6.326	2.932	0	0	0	22	26	21	22	26	21	1	1	1	47	41	25	22	26	21	High	High	High
TGME49_230590	chitobiosyldiphosphodolichol beta-mannosyltransferase	ER 1	ER 1	101.985	931	8.16	2	TRUE	OTHER	2	-2.51	77	1.55	31	0	20	128	2796	18.2403	0.48103	0.0116	0.0242	30.5048	30.1826	21.2675	1.947	2.237	1.33	0	0	0	21	22	16	21	22	16	1	1	1	40	25	18	21	22	16	High	High	High
TGME49_229030	hypothetical protein	ER 1	ER 1	25.408	228	5.35	2	FALSE	OTHER	2	-3.87	155	0.83	5	0	6	166	687	16.0116	0.16552	0.0037	0.0223	60.0877	57.0175	50.8772	33.551	27.943	10.938	0	0	0	11	12	8	11	12	8	1	1	1	47	26	22	11	12	8	High	High	High
TGME49_252440	peptidase c13 family protein	ER 1	ER 1	66.443	604	5.64	0	FALSE	OTHER	0	-3.99	0	1.78	66	0	37	103	1815	56.7493	0.49571	0.0769	0.1552	32.7815	34.2715	15.3974	1.485	2.079	0.619	0	0	0	15	16	9	15	16	9	1	1	1	29	25	9	15	16	9	High	High	High
TGME49_319300	hypothetical protein	ER 1	ER 1	113.619	1011	7.24	8	FALSE	OTHER	8	-4.89	121	2.5	20	0	8	149	3036	9.22266	0.65847	0.0056	0.0084	20.7715	28.8823	16.9139	1.721	2.863	1.342	0	0	0	19	26	15	19	26	15	1	1	1	31	32	18	19	26	15	High	High	High
TGME49_269980	preprotein translocase Sec61, putative	ER 1	ER 1	52.131	473	8.81	8	TRUE	OTHER	8	-5.15	194	0	0	0	17	211	1422	11.955	0	0	0.0582	28.3298	18.8161	24.1015	6.079	6.079	6.943	0	0	0	13	11	12	13	11	12	1	1	1	38	22	19	13	11	12	High	High	High
TGME49_277970	dolichol-phosphate-mannose synthase family protein	ER 1	ER 1	27.344	241	8.98	0	FALSE	OTHER	0	-4.37	602	0.33	5	0	15	622	726	27.5482	0.02215	0.0018	0.0794	62.6556	63.0705	29.8755	5.813	5.813	1.448	0	0	0	14	12	7	14	12	7	1	1	1	26	15	7	14	12	7	High	High	High
TGME49_211040	Sec61beta family protein	ER 1	ER 1	10.097	99	10.87	1	FALSE	OTHER	1	-4.37	97	0	0	0	1	98	300	3.33333	0	0	0.0106	65.6566	65.6566	65.6566	145.78	999	45.416	0	0	0	6	6	6	6	6	6	1	1	1	55	37	24	6	6	6	High	High	High
TGME49_227790	glycosyltransferase, group 1 family protein	ER 1	ER 1	51.138	462	8.38	0	FALSE	OTHER	0	-1.06	358	1.28	23	0	18	399	1389	29.5176	0.40179	0.0253	0.0631	29.8701	32.0346	26.8398	1.712	1.712	1.512	0	0	0	12	13	10	12	13	10	1	1	1	21	16	12	12	13	10	High	High	High
TGME49_203970	dolichyl-diphosphooligosaccharide--protein glycosyltransferase	ER 1	ER 1	74.941	680	8.03	1	FALSE	OTHER	1	-4.25	405	1.5	36	1	24	466	2043	29.8581	0.65745	0.1067	0.1624	24.7059	23.5294	14.4118	1.154	1.297	0.668	0	0	0	10	11	7	10	11	7	1	1	1	17	13	8	10	11	7	High	High	High
TGME49_242380	fatty acid elongase	ER 1	ER 1	39.538	350	9.36	7	FALSE	OTHER	7	-0.95	77	1.25	5	0	4	86	1053	8.54701	0.31789	0.0029	0.009	22.5714	18.5714	14.8571	2.415	1.929	0.848	0	0	0	8	6	3	8	6	3	1	1	1	12	9	4	8	6	3	High	High	High
TGME49_231430	oligosaccharyl transferase stt3 protein, putative	ER 1	ER 1	83.936	753	9.09	12	FALSE	OTHER	12	-3.45	131	0.4	6	0	15	152	2262	9.28382	0.15561	0.003	0.0194	12.8818	11.8194	12.6162	0.833	0.833	0.833	0	0	0	9	9	10	9	9	10	1	1	1	17	10	12	9	9	10	High	High	High
TGME49_275568	GPI transamidase subunit PIG-U protein	ER 1	ER 1	60.908	548	8.22	10	FALSE	OTHER	10	-3.23	257	0.54	15	0	28	300	1647	26.1081	0.1249	0.006	0.0483	21.1679	23.1752	20.8029	1.395	2.039	1.395	0	0	0	11	12	11	11	12	11	1	1	1	18	14	11	11	12	11	High	High	High
TGME49_216540	dolichyl-phosphate beta-glucosyltransferase	ER 1	ER 1	75.791	704	7.12	2	TRUE	OTHER	2	-3.36	170	2.59	57	1	22	250	2115	37.8251	0.72204	0.0931	0.129	11.0795	10.6534	7.52841	0.655	0.433	0.334	0	0	0	6	5	4	6	5	4	1	1	1	11	6	4	6	5	4	High	High	High
TGME49_321400	microsomal signal peptidase (spc12) domain-containing protein	ER 1	ER 1	14.196	128	8.81	2	TRUE	OTHER	2	-4.62	35	0.5	2	0	4	41	387	15.5039	0.21	0.0032	0.015	39.0625	39.0625	39.0625	99	176.828	16.783	0	0	0	4	4	4	4	4	4	1	1	1	14	11	5	4	4	4	High	High	High
TGME49_258110	N-acetylglucosaminylphosphatidylinositol deacetylase	ER 1	ER 1	43.509	383	9.42	1	TRUE	OTHER	1	-4.37	170	1.41	24	0	17	211	1152	35.5903	0.35007	0.0183	0.0523	18.0157	17.7546	9.92167	1.154	1.154	0.551	0	0	0	6	7	4	6	7	4	1	1	1	11	7	4	6	7	4	High	High	High
TGME49_280740	signal peptidase	ER 1	ER 1	24.648	223	8.27	1	FALSE	OTHER	1	-3.54	132	0.3	3	0	10	145	672	19.3452	0.04313	0.0022	0.0521	25.1121	51.5695	16.5919	1.894	6.017	1.424	0	0	0	6	11	5	6	11	5	1	1	1	12	12	5	6	11	5	High	High	High
TGME49_256000	endoplasmic reticulum retention receptor	ER 1	ER 1	26.131	223	8.28	4	FALSE	OTHER	4	-4.76	34	0	0	0	1	35	672	1.4881	0	0	0.004	20.1794	24.6637	24.2152	1.61	2.831	2.162	0	0	0	5	6	6	5	6	6	1	1	1	12	8	6	5	6	6	High	High	High
TGME49_262930	hypothetical protein	ER 1	ER 1	12.653	114	9.09	2	TRUE	OTHER	2	-3.47	44	1	1	0	1	46	345	5.7971	NA	NA	NA	21.9298	21.9298	21.9298	9	9	2.162	0	0	0.000507743	3	3	2	3	3	2	1	1	1	5	4	2	3	3	2	High	High	High
TGME49_310100	mannosyltransferase (pig-m) protein	ER 1	ER 1	63.14	576	9.6	8	FALSE	OTHER	8	-4.66	220	0.56	14	0	25	259	1731	22.5303	0.06358	0.0032	0.0501	7.8125	6.59722	8.68056	0.532	0.532	0.532	0	0	0	5	4	5	5	4	5	1	1	1	9	5	5	5	4	5	High	High	High
TGME49_305870	DAD family protein	ER 1	ER 1	19.741	180	8.4	3	FALSE	OTHER	3	-3.02	42	0.5	1	0	2	45	543	5.52486	Inf	0.0024	0	26.6667	34.4444	31.1111	1.31	3.329	1.848	0	0	0	4	7	5	4	7	5	1	1	1	8	7	5	4	7	5	High	High	High
TGME49_214920	GPI-anchored wall transfer protein GWT1, putative	ER 1	ER 1	92.117	858	9.28	13	TRUE	OTHER	13	-2.96	690	1.34	43	0	32	765	2577	29.1036	0.55413	0.0283	0.0511	5.12821	7.57576	6.99301	0.233	0.417	0.322	0.000575209	0	0	3	5	4	3	5	4	1	1	1	3	6	4	3	5	4	High	High	High
TGME49_300060	signal peptidase subunit protein	ER 1	ER 1	19.488	175	6.3	1	TRUE	SP	0	-5	31	1	2	0	2	35	528	7.57576	0	0	0.0062	14.2857	28.5714	18.8571	1.154	5.813	3.642	0.00126743	0	0.000286205	2	4	3	2	4	3	1	1	1	4	5	4	2	4	3	High	High	High
TGME49_238040	protein disulfide-isomerase domain-containing protein	unknown	ER 1	152.67	1378	8.65	1	FALSE	OTHER	1	-0.53	120	1.19	32	0	27	179	4137	14.2615	NA	NA	NA	54.2816	57.0392	37.4456	3.605	5.399	1.56	0	0	0	52	57	34	52	57	34	1	1	1	125	89	46	52	57	34	High	High	High
TGME49_313080	hypothetical protein	unknown	ER 1	49.497	455	8.6	1	FALSE	SP	1	-4.43	140	0.47	7	0	15	162	1368	16.0819	0.11987	0.0061	0.0505	54.0659	51.6484	51.6484	77.137	55.234	15.379	0	0	0	27	24	24	27	24	24	1	1	1	171	84	53	27	24	24	High	High	High
TGME49_314970	root hair defective 3 gtp-binding protein (rhd3) protein	unknown	ER 1	98.192	893	5.96	2	FALSE	OTHER	2	-4.38	952	0.82	31	0	38	1021	2682	25.7271	0.13468	0.0031	0.0232	51.9597	47.1445	31.467	6.378	4.685	2.845	0	0	0	36	36	26	36	36	26	1	1	1	93	45	35	36	36	26	High	High	High
TGME49_232050	DnaJ domain-containing protein	unknown	ER 1	96.07	869	6.52	2	FALSE	OTHER	2	-4.16	462	0.27	8	0	30	500	2610	14.5594	0.03926	0.0016	0.0402	46.7204	51.8987	30.2647	9.564	20.544	3.903	0	0	0	32	37	25	32	37	25	1	1	1	99	77	36	32	37	25	High	High	High
TGME49_225850	peptidase, M28 family protein	unknown	ER 1	167.566	1555	8.84	9	FALSE	OTHER	9	-5.02	150	1.83	44	0	24	218	4668	14.5673	0.59676	0.0096	0.0161	26.881	29.0032	18.9068	2.036	3.318	1.254	0	0	0	34	38	24	34	38	24	1	1	1	70	61	31	34	38	24	High	High	High
TGME49_205040	PGAP1 family protein	unknown	ER 1	228.274	2110	7.55	8	FALSE	OTHER	8	-2.04	71	2.13	96	0	45	212	6333	22.2643	1.04286	0.0203	0.0194	21.6114	26.7299	20.3791	1.524	2.962	1.647	0	0	0	36	44	35	36	44	35	1	1	1	67	72	49	36	44	35	High	High	High
TGME49_254690	phospholipase/carboxylesterase	unknown	ER 1	54.202	497	6.1	1	TRUE	OTHER	1	0.16	44	0.27	3	0	11	58	1494	9.37082	0.08412	0.002	0.0237	61.3682	60.3622	45.4728	12.335	8.306	4.233	0	0	0	27	26	21	27	26	21	1	1	1	65	35	25	27	26	21	High	High	High
TGME49_226580	hypothetical protein	unknown	ER 1	42.726	380	9.66	1	FALSE	OTHER	1	-4.07	112	1	6	0	6	124	1143	10.4987	0.4719	0.0061	0.013	62.8947	54.2105	37.3684	20.544	11.915	4.505	0	0	0	25	22	15	25	22	15	1	1	1	67	32	25	25	22	15	High	High	High
TGME49_311210	hypothetical protein	unknown	ER 1	192.418	1818	6.44	1	TRUE	OTHER	1	-4.68	321	1.47	87	0	59	467	5457	26.7546	0.47357	0.018	0.0381	24.6975	22.8823	10.451	1.841	1.766	0.576	0	0	0	35	33	16	35	33	16	1	1	1	60	44	18	35	33	16	High	High	High
TGME49_256980	glycerol-3-phosphate-acyltransferase	unknown	ER 1	110.213	1002	8.63	4	FALSE	OTHER	4	-2.36	546	0.65	43	0	66	655	3009	36.2247	0.30027	0.0174	0.0578	35.1297	39.6208	32.5349	2.566	3.536	2.566	0	0	0	31	35	30	31	35	30	1	1	1	72	48	41	31	35	30	High	High	High
TGME49_254490	Sel1 repeat-containing protein	unknown	ER 1	161.672	1519	6.13	2	FALSE	OTHER	2	-3.29	965	1.2	100	0	83	1148	4560	40.1316	0.1081	0.0027	0.0247	21.7907	23.1731	17.5774	1.604	1.453	0.874	0	0	0	26	25	21	26	25	21	1	1	1	55	32	22	26	25	21	High	High	High
TGME49_232180	UBA/TS-N domain-containing protein	unknown	ER 1	207.918	1874	6.83	1	FALSE	OTHER	1	-1.57	230	0.89	74	0	83	387	5625	27.9111	0.17232	0.0105	0.0607	19.3703	20.2241	11.3661	1.154	1.106	0.681	0	0	0	29	29	20	29	29	20	1	1	1	58	40	24	29	29	20	High	High	High
TGME49_289580	strictosidine synthase subfamily protein	unknown	ER 1	49.441	456	8.59	1	TRUE	OTHER	1	1.18	131	1.38	11	0	8	150	1371	13.8585	0.76165	0.0054	0.0071	64.693	54.8246	37.7193	15.681	17.166	4.995	0	0	0	26	22	16	26	22	16	1	1	1	67	50	22	26	22	16	High	High	High
TGME49_289570	phosphatidylinositol transfer protein	unknown	ER 1	209.479	1912	6.4	4	FALSE	OTHER	4	-1.7	956	0.81	70	0	86	1112	5739	27.1824	0.24012	0.004	0.0168	22.6464	26.046	20.9205	1.067	1.44	1.024	0	0	0	34	41	33	34	41	33	1	1	1	60	43	34	34	41	33	High	High	High
TGME49_252340	hypothetical protein	unknown	ER 1	138.78	1243	8.7	11	FALSE	OTHER	11	-4.59	182	1	44	0	44	270	3732	23.5798	0.25618	0.0131	0.0512	30.2494	31.2953	24.2156	1.832	2.213	1.496	0	0	0	30	33	28	30	33	28	1	1	1	61	39	29	30	33	28	High	High	High
TGME49_246580	hypothetical protein	unknown	ER 1	42.794	383	4.73	1	TRUE	SP	0	-3.92	209	0.71	5	0	7	221	1152	10.4167	0.57853	0.005	0.0087	58.7467	58.7467	46.2141	22.101	64.793	8.006	0	0	0	20	22	17	20	22	17	1	1	1	66	63	25	20	22	17	High	High	High
TGME49_258826	hypothetical protein	unknown	ER 1	111.772	1014	5.8	1	FALSE	SP	1	-3.88	10	1.06	33	0	31	74	3045	21.0181	0.2832	0.0129	0.0456	36.785	32.643	16.6667	3.125	2.946	1.123	0	0	0	30	29	17	30	29	17	1	1	1	53	37	19	30	29	17	High	High	High
TGME49_233810	Sel1 repeat-containing protein	unknown	ER 1	241.169	2251	6.32	0	FALSE	OTHER	0	-0.78	374	1.21	109	1	90	574	6756	29.6033	0.5155	0.0296	0.0574	18.7028	21.1906	10.6619	0.778	0.974	0.468	0	0	0	32	35	21	32	35	21	1	1	1	59	39	23	32	35	21	High	High	High
TGME49_203240	hypothetical protein	unknown	ER 1	80.212	739	6.76	3	FALSE	OTHER	3	-0.49	346	0.81	17	0	21	384	2220	17.1171	0.11384	0.0032	0.0279	39.2422	40.866	32.2057	3.924	5.236	2.888	0	0	0	21	23	19	21	23	19	1	1	1	58	39	24	21	23	19	High	High	High
TGME49_216680	ankyrin repeat-containing protein	unknown	ER 1	44.57	397	6.58	1	FALSE	OTHER	1	0.9	539	0.38	6	0	16	561	1194	18.4255	0.12003	0.0022	0.0184	47.3552	34.2569	24.937	11.217	6.406	3.489	0	0	0	15	14	10	15	14	10	1	1	1	52	22	16	14	12	9	High	High	High
TGME49_222360	hypothetical protein	unknown	ER 1	83.281	774	6.65	0	FALSE	OTHER	0	-0.96	543	0.71	24	1	34	602	2325	25.3763	0.18042	0.0043	0.024	36.5633	35.1421	20.801	3.962	3.062	1.462	0	0	0	27	24	17	27	24	17	1	1	1	56	32	21	27	24	17	High	High	High
TGME49_267430	DnaJ domain-containing protein	unknown	ER 1	48.908	425	8.82	4	TRUE	OTHER	4	-4.61	208	0.54	7	0	13	228	1278	15.6495	0.0472	0.0022	0.0467	47.5294	44.2353	35.0588	9.926	14.571	4.38	0	0	0	18	18	15	18	18	15	1	1	1	56	41	25	18	18	15	High	High	High
TGME49_271888	3-ketoacyl-CoA reductase, putative	unknown	ER 1	37.494	342	9.26	2	TRUE	OTHER	2	-4.5	148	0.44	7	0	16	171	1029	22.3518	0.11195	0.0054	0.0483	59.3567	59.3567	40.0585	18.307	25.827	11.452	0	0	0	19	20	16	19	20	16	1	1	1	54	50	28	19	20	16	High	High	High
TGME49_318460	P-type ATPase of unknown pump specificity (type V) protein	unknown	ER 1	162.742	1484	7.01	9	TRUE	OTHER	9	-0.19	166	0.53	31	0	59	256	4455	20.202	0.21554	0.0086	0.0401	20.6199	24.8652	16.5094	1.602	3.125	1.424	0	0	0	26	31	23	26	31	23	1	1	1	48	48	27	26	31	23	High	High	High
TGME49_246982	hypothetical protein	unknown	ER 1	113.442	1042	7.49	1	TRUE	OTHER	1	-2.7	146	1.22	45	0	37	228	3129	26.2065	0.50055	0.0149	0.0298	28.6948	29.0787	20.3455	1.512	1.602	1.031	0	0	0	22	24	18	22	24	18	1	1	1	38	29	22	22	24	18	High	High	High
TGME49_278630	tetratricopeptide repeat-containing protein	unknown	ER 1	106.295	981	5.4	1	FALSE	OTHER	1	-2.69	287	1.3	30	0	23	340	2946	17.9905	0.56558	0.0075	0.0133	31.1927	33.2314	17.4312	2.162	2.305	0.943	0	0	0	24	24	15	24	24	15	1	1	1	39	27	15	24	24	14	High	High	High
TGME49_299110	cleft lip and palate transmembrane protein 1 (clptm1) protein	unknown	ER 1	71.224	619	7.64	5	TRUE	SP	4	-1.99	463	0.43	12	0	28	503	1860	21.5054	0.16017	0.0028	0.0174	30.8562	23.5864	23.4249	5.31	4.843	4.412	0	0	0	16	15	14	16	15	14	1	1	1	66	41	33	16	15	14	High	High	High
TGME49_272695	hypothetical protein	unknown	ER 1	65.695	614	6.11	1	FALSE	OTHER	1	0.43	97	1.67	20	0	12	129	1845	17.3442	1.35224	0.0096	0.0071	42.1824	34.6906	22.6384	3.948	3.084	1.297	0	0	0	21	15	12	21	15	12	1	1	1	46	25	14	21	15	12	High	High	High
TGME49_243410	tetratricopeptide repeat-containing protein	unknown	ER 1	59.427	551	5.8	0	FALSE	OTHER	0	-1.55	60	2.64	29	0	11	100	1656	24.1546	0.73044	0.0115	0.0157	37.7495	42.8312	33.0309	3.948	2.831	1.966	0	0	0	17	21	16	17	21	16	1	1	1	44	23	17	17	21	16	High	High	High
TGME49_310320	calreticulin family protein	unknown	ER 1	64.146	578	5.99	2	TRUE	OTHER	2	-0.08	383	1	30	0	30	443	1737	34.5423	0.17889	0.0102	0.0571	30.2768	30.4498	20.9343	3.549	4.135	1.637	0	0	0	19	20	13	19	20	13	1	1	1	39	30	17	19	20	13	High	High	High
TGME49_306030	glutathione s-transferase, n-terminal domain containing protein	unknown	ER 1	37.807	333	9.38	0	FALSE	OTHER	0	0.8	322	0.09	1	0	11	334	1002	11.976	0	0	0.0114	58.8589	54.3544	22.8228	9	6.406	2.008	0	0	0	16	14	8	16	14	8	1	1	1	48	24	14	16	14	8	High	High	High
TGME49_205740	hypothetical protein	unknown	ER 1	140.851	1306	7.18	1	FALSE	OTHER	1	-5.03	216	1.04	25	0	24	265	3921	12.4968	0.16656	0.0041	0.0244	21.0567	22.0521	13.7825	1.783	2.75	0.978	0	0	0	20	23	15	20	23	15	1	1	1	38	38	19	20	23	15	High	High	High
TGME49_270220	hypothetical protein	unknown	ER 1	142.42	1296	9.09	7	TRUE	OTHER	7	-3.05	17	1.5	51	0	34	102	3891	21.8453	0.55879	0.0118	0.0212	20.8333	26.466	17.6698	1.154	1.754	1.026	0	0	0	24	29	21	24	29	21	1	1	1	45	39	25	24	29	21	High	High	High
TGME49_205240	cleft lip and palate transmembrane protein 1 (clptm1) protein	unknown	ER 1	88.272	794	5.77	4	FALSE	OTHER	4	-1.26	313	0.38	9	0	24	346	2385	13.8365	0.6243	0.0605	0.097	32.3678	32.4937	21.6625	2.695	4.043	1.707	0	0	0	19	20	15	19	20	15	1	1	1	33	34	16	19	20	15	High	High	High
TGME49_231130	hypothetical protein	unknown	ER 1	77.077	711	8.21	3	FALSE	OTHER	3	0.08	195	0.93	25	0	27	247	2136	24.3446	0.35541	0.013	0.0365	19.6906	18.706	13.9241	4.298	1.807	1.395	0	0	0	11	10	8	11	10	8	1	1	1	36	20	12	11	10	8	High	High	High
TGME49_252380	hypothetical protein	unknown	ER 1	135.729	1222	6.33	1	FALSE	SP	1	-1.01	335	1.29	63	0	49	447	3669	30.526	0.29191	0.0179	0.0613	22.0131	20.2128	15.5483	1.179	1.762	0.968	0	0	0	22	24	19	22	24	19	1	1	1	44	38	22	22	24	19	High	High	High
TGME49_266320	hypothetical protein	unknown	ER 1	118.551	1090	7.91	2	TRUE	OTHER	2	-0.99	110	2.58	67	0	26	203	3273	28.4143	0.66065	0.0279	0.0422	23.6697	19.7248	10.2752	1.081	1.231	0.574	0	0	0	21	22	13	21	22	13	1	1	1	34	23	13	21	22	13	High	High	High
TGME49_247350	thioredoxin domain-containing protein	unknown	ER 1	33.654	312	9.1	4	TRUE	SP	3	0.8	103	1	4	1	4	112	939	9.58466	1.95869	0.0076	0.0039	31.0897	31.4103	20.8333	99	397.107	14.849	0	0	0	7	8	5	7	8	5	1	1	1	74	51	27	6	7	4	High	High	High
TGME49_218540	peptidase S15, putative	unknown	ER 1	45.063	412	8.9	1	TRUE	SP	0	0.53	89	0.31	4	0	13	106	1239	13.7207	0.4303	0.0047	0.011	42.4757	44.6602	30.5825	6.305	7.111	2.899	0	0	0	14	14	11	14	14	11	1	1	1	44	26	18	14	14	11	High	High	High
TGME49_212130	phospholipase, patatin family protein	unknown	ER 1	109.666	994	8.62	2	FALSE	OTHER	2	-0.5	620	0.36	14	0	39	673	2985	17.7554	0.39401	0.0361	0.0917	25.6539	27.5654	19.1147	1.56	1.947	1.223	0	0	0	18	20	16	18	20	16	1	1	1	27	26	18	18	19	16	High	High	High
TGME49_305450	acetyltransferase, GNAT family protein	unknown	ER 1	56.828	519	8.13	1	FALSE	OTHER	1	-1.32	117	0.81	13	0	16	146	1560	18.5897	0.25106	0.0078	0.0312	31.0212	17.9191	24.0848	4.38	2.162	1.649	0	0	0	13	8	10	13	8	10	1	1	1	34	14	14	13	8	10	High	High	High
TGME49_280400	hypothetical protein	unknown	ER 1	130.489	1157	8.79	12	FALSE	OTHER	12	-2.37	1035	0.63	40	0	63	1138	3474	29.6488	0.27486	0.0061	0.0221	21.9533	25.8427	12.7053	1.417	1.61	0.778	0	0	0	22	24	13	22	24	13	1	1	1	36	25	16	22	24	13	High	High	High
TGME49_224920	hypothetical protein	unknown	ER 1	190.243	1759	7.69	12	TRUE	OTHER	12	-4.56	250	0.81	59	0	73	382	5280	25	0.30562	0.0132	0.043	14.1558	14.7243	9.66458	0.838	0.838	0.411	0	0	0	20	20	12	20	20	12	1	1	1	37	26	16	20	20	12	High	High	High
TGME49_230510	hypothetical protein	unknown	ER 1	39.431	372	8.03	1	TRUE	OTHER	1	0.27	20	1.21	17	0	14	51	1119	27.7033	0.53039	0.0152	0.0287	40.0538	28.2258	27.1505	6.848	3.281	2.36	0	0	0	10	8	8	10	8	8	1	1	1	27	12	10	10	8	8	High	High	High
TGME49_271760	seryl-tRNA synthetase (SerRS2)	unknown	ER 1	91.74	853	5.96	1	TRUE	OTHER	1	-2.84	399	1.06	38	1	36	474	2562	29.274	0.31756	0.0143	0.0451	26.0258	23.7984	16.5299	2.079	1.918	1.116	0	0	0	19	18	13	19	18	13	1	1	1	36	22	16	19	18	13	High	High	High
TGME49_278030	hypothetical protein	unknown	ER 1	243.037	2219	7.59	7	FALSE	OTHER	7	0.45	339	1.18	124	0	105	568	6660	34.3844	0.29792	0.0195	0.0654	11.2663	17.6205	16.2235	0.477	0.846	0.812	0	0	0	20	32	32	20	32	32	1	1	1	32	36	33	20	32	32	High	High	High
TGME49_223910	acyltransferase domain-containing protein	unknown	ER 1	44.034	388	9.23	3	TRUE	OTHER	3	-0.11	194	0.5	3	0	6	203	1167	7.71208	0.05483	0.0012	0.022	34.7938	35.0515	29.6392	4.484	4.484	1.721	0	0	0	14	13	9	14	13	9	1	1	1	32	19	13	14	13	9	High	High	High
TGME49_290980	glycine C-acetyltransferase, putative	unknown	ER 1	63.609	571	8.68	0	FALSE	OTHER	0	-0.62	26	0	0	0	10	36	1716	5.82751	0	0	0.0103	32.5744	35.5517	19.0893	2.162	2.398	1.054	0	0	0	14	15	10	14	15	10	1	1	1	30	19	12	13	14	9	High	High	High
TGME49_224960	hypothetical protein	unknown	ER 1	28.673	247	7.3	1	TRUE	OTHER	1	-5.1	156	0.3	3	0	10	169	744	17.4731	0.05277	0.0035	0.0667	52.6316	53.4413	32.7935	9	7.577	3.642	0	0	0	11	12	8	11	12	8	1	1	1	28	14	13	11	12	8	High	High	High
TGME49_206320	hypothetical protein	unknown	ER 1	32.281	294	6.34	2	FALSE	OTHER	2	-0.84	76	1.33	4	0	3	83	885	7.9096	1.34954	0.005	0.0037	25.5102	28.9116	20.068	15.379	9	2.728	0	0	0	6	7	5	6	7	5	1	1	1	49	24	16	6	7	5	High	High	High
TGME49_210778	hemimethylated DNA binding domain-containing protein	unknown	ER 1	68.753	609	6.98	0	FALSE	OTHER	0	-2.78	138	0.71	15	0	21	174	1830	19.6721	0.15573	0.0036	0.0234	34.3186	33.3333	22.0033	2.808	2.808	1.829	0	0	0	17	18	13	17	18	13	1	1	1	32	19	14	17	18	13	High	High	High
TGME49_300380	endoplasmic reticulum oxidoreductin, putative	unknown	ER 1	66.228	587	8.46	1	FALSE	OTHER	1	0.82	46	0.75	6	0	8	60	1764	7.93651	0.56015	0.0042	0.0074	24.1908	32.0273	24.0204	2.054	3.642	1.477	0	0	0	12	17	12	12	17	12	1	1	1	30	26	13	12	17	12	High	High	High
TGME49_281980	phosphatidate cytidylyltransferase	unknown	ER 1	114.565	1068	7.52	7	FALSE	OTHER	7	-4.06	64	2.5	40	0	16	120	3207	17.4618	1.01778	0.0153	0.015	16.2921	20.8801	9.55056	0.814	1.302	0.374	0	0	0	12	16	7	12	16	7	1	1	1	24	23	8	12	16	7	High	High	High
TGME49_305540	hypothetical protein	unknown	ER 1	91.116	824	8.53	0	FALSE	OTHER	0	-0.05	230	0.93	28	0	30	288	2475	23.4343	0.25178	0.0079	0.0313	27.0631	27.3058	12.5	1.154	1.154	0.399	0	0	0	16	15	7	16	15	7	1	1	1	25	16	7	16	15	7	High	High	High
TGME49_295090	hypothetical protein	unknown	ER 1	80.374	735	8.37	4	FALSE	OTHER	4	-3.43	35	1.36	15	1	11	62	2208	12.2283	0.40862	0.0071	0.0174	19.8639	17.551	16.3265	1.424	1.154	0.805	0	0	0	13	12	10	13	12	10	1	1	1	30	14	10	13	12	10	High	High	High
TGME49_244370	TDC1, putative	unknown	ER 1	64.289	584	7.75	7	FALSE	OTHER	7	-3.06	71	0.54	7	0	13	91	1755	11.396	0.11317	0.003	0.0268	28.7671	30.6507	11.1301	2.162	4.109	0.616	0	0	0	9	11	3	9	11	3	1	1	1	30	24	5	9	11	3	High	High	High
TGME49_267840	tetratricopeptide repeat-containing protein	unknown	ER 1	38.605	347	8.94	0	FALSE	OTHER	0	-4.08	302	0.67	8	0	12	322	1044	19.1571	NA	NA	NA	39.1931	38.6167	24.4957	5.661	6.627	2.384	0	0	0	9	9	6	9	9	6	1	1	1	27	20	13	9	9	6	High	High	High
TGME49_304460	zinc finger, C3HC4 type (RING finger) domain-containing protein	unknown	ER 1	76.903	710	6.62	5	TRUE	OTHER	5	-4.44	106	0.41	7	0	17	130	2133	11.2518	0.1366	0.0034	0.0246	31.9718	28.3099	25.9155	1.61	2.371	2.162	0	0	0	14	15	14	14	15	14	1	1	1	26	26	23	14	15	14	High	High	High
TGME49_237150	minor histocompatibility antigen h13, putative	unknown	ER 1	46.231	417	6.47	8	TRUE	OTHER	8	-3.96	219	0.17	2	0	12	233	1254	11.1643	0.03574	0.0021	0.0586	20.3837	24.2206	20.3837	9	60.054	9	0	0	0	8	11	8	8	11	8	1	1	1	27	27	17	8	11	8	High	High	High
TGME49_278670	ubiquitin-conjugating enzyme subfamily protein	unknown	ER 1	36.971	338	8.91	1	FALSE	OTHER	1	0.19	91	0.13	1	0	8	100	1017	8.84956	0.06137	0.0014	0.0233	44.6746	44.6746	28.1065	3.87	3.217	1.738	0	0	0	10	10	6	10	10	6	1	1	1	22	10	7	10	10	6	High	High	High
TGME49_213910	hypothetical protein	unknown	ER 1	43.657	403	9.64	2	TRUE	OTHER	2	-3.24	181	0.79	11	0	14	206	1212	20.6271	0.18084	0.007	0.0388	36.9727	35.2357	27.7916	3.489	3.489	1.721	0	0	0	11	10	7	11	10	7	1	1	1	26	18	11	11	10	7	High	High	High
TGME49_296950	hypothetical protein	unknown	ER 1	161.323	1481	9.06	10	FALSE	OTHER	10	-0.07	284	1.2	36	1	30	351	4446	15.0697	0.41525	0.0047	0.0113	13.7745	21.2019	8.10263	0.551	1.04	0.315	0	0	0	15	25	11	15	25	11	1	1	1	25	26	11	15	23	11	High	High	High
TGME49_259980	DnaJ domain-containing protein	unknown	ER 1	53.516	476	9.41	1	FALSE	OTHER	1	-2.71	356	0.14	2	0	14	372	1431	11.181	0.05822	0.0019	0.0327	27.9412	34.8739	37.1849	2.3	4.995	4.505	0	0	0	12	16	17	12	16	17	1	1	1	24	22	24	12	16	17	High	High	High
TGME49_257040	TB2/DP1, HVA22 family protein	unknown	ER 1	24.036	217	6.16	2	FALSE	OTHER	2	1.65	74	1	3	0	3	80	654	9.17431	Inf	0.0024	0	47.4654	38.7097	20.7373	14.849	24.119	5.31	0	0	0	5	4	3	5	4	3	1	1	1	35	26	12	5	4	3	High	High	High
TGME49_238950	fatty acyl-CoA desaturase, putative	unknown	ER 1	117.016	1042	8.62	14	FALSE	OTHER	14	-3.7	545	0.78	29	0	37	611	3129	21.093	0.19857	0.0049	0.0245	15.1631	18.81	11.3244	0.995	1.512	0.905	0	0	0	14	18	11	14	18	11	1	1	1	31	20	15	14	17	11	High	High	High
TGME49_269450	hypothetical protein	unknown	ER 1	39.876	350	5.31	0	FALSE	OTHER	0	-3.66	0	0.71	10	0	14	24	1053	22.792	0.10636	0.0092	0.0861	39.1429	44.5714	15.7143	3.833	4.456	1.336	0	0	0	10	11	7	10	11	7	1	1	1	20	17	7	10	11	7	High	High	High
TGME49_316230	SAC1 phosphoinositide phosphatase, putative	unknown	ER 1	108.804	1006	8.24	2	FALSE	OTHER	2	-1.35	382	1.22	44	0	36	462	3021	26.4813	0.28492	0.0091	0.032	15.3082	16.6004	14.5129	0.842	1.024	0.842	0	0	0	12	13	12	12	13	12	1	1	1	26	19	14	12	13	12	High	High	High
TGME49_261430	hypothetical protein	unknown	ER 1	117.338	1072	9.57	9	TRUE	OTHER	9	-3.29	36	0.83	44	0	53	133	3219	30.1336	0.21937	0.0105	0.0476	14.7388	19.6828	20.6157	0.778	1.326	1.239	0	0	0	14	19	20	14	19	20	1	1	1	26	24	22	14	19	20	High	High	High
TGME49_205600	zinc finger, C3HC4 type (RING finger) domain-containing protein	unknown	ER 1	56.801	522	5.27	2	FALSE	OTHER	2	-0.36	275	2.05	41	0	20	336	1569	38.8783	0.60171	0.0266	0.0442	29.1188	22.6054	27.3946	2.039	1.212	1.212	0	0	0	12	10	10	12	10	10	1	1	1	24	10	11	12	10	10	High	High	High
TGME49_255980	hypothetical protein	unknown	ER 1	75.151	670	8.84	1	FALSE	OTHER	1	-0.05	99	1.1	11	0	10	120	2013	10.4322	0.50244	0.0051	0.0101	29.8507	33.8806	16.8657	1.572	2.257	1.154	0	0	0	16	18	11	16	18	11	1	1	1	26	20	13	16	18	11	High	High	High
TGME49_278960	hypothetical protein	unknown	ER 1	58.313	537	8.59	6	FALSE	OTHER	6	-2.1	91	0.58	14	0	24	129	1614	23.544	0.08597	0.0061	0.0707	20.298	30.1676	18.622	2.039	2.857	1.395	0	0	0	11	16	11	11	16	11	1	1	1	18	19	12	11	16	11	High	High	High
TGME49_205350	integral membrane protein, GNS1/SUR4 family protein, putative	unknown	ER 1	37.769	318	9.03	7	FALSE	OTHER	7	0.24	100	0.33	1	0	3	104	957	4.17973	0.26914	0.0014	0.005	26.7296	29.2453	21.3836	7.254	9	4.623	0	0	0	6	8	5	6	8	5	1	1	1	27	22	12	6	8	5	High	High	High
TGME49_266620	thioredoxin domain-containing protein	unknown	ER 1	22.67	207	6.52	0	FALSE	OTHER	0	1.28	57	1.5	3	1	2	63	624	9.61538	0.8289	0.0046	0.0056	50.2415	67.6329	21.7391	9	13.251	1.894	0	0	0	8	9	4	8	9	4	1	1	1	24	18	6	8	9	4	High	High	High
TGME49_309265	oxidoreductase, short chain dehydrogenase/reductase family protein	unknown	ER 1	89.279	837	8.41	1	FALSE	OTHER	1	-3.48	120	1.02	56	0	55	231	2514	44.1527	0.62961	0.1702	0.2703	20.4301	18.1601	10.8722	1.637	1.336	0.438	0	0	0	14	13	7	14	13	7	1	1	1	32	18	8	13	12	7	High	High	High
TGME49_255650	DHHC zinc finger domain-containing protein	unknown	ER 1	53.039	471	7.43	6	TRUE	OTHER	6	0.26	309	1.05	20	0	19	348	1416	27.5424	0.14482	0.0066	0.0455	23.3546	17.4098	16.3482	2.02	1.089	0.905	0	0	0	10	7	7	10	7	7	1	1	1	22	10	7	10	7	7	High	High	High
TGME49_250330	hypothetical protein	unknown	ER 1	46.812	413	5.99	0	FALSE	OTHER	0	-2.6	81	1.67	10	0	6	97	1242	12.8824	0.53853	0.0099	0.0185	27.6029	25.4237	20.0969	1.783	1.346	1.154	0	0	0	9	9	8	9	9	8	1	1	1	28	11	9	9	9	8	High	High	High
TGME49_263710	acyl-CoA:cholesterol acyltransferase alpha ACAT1-alpha	unknown	ER 1	71.542	635	7.84	7	FALSE	OTHER	7	-1.02	569	0.93	28	0	30	627	1908	30.3983	0.27953	0.0071	0.0255	20.4724	21.5748	9.29134	0.995	2.415	0.468	0	0	0	9	11	4	9	11	4	1	1	1	22	22	7	9	11	4	High	High	High
TGME49_261480	phosphatidyl serine synthase	unknown	ER 1	91.476	823	9.01	9	FALSE	OTHER	9	-4.8	278	0.95	40	0	42	360	2472	33.1715	0.04	0.0009	0.022	15.1883	18.8335	11.0571	0.828	1.683	0.828	0	0	0	9	13	8	9	13	8	1	1	1	19	31	12	9	13	8	High	High	High
TGME49_258730	hypothetical protein	unknown	ER 1	16.674	151	9.06	1	TRUE	OTHER	1	1.28	44	2	4	1	2	51	456	15.3509	0.29682	0.0029	0.0098	54.3046	54.3046	49.0066	14.199	14.199	14.199	0	0	0	10	10	9	10	10	9	1	1	1	29	16	19	10	10	9	High	High	High
TGME49_222410	hypothetical protein	unknown	ER 1	77.474	709	7.88	7	FALSE	OTHER	7	-3.63	740	0.35	15	0	43	798	2130	27.23	0.02954	0.0007	0.0223	17.3484	17.6305	10.2962	1.371	1.548	0.655	0	0	0	12	12	7	12	12	7	1	1	1	18	14	9	12	12	7	High	High	High
TGME49_318370	hypothetical protein	unknown	ER 1	58.259	536	5.97	1	FALSE	OTHER	1	-3.63	31	1.56	28	0	18	77	1611	28.5537	0.35313	0.0188	0.0531	21.6418	27.4254	16.9776	1.371	1.873	1.154	0	0	0	9	11	8	9	11	8	1	1	1	17	11	8	9	11	8	High	High	High
TGME49_288340	UBX domain-containing protein	unknown	ER 1	54.302	492	5.72	0	FALSE	OTHER	0	-0.46	320	0.59	10	0	17	347	1479	18.2556	0.10335	0.0058	0.0565	18.9024	17.6829	10.9756	2.34	1.404	0.73	0	0	0	9	8	5	9	8	5	1	1	1	16	8	5	9	8	5	High	High	High
TGME49_286510	hypothetical protein	unknown	ER 1	53.119	496	6.65	5	FALSE	OTHER	5	-2.04	32	1.63	13	0	8	53	1491	14.0845	0.60081	0.0097	0.0161	22.379	20.3629	16.5323	1.976	1.637	1.069	0	0	0	8	8	6	8	8	6	1	1	1	12	9	6	8	8	6	High	High	High
TGME49_290240	hypothetical protein	unknown	ER 1	87.783	788	7.14	0	FALSE	OTHER	0	-0.4	108	1.14	25	1	22	156	2367	20.2788	0.25956	0.0099	0.0383	17.132	18.0203	8.50254	0.778	0.866	0.399	0	0	0	12	12	7	12	12	7	1	1	1	17	17	7	12	12	7	High	High	High
TGME49_273540	phosphatidylserine synthase, putative	unknown	ER 1	68.178	614	7.64	8	FALSE	OTHER	8	-1.63	0	1.14	16	0	14	30	1845	16.2602	0.50786	0.0086	0.0169	20.3583	22.8013	14.658	1.471	1.683	1.096	0	0	0	10	11	8	10	11	8	1	1	1	16	12	9	10	11	8	High	High	High
TGME49_295080	hypothetical protein	unknown	ER 1	25.06	232	9.45	0	FALSE	OTHER	0	-0.68	42	0	6	0	0	48	699	8.58369	Inf	0.0106	0	30.1724	24.569	29.3103	2.384	1.955	1.955	0	0	0	7	5	6	7	5	6	1	1	1	21	9	9	7	5	6	High	High	High
TGME49_235660	hypothetical protein	unknown	ER 1	63.922	573	8.48	2	TRUE	OTHER	2	0.04	256	1.21	23	0	19	298	1722	24.3902	0.2983	0.0218	0.073	18.1501	18.6736	8.37696	1.326	1.154	0.468	0	0	0	10	10	5	10	10	5	1	1	1	24	11	5	10	10	5	High	High	High
TGME49_311290	protein tyrosine phosphatase family protein, ptpla protein	unknown	ER 1	30.543	274	8.85	3	TRUE	OTHER	3	-3.86	187	0.24	5	0	21	213	825	31.5152	0	0	0.1265	29.927	26.6423	18.6131	5.813	9	1.61	0	0	0	8	7	6	8	7	6	1	1	1	19	13	6	8	7	6	High	High	High
TGME49_321660	mannosyltransferase, putative	unknown	ER 1	85.984	768	8.53	6	FALSE	OTHER	6	-3.27	56	1.85	24	0	13	93	2307	16.0381	0.53293	0.0087	0.0164	11.5885	19.1406	8.33333	0.805	1.424	0.512	0	0	0	8	14	6	8	14	6	1	1	1	17	15	7	8	14	6	High	High	High
TGME49_294050	hypothetical protein	unknown	ER 1	61.909	574	5.82	1	FALSE	OTHER	1	-3.14	23	2.65	45	0	17	85	1725	35.942	1.27313	0.0285	0.0224	18.1185	28.9199	17.5958	1.089	3.365	1.291	0	0	0	8	12	9	8	12	9	1	1	1	21	18	10	8	12	9	High	High	High
TGME49_230100	membrane protein, putative	unknown	ER 1	32.077	286	7.5	3	TRUE	OTHER	3	-3.02	219	0.07	1	0	14	234	861	17.4216	0.02339	0.0016	0.0695	36.014	44.4056	33.9161	2.793	4.456	2.793	0	0	0	10	13	9	10	13	9	1	1	1	19	17	11	10	13	9	High	High	High
TGME49_267510	hypothetical protein	unknown	ER 1	38.064	346	9.17	2	FALSE	OTHER	2	-5.38	111	1.13	9	0	8	128	1041	16.3305	0.44713	0.008	0.018	34.6821	34.3931	21.9653	1.637	2.36	1.336	0	0	0	7	9	7	7	9	7	1	1	1	11	12	8	7	9	7	High	High	High
TGME49_225840	hypothetical protein	unknown	ER 1	73.456	686	4.96	0	FALSE	OTHER	0	-1.7	69	1.29	18	0	14	101	2061	15.5264	0.30764	0.0077	0.025	16.4723	21.7201	17.4927	1.154	1.371	0.616	0	0	0	8	9	5	8	9	5	1	1	1	14	9	5	8	9	5	High	High	High
TGME49_226710	hypothetical protein	unknown	ER 1	33.25	297	8.88	4	FALSE	SP	4	0.4	221	0.45	5	0	11	237	894	17.8971	0.06306	0.0031	0.0488	16.835	16.835	16.835	2.511	4.337	1.848	0	0	0	4	4	3	4	4	3	1	1	1	13	14	6	4	4	3	High	High	High
TGME49_226068	DnaJ domain-containing protein	unknown	ER 1	50.069	443	5.08	3	TRUE	OTHER	3	-4.72	339	0.19	3	0	16	358	1332	14.2643	0.20588	0.015	0.0728	21.8962	38.6005	23.0248	1.346	4.505	1.346	0	0	0	8	14	9	8	14	9	1	1	1	17	26	13	8	14	9	High	High	High
TGME49_265170	hypothetical protein	unknown	ER 1	61.693	578	6.38	3	FALSE	OTHER	3	-1.54	94	1.09	24	0	22	140	1737	26.4824	0.32258	0.0139	0.043	24.0484	25.7785	15.2249	1.043	1.395	0.743	0	0	0	9	10	7	9	10	7	1	1	1	16	12	7	9	10	7	High	High	High
TGME49_249310	hypothetical protein	unknown	ER 1	36.095	337	5.44	0	FALSE	OTHER	0	-4.1	251	0.56	9	0	16	276	1014	24.6548	0.1058	0.0057	0.0539	32.3442	30.2671	10.6825	1.955	1.955	1.254	0	0	0	8	7	4	8	7	4	1	1	1	13	10	7	8	7	4	High	High	High
TGME49_232730	acyl-CoA:diacylglycerol acyltransferase 1-related enzyme	unknown	ER 1	63.253	540	9.25	9	FALSE	OTHER	9	-0.76	57	1.67	5	0	3	65	1623	4.92914	0.56482	0.001	0.0017	16.2963	22.2222	12.963	1.043	1.807	0.743	0	0	0	8	11	6	8	11	6	1	1	1	11	16	7	8	11	6	High	High	High
TGME49_259000	hypothetical protein	unknown	ER 1	24.237	229	9.25	2	FALSE	OTHER	2	-4.77	11	0.25	4	0	16	31	690	28.9855	0.02859	0.004	0.1391	45.4148	41.4847	22.2707	3.642	4.623	2.162	0	0	0	7	7	5	7	7	5	1	1	1	25	14	11	7	7	5	High	High	High
TGME49_244550	hypothetical protein	unknown	ER 1	65.704	631	5.29	1	FALSE	OTHER	1	-0.35	69	2.23	29	0	13	111	1896	22.1519	0.81586	0.017	0.0209	13.9461	24.8811	13.9461	1.154	2.728	1.154	0	0	0	7	11	7	7	11	7	1	1	1	13	13	7	7	11	7	High	High	High
TGME49_248870	SNARE associated Golgi protein	unknown	ER 1	40.955	394	8.78	5	FALSE	OTHER	5	-1.07	254	0.84	16	0	19	289	1185	29.5359	0.23934	0.0048	0.0201	18.7817	22.335	16.2437	2.162	1.783	1.154	0	0	0	8	8	6	8	8	6	1	1	1	13	8	6	8	8	6	High	High	High
TGME49_266810	hypothetical protein	unknown	ER 1	34.439	316	8.48	2	FALSE	OTHER	2	-4.42	71	3.5	7	0	2	80	951	9.46372	0.67262	0.0075	0.0112	24.6835	27.2152	15.5063	1.069	2.36	1.069	0	0	0	5	6	4	5	6	4	1	1	1	19	18	8	5	6	4	High	High	High
TGME49_307605	hypothetical protein	unknown	ER 1	22.001	203	8.65	3	TRUE	OTHER	3	0.13	17	0.5	1	0	2	20	612	4.90196	0	0	0.0049	54.1872	42.8571	33.9901	3.125	4.878	1.894	0	0	0	7	7	6	7	7	6	1	1	1	19	13	8	7	7	6	High	High	High
TGME49_223600	hypothetical protein	unknown	ER 1	80.183	744	9.77	9	FALSE	OTHER	9	-2.78	604	1.32	45	0	34	683	2235	35.3468	0.49701	0.0219	0.0441	9.94624	13.4409	7.7957	0.438	0.624	0.274	0	0	0	6	8	4	6	8	4	1	1	1	11	11	4	6	8	4	High	High	High
TGME49_254580	UDP-galactose transporter family protein	unknown	ER 1	45.493	413	9.42	8	FALSE	OTHER	8	-4.9	46	0.63	5	0	8	59	1242	10.467	0.06279	0.0021	0.0334	15.0121	14.77	8.23245	1.637	2.793	0.833	0	0	0	7	4	3	7	4	3	1	1	1	9	21	5	7	4	3	High	High	High
TGME49_279340	hypothetical protein	unknown	ER 1	20.061	185	9.58	2	FALSE	OTHER	2	-4.76	12	2.5	5	0	2	19	558	12.5448	0.51592	0.0046	0.0089	21.6216	25.4054	29.1892	2.455	3.924	2.455	0	0	0	6	7	7	6	7	7	1	1	1	15	12	8	6	7	7	High	High	High
TGME49_226270	hypothetical protein	unknown	ER 1	27.679	258	9.64	7	TRUE	OTHER	7	0.23	193	0.42	5	0	12	210	777	21.879	0.05068	0.0036	0.0714	8.91473	15.5039	15.5039	1.848	5.579	3.329	0	0	0	1	3	3	1	3	3	1	1	1	36	60	21	1	3	3	High	High	High
TGME49_290970	8-amino-7-oxononanoate synthase	unknown	ER 1	64.657	577	8.63	0	FALSE	OTHER	0	-0.05	6	0.17	2	0	12	20	1734	8.07382	0.07655	0.0017	0.0224	12.1317	32.409	20.104	0.546	2.065	0.863	0	0	0	6	17	10	6	17	10	1	1	1	10	19	12	5	16	9	High	High	High
TGME49_267730	hypothetical protein	unknown	ER 1	50.104	467	9.54	8	FALSE	OTHER	8	1.23	73	0.44	8	0	18	99	1404	18.5185	0.21993	0.0092	0.0419	11.5632	13.9186	17.1306	0.688	0.874	0.874	0	0	0	4	5	6	4	5	6	1	1	1	12	7	6	4	5	6	High	High	High
TGME49_253880	GNS1/SUR4 family protein	unknown	ER 1	78.149	727	8.78	9	TRUE	OTHER	9	-0.02	202	0.71	20	0	28	250	2184	21.978	0.37471	0.031	0.0826	9.49106	13.7552	6.46492	0.655	0.778	0.334	0	0	0	6	8	4	6	8	4	1	1	1	9	9	4	6	8	4	High	High	High
TGME49_261760	CDP-alcohol phosphatidyltransferase superfamily protein	unknown	ER 1	49.269	449	7.99	8	FALSE	OTHER	8	-2.94	93	1	8	0	8	109	1350	11.8519	0.27667	0.0055	0.0198	11.5813	12.9176	11.5813	1.424	2.455	1.894	0	0	0	4	5	4	4	5	4	1	1	1	9	7	6	4	5	4	High	High	High
TGME49_243390	hypothetical protein	unknown	ER 1	36.607	337	7.21	2	FALSE	OTHER	2	-1.71	32	1.38	11	0	8	51	1014	18.7377	0.24279	0.0042	0.0173	21.365	23.4421	17.8042	1.894	3.125	1.894	0	0	0	6	7	6	6	7	6	1	1	1	12	8	7	6	7	6	High	High	High
TGME49_283710	longevity-assurance protein (LAG1) domain-containing protein	unknown	ER 1	39.53	342	8.63	5	TRUE	OTHER	5	-1.09	161	0.33	4	0	12	177	1029	15.5491	0.01692	0.0011	0.0671	16.3743	19.0058	9.06433	1.254	2.384	0.719	0	0	0.000286205	5	7	4	5	7	4	1	1	1	11	12	5	5	7	4	High	High	High
TGME49_240440	hypothetical protein	unknown	ER 1	40.212	371	8.91	1	FALSE	OTHER	1	-3.08	23	2.25	9	0	4	36	1116	11.6487	1.03084	0.0073	0.0071	11.5903	29.6496	12.1294	0.585	1.754	0.585	0	0	0	4	11	5	4	11	5	1	1	1	11	12	6	4	11	5	High	High	High
TGME49_318550	hypothetical protein	unknown	ER 1	24.255	219	8.7	1	TRUE	SP	0	1.09	50	1	3	0	3	56	660	9.09091	0.14355	0.0022	0.0154	21.9178	26.9406	17.8082	1.031	2.455	0.701	0	0	0.000286205	4	6	3	4	6	3	1	1	1	7	7	3	4	6	3	High	High	High
TGME49_305120	transporter, solute:sodium symporter (SSS) family protein	unknown	ER 1	58.091	541	5.88	13	TRUE	OTHER	13	0.99	52	0.46	6	0	13	71	1626	11.6851	0.02833	0.0009	0.0303	11.0906	15.5268	8.13309	1.154	2.831	0.778	0	0	0	3	5	2	3	5	2	1	1	1	6	7	3	3	5	2	High	High	High
TGME49_260020	hypothetical protein	unknown	ER 1	19.44	186	9.76	1	FALSE	OTHER	1	0.28	0	3.5	14	0	4	18	561	32.0856	1.08488	0.0299	0.0276	26.3441	20.9677	22.5806	3.217	3.217	2.162	0	0	0	5	4	4	5	4	4	1	1	1	11	5	4	5	4	4	High	High	High
TGME49_255900	Bax inhibitor-1, putative	unknown	ER 1	27.763	248	9.32	6	FALSE	OTHER	6	1.51	61	0.56	5	0	9	75	747	18.7416	0.23103	0.0074	0.0318	18.1452	14.1129	15.3226	1.61	2.831	1.154	0	0	0	5	4	3	5	4	3	1	1	1	11	11	5	5	4	3	High	High	High
TGME49_253420	PQ loop repeat-containing protein	unknown	ER 1	44.68	410	9.17	6	FALSE	OTHER	6	-2.27	106	1.25	10	0	8	124	1233	14.5985	0.35587	0.0059	0.0166	10.9756	10.9756	7.07317	0.35	0.35	0.222	0	0.000250564	0.00219031	3	3	2	3	3	2	1	1	1	5	3	2	3	3	2	High	High	High
TGME49_310370	hypothetical protein	unknown	ER 1	63.768	595	8.19	12	TRUE	OTHER	12	-1.87	336	1.56	14	0	9	359	1788	12.8635	0.4067	0.0064	0.0157	6.21849	8.57143	6.21849	0.501	1.254	0.719	0.000291375	0	0	3	4	3	3	4	3	1	1	1	8	6	4	3	4	3	High	High	High
TGME49_285240	3-oxo-5-alpha-steroid 4-dehydrogenase	unknown	ER 1	40.045	347	10.87	4	FALSE	SP	4	-3.49	140	1	3	1	3	147	1044	6.70498	Inf	0.0026	0	4.89914	2.88184	4.61095	0.551	0.245	0.389	0.000825083	0.000250564	0.000507743	3	2	2	3	2	2	1	1	1	8	3	3	3	2	2	High	High	High
TGME49_247290	hypothetical protein	unknown	ER 1	218.025	2050	8.48	2	FALSE	OTHER	2	-1.16	261	2	182	1	91	535	6153	44.5311	0.76662	0.0231	0.0301	1.90244	6.87805	3.46341	0.075	0.274	0.185	0.0010238	0	0	3	10	7	3	10	7	1	1	1	4	12	7	3	10	7	High	High	High
TGME49_254270	hypothetical protein	unknown	ER 1	41.289	369	9.03	8	TRUE	OTHER	8	-0.63	86	1.29	27	0	21	134	1110	43.2432	0.26314	0.0199	0.0757	8.13008	5.14905	5.14905	0.638	0.638	0.389	0.0010238	0.000250564	0.000507743	3	3	2	3	3	2	1	1	1	3	3	2	3	3	2	High	High	High
TGME49_275770	hypothetical protein	unknown	ER 1	32.406	290	9.25	2	TRUE	OTHER	2	-0.95	137	0.94	15	1	16	169	873	36.6552	0.2349	0.0142	0.0605	8.96552	6.55172	6.55172	0.438	0.274	0.274	0.0010238	0.00121714	0.000507743	3	2	2	3	2	2	1	1	1	5	2	3	3	2	2	High	High	High
TGME49_263240	hypothetical protein	unknown	ER 1	19.615	181	7.74	4	TRUE	OTHER	4	0.7	32	0	4	0	0	36	546	7.32601	Inf	0.0079	0	9.94475	19.337	9.94475	2.162	3.642	1.154	0.0010238	0.000250564	0.00264423	2	3	2	2	3	2	1	1	1	5	4	2	2	3	2	High	High	High
TGME49_205100	hypothetical protein	unknown	ER 1	60.088	556	8.19	2	FALSE	OTHER	2	0.63	185	2	42	0	21	248	1671	37.702	0.66838	0.0223	0.0334	4.13669	9.53237	5.93525	0.292	0.668	0.407	0.0010238	0	0.000286205	3	6	4	3	6	4	1	1	1	5	6	4	3	6	4	High	High	High
TGME49_279370	SNARE associated Golgi protein	unknown	ER 1	46.552	421	10.32	6	FALSE	OTHER	6	-2.36	74	0.86	6	0	7	87	1266	10.2686	0.31667	0.0068	0.0216	4.27553	6.4133	3.56295	0.292	0.468	0.292	0.00174346	0.00144058	0.00287425	2	3	2	2	3	2	1	1	1	4	3	2	2	3	2	High	High	High
TGME49_293200	hypothetical protein	unknown	ER 1	12.073	112	9.28	2	TRUE	SP	1	-2.68	171	2.5	5	0	2	178	339	20.649	0.42673	0.0172	0.0403	10.7143	16.9643	10.7143	0.585	1.512	0.585	0.00219245	0.00188413	0.00264423	1	2	1	1	2	1	1	1	1	2	3	1	1	2	1	High	High	High
TGME49_237200	sphingolipid delta 4 desaturase/c-4 hydroxylase protein des2 family protein	unknown	ER 1	48.309	424	6.57	5	FALSE	OTHER	5	1.43	16	0.57	4	0	7	27	1275	8.62745	0.16387	0.0033	0.0203	5.18868	4.48113	8.01887	0.274	0.274	0.438	0.00575126	0.00448229	0.000286205	2	2	3	2	2	3	1	1	1	3	2	3	2	2	3	High	High	High
TGME49_222090	hypothetical protein	unknown	ER 1	14.2	133	6.11	2	FALSE	OTHER	2	1.14	86	0.5	1	0	2	89	402	7.46269	0	0	0.0096	12.0301	12.0301	12.0301	0.585	1.512	1.512	0.00683962	0.00188413	0.000507743	1	1	1	1	1	1	1	1	1	3	4	2	1	1	1	High	High	High
TGME49_294250	WD domain, G-beta repeat-containing protein	unknown	ER 1	55.823	518	7.9	1	FALSE	OTHER	1	-5.29	172	0.71	5	0	7	184	1557	7.70713	0.066	0.0009	0.0138	42.471	39.7683	35.1351	9	9.926	5.422	0	0	0	21	20	17	21	20	17	1	1	1	52	31	25	21	20	17	High	High	High
TGME49_318160	MSP (Major sperm protein) domain-containing protein	unknown	ER 1	25.959	239	7.55	1	FALSE	OTHER	1	-3.54	35	0.29	2	0	7	44	720	12.5	0	0	0.012	56.0669	50.2092	51.046	33.551	99	6.017	0	0	0	10	9	8	10	9	8	1	1	1	64	64	13	10	9	8	High	High	High
TGME49_213790	hypothetical protein	unknown	ER 1	190.374	1761	9.09	2	FALSE	OTHER	2	-1.96	709	1.12	114	0	102	925	5286	40.8627	0.54395	0.0192	0.0354	16.2976	12.6633	12.9472	0.809	0.651	0.689	0	0	0	24	21	22	24	21	22	1	1	1	40	23	23	24	21	22	High	High	High
TGME49_262910	NADH-cytochrome b5 reductase 1, putative	unknown	ER 1	37.537	339	7.01	1	TRUE	OTHER	1	-2.84	116	0.29	4	0	14	134	1020	17.6471	0.03718	0.0014	0.0389	48.6726	49.5575	44.2478	6.305	4.926	4.926	0	0	0	16	16	15	16	16	15	1	1	1	32	19	17	16	16	15	High	High	High
TGME49_265830	phosphodiesterase/alkaline phosphatase D family protein	unknown	ER 1	83.953	762	7.97	1	FALSE	OTHER	1	-1.08	412	1.05	42	0	40	494	2289	35.8235	0.33049	0.0097	0.0293	23.3596	18.5039	6.69291	1.637	1.336	0.438	0	0	0	15	12	5	15	12	5	1	1	1	26	14	6	15	12	5	High	High	High
TGME49_223800	hypothetical protein	unknown	ER 1	57.042	526	8.15	2	FALSE	OTHER	2	-0.39	237	1.41	24	0	17	278	1581	25.933	0.43936	0.0108	0.0245	39.7338	25.2852	14.8289	2.728	1.683	0.778	0	0	0	13	9	7	13	9	7	1	1	1	24	14	7	13	9	7	High	High	High
TGME49_295630	hypothetical protein	unknown	ER 1	16.471	155	9.54	1	TRUE	OTHER	1	1.88	56	1	3	0	3	62	468	12.8205	0.68307	0.0095	0.0139	57.4194	56.7742	56.7742	315.228	30.623	9	0	0	0	9	6	5	9	6	5	1	1	1	20	13	7	9	6	5	High	High	High
TGME49_313030	hypothetical protein	unknown	ER 1	173.493	1642	7.08	6	FALSE	OTHER	6	-0.44	171	1.16	72	0	62	305	4929	27.186	0.50139	0.0193	0.0384	7.24726	13.2765	4.20219	0.309	0.713	0.233	0	0	0	9	17	7	9	17	7	1	1	1	16	19	7	9	17	7	High	High	High
TGME49_211240	peptidyl-tRNA hydrolase, putative	unknown	ER 1	21.145	195	8.7	1	TRUE	OTHER	1	-1.76	173	0.86	6	0	7	186	588	22.1088	0.36482	0.0143	0.0392	49.2308	35.8974	25.1282	3.642	3.642	2.162	0	0	0	7	7	5	7	7	5	1	1	1	14	8	6	7	7	5	High	High	High
TGME49_239440	protein kinase (incomplete catalytic triad)	unknown	ER 1	175.651	1611	8.98	0	FALSE	SP	0	0.02	215	1.13	62	1	55	333	4836	24.4003	0.35583	0.0129	0.0361	1.80012	5.52452	2.60708	0.06	0.263	0.124	0.000825083	0	0.000286205	2	8	4	2	8	4	1	1	1	4	9	4	2	8	4	High	High	High
TGME49_273770	hypothetical protein	unknown	ER 1	20.239	180	6.7	1	FALSE	OTHER	1	0.51	64	5	5	0	1	70	543	11.0497	Inf	0.0139	0	12.2222	9.44444	15.5556	0.931	0.931	1.683	0.00195551	0.00890143	0.000507743	2	2	3	2	2	3	1	1	1	3	2	3	2	2	3	High	High	High
TGME49_246600	ABC1 family protein	unknown	ER 1	205.28	1900	7.93	0	FALSE	OTHER	0	-0.49	176	0.76	62	0	82	320	5703	25.2499	0.17977	0.0102	0.0566	24.8421	23.3158	16	1.086	1.046	0.686	0	0	0	36	36	26	36	36	26	1	1	1	62	40	27	36	36	26	High	High	High
TGME49_288030	hypothetical protein	unknown	ER 1	42.595	404	7.18	3	FALSE	OTHER	3	1.43	19	2.29	16	0	7	42	1215	18.93	0.51399	0.0097	0.0189	27.9703	27.9703	25.9901	4.337	4.926	1.31	0	0	0	9	9	7	9	9	7	1	1	1	42	25	11	9	9	7	High	High	High
TGME49_304470	oxidoreductase, putative	unknown	ER 1	54.528	503	8.13	2	TRUE	OTHER	2	-0.93	152	1.27	14	0	11	177	1512	16.5344	0.20804	0.0029	0.0137	35.1889	34.3936	22.4652	2.282	3.101	1.264	0	0	0	16	17	11	16	17	11	1	1	1	24	24	11	16	17	11	High	High	High
TGME49_243290	hypothetical protein	unknown	ER 1	68.752	633	7.94	1	FALSE	OTHER	1	-3.84	216	1.08	43	0	40	299	1902	43.6383	0.37389	0.0252	0.0673	22.7488	19.4313	9.00474	1.04	0.931	0.389	0	0	0	12	12	6	12	12	6	1	1	1	20	12	6	12	12	6	High	High	High
TGME49_316200	phosphoglycerate mutase family protein	unknown	ER 1	61.301	559	8.79	2	TRUE	OTHER	2	-1.84	165	0.43	6	0	14	185	1680	11.9048	0.19211	0.0034	0.0175	14.8479	21.288	15.2057	0.951	1.438	0.812	0	0	0	8	11	7	8	11	7	1	1	1	13	13	8	8	11	7	High	High	High
TGME49_280440	ubiquitin conjugating enzyme E2, putative	unknown	ER 1	17.812	157	7.69	0	FALSE	OTHER	0	-4.05	224	0.4	2	0	5	231	474	14.7679	0.0805	0.0028	0.0354	23.5669	20.3822	10.828	1.783	1.783	0.668	0.0010238	0.00209449	0.00398033	3	4	2	3	4	2	1	1	1	6	4	2	3	3	2	High	High	High
TGME49_297330	hypothetical protein	unknown	ER 1	337.12	3158	6.55	3	FALSE	OTHER	3	-0.22	149	1.79	216	1	121	487	9477	35.6653	0.58066	0.0319	0.055	6.04813	10.513	7.18809	0.31	0.56	0.374	0	0	0	17	28	20	17	28	20	1	1	1	24	29	20	17	28	19	High	High	High
TGME49_290678	hypothetical protein	unknown	ER 1	279.941	2592	6.87	3	FALSE	OTHER	3	-0.6	171	1.5	99	0	66	336	7779	21.211	0.5517	0.0163	0.0295	13.1944	13.8889	10.9954	0.529	0.742	0.504	0	0	0	26	33	25	26	33	25	1	1	1	38	35	26	26	33	25	High	High	High
TGME49_267590	hypothetical protein	unknown	ER 1	101.698	930	7.01	3	FALSE	SP	3	-3.06	494	1.28	41	0	32	567	2793	26.1368	0.69284	0.0105	0.0152	27.4194	22.6882	15.1613	1.884	1.884	0.82	0	0	0	21	20	13	21	20	13	1	1	1	37	24	13	21	20	13	High	High	High
TGME49_270270	hypothetical protein	unknown	ER 1	41.624	377	9.6	3	FALSE	OTHER	3	0.07	70	2.5	5	0	2	77	1134	6.17284	1.69521	0.0051	0.003	8.75332	4.50928	4.50928	0.389	0.179	0.179	0.0010238	0.00387951	0.00242365	2	1	1	2	1	1	1	1	1	4	1	1	2	1	1	High	High	High
TGME49_309910	hypothetical protein	unknown	ER 1	226.663	2130	6.21	14	FALSE	OTHER	14	-0.5	157	1.36	101	0	74	332	6393	27.3737	0.44847	0.0217	0.0484	18.9202	19.9061	12.9108	1.102	1.562	0.904	0	0	0	30	36	26	30	36	26	1	1	1	42	38	26	30	36	26	High	High	High
TGME49_280790	phosphatidylinositol n-acetylglucosaminyltransferase	unknown	ER 1	162.206	1493	7.71	8	FALSE	OTHER	8	-4.58	40	1.54	54	0	35	129	4482	19.8572	0.47944	0.0114	0.0238	5.96115	16.5439	6.22907	0.176	0.719	0.209	0	0	0	6	19	7	6	19	7	1	1	1	10	20	7	6	19	7	High	High	High
TGME49_297460	hypothetical protein	unknown	ER 1	47.733	442	8.95	0	FALSE	OTHER	0	-1.27	344	0.8	12	0	15	371	1329	20.316	0.17655	0.0112	0.0635	28.2805	42.0814	22.3982	2.162	2.415	1.154	0	0	0	12	15	10	12	15	10	1	1	1	21	17	10	12	15	10	High	High	High
TGME49_241160	hemolysin-III related subfamily protein	unknown	ER 1	33.44	300	8.82	7	FALSE	OTHER	7	-0.94	33	0.33	2	0	6	41	903	8.85936	0.0509	0.0016	0.0312	7	6.33333	4	0.585	0.995	0.259	0.00267315	0.000734214	0.00352775	2	2	1	2	2	1	1	1	1	3	3	1	2	2	1	High	High	High
TGME49_295650	hypothetical protein	unknown	ER 1	74.59	683	5.97	0	FALSE	OTHER	0	0.09	148	2	28	0	14	190	2052	20.4678	0.71424	0.0143	0.02	32.5037	36.0176	20.3514	1.929	2.244	0.945	0	0	0	19	22	13	19	22	13	1	1	1	35	30	13	19	22	13	High	High	High
TGME49_215940	Acetyl-coenzyme A transporter, putative	unknown	ER 1	65.422	605	5.8	9	TRUE	OTHER	9	-0.07	301	1.31	17	0	13	331	1818	16.5017	0.27719	0.0039	0.014	7.7686	8.26446	5.95041	0.73	0.551	0.551	0	0.000250564	0.000286205	4	4	4	4	4	4	1	1	1	6	4	4	4	4	4	High	High	High
TGME49_257510	CDP-alcohol phosphatidyltransferase superfamily protein	unknown	ER 1	51.987	467	8.21	9	FALSE	OTHER	9	-0.29	291	0.19	3	0	16	310	1404	13.5328	0.05091	0.0019	0.038	7.49465	9.42184	7.49465	0.638	0.931	0.638	0.0010238	0.000250564	0.000286205	3	4	3	3	4	3	1	1	1	5	4	3	3	4	3	High	High	High
TGME49_209700	hypothetical protein	unknown	ER 1	24.768	229	7.3	0	FALSE	OTHER	0	0.24	34	1	3	1	3	41	690	10.1449	0.21304	0.006	0.0281	31.0044	27.0742	17.0306	3.125	1.424	1.031	0	0	0	6	5	4	6	5	4	1	1	1	15	6	4	6	5	4	High	High	High
TGME49_223150	START domain-containing protein	unknown	ER 1	46.443	424	5.48	0	FALSE	OTHER	0	NA	112	1.08	14	0	13	139	1275	21.1765	0.24836	0.0124	0.0498	26.1792	52.5943	30.4245	1.043	3.52	1.593	0	0	0	8	19	12	8	19	12	1	1	1	12	19	12	8	17	12	High	High	High
TGME49_276190	hypothetical protein	unknown	ER 1	54.641	509	8.19	7	FALSE	OTHER	7	-3.94	223	0.59	10	0	17	250	1530	17.6471	0.12483	0.0053	0.0424	6.87623	6.87623	2.94695	0.778	0.54	0.155	0	0.000250564	0.00264423	3	3	1	3	3	1	1	1	1	5	3	1	3	3	1	High	High	High
TGME49_208360	hypothetical protein	unknown	ER 1	107.23	985	7.84	2	FALSE	OTHER	2	1.35	38	1.64	54	1	33	126	2958	29.7498	0.65763	0.0171	0.026	7.1066	14.3147	4.97462	0.431	0.668	0.292	0	0	0	7	10	5	7	10	5	1	1	1	11	11	5	7	10	5	High	High	High
TGME49_311840	hypothetical protein	unknown	ER 1	25.707	233	6.51	4	TRUE	OTHER	4	1.83	34	1.5	3	0	2	39	702	7.12251	Inf	0.0059	0	13.7339	17.1674	13.3047	4.179	6.197	2.728	0	0	0	3	4	3	3	4	3	1	1	1	9	8	5	3	4	3	High	High	High
TGME49_211710	TB2/DP1, HVA22 family protein	unknown	ER 1	19.024	168	7.55	3	TRUE	OTHER	3	1.92	28	0.33	1	0	3	32	507	7.88955	0	0	0.0215	25.5952	23.8095	23.2143	41.17	30.623	22.714	0	0	0	4	4	3	4	4	3	1	1	1	35	20	14	4	4	3	High	High	High
TGME49_225350	hypothetical protein	unknown	ER 1	43.775	399	8.05	3	FALSE	SP	3	-0.64	17	2.5	15	0	6	38	1200	17.5	0.71284	0.0135	0.0189	18.5464	15.0376	6.76692	0.833	0.833	0.274	0	0	0.00123824	4	3	2	4	3	2	1	1	1	11	6	2	4	3	2	High	High	High
TGME49_258180	hypothetical protein	unknown	ER 1	63.792	571	6.67	1	TRUE	OTHER	1	0.33	114	1.4	21	0	15	150	1716	20.979	0.60113	0.0127	0.0212	9.10683	15.937	6.65499	0.389	0.693	0.301	0	0	0.000286205	5	8	4	5	8	4	1	1	1	7	9	4	5	8	4	High	High	High
TGME49_226430	reticulon protein	unknown	ER 1	21.606	196	7.69	3	TRUE	OTHER	3	2.39	35	3	3	0	1	39	591	6.76819	1.13799	0.0071	0.0063	32.1429	31.6327	28.5714	4.878	3.924	3.125	0	0	0	6	6	5	6	6	5	1	1	1	19	16	10	6	6	5	High	High	High
TGME49_258820	hypothetical protein	unknown	ER 1	14.85	129	7.91	2	TRUE	OTHER	2	0.41	69	0.33	1	0	3	73	390	10.2564	0.10001	0.0034	0.0341	6.97674	11.6279	11.6279	1.512	2.981	1.512	0.0061743	0.00209449	0.00264423	2	2	2	2	2	2	1	1	1	5	5	2	2	2	2	High	High	High
TGME49_230380	protein translocation complex, SEC61 gamma subunit	unknown	ER 1	16.789	149	10.58	3	TRUE	OTHER	3	-4.61	53	0.6	3	0	5	61	450	17.7778	0.1775	0.0061	0.0344	18.7919	28.8591	5.36913	0.931	1.683	0.389	0.00150338	0.000250564	0.0345865	2	3	1	2	3	1	1	1	1	7	6	1	2	3	1	High	High	Medium
TGME49_316360	hypothetical protein	unknown	ER 1	20.773	196	6.54	0	FALSE	OTHER	0	0.64	90	1.5	3	0	2	95	591	8.46024	0.19564	0.0024	0.0123	25.5102	34.1837	18.3673	1.154	1.154	0.778	0	0	0.000286205	4	4	3	4	4	3	1	1	1	7	4	3	4	4	3	High	High	High
TGME49_229440	zinc finger, C3HC4 type (RING finger) domain-containing protein	unknown	ER 1	122.144	1189	5.25	5	TRUE	OTHER	5	0.07	319	1.26	87	1	69	476	3570	43.9776	NA	NA	NA	5.29857	5.46678	4.79394	0.438	0.438	0.354	0	0	0	6	6	5	6	6	5	1	1	1	9	6	5	6	6	5	High	High	High
TGME49_310630	hypothetical protein	unknown	ER 1	56.968	515	6.38	0	FALSE	OTHER	0	0	196	0.67	14	0	21	231	1548	22.6098	0.11788	0.0075	0.0634	53.7864	57.8641	37.2816	9.746	5.494	2.652	0	0	0	27	24	17	27	24	17	1	1	1	60	32	18	27	24	17	High	High	High
TGME49_216180	hypothetical protein	unknown	ER 1	16.43	147	8.88	3	TRUE	OTHER	3	2.17	35	0	0	0	5	40	444	11.2613	0	0	0.0262	21.7687	22.449	21.7687	4.179	6.197	2.728	0	0	0	3	4	3	3	4	3	1	1	1	23	18	9	3	4	3	High	High	High
TGME49_307860	hypothetical protein	unknown	ER 1	433.793	4107	7.34	7	FALSE	OTHER	7	-1.53	326	1.34	166	0	124	616	12324	23.5313	0.41858	0.0106	0.0254	3.33577	10.2995	3.62795	0.119	0.387	0.131	0	0	0	11	32	11	11	32	11	1	1	1	15	32	12	11	32	11	High	High	High
TGME49_319550	membrane protein C17G8.08c, putative	unknown	ER 1	36.155	343	5.81	6	FALSE	OTHER	6	-0.1	211	1.88	15	0	8	234	1032	22.2868	1.53319	0.0155	0.0101	27.6968	27.6968	22.1574	17.738	22.101	1.848	0	0	0	5	5	4	5	5	4	1	1	1	32	33	5	5	5	4	High	High	High
TGME49_239748	hypothetical protein	unknown	ER 1	48.084	441	10.42	2	FALSE	OTHER	2	-4.16	109	0.67	8	0	12	129	1326	15.083	0.21527	0.0045	0.0211	9.97732	11.3379	4.7619	0.551	0.73	0.245	0.000825083	0	0.000748503	4	4	2	4	4	2	1	1	1	6	5	2	4	4	2	High	High	High
TGME49_249760	vitamin k epoxide reductase family protein	unknown	ER 1	18.125	169	8.84	4	TRUE	OTHER	4	0.47	343	0.3	3	0	10	356	510	25.4902	0.04905	0.0056	0.1141	12.426	12.426	12.426	1.512	2.981	1.512	0.00126743	0.000250564	0.000748503	2	2	2	2	2	2	1	1	1	3	3	2	2	2	2	High	High	High
TGME49_226370	dgat2l1-prov protein	unknown	ER 1	43.614	380	9.51	2	TRUE	OTHER	2	0.76	180	0	0	0	7	187	1143	6.12423	0	0	0.0131	18.6842	26.3158	6.31579	0.778	1.371	0.212	0	0	0.000507743	6	9	2	6	9	2	1	1	1	11	9	2	6	9	2	High	High	High
TGME49_276110	cytochrome b5 family heme/steroid binding domain-containing protein	unknown	ER 1	25.137	233	6.74	1	FALSE	OTHER	1	-3.01	113	0.58	7	0	12	132	702	27.0655	0.13675	0.003	0.022	27.897	15.0215	8.15451	1.929	1.929	1.154	0	0	0	5	4	3	5	4	3	1	1	1	16	8	5	5	4	3	High	High	High
TGME49_313190	Rab18/RabC-family small GTPase	unknown	ER 1	23.466	212	7.44	0	FALSE	OTHER	0	0	406	0.17	2	0	12	420	639	21.9092	0.03436	1.9939	58.0356	58.9623	63.2075	40.0943	4.275	5.813	3.084	0	0	0	12	12	8	12	12	8	1	1	1	27	17	14	10	10	6	High	High	High
TGME49_239250	diacylglycerol kinase, putative	unknown	ER 1	200.574	1841	8.09	3	TRUE	SP	2	-2.74	249	0.98	60	0	61	370	5526	21.8965	0.55508	0.0298	0.0537	6.30092	12.113	7.55024	0.276	0.628	0.334	0	0	0	11	21	13	11	21	13	1	1	1	14	22	13	11	21	13	High	High	High
TGME49_208010	hypothetical protein	unknown	ER 1	50.596	472	5.33	1	FALSE	OTHER	1	-3.84	317	1.38	33	0	24	374	1419	40.1691	0.41488	0.0255	0.0614	15.2542	20.5508	12.5	0.374	0.61	0.487	0	0	0	4	6	5	4	6	5	1	1	1	7	6	5	4	6	5	High	High	High
TGME49_229490	tetratricopeptide repeat-containing protein	unknown	ER 1	90.613	823	6.23	2	FALSE	OTHER	2	-4.07	198	1.1	33	0	30	261	2472	25.4854	0.34952	0.0116	0.0331	30.2552	31.3487	24.7874	2.234	1.955	1.7	0	0	0	21	23	18	21	23	18	1	1	1	37	25	22	21	23	18	High	High	High
TGME49_277880	hypothetical protein	unknown	ER 1	39.439	366	11.4	2	FALSE	OTHER	2	-0.93	121	0.68	19	0	28	168	1101	42.6885	0.24164	0.0277	0.1147	7.10383	12.8415	3.27869	0.359	0.848	0.166	0.0010238	0	0.00307547	2	4	1	2	4	1	1	1	1	3	4	1	2	4	1	High	High	High
TGME49_216020	peptidase family c78 protein	unknown	ER 1	91.708	853	6.84	0	FALSE	OTHER	0	-0.45	156	1.5	48	0	32	236	2562	31.2256	0.39363	0.0142	0.0362	23.7984	26.2603	17.2333	2.001	2.162	0.874	0	0	0	16	17	11	16	17	11	1	1	1	35	23	13	16	17	11	High	High	High
TGME49_257080	3'5'-cyclic nucleotide phosphodiesterase domain-containing protein	unknown	ER 1	180.229	1656	7.34	6	FALSE	OTHER	6	0.55	293	0.8	43	0	54	390	4971	19.5132	0.23177	0.0078	0.0337	8.27295	14.7947	6.46135	0.422	0.766	0.311	0	0	0	13	21	10	13	21	10	1	1	1	20	23	13	13	21	10	High	High	High
TGME49_318730	glycosyl transferase	unknown	ER 1	71.382	635	7.17	1	TRUE	OTHER	1	-0.03	43	0.57	8	0	14	65	1908	11.5304	0.18377	0.0029	0.0159	31.3386	35.1181	35.5906	2.162	2.875	2.621	0	0	0	15	16	16	15	16	16	1	1	1	30	20	19	15	16	16	High	High	High
TGME49_236640	zinc finger, C3HC4 type (RING finger) domain-containing protein	unknown	ER 1	55.583	511	8.6	2	FALSE	OTHER	2	0.61	82	0.9	9	0	10	101	1536	12.3698	0.27892	0.0048	0.0172	6.84932	20.3523	10.1761	0.241	0.655	0.433	0.0010238	0	0	3	8	5	3	8	5	1	1	1	3	8	5	3	8	5	High	High	High
TGME49_207120	Sad1/UNC family protein	unknown	ER 1	360.262	3396	5.5	0	FALSE	OTHER	0	-3.86	166	1.56	247	0	158	571	10191	39.7409	0.66829	0.0322	0.0482	5.15312	10.6007	5.09423	0.153	0.394	0.195	0	0	0	12	28	15	12	28	15	1	1	1	17	28	15	12	28	15	High	High	High
TGME49_315940	rhoptry protein, putative	unknown	unknown	118.421	1063	8.34	9	FALSE	OTHER	9	0.39	163	1.31	46	0	35	244	3192	25.3759	0.5515	0.0195	0.0353	14.7695	19.7554	16.1806	1.154	2.831	0.957	0	0	0	12	18	13	12	18	13	1	1	1	31	40	16	11	17	12	High	High	High
TGME49_313540	hypothetical protein	unknown	unknown	134.324	1274	8.38	1	FALSE	OTHER	1	-3.47	119	1.32	95	0	72	286	3825	43.6601	0.45296	0.0317	0.07	16.876	16.0126	7.45683	0.662	0.662	0.225	0	0	0	14	14	6	14	14	6	1	1	1	22	17	6	14	14	6	High	High	High
TGME49_257780	hypothetical protein	unknown	unknown	181.772	1698	5.99	2	FALSE	OTHER	2	-0.93	19	2.15	71	0	33	123	5097	20.4042	0.77674	0.013	0.0167	3.59246	9.06949	4.0636	0.153	0.33	0.153	0	0	0	6	12	6	6	12	6	1	1	1	9	12	6	6	12	6	High	High	High
TGME49_299080	VTC domain-containing protein	unknown	unknown	138.464	1231	6.54	2	FALSE	OTHER	2	-3.21	680	0.67	43	0	64	787	3696	28.9502	0.15472	0.0034	0.022	18.9277	22.9894	15.1909	0.778	1.007	0.778	0	0	0	18	22	18	18	22	18	1	1	1	29	24	19	18	22	18	High	High	High
TGME49_240860	acyltransferase domain-containing protein	unknown	unknown	31.831	281	8.85	1	TRUE	OTHER	1	-2.54	320	0.13	2	0	16	338	846	21.2766	0	0	0.1055	40.2135	37.7224	40.2135	7.577	7.577	5.31	0	0	0	9	8	9	9	8	9	1	1	1	27	20	12	9	8	9	High	High	High
TGME49_232080	hypothetical protein	unknown	unknown	1100.46	10329	8.47	2	FALSE	OTHER	2	-3.67	176	0.9	323	0	357	856	30990	21.9426	0.28263	0.0087	0.0308	9.98161	17.3202	8.16149	0.393	0.853	0.347	0	0	0	77	144	71	77	144	71	1	1	1	117	156	75	77	144	71	High	High	High
TGME49_267530	hypothetical protein	unknown	unknown	57.38	529	8.81	0	FALSE	OTHER	0	-4.86	116	2.2	33	0	15	164	1590	30.1887	0.6584	0.0944	0.1434	16.2571	16.8242	27.2212	0.607	0.607	1.254	0	0	0	7	7	11	7	7	11	1	1	1	12	7	13	7	7	11	High	High	High
TGME49_229150	transporter, major facilitator family protein	unknown	unknown	89.745	847	9.86	11	FALSE	OTHER	11	-0.64	120	0.83	34	0	41	195	2544	29.4811	0.21336	0.0098	0.046	8.38253	9.4451	5.66706	0.438	0.624	0.274	0	0	0	5	7	4	5	7	4	1	1	1	8	9	4	5	7	4	High	High	High
TGME49_289150	hypothetical protein	unknown	unknown	111.361	1002	6	1	FALSE	OTHER	1	-1.54	191	1.33	53	0	40	284	3009	30.9073	0.37483	0.0153	0.0408	24.5509	20.1597	9.18164	1.254	1.059	0.643	0	0	0	15	14	8	15	14	8	1	1	1	30	17	11	15	14	8	High	High	High
TGME49_268340	glycosyltransferase family 28 C-terminal domain-containing protein	unknown	unknown	61.594	575	5.41	0	FALSE	OTHER	0	-2.6	0	1.2	42	0	35	77	1728	44.5602	0.38823	0.0243	0.0627	19.4783	18.087	11.4783	0.607	1.106	0.403	0	0	0	7	10	5	7	10	5	1	1	1	12	11	5	7	10	5	High	High	High
TGME49_217780	Sec20 protein	unknown	unknown	86.197	808	6.48	2	FALSE	OTHER	2	-5.36	666	1.22	50	1	41	758	2427	37.9069	0.48918	0.0078	0.016	20.0495	23.6386	11.6337	0.914	1.031	0.512	0	0	0	11	12	7	11	12	7	1	1	1	18	13	8	11	12	7	High	High	High
TGME49_285500	hypothetical protein	unknown	unknown	206.312	1899	7.06	4	FALSE	OTHER	4	-3.01	228	0.87	74	0	85	387	5700	27.8947	0.21736	0.01	0.0458	4.47604	10.7425	5.47657	0.148	0.479	0.202	0	0	0	6	17	8	6	17	8	1	1	1	8	17	8	6	17	8	High	High	High
TGME49_250040	hypothetical protein	unknown	unknown	29.549	263	9.48	1	FALSE	OTHER	1	-0.36	114	0.83	15	0	18	147	792	41.6667	0.25006	0.0153	0.0614	26.2357	26.616	14.4487	1.069	1.069	0.438	0	0	0.000286205	6	6	3	6	6	3	1	1	1	11	6	3	6	6	3	High	High	High
TGME49_304990	guanylate-binding protein, N-terminal domain-containing protein	unknown	unknown	142.608	1281	6.74	4	FALSE	OTHER	4	-5.5	387	0.91	29	0	32	448	3846	15.8606	0.23437	0.004	0.0172	40.6714	35.9875	28.5714	3.495	5.813	2.594	0	0	0	43	43	32	43	43	32	1	1	1	90	76	45	43	43	32	High	High	High
TGME49_225780	hypothetical protein	unknown	unknown	52.004	474	6.32	1	FALSE	OTHER	1	-2.6	99	0.58	7	0	12	118	1425	13.3333	0.24985	0.0059	0.0235	11.8143	22.5738	8.64979	0.532	1.346	0.407	0	0	0.000286205	5	10	4	5	10	4	1	1	1	6	10	4	5	10	4	High	High	High
TGME49_207710	phosphatidylinositol synthase, putative	unknown	unknown	27.839	258	8.07	4	FALSE	OTHER	4	-3.57	300	0.24	4	0	17	321	777	27.027	0.07089	0.0057	0.0805	22.8682	25.1938	12.4031	2.162	4.623	1.154	0	0	0	5	5	3	5	5	3	1	1	1	10	12	6	5	5	3	High	High	High
TGME49_221870	hypothetical protein	unknown	unknown	144.047	1373	5.8	0	FALSE	OTHER	0	-4.35	254	1.16	71	1	61	387	4122	32.2659	0.58063	0.0546	0.094	41.1508	40.9323	32.7021	6.862	6.596	4.029	0	0	0	42	39	34	42	39	34	1	1	1	122	79	55	42	39	34	High	High	High
TGME49_250010	Sad1 / UNC family C-terminal protein	unknown	unknown	87.967	796	6.52	0	FALSE	OTHER	0	-4.52	402	0.8	24	0	30	456	2391	22.5847	0.31624	0.0029	0.0093	3.26633	8.29146	3.76884	0.145	0.372	0.145	0.00126743	0	0.000507743	3	7	3	3	7	3	1	1	1	3	7	3	3	7	3	High	High	High
TGME49_259040	hypothetical protein	unknown	unknown	28.678	261	10.58	1	FALSE	OTHER	1	-0.35	165	0.93	13	0	14	192	786	34.3511	0.4739	0.0179	0.0377	21.8391	15.7088	10.728	2.455	1.424	1.031	0	0	0.000286205	6	5	4	6	5	4	1	1	1	10	5	4	6	5	4	High	High	High
TGME49_321340	membrane protein, putative	unknown	unknown	416.778	3811	8.47	3	FALSE	OTHER	3	-1.88	240	1.88	271	0	144	655	11436	36.2889	0.47771	0.0164	0.0343	1.04959	5.06429	2.33535	0.039	0.19	0.091	0	0	0	4	18	9	4	18	9	1	1	1	7	18	10	4	18	9	High	High	High
TGME49_277820	hypothetical protein	unknown	unknown	151.655	1376	7.43	5	TRUE	OTHER	5	-0.04	198	2.14	120	0	56	374	4131	42.6047	0.68362	0.031	0.0453	2.90698	3.19767	2.68895	0.094	0.127	0.094	0.0010238	0.000250564	0.000507743	3	4	3	3	4	3	1	1	1	3	4	3	3	4	3	High	High	High
TGME49_314850	hypothetical protein	unknown	unknown	235.948	2174	6.28	1	TRUE	OTHER	1	-1.31	361	0.96	89	0	93	543	6525	27.8927	0.45305	0.023	0.0507	7.4977	11.4995	4.73781	0.319	0.499	0.238	0	0	0	13	19	10	13	19	10	1	1	1	16	19	10	13	19	10	High	High	High
TGME49_263810	hypothetical protein	unknown	unknown	23.621	213	4.31	1	FALSE	OTHER	1	0.86	177	1.08	14	0	13	204	642	42.0561	1.04857	0.0226	0.0216	38.9671	43.1925	39.9061	4.179	2.162	2.162	0	0	0	5	6	5	5	6	5	1	1	1	19	8	9	5	6	5	High	High	High
TGME49_281640	hypothetical protein	unknown	unknown	99.896	948	7.97	7	FALSE	OTHER	7	-2.02	258	0.7	26	0	37	321	2847	22.1286	0.30108	0.007	0.0233	19.9367	23.7342	12.3418	1.239	1.818	0.884	0	0	0	13	16	10	13	16	10	1	1	1	22	18	12	13	16	10	High	High	High
TGME49_310870	integral membrane protein, putative	unknown	unknown	21.928	201	8.9	2	TRUE	OTHER	2	0.35	225	0.25	2	0	8	235	606	16.5017	0.06075	0.0043	0.0705	21.393	24.3781	17.9104	1.31	1.848	0.874	0.000291375	0	0.000286205	4	5	3	4	5	3	1	1	1	6	5	4	4	5	3	High	High	High
TGME49_224205	ER lumen protein retaining receptor, putative	unknown	unknown	41.471	378	6.98	8	FALSE	OTHER	8	-0.47	442	0.31	5	0	16	463	1137	18.4697	0.10689	0.0036	0.0333	16.4021	9.25926	2.1164	0.52	0.233	0.233	0.00126743	0.00448229	0.0204261	2	1	1	2	1	1	1	1	1	12	1	1	2	1	1	High	High	Medium
TGME49_230980	myosin I	unknown	unknown	200.62	1821	6.28	0	FALSE	OTHER	0	0.21	510	0.93	57	0	61	628	5466	21.588	0.28212	0.0082	0.0291	1.42779	4.39319	4.11862	0.044	0.163	0.114	0.00150338	0	0	2	7	5	2	7	5	1	1	1	4	8	5	2	7	5	High	High	High
TGME49_243990	Dullard family phosphatase domain-containing protein	unknown	unknown	51.192	474	9.32	0	FALSE	OTHER	0	-1.94	421	0.4	14	0	35	470	1425	34.386	0.07106	0.0088	0.1238	3.79747	3.5865	1.68776	0.212	0.212	0.101	0.0061743	0.00254218	0.0214724	2	2	1	2	2	1	1	1	1	3	2	1	2	2	1	High	High	Medium
TGME49_277910	thrombospondin type 1 domain-containing protein	unknown	unknown	134.32	1232	9	1	FALSE	OTHER	1	-2.95	219	1.31	80	0	61	360	3699	38.1184	0.4622	0.0207	0.0447	31.4935	30.8442	18.1006	1.934	1.848	0.931	0	0	0	32	31	21	32	31	21	1	1	1	66	36	23	32	31	21	High	High	High
TGME49_311720	chaperonin protein BiP	ER 2	ER 2	73.208	668	5.38	1	TRUE	SP	0	-5.5	81	0	0	0	25	106	2007	12.4564	0	0	0.0602	66.9162	64.9701	60.9281	2817.38	706.946	445.684	0	0	0	56	50	46	56	50	46	1	1	1	463	245	183	54	48	44	High	High	High
TGME49_244560	heat shock protein 90, putative	ER 2	ER 2	96.763	847	5.06	1	TRUE	SP	0	-4.39	222	0.43	13	0	30	265	2544	16.9025	0.04713	0.0033	0.0699	68.477	68.2409	61.6293	171.698	171.698	72.182	0	0	0	68	70	60	68	70	60	1	1	1	370	210	170	68	70	60	High	High	High
TGME49_211680	protein disulfide isomerase	ER 2	ER 2	52.769	471	5.22	0	FALSE	SP	0	-5.65	36	0	0	0	12	48	1416	8.47458	0	0	0.0457	68.3652	66.0297	65.6051	787.046	173.333	116.21	0	0	0	35	32	32	35	32	32	1	1	1	320	111	103	34	31	31	High	High	High
TGME49_226830	DnaK family protein	ER 2	ER 2	103.129	938	6.32	0	FALSE	OTHER	0	-5.4	298	0.71	30	0	42	370	2817	25.5591	0.14485	0.0124	0.0855	48.5075	40.6183	31.2367	18.415	6.038	4.569	0	0	0	52	41	37	52	41	37	1	1	1	156	69	49	52	41	37	High	High	High
TGME49_229480	calcium binding protein precursor, putative	ER 2	ER 2	38.267	335	4.69	1	TRUE	OTHER	1	0.11	110	0.5	5	0	10	125	1008	14.881	0.02619	0.0012	0.0452	64.4776	56.4179	57.0149	2510.89	198.526	43.668	0	0	0	25	22	18	25	22	18	1	1	1	227	95	48	24	21	18	High	High	High
TGME49_221210	cyclophilin	ER 2	ER 2	19.592	179	6.54	0	FALSE	SP	0	-1.6	64	0.33	2	0	6	72	540	14.8148	0.0199	0.0023	0.1176	80.4469	70.9497	71.5084	999	1424.1	118.378	0	0	0	14	12	12	14	12	12	1	1	1	181	82	47	13	11	12	High	High	High
TGME49_272660	hypothetical protein	ER 2	ER 2	28.079	258	6.43	0	FALSE	SP	0	-0.33	78	0.57	4	0	7	89	777	14.157	0.40634	0.0055	0.0136	48.062	44.186	46.124	7.577	7.577	6.356	0	0	0	11	10	10	11	10	10	1	1	1	30	16	16	11	10	10	High	High	High
TGME49_261690	hypothetical protein	ER 2	ER 2	26.824	234	4.92	0	FALSE	OTHER	0	-1.77	30	0.43	3	0	7	40	705	14.1844	0.30649	0.0061	0.0199	27.7778	16.2393	20.5128	1.738	0.778	1.054	0	0.000250564	0	6	3	5	6	3	5	1	1	1	10	4	5	6	3	5	High	High	High
TGME49_273550	hypothetical protein	ER 2	ER 2	95.852	858	7.9	1	FALSE	OTHER	1	-0.34	66	3.2	48	0	15	129	2577	24.447	1.31325	0.0219	0.0167	4.1958	8.50816	6.29371	0.207	0.389	0.389	0.000825083	0	0	3	6	6	3	6	6	1	1	1	5	7	7	3	6	6	High	High	High
TGME49_232600	phospholipase, patatin family protein	unknown	ER 2	70.767	665	4.58	0	FALSE	SP	0	0.44	16	0.67	10	0	15	41	1998	12.5125	0.20864	0.0042	0.0202	50.5263	41.9549	38.1955	19.535	8.306	4.233	0	0	0	22	20	17	22	20	17	1	1	1	75	38	31	22	20	17	High	High	High
TGME49_310790	hypothetical protein	unknown	ER 2	24.692	219	4.96	0	FALSE	SP	0	-3.1	105	0.5	2	0	4	111	660	9.09091	0.12672	0.0021	0.0166	59.3607	55.2511	57.0776	532.67	1231.85	431.876	0	0	0	12	10	10	12	10	10	1	1	1	110	79	65	12	10	10	High	High	High
TGME49_254770	Ser/Thr phosphatase family protein	unknown	ER 2	46.437	420	5.49	0	FALSE	OTHER	0	0.81	6	1	5	0	5	16	1263	7.91766	0.4402	0.0043	0.0097	40	35.4762	12.1429	2.831	3.217	0.957	0	0	0	12	13	6	12	13	6	1	1	1	24	15	8	12	13	6	High	High	High
TGME49_213520	peptidase M20D, amidohydrolase	unknown	unknown	55.082	514	6.77	1	TRUE	SP	0	1.43	102	0.33	2	0	6	110	1545	5.17799	0.16976	0.001	0.0059	29.3774	18.4825	17.7043	2.162	1.154	1.154	0	0	0	11	7	7	11	7	7	1	1	1	22	8	8	11	7	7	High	High	High
TGME49_310930	hypothetical protein	unknown	unknown	87.406	808	7.55	0	FALSE	OTHER	0	-3.02	202	0.91	29	0	32	263	2427	25.1339	0.16705	0.0123	0.0736	9.90099	16.3366	9.15842	0.554	0.891	0.409	0	0	0	8	13	7	8	13	7	1	1	1	11	14	7	8	13	7	High	High	High
TGME49_290730	CS domain-containing protein	unknown	unknown	41.875	380	7.52	0	FALSE	OTHER	0	0.5	308	1	20	0	20	348	1143	34.9956	0.13436	0.0038	0.0282	40	24.2105	22.8947	5.158	2.793	2.36	0	0	0	12	7	7	12	7	7	1	1	1	37	15	16	12	7	7	High	High	High
TGME49_300350	cysteine desulfurase/selenocysteine lyase family PLP dependent transferase superfamily protein	unknown	unknown	79.914	736	6.54	0	FALSE	SP	0	0.45	164	0.73	11	0	15	190	2211	11.7594	0.13809	0.0051	0.0368	15.0815	20.5163	9.23913	0.482	0.753	0.324	0	0	0	7	10	5	7	10	5	1	1	1	11	10	5	7	10	5	High	High	High
TGME49_242270	hypothetical protein	unknown	unknown	33.233	308	7.39	1	TRUE	OTHER	1	-0.24	97	5	10	0	2	109	927	12.945	0.67337	0.0077	0.0114	18.8312	25.3247	12.987	1.054	1.738	0.778	0	0	0	5	7	4	5	7	4	1	1	1	11	7	4	5	7	4	High	High	High
TGME49_290160	sortilin, putative	Golgi	Golgi	113.443	1033	6.74	1	FALSE	OTHER	1	-3.67	491	0.16	7	0	45	543	3102	16.7634	0.03403	0.0009	0.0255	54.9855	52.8558	42.2072	30.623	21.387	6.943	0	0	0	47	42	34	47	42	34	1	1	1	215	116	67	47	42	34	High	High	High
TGME49_240280	S1/P1nuclease	Golgi	Golgi	48.493	439	7.69	1	FALSE	SP	1	-2	481	0.16	3	0	19	503	1320	16.6667	0.01996	0.001	0.0517	59.4533	53.0752	47.3804	14.086	14.086	8.211	0	0	0	21	20	18	21	20	18	1	1	1	78	44	31	21	20	18	High	High	High
TGME49_253170	zinc carboxypeptidase, putative	Golgi	Golgi	238.741	2204	7.3	1	FALSE	OTHER	1	-4.73	599	1.57	91	0	58	748	6615	22.5246	0.63666	0.0122	0.0191	15.6987	15.6534	9.80036	0.92	0.848	0.468	0	0	0	30	28	19	30	28	19	1	1	1	54	36	20	30	28	19	High	High	High
TGME49_271060	Sec1 family protein	Golgi	Golgi	72.596	648	7.62	0	FALSE	OTHER	0	-5.04	138	0.36	5	0	14	157	1947	9.7586	0	0	0.0055	45.9877	39.6605	27.3148	4.926	2.899	1.565	0	0	0	28	22	15	28	22	15	1	1	1	65	32	23	28	22	15	High	High	High
TGME49_204060	SNARE domain-containing protein	Golgi	Golgi	53.533	494	6.49	1	FALSE	OTHER	1	-0.97	293	0.94	16	0	17	326	1485	22.2222	0.23883	0.0049	0.0205	48.1781	41.498	26.9231	6.11	2.594	1.346	0	0	0	15	13	9	15	13	9	1	1	1	45	20	16	15	13	9	High	High	High
TGME49_226600	syntaxin 5, putative	Golgi	Golgi	32.233	283	8.35	1	FALSE	OTHER	1	-4.5	136	0.14	1	0	7	144	852	9.38967	0	0	0.0188	64.311	60.0707	46.2898	6.197	4.179	2.728	0	0	0	16	15	12	16	15	12	1	1	1	29	16	15	16	15	12	High	High	High
TGME49_223620	golgi SNARE, putative	Golgi	Golgi	29.121	264	9.03	1	FALSE	OTHER	1	-4.44	102	0.45	5	0	11	118	795	20.1258	0.04174	0.0048	0.1161	48.4848	35.2273	27.6515	5.494	3.217	2.162	0	0	0	10	8	6	10	8	6	1	1	1	22	11	8	10	8	6	High	High	High
TGME49_293300	Yip1 domain-containing protein	Golgi	Golgi	62.905	588	5.06	5	FALSE	OTHER	5	-3.16	89	0.65	17	0	26	132	1767	24.335	0.15495	0.007	0.0455	28.2313	34.8639	19.5578	1.783	3.262	0.978	0	0	0	12	15	8	12	15	8	1	1	1	20	21	8	12	15	8	High	High	High
TGME49_242720	aspartyl protease ASP5	Golgi	Golgi	107.975	1012	7.34	1	FALSE	OTHER	1	-1.45	300	1.05	39	0	37	376	3039	25.0082	0.24976	0.0113	0.0451	14.8221	14.0316	8.49802	0.778	0.628	0.363	0	0	0	12	10	7	12	10	7	1	1	1	22	12	7	12	10	7	High	High	High
TGME49_247930	SNARE domain-containing protein	Golgi	Golgi	36.281	323	5.88	1	FALSE	OTHER	1	-3.2	303	0.14	2	0	14	319	972	16.4609	0.4384	0.0704	0.1605	31.8885	42.1053	16.7183	2.875	3.437	1.581	0	0	0	8	10	6	8	10	6	1	1	1	28	12	8	8	10	6	High	High	High
TGME49_266310	Alpha-1,3-mannosyl-glycoprotein 2-beta-N-acetylglucosaminyltransferase	Golgi	Golgi	65.128	599	8.09	1	FALSE	OTHER	1	-1.89	414	2	34	0	17	465	1800	28.3333	0.78335	0.0094	0.012	19.5326	17.1953	8.34725	1.154	0.896	0.377	0	0	0	11	9	5	11	9	5	1	1	1	19	12	6	11	9	5	High	High	High
TGME49_300240	syntaxin 6, n-terminal protein	Golgi	Golgi	26.916	237	6.73	1	FALSE	OTHER	1	-4.38	203	0.25	2	0	8	213	714	14.0056	0.20545	0.002	0.0098	56.5401	50.211	18.1435	4.623	4.623	1.371	0	0	0	10	9	5	10	9	5	1	1	1	24	14	7	10	9	5	High	High	High
TGME49_262710	Ctr copper transporter family protein	Golgi	Golgi	40.716	375	8.24	3	FALSE	OTHER	3	-2.62	54	2.5	25	0	10	89	1128	31.0284	1.07201	0.0201	0.0188	19.2	30.9333	24.2667	2.162	4.275	2.594	0	0	0	7	12	9	7	12	9	1	1	1	17	14	12	7	12	9	High	High	High
TGME49_205030	hypothetical protein	Golgi	Golgi	13.127	113	7.14	1	FALSE	OTHER	1	-3.94	62	0	1	0	0	63	342	2.92398	Inf	0.0044	0	49.5575	41.5929	42.4779	38.811	9	5.31	0	0	0	5	3	3	5	3	3	1	1	1	11	5	5	5	3	3	High	High	High
TGME49_300290	SNARE domain-containing protein	Golgi	Golgi	25.2	226	5.77	1	FALSE	OTHER	1	-1.71	104	1.67	10	0	6	120	681	23.4949	0.33284	0.0175	0.0526	38.9381	30.9735	20.354	3.125	1.894	1.424	0	0	0	7	5	4	7	5	4	1	1	1	16	6	5	7	5	4	High	High	High
TGME49_248100	synaptobrevin protein	Golgi	Golgi	29.465	262	6.77	1	FALSE	OTHER	1	-0.55	378	0.33	4	1	12	395	789	21.5463	0.70703	0.0502	0.071	30.1527	36.6412	16.4122	4.623	5.813	1.61	0	0	0	7	7	4	7	7	4	1	1	1	19	11	7	7	7	4	High	High	High
TGME49_248840	transporter, major facilitator family protein	Golgi	Golgi	79.934	757	8.02	9	FALSE	OTHER	9	-0.83	212	0.74	29	0	39	280	2274	29.9033	0.17161	0.0091	0.0532	12.5495	19.0225	14.1347	0.778	1.207	0.778	0	0	0	7	11	8	7	11	8	1	1	1	14	11	10	7	11	8	High	High	High
TGME49_294040	KDEL endoplasmic reticulum proteinretention receptor 2 (KDELR2), putative	Golgi	Golgi	44.941	400	6.6	5	TRUE	OTHER	5	-2.72	181	0.78	7	0	9	197	1203	13.3001	0.24013	0.0052	0.0218	10.5	16	5.5	0.668	1.448	0.292	0	0	0.000507743	3	5	2	3	5	2	1	1	1	10	7	2	3	5	2	High	High	High
TGME49_242080	hypothetical protein	Golgi	Golgi	21.632	197	9.63	1	FALSE	OTHER	1	-0.98	41	0.25	1	0	4	46	594	8.41751	0.0903	0.0023	0.0258	25.3807	24.8731	8.62944	1.61	1.154	0.468	0	0.000250564	0.000748503	4	4	2	4	4	2	1	1	1	8	5	2	4	4	2	High	High	High
TGME49_263290	rhomboid protease ROM2	Golgi	Golgi	30.673	283	7.34	7	FALSE	OTHER	7	1.1	151	4	12	0	3	166	852	17.6056	0.85001	0.0092	0.0108	3.88693	3.88693	3.88693	0.259	0.259	0.259	0.00801131	0.00468436	0.00512462	1	1	1	1	1	1	1	1	1	2	1	1	1	1	1	High	High	High
TGME49_216060	hypothetical protein	unknown	Golgi	84.335	784	7.24	1	FALSE	OTHER	1	0.12	42	1.08	27	0	25	94	2355	22.0807	0.31931	0.0089	0.0279	50.5102	51.6582	38.1378	9.55	6.651	3.024	0	0	0	29	31	24	29	31	24	1	1	1	87	43	37	29	31	24	High	High	High
TGME49_262880	hypothetical protein	unknown	Golgi	290.029	2663	6.54	1	FALSE	OTHER	1	-2.82	687	0.66	76	0	115	878	7992	23.8989	0.21025	0.0045	0.0215	21.4795	17.7995	12.2418	0.974	0.827	0.541	0	0	0	40	38	28	40	38	28	1	1	1	66	40	28	40	38	28	High	High	High
TGME49_294220	hypothetical protein	unknown	Golgi	62.163	603	6.4	1	FALSE	OTHER	1	0.25	25	0.78	7	0	9	41	1812	8.83002	0.50886	0.0059	0.0117	55.7214	53.8972	40.9619	7.414	3.732	2.981	0	0	0	26	25	21	26	25	21	1	1	1	63	30	26	26	25	21	High	High	High
TGME49_219250	acetyltransferase, GNAT family protein	unknown	Golgi	89.463	823	7.93	1	FALSE	OTHER	1	-0.09	187	2.05	39	0	19	245	2472	23.4628	0.41071	0.0157	0.0382	36.452	32.3208	16.7679	4.703	2.849	1.075	0	0	0	23	19	10	23	19	10	1	1	1	57	37	13	23	19	10	High	High	High
TGME49_301450	FG-GAP repeat-containing protein	unknown	Golgi	177.721	1678	5.4	2	FALSE	OTHER	2	-4.83	533	1.13	79	0	70	682	5037	29.5811	0.68099	0.0549	0.0806	23.3015	26.1025	14.0644	1.61	1.683	0.828	0	0	0	31	32	21	31	32	21	1	1	1	57	40	23	31	32	21	High	High	High
TGME49_311220	hypothetical protein	unknown	Golgi	171.176	1632	5.86	10	FALSE	OTHER	10	-1.04	184	1.21	86	0	71	341	4899	32.0474	0.4476	0.025	0.0559	25.7353	19.6078	15.1961	1.414	1.28	0.869	0	0	0	29	25	20	29	25	20	1	1	1	58	30	25	29	25	20	High	High	High
TGME49_249170	Ras family protein	unknown	Golgi	82.249	771	6.25	0	FALSE	OTHER	0	-0.79	435	0.81	17	0	21	473	2316	16.4076	0.09288	0.0024	0.0264	42.5422	49.2866	36.5759	3.561	3.806	2.332	0	0	0	25	24	21	25	24	21	1	1	1	48	32	24	25	24	21	High	High	High
TGME49_258770	polypeptide n-acetylgalactosaminyltransferase 12, putative	unknown	Golgi	78.894	692	7.46	1	FALSE	OTHER	1	-0.07	320	0.65	13	0	20	353	2079	15.873	0.06309	0.0038	0.0602	40.7514	38.5838	29.4798	4.309	4.623	1.818	0	0	0	22	22	16	22	22	16	1	1	1	57	37	19	22	22	16	High	High	High
TGME49_312860	hypothetical protein	unknown	Golgi	64.763	585	6.54	1	FALSE	OTHER	1	0.09	353	0.37	7	0	19	379	1758	14.7895	0.11691	0.0033	0.0286	45.812	36.9231	28.0342	4.456	3.549	1.976	0	0	0	23	21	17	23	21	17	1	1	1	50	28	18	23	21	17	High	High	High
TGME49_237250	hypothetical protein	unknown	Golgi	28.569	259	8.79	0	FALSE	SP	0	-3.51	147	1.25	5	0	4	156	780	11.5385	0.39851	0.0068	0.017	53.2819	42.471	42.471	62.096	33.145	10.659	0	0	0	9	8	8	9	8	8	1	1	1	70	29	24	9	8	8	High	High	High
TGME49_221230	hypothetical protein	unknown	Golgi	61.741	574	5.55	1	FALSE	OTHER	1	0.16	301	1.43	30	0	21	352	1725	29.5652	0.52689	0.0149	0.0282	42.6829	41.6376	33.2753	4.012	4.412	2.981	0	0	0	17	17	15	17	17	15	1	1	1	44	23	20	17	17	15	High	High	High
TGME49_314020	hypothetical protein	unknown	Golgi	151.299	1379	6.9	1	TRUE	OTHER	1	-1.12	476	1.48	89	0	60	625	4140	35.9903	0.33556	0.0132	0.0395	18.0566	20.5221	16.4612	1.217	1.035	0.978	0	0	0	26	23	21	26	23	21	1	1	1	55	29	29	26	23	21	High	High	High
TGME49_297650	Ser/Thr phosphatase family protein	unknown	Golgi	72.628	651	9.31	1	TRUE	SP	0	1.52	213	1.9	19	0	10	242	1956	14.8262	0.30504	0.0067	0.0221	30.5684	29.3395	19.9693	3.281	1.976	1.336	0	0	0	18	14	11	18	14	11	1	1	1	49	23	16	18	14	11	High	High	High
TGME49_262060	hypothetical protein	unknown	Golgi	102.985	941	6.57	0	FALSE	OTHER	0	-0.13	153	1.64	36	1	22	212	2826	20.8776	0.48707	0.0041	0.0084	30.2869	23.8045	19.5537	1.783	1.154	0.817	0	0	0	21	17	14	21	17	14	1	1	1	41	18	14	21	17	14	High	High	High
TGME49_290940	EMP/nonaspanin domain family protein	unknown	Golgi	73.565	654	7.81	10	TRUE	SP	9	-0.5	218	0.17	3	0	18	239	1965	10.687	0.04755	0.0007	0.015	35.3211	29.8165	15.4434	3.52	3.52	1.043	0	0	0	14	14	8	14	14	8	1	1	1	34	25	11	14	14	8	High	High	High
TGME49_310000	membrane protein, putative	unknown	Golgi	79.266	719	5.34	8	FALSE	OTHER	8	0.68	108	0.25	3	0	12	123	2160	6.94444	0.07485	0.0019	0.025	26.0083	25.8693	21.975	2.875	1.762	1.254	0	0	0	13	13	11	13	13	11	1	1	1	38	20	12	13	13	11	High	High	High
TGME49_224190	cation-transporting atpase family protein	unknown	Golgi	139.732	1256	8.12	10	FALSE	OTHER	10	-5.24	693	0.31	16	0	51	760	3771	17.7672	0.05506	0.0011	0.0192	20.1433	24.3631	18.0732	0.983	1.624	0.922	0	0	0	20	26	20	20	26	20	1	1	1	30	32	23	20	25	20	High	High	High
TGME49_305180	Na+/H+ exchanger NHE3	unknown	Golgi	167.54	1572	7.74	10	FALSE	OTHER	10	-2.81	276	1.23	80	0	65	421	4719	30.7268	0.2669	0.0076	0.0284	14.2494	15.8397	10.8142	0.69	0.641	0.548	0	0	0	14	15	13	14	15	13	1	1	1	30	20	17	14	15	13	High	High	High
TGME49_238100	transmembrane protein	unknown	Golgi	26.903	240	7.99	2	TRUE	SP	1	-4.44	124	0.43	3	0	7	134	723	13.8313	0.17093	0.0035	0.0207	38.75	44.5833	35	10.548	16.783	6.499	0	0	0	10	12	10	10	12	10	1	1	1	38	24	15	10	12	10	High	High	High
TGME49_202250	hypothetical protein	unknown	Golgi	110.664	1041	6.1	2	FALSE	OTHER	2	-0.27	231	1.33	36	0	27	294	3126	20.1536	0.40758	0.0114	0.0279	16.7147	15.562	12.2959	0.842	0.842	0.526	0	0	0	13	11	9	13	11	9	1	1	1	21	13	10	13	11	9	High	High	High
TGME49_293220	DHHC zinc finger domain-containing protein	unknown	Golgi	146.251	1327	8	2	FALSE	OTHER	2	-2.06	279	1.13	60	0	53	392	3984	28.3635	0.6027	0.0532	0.0882	11.0776	5.95328	4.2954	0.408	0.205	0.205	0	0	0	11	6	6	11	6	6	1	1	1	16	6	6	11	6	6	High	High	High
TGME49_262610	hypothetical protein	unknown	Golgi	68.19	637	8.12	7	FALSE	OTHER	7	-1.51	170	1.1	22	0	20	212	1914	21.9436	0.23007	0.0087	0.038	11.46	19.3093	14.7567	1.462	2.008	0.823	0	0	0	6	8	6	6	8	6	1	1	1	13	11	6	6	8	6	High	High	High
TGME49_230570	transporter, major facilitator family protein	unknown	Golgi	128.469	1202	5.45	11	FALSE	OTHER	11	-0.05	178	1.39	46	0	33	257	3609	21.8897	0.27814	0.0083	0.0297	10.9817	10.3993	7.32113	0.855	0.962	0.658	0	0	0	10	11	8	10	11	8	1	1	1	17	13	9	10	11	8	High	High	High
TGME49_289800	hypothetical protein	unknown	Golgi	25.866	234	9.72	2	TRUE	SP	1	-3.23	0	0.3	3	0	10	13	705	18.4397	0	0	0.0207	44.8718	51.7094	32.0513	3.924	7.377	3.125	0	0	0	7	9	7	7	9	7	1	1	1	22	26	11	7	9	7	High	High	High
TGME49_221700	hypothetical protein	unknown	Golgi	29.751	279	8.16	4	FALSE	OTHER	4	-0.25	276	0.9	9	0	10	295	840	22.619	0.06784	0.0033	0.0494	27.2401	35.8423	17.9211	2.162	1.738	0.778	0	0	0.000286205	6	7	4	6	7	4	1	1	1	14	7	5	6	7	4	High	High	High
TGME49_225500	hypothetical protein	unknown	Golgi	46.181	430	7.74	4	FALSE	OTHER	4	1.88	66	1.36	15	0	11	92	1293	20.1083	0.45474	0.0134	0.0294	31.8605	23.4884	15.814	1.783	1.448	0.668	0	0	0	7	6	4	7	6	4	1	1	1	9	7	4	7	6	4	High	High	High
TGME49_314030	hypothetical protein	unknown	Golgi	77.404	715	6.73	0	FALSE	OTHER	0	-1.84	107	1.09	35	0	32	174	2148	31.1918	0.22483	0.0131	0.0583	16.2238	7.97203	3.35664	0.808	0.389	0.141	0	0	0.00172499	9	5	2	9	5	2	1	1	1	14	5	2	9	5	2	High	High	High
TGME49_214810	hypothetical protein	unknown	Golgi	33.472	322	8.1	2	FALSE	OTHER	2	-0.72	112	0.32	7	0	22	141	969	29.9278	0.04931	0.0063	0.1268	33.5404	33.5404	14.2857	2.831	2.831	0.778	0	0	0.000286205	6	6	3	6	6	3	1	1	1	13	9	3	6	6	3	High	High	High
TGME49_291300	RER1 protein, putative	unknown	Golgi	25.334	222	9.41	2	FALSE	OTHER	2	-5.12	246	0	0	0	11	257	669	16.4425	0	0	0.0773	32.4324	29.2793	17.5676	3.642	2.162	1.154	0	0	0.000286205	6	5	4	6	5	4	1	1	1	16	7	4	6	5	4	High	High	High
TGME49_310140	hypothetical protein	unknown	Golgi	85.071	774	8.07	9	TRUE	OTHER	9	-3.14	332	0.7	19	0	27	378	2325	19.7849	0.2698	0.009	0.0334	11.1111	4.90956	5.03876	0.604	0.266	0.266	0	0.000250564	0.000286205	8	4	4	8	4	4	1	1	1	11	4	4	8	4	4	High	High	High
TGME49_248450	zinc finger, C3HC4 type (RING finger) domain-containing protein	unknown	Golgi	86.773	794	6.62	5	FALSE	OTHER	5	0.28	137	0.53	8	0	15	160	2385	9.64361	0.24666	0.0037	0.0151	10.8312	11.0831	9.82368	0.453	0.453	0.453	0	0	0	6	6	6	6	6	6	1	1	1	8	6	6	6	6	6	High	High	High
TGME49_278700	hypothetical protein	unknown	Golgi	50.065	447	8.21	1	FALSE	OTHER	1	1.21	46	0.33	4	0	12	62	1344	11.9048	0.07943	0.0022	0.0274	15.4362	22.8188	10.962	0.743	1.212	0.487	0	0	0	7	10	5	7	10	5	1	1	1	10	10	5	7	10	5	High	High	High
TGME49_260220	folate/biopterin transporter subfamily protein	unknown	Golgi	115.001	1056	6.15	13	TRUE	OTHER	13	0.66	33	0.82	49	0	60	142	3171	34.374	0.17122	0.0189	0.1101	6.06061	8.61742	7.85985	0.342	0.48	0.409	0	0	0	6	8	7	6	8	7	1	1	1	10	8	7	6	8	7	High	High	High
TGME49_241820	membrane protein, putative	unknown	Golgi	30.868	291	5.92	7	TRUE	OTHER	7	-0.5	153	1	2	0	2	157	876	4.56621	0.31681	0.0015	0.0048	15.4639	15.1203	3.43643	1.512	0.995	0.259	0.000825083	0.00121714	0.0193619	4	3	1	4	3	1	1	1	1	7	3	1	4	3	1	High	High	Medium
TGME49_234530	hypothetical protein	unknown	Golgi	17.452	168	4.53	2	TRUE	OTHER	2	1.07	53	0.38	3	0	8	64	507	21.6963	0.04102	0.0029	0.0696	11.9048	27.381	15.4762	0.778	2.162	0.778	0.00150338	0.000250564	0.000507743	2	4	2	2	4	2	1	1	1	4	4	2	2	4	2	High	High	High
TGME49_270070	synaptobrevin family protein	unknown	Golgi	25.608	225	8.59	1	FALSE	OTHER	1	-5.01	128	0.5	2	0	4	134	678	8.84956	0.43941	0.0022	0.0049	48	41.7778	42.6667	7.377	3.924	3.924	0	0	0	8	7	8	8	7	8	1	1	1	21	11	10	8	7	8	High	High	High
TGME49_264970	hypothetical protein	unknown	Golgi	138.114	1289	5.48	1	FALSE	OTHER	1	-0.9	342	1.29	75	0	58	475	3870	34.3669	0.4258	0.0305	0.0715	10.6284	8.53375	2.56012	0.714	0.48	0.158	0	0	0.000286205	10	8	3	10	8	3	1	1	1	19	8	3	10	8	3	High	High	High
TGME49_318570	SFT2 family protein	unknown	Golgi	33.23	317	8.92	4	FALSE	OTHER	4	-0.17	30	1	4	0	4	38	954	8.38574	0.27974	0.0041	0.0146	27.1293	30.5994	27.1293	2.831	3.642	3.642	0	0	0	6	7	6	6	7	6	1	1	1	17	9	9	6	7	6	High	High	High
TGME49_312700	hypothetical protein	unknown	Golgi	322.138	2966	8.41	2	FALSE	OTHER	2	-2.86	304	1.35	174	0	129	607	8901	34.0411	0.46521	0.0211	0.0453	3.54012	10.6204	4.41672	0.121	0.45	0.154	0	0	0	8	26	10	8	26	10	1	1	1	12	29	10	8	25	10	High	High	High
TGME49_225010	hypothetical protein	unknown	Golgi	93.457	854	8.19	7	FALSE	OTHER	7	-2.69	368	1.34	43	0	32	443	2565	29.2398	0.21439	0.0139	0.0649	7.72834	19.2037	7.72834	0.307	0.708	0.307	0	0	0	5	10	5	5	10	5	1	1	1	11	12	7	5	10	5	High	High	High
TGME49_268720	Hrf1 family protein	unknown	Golgi	49.25	474	8.03	4	FALSE	OTHER	4	-4.94	15	0.4	4	0	10	29	1425	9.82456	0.34525	0.0031	0.0091	14.135	13.5021	11.1814	2.162	1.371	1.054	0	0	0	5	5	4	5	5	4	1	1	1	12	6	6	5	5	4	High	High	High
TGME49_233760	hypothetical protein	unknown	Golgi	52.418	489	7.27	7	TRUE	OTHER	7	-0.11	423	0.52	11	0	21	455	1470	21.7687	0.18372	0.003	0.0162	14.9284	21.8814	11.0429	0.688	1.081	0.369	0	0	0	5	7	4	5	7	4	1	1	1	6	8	4	5	7	4	High	High	High
TGME49_262490	alpha/beta hydrolase, putative	unknown	Golgi	29.08	260	8.65	0	FALSE	OTHER	0	-1.2	185	0.22	2	0	9	196	783	14.0485	0.09653	0.0035	0.036	15.3846	15.3846	15.3846	0.701	0.701	1.031	0.000575209	0.000250564	0.000507743	3	3	3	3	3	3	1	1	1	5	3	4	3	3	3	High	High	High
TGME49_283730	endomembrane protein 70 subfamily protein	unknown	Golgi	76.278	674	8.05	10	TRUE	OTHER	10	-0.78	437	0.29	6	0	21	464	2025	13.3333	0.04306	0.0013	0.0309	20.0297	20.178	12.4629	1.649	1.649	0.859	0	0	0	10	11	6	10	11	6	1	1	1	17	12	9	10	11	6	High	High	High
TGME49_304900	hypothetical protein	unknown	Golgi	32.365	288	6.39	5	FALSE	OTHER	5	0.8	135	0.4	2	0	5	142	867	8.07382	0.73427	0.0032	0.0044	20.1389	20.1389	17.3611	2.511	3.329	1.848	0	0	0	5	6	4	5	6	4	1	1	1	10	7	5	5	6	4	High	High	High
TGME49_254120	autophagy-related protein 8 atg8, putative	unknown	Golgi	14.227	124	7.5	0	FALSE	OTHER	0	-2.75	57	0	0	0	4	61	375	10.6667	0	0	0.0251	55.6452	50	45.1613	41.17	41.17	22.714	0	0	0	8	8	7	8	8	7	1	1	1	41	19	14	7	8	7	High	High	High
TGME49_287230	inorganic anion transporter, sulfate permease (SulP) family protein	unknown	Golgi	72.102	675	6.99	11	FALSE	OTHER	11	1.23	148	1.4	21	1	15	185	2028	18.2446	0.25986	0.0084	0.0322	5.03704	13.9259	4.88889	0.274	1.637	0.274	0.0010238	0	0.000507743	2	7	2	2	7	2	1	1	1	3	9	2	2	7	2	High	High	High
TGME49_234220	hypothetical protein	unknown	Golgi	115.771	1072	6.35	1	FALSE	OTHER	1	-0.19	260	1.89	53	0	28	341	3219	25.1631	0.67656	0.0233	0.0344	20.5224	18.1903	12.5933	1.093	1.004	0.684	0	0	0	15	15	11	15	15	11	1	1	1	32	18	13	15	15	11	High	High	High
TGME49_227410	hypothetical protein	unknown	Golgi	116.368	1109	5.38	1	TRUE	OTHER	1	-0.78	24	2.2	33	0	15	72	3330	14.4144	0.83763	0.0106	0.0127	12.3535	20.1082	11.8124	0.842	1.33	0.758	0	0	0	12	18	12	12	18	12	1	1	1	26	20	12	12	18	12	High	High	High
TGME49_247420	hypothetical protein	unknown	Golgi	69.256	648	7.64	3	FALSE	OTHER	3	1.42	135	1.22	11	0	9	155	1947	10.2722	0.61256	0.0061	0.0099	14.3519	13.2716	7.56173	0.546	0.546	0.283	0	0	0.000507743	7	7	4	7	7	4	1	1	1	8	8	4	7	7	4	High	High	High
TGME49_310750	emp24/gp25L/p24 family protein	unknown	Golgi	64.938	601	5.62	1	FALSE	SP	1	-6.01	236	0.66	21	1	32	290	1806	29.9003	0.25144	0.0115	0.0457	54.0765	50.7488	43.4276	120.153	50.09	37.312	0	0	0	22	19	17	22	19	17	1	1	1	147	71	60	22	19	17	High	High	High
TGME49_206630	hypothetical protein	unknown	Golgi	71.278	665	6.16	6	FALSE	OTHER	6	0.64	72	2.09	23	0	11	106	1998	17.017	0.8431	0.012	0.0143	13.3835	18.1955	9.02256	0.738	1.291	0.445	0	0	0	5	7	4	5	7	4	1	1	1	10	13	4	5	7	4	High	High	High
TGME49_216890	hypothetical protein	unknown	Golgi	110.808	999	9.98	7	FALSE	OTHER	7	1.01	435	1.68	47	0	28	510	3000	25	0.93115	0.1252	0.1344	8.60861	5.90591	3.1031	0.468	0.334	0.155	0	0	0.000286205	7	5	3	7	5	3	1	1	1	15	7	3	7	5	3	High	High	High
TGME49_278890	hypothetical protein	unknown	Golgi	119.33	1103	6.21	1	FALSE	OTHER	1	-1.41	276	1.24	41	0	33	350	3312	22.343	0.19785	0.0108	0.0547	25.204	25.3853	16.8631	1.921	2.162	1.043	0	0	0	24	26	18	24	26	18	1	1	1	47	29	18	24	26	18	High	High	High
TGME49_257340	Ras family protein	unknown	Golgi	23.566	214	8.15	0	FALSE	OTHER	0	0.91	275	0.43	3	0	7	285	645	15.5039	0	0	0.0387	45.3271	73.3645	43.9252	6.197	15.379	4.179	0	0	0	9	13	8	9	13	8	1	1	1	19	21	13	8	12	7	High	High	High
TGME49_321690	hypothetical protein	unknown	Golgi	100.502	928	6.83	2	FALSE	OTHER	2	-2.84	240	0.84	21	0	25	286	2787	16.5052	0.39423	0.0104	0.0263	17.0259	30.9267	15.625	1.154	2.014	0.866	0	0	0	14	21	12	14	21	12	1	1	1	24	26	13	14	21	12	High	High	High
TGME49_276910	endoplasmic reticulum lumen protein retaining receptor (ERD2) family protein	unknown	Golgi	25.816	224	8.41	5	FALSE	OTHER	5	0.49	47	0	0	1	3	51	675	5.92593	0	0	0.0145	16.0714	12.9464	12.5	1.848	1.31	0.874	0	0	0	4	4	3	4	4	3	1	1	1	6	4	3	4	4	3	High	High	High
TGME49_260640	autophagy protein apg9 protein	unknown	Golgi	183.805	1655	8.25	6	FALSE	OTHER	6	-0.62	232	0.87	74	0	85	391	4968	32.0048	0.27372	0.0136	0.0498	4.41088	8.64048	4.10876	0.14	0.299	0.201	0.000825083	0	0	5	10	7	5	10	7	1	1	1	7	10	7	5	10	7	High	High	High
TGME49_255270	hypothetical protein	unknown	Golgi	35.032	317	9.28	5	FALSE	OTHER	5	-2.26	0	1.38	11	0	8	19	954	19.9161	0.88925	0.0131	0.0147	2.83912	2.83912	2.83912	0.292	0.668	0.668	0.0235955	0.00511225	0.00264423	1	2	2	1	2	2	1	1	1	2	2	2	1	2	2	Medium	High	High
TGME49_220430	hypothetical protein	unknown	Golgi	170.825	1618	6.7	11	FALSE	OTHER	11	-1.63	57	1.72	62	0	36	155	4857	20.1771	0.60858	0.0162	0.0266	5.56242	7.47837	3.70828	0.296	0.429	0.176	0	0	0	6	10	4	6	10	4	1	1	1	16	13	5	6	10	4	High	High	High
TGME49_216460	hypothetical protein	unknown	Golgi	65.128	604	5.82	4	FALSE	OTHER	4	1.91	46	2.11	19	0	9	74	1815	15.427	0.64006	0.0057	0.0089	10.2649	7.94702	11.5894	0.374	0.269	0.61	0.000291375	0.000250564	0	4	3	6	4	3	6	1	1	1	7	4	6	4	3	6	High	High	High
TGME49_282130	hypothetical protein	unknown	Golgi	148.597	1379	5.12	0	FALSE	OTHER	0	0.45	198	1.97	61	0	31	290	4140	22.2222	0.68478	0.0161	0.0235	8.99202	14.6483	9.42712	0.274	0.528	0.313	0	0	0	8	14	9	8	14	9	1	1	1	12	15	9	8	14	9	High	High	High
[truncated: 2,315 more rows]
[truncated: 6 more columns]
