# Supplementary material for: A Comprehensive Subcellular Atlas of the Toxoplasma Proteome via hyperLOPIT Provides Spatial Context for Protein Functions
Source: Cell Host Microbe. 2020 Nov 11;28(5):752–766.e9. doi: 10.1016/j.chom.2020.09.011 (PMC7670262; doi:10.1016/j.chom.2020.09.011)
Supplement: Table S4. TAGM Classification Results, Related to Figures 3 and S3 [file mmc5.xls]

## Sheet: Description
Spreadsheet.index	Spreadsheet.name	Link	Details	Number.of.columns	Column.index	Column.letter	Column.names	Column.legend
1	Description	Go To Sheet	This sheet; provides the table of contents and legends for columns in the respective spreadsheets	9
2	S4a - TAGM-MAP classification	Go To Sheet	Provides results of protein localisation prediction by the supervised machine learning algorithm TAGM-MAP. The normalised TMT10plex quantitation data from three hyperLOPIT experiments were concatenated and used as an input for TAGM-MAP. Twenty-six subcellular classes were defined by 718 marker proteins.	8	1	A	Accession	The unique ToxoDB gene identifier corresponding to the master protein of a quantified protein group reported by Proteome Discoverer (≤ 5 % FDR).
					2	B	Description	ToxoDB gene product description corresponding to the master protein accession
					3	C	markers	The final marker set used for TAGM classification of protein subcellular localization to 26 subcellular niches included the proteins validated by gene tagging and fluorescence microscopy in this study. Proteins labelled here as 'unknown' are referred to as 'all other proteins' in Figures 1G and S1A.
					4	D	tagm.map.allocation	The TAGM-MAP prediction for the most probable protein subcellular allocation.
					5	E	tagm.map.probability	The posterior probability for the master protein subcellular allocations by TAGM-MAP.
					6	F	tagm.map.outlier	The posterior probability for the master protein to belong to the outlier component rather than any of the annotated components.
					7	G	tagm.map.loc.prob	The localisation probability for the master protein to belong to a subcellular class; defined as a product of the tagm.map.probability and 1 – tagm.map.outlier
					8	H	tagm.map.allocation.pred	The final prediction of the master protein subcellular localisation based on its localisation probability; only proteins with a localisation probability of at least 99 % were retained. Proteins labelled here as 'unknown' are referred to as 'unassigned' in Figures 3 and 6-7.
3	S4b - TAGM-MCMC classification	Go To Sheet	Provides results of protein localisation prediction by the supervised machine learning algorithm TAGM-MCMC. The normalised TMT10plex quantitation data from three hyperLOPIT experiments were concatenated and used as an input for TAGM-MCMC. Twenty-six subcellular classes were defined by 718 marker proteins.	11	1	A	Accession	The unique ToxoDB gene identifier corresponding to the master protein of a quantified protein group reported by Proteome Discoverer (≤ 5 % FDR).
					2	B	Description	ToxoDB gene product description corresponding to the master protein accession
					3	C	markers	The final marker set used for TAGM classification of protein subcellular localization to 26 subcellular niches included the proteins validated by gene tagging and fluorescence microscopy in this study. Proteins labelled here as 'unknown' are referred to as 'all other proteins' in Figures 1G and S1A.
					4	D	tagm.mcmc.allocation	The TAGM-MCMC prediction for the most probable protein subcellular allocation.
					5	E	tagm.mcmc.probability	The mean posterior probability for the master protein subcellular allocations computed by TAGM-MCMC
					6	F	tagm.mcmc.probability.lowerquantile	The lower and upper boundaries to the equitailed 95-% credible interval of tagm.mcmc.probability.
					7	G	tagm.mcmc.probability.upperquantile
					8	H	tagm.mcmc.mean.shannon	A Monte-Carlo averaged Shannon entropy, which is a measure of uncertainty in the allocations.
					9	I	tagm.mcmc.outlier	The posterior probability for the master protein to belong to the outlier component rather than any of the annotated components.
					10	J	tagm.mcmc.loc.prob	The localisation probability for the master protein to belong to a subcellular class; defined as a product of the tagm.mcmc.probability and 1 – tagm.mcmc.outlier
					11	K	tagm.mcmc.allocation.pred	The final prediction of the master protein subcellular localisation based on its localisation probability; only proteins with a localisation probability of at least 99 % were retained
4	S4c - TAGM-MCMC joint prob	Go To Sheet	Provides complete vectors of posterior probabilities for proteins to belong to each of the 26 subcellular classes computed by TAGM-MCMC.	37	1	A	Accession	The unique ToxoDB gene identifier corresponding to the master protein of a quantified protein group reported by Proteome Discoverer (≤ 5 % FDR).
					2	B	Description	ToxoDB gene product description corresponding to the master protein accession
					3	C	markers	The final marker set used for TAGM classification of protein subcellular localization to 26 subcellular niches included the proteins validated by gene tagging and fluorescence microscopy in this study. Proteins labelled here as 'unknown' are referred to as 'all other proteins' in Figures 1G and S1A.
					4	D	tagm.mcmc.allocation	The TAGM-MCMC prediction for the most probable protein subcellular allocation.
					5	E	tagm.mcmc.probability	The mean posterior probability for the master protein subcellular allocations computed by TAGM-MCMC
					6	F	tagm.mcmc.probability.lowerquantile	The lower and upper boundaries to the equitailed 95-% credible interval of tagm.mcmc.probability.
					7	G	tagm.mcmc.probability.upperquantile
					8	H	tagm.mcmc.mean.shannon	A Monte-Carlo averaged Shannon entropy, which is a measure of uncertainty in the allocations.
					9	I	tagm.mcmc.outlier	The posterior probability for the master protein to belong to the outlier component rather than any of the annotated components.
					10	J	tagm.mcmc.loc.prob	The localisation probability for the master protein to belong to a subcellular class; defined as a product of the tagm.mcmc.probability and 1 – tagm.mcmc.outlier
					11	K	tagm.mcmc.allocation.pred	The final prediction of the master protein subcellular localisation based on its localisation probability; only proteins with a localisation probability of at least 99 % were retained
					12	L	tagm.mcmc.joint.19S proteasome	The posterior probability for the master protein allocation to each of the 26 subcellular classes
					13	M	tagm.mcmc.joint.20S proteasome
					14	N	tagm.mcmc.joint.40S ribosome
					15	O	tagm.mcmc.joint.60S ribosome
					16	P	tagm.mcmc.joint.apical 1
					17	Q	tagm.mcmc.joint.apical 2
					18	R	tagm.mcmc.joint.apicoplast
					19	S	tagm.mcmc.joint.cytosol
					20	T	tagm.mcmc.joint.dense granules
					21	U	tagm.mcmc.joint.endomembrane vesicles
					22	V	tagm.mcmc.joint.ER 1
					23	W	tagm.mcmc.joint.ER 2
					24	X	tagm.mcmc.joint.Golgi
					25	Y	tagm.mcmc.joint.IMC
					26	Z	tagm.mcmc.joint.micronemes
					27	AA	tagm.mcmc.joint.mitochondrion - membranes
					28	AB	tagm.mcmc.joint.mitochondrion - soluble
					29	AC	tagm.mcmc.joint.nucleolus
					30	AD	tagm.mcmc.joint.nucleus - chromatin
					31	AE	tagm.mcmc.joint.nucleus - non-chromatin
					32	AF	tagm.mcmc.joint.PM - integral
					33	AG	tagm.mcmc.joint.PM - peripheral 1
					34	AH	tagm.mcmc.joint.PM - peripheral 2
					35	AI	tagm.mcmc.joint.rhoptries 1
					36	AJ	tagm.mcmc.joint.rhoptries 2
					37	AK	tagm.mcmc.joint.tubulin cytoskeleton

## Sheet: S4a - TAGM-MAP classification
Accession	Description	markers	tagm.map.allocation	tagm.map.probability	tagm.map.outlier	tagm.map.loc.prob	tagm.map.allocation.pred
TGME49_313410	proteasome 26S regulatory subunit	19S proteasome	19S proteasome	1	0	1	19S proteasome
TGME49_263060	Proteasome/cyclosome repeat-containing protein	19S proteasome	19S proteasome	1	0	1	19S proteasome
TGME49_277500	26S proteasome regulatory subunit 7, putative	19S proteasome	19S proteasome	1	0	1	19S proteasome
TGME49_292220	PCI domain-containing protein	19S proteasome	19S proteasome	1	0	1	19S proteasome
TGME49_267080	26S protease regulatory subunit 4, putative	19S proteasome	19S proteasome	1	0	1	19S proteasome
TGME49_228210	26S proteasome regulatory subunit	19S proteasome	19S proteasome	1	0	1	19S proteasome
TGME49_261210	26s proteasome subunit p55, putative	19S proteasome	19S proteasome	1	0	1	19S proteasome
TGME49_261010	tat-binding family protein, putative	19S proteasome	19S proteasome	1	0	1	19S proteasome
TGME49_227960	PCI domain-containing protein	19S proteasome	19S proteasome	1	0	1	19S proteasome
TGME49_300310	26S proteasome regulatory subunit, S6a family AAA ATpase	19S proteasome	19S proteasome	1	0	1	19S proteasome
TGME49_238180	26s proteasome regulatory complex subunit, putative	19S proteasome	19S proteasome	1	0	1	19S proteasome
TGME49_229950	26S proteasome regulatory subunit 6b, putative	19S proteasome	19S proteasome	1	0	1	19S proteasome
TGME49_269840	proteasome regulatory subunit	19S proteasome	19S proteasome	1	0	1	19S proteasome
TGME49_224110	adhesion regulating molecule region protein, putative	19S proteasome	19S proteasome	1	0	1	19S proteasome
TGME49_207770	PCI domain-containing protein	unknown	19S proteasome	1	4.56714e-11	1	19S proteasome
TGME49_250830	SAC3/GANP family protein	unknown	19S proteasome	0.999999	1.43745e-09	0.999999	19S proteasome
TGME49_269250	Mov34/MPN/PAD-1 family protein	unknown	19S proteasome	0.999978	2.15368e-09	0.999978	19S proteasome
TGME49_278050	proteasome subunit alpha type 1, putative	20S proteasome	20S proteasome	1	0	1	20S proteasome
TGME49_249590	proteasome subunit alpha type 5-2, putative	20S proteasome	20S proteasome	1	0	1	20S proteasome
TGME49_258150	proteasome subunit alpha type 7, putative	20S proteasome	20S proteasome	1	0	1	20S proteasome
TGME49_242290	proteasome subunit alpha1, putative	20S proteasome	20S proteasome	1	0	1	20S proteasome
TGME49_218920	proteasome subunit beta type, putative	20S proteasome	20S proteasome	1	0	1	20S proteasome
TGME49_239500	proteasome subunit alpha type, putative	20S proteasome	20S proteasome	1	0	1	20S proteasome
TGME49_223590	proteasome subunit	20S proteasome	20S proteasome	1	0	1	20S proteasome
TGME49_280710	20S proteasome subunit beta 7, putative	20S proteasome	20S proteasome	1	0	1	20S proteasome
TGME49_306930	proteasome subunit beta type 7 precursor, putative	20S proteasome	20S proteasome	1	0	1	20S proteasome
TGME49_287210	proteasome subunit alpha2, protease of the acylase family and NTN hydrolase fold, putative	20S proteasome	20S proteasome	1	0	1	20S proteasome
TGME49_290005	proteasome subunit beta type 1, putative	20S proteasome	20S proteasome	1	0	1	20S proteasome
TGME49_254900	proteasome subunit beta type 2, putative	20S proteasome	20S proteasome	1	0	1	20S proteasome
TGME49_216450	peptidase, T1 family protein	20S proteasome	20S proteasome	1	0	1	20S proteasome
TGME49_314090	proteasome beta subunit	20S proteasome	20S proteasome	1	0	1	20S proteasome
TGME49_232710	ribosomal protein RPS3A	40S ribosome	40S ribosome	1	0	1	40S ribosome
TGME49_239100	ribosomal protein RPS7	40S ribosome	40S ribosome	1	0	1	40S ribosome
TGME49_242330	ribosomal protein RPS5	40S ribosome	40S ribosome	1	0	1	40S ribosome
TGME49_205340	ribosomal protein RPS12	40S ribosome	40S ribosome	1	0	1	40S ribosome
TGME49_210690	ribosomal protein RPS6	40S ribosome	40S ribosome	1	0	1	40S ribosome
TGME49_245460	ribosomal protein RPS8	40S ribosome	40S ribosome	1	0	1	40S ribosome
TGME49_305520	ribosomal protein RPS2	40S ribosome	40S ribosome	1	0	1	40S ribosome
TGME49_232300	ribosomal protein RPS3	40S ribosome	40S ribosome	1	0	1	40S ribosome
TGME49_207840	ribosomal protein RPS17	40S ribosome	40S ribosome	1	0	1	40S ribosome
TGME49_263700	ribosomal protein RPS14	40S ribosome	40S ribosome	1	0	1	40S ribosome
TGME49_225080	ribosomal protein RPS18	40S ribosome	40S ribosome	1	0	1	40S ribosome
TGME49_263040	ribosomal protein RPS16	40S ribosome	40S ribosome	1	0	1	40S ribosome
TGME49_234450	ribosomal protein RPS15A	40S ribosome	40S ribosome	1	0	1	40S ribosome
TGME49_270380	ribosomal protein RPS13	40S ribosome	40S ribosome	1	0	1	40S ribosome
TGME49_231140	ribosomal protein RPS25	40S ribosome	40S ribosome	1	0	1	40S ribosome
TGME49_213350	ribosomal protein RPS15	40S ribosome	40S ribosome	1	0	1	40S ribosome
TGME49_248480	ribosomal protein RPS9	40S ribosome	40S ribosome	1	0	1	40S ribosome
TGME49_226970	ribosomal protein RPS11	40S ribosome	40S ribosome	1	0	1	40S ribosome
TGME49_243570	ribosomal protein RPS26	40S ribosome	40S ribosome	1	0	1	40S ribosome
TGME49_229670	ribosomal protein RPS23	40S ribosome	40S ribosome	1	0	1	40S ribosome
TGME49_245620	ribosomal-ubiquitin protein RPS27A	40S ribosome	40S ribosome	1	0	1	40S ribosome
TGME49_215460	ribosomal protein RPS24	unknown	40S ribosome	1	5.26372e-10	1	40S ribosome
TGME49_309810	ribosomal protein RPP2	unknown	40S ribosome	0.999993	3.25803e-08	0.999993	40S ribosome
TGME49_207440	ribosomal protein RPS4	unknown	40S ribosome	0.999985	2.8321e-09	0.999985	40S ribosome
TGME49_212290	ribosomal protein RPS19	unknown	40S ribosome	0.999935	3.76034e-08	0.999935	40S ribosome
TGME49_240590	DNA-directed RNA polymerase II RPB5	unknown	40S ribosome	0.99961	3.81789e-06	0.999606	40S ribosome
TGME49_309820	ribosomal protein RPL11	unknown	40S ribosome	0.997065	2.51463e-06	0.997063	40S ribosome
TGME49_254300	hypothetical protein	unknown	40S ribosome	0.988102	4.84116e-08	0.988102	unknown
TGME49_309120	ribosomal protein RPL4	60S ribosome	60S ribosome	1	0	1	60S ribosome
TGME49_227360	ribosomal protein RPL3	60S ribosome	60S ribosome	1	0	1	60S ribosome
TGME49_261570	ribosomal protein RPL7A	60S ribosome	60S ribosome	1	0	1	60S ribosome
TGME49_218410	ribosomal protein RPP0	60S ribosome	60S ribosome	1	0	1	60S ribosome
TGME49_215470	ribosomal protein RPL10A	60S ribosome	60S ribosome	1	0	1	60S ribosome
TGME49_284560	ribosomal protein RPL9	60S ribosome	60S ribosome	1	0	1	60S ribosome
TGME49_312090	ribosomal protein RPL23	60S ribosome	60S ribosome	1	0	1	60S ribosome
TGME49_267400	ribosomal protein RPL32	60S ribosome	60S ribosome	1	0	1	60S ribosome
TGME49_262670	ribosomal protein RPL18A	60S ribosome	60S ribosome	1	0	1	60S ribosome
TGME49_313390	ribosomal protein RPL6	60S ribosome	60S ribosome	1	0	1	60S ribosome
TGME49_204020	ribosomal protein RPL8	60S ribosome	60S ribosome	1	0	1	60S ribosome
TGME49_238010	ribosomal protein RPL23A	60S ribosome	60S ribosome	1	0	1	60S ribosome
TGME49_314810	ribosomal protein RPL7	60S ribosome	60S ribosome	1	0	1	60S ribosome
TGME49_292130	ribosomal protein RPL13A	60S ribosome	60S ribosome	1	0	1	60S ribosome
TGME49_232230	ribosomal protein RPL30	60S ribosome	60S ribosome	1	0	1	60S ribosome
TGME49_263050	ribosomal protein RPL13	60S ribosome	60S ribosome	1	0	1	60S ribosome
TGME49_299050	ribosomal protein RPL17	60S ribosome	60S ribosome	1	0	1	60S ribosome
TGME49_248390	ribosomal protein RPL26	60S ribosome	60S ribosome	1	0	1	60S ribosome
TGME49_288720	ribosomal protein RPL10	60S ribosome	60S ribosome	1	0	1	60S ribosome
TGME49_262690	ribosomal protein RPL27	60S ribosome	60S ribosome	1	0	1	60S ribosome
TGME49_300000	ribosomal protein RPL18	60S ribosome	60S ribosome	1	0	1	60S ribosome
TGME49_254440	ribosomal protein RPL12	60S ribosome	60S ribosome	1	0	1	60S ribosome
TGME49_229250	ribosomal protein RPL28	60S ribosome	60S ribosome	1	0	1	60S ribosome
TGME49_266070	ribosomal protein RPL31	60S ribosome	60S ribosome	1	0	1	60S ribosome
TGME49_228470	ribosomal protein RPL15	60S ribosome	60S ribosome	1	0	1	60S ribosome
TGME49_249250	ribosomal protein RPL35A	60S ribosome	60S ribosome	1	0	1	60S ribosome
TGME49_289530	ribosomal protein RPL19	60S ribosome	60S ribosome	1	0	1	60S ribosome
TGME49_267060	ribosomal protein RPL14	60S ribosome	60S ribosome	1	0	1	60S ribosome
TGME49_245680	ribosomal protein RPL21	60S ribosome	60S ribosome	1	0	1	60S ribosome
TGME49_239760	ribosomal protein RPL22	60S ribosome	60S ribosome	1	0	1	60S ribosome
TGME49_244320	ribosomal protein RPL24	60S ribosome	60S ribosome	1	0	1	60S ribosome
TGME49_239330	ribosomal protein RPL37	60S ribosome	60S ribosome	1	0	1	60S ribosome
TGME49_238250	ribosomal protein RPL36	60S ribosome	60S ribosome	1	0	1	60S ribosome
TGME49_310490	ribosomal protein RPL27A	60S ribosome	60S ribosome	1	0	1	60S ribosome
TGME49_231080	ribosomal protein RPL38	60S ribosome	60S ribosome	1	0	1	60S ribosome
TGME49_203630	ribosomal protein RPL44	60S ribosome	60S ribosome	1	0	1	60S ribosome
TGME49_300190	ribosomal protein RPL37A	60S ribosome	60S ribosome	1	0	1	60S ribosome
TGME49_227600	ribosomal protein RPL34	60S ribosome	60S ribosome	1	0	1	60S ribosome
TGME49_264450	DNA topoisomerase III beta-1, putative	unknown	60S ribosome	0.994589	0.000108784	0.994481	60S ribosome
TGME49_250810	ribosomal protein RPL35	unknown	60S ribosome	0.000363587	0.999636	1.32201e-07	unknown
TGME49_250820	hypothetical protein	apical 1	apical 1	1	0	1	apical 1
TGME49_225690	hypothetical protein	apical 1	apical 1	1	0	1	apical 1
TGME49_230340	hypothetical protein	apical 1	apical 1	1	0	1	apical 1
TGME49_292950	hypothetical protein	apical 1	apical 1	1	0	1	apical 1
TGME49_258090	hypothetical protein	apical 1	apical 1	1	0	1	apical 1
TGME49_229640	hypothetical protein	apical 1	apical 1	1	0	1	apical 1
TGME49_244470	hypothetical protein	apical 1	apical 1	1	0	1	apical 1
TGME49_235380	hypothetical protein	apical 1	apical 1	1	0	1	apical 1
TGME49_308860	hypothetical protein	apical 1	apical 1	1	0	1	apical 1
TGME49_214880	hypothetical protein	apical 1	apical 1	1	0	1	apical 1
TGME49_260820	IMC sub-compartment protein ISP1	apical 1	apical 1	1	0	1	apical 1
TGME49_227000	hypothetical protein	apical 1	apical 1	1	0	1	apical 1
TGME49_225020	hypothetical protein	apical 1	apical 1	1	0	1	apical 1
TGME49_256030	hypothetical protein	apical 1	apical 1	1	0	1	apical 1
TGME49_297180	hypothetical protein	apical 1	apical 1	1	0	1	apical 1
TGME49_291880	hypothetical protein	apical 1	apical 1	1	0	1	apical 1
TGME49_222350	hypothetical protein	apical 1	apical 1	1	0	1	apical 1
TGME49_301420	hypothetical protein	apical 1	apical 1	1	0	1	apical 1
TGME49_320030	hypothetical protein	apical 1	apical 1	1	0	1	apical 1
TGME49_293190	endonuclease/exonuclease/phosphatase family protein	apical 1	apical 1	1	0	1	apical 1
TGME49_266630	hypothetical protein	apical 1	apical 1	1	0	1	apical 1
TGME49_226990	hypothetical protein	apical 1	apical 1	1	0	1	apical 1
TGME49_233030	gliding-associated protein GAP70	apical 1	apical 1	1	0	1	apical 1
TGME49_246950	hypothetical protein	apical 1	apical 1	1	0	1	apical 1
TGME49_275670	alveolin domain containing intermediate filament IMC15	apical 1	apical 1	1	0	1	apical 1
TGME49_315510	hypothetical protein	apical 1	apical 1	1	0	1	apical 1
TGME49_278780	hypothetical protein	apical 1	apical 1	1	0	1	apical 1
TGME49_253600	hypothetical protein	apical 1	apical 1	1	0	1	apical 1
TGME49_239770	alveolin domain containing intermediate filament IMC11	apical 1	apical 1	1	0	1	apical 1
TGME49_264430	hypothetical protein	unknown	apical 1	1	2.33599e-09	1	apical 1
TGME49_252880	hypothetical protein	unknown	apical 1	1	1.39203e-11	1	apical 1
TGME49_255160	hypothetical protein	unknown	apical 1	1	1.35301e-15	1	apical 1
TGME49_201760	hypothetical protein	unknown	apical 1	1	1.75735e-13	1	apical 1
TGME49_266080	hypothetical protein	unknown	apical 1	1	1.07178e-13	1	apical 1
TGME49_245640	hypothetical protein	unknown	apical 1	1	8.17692e-16	1	apical 1
TGME49_238380	hypothetical protein	unknown	apical 1	1	8.1674e-10	1	apical 1
TGME49_255895	hypothetical protein	unknown	apical 1	1	2.96702e-15	1	apical 1
TGME49_224540	hypothetical protein	unknown	apical 1	1	1.08966e-09	1	apical 1
TGME49_267370	kinesin motor domain-containing protein	unknown	apical 1	1	2.79434e-09	1	apical 1
TGME49_257300	hypothetical protein	unknown	apical 1	1	8.89941e-13	1	apical 1
TGME49_306350	variable surface lipoprotein	unknown	apical 1	1	3.47515e-15	1	apical 1
TGME49_314080	hypothetical protein	unknown	apical 1	1	7.38338e-13	1	apical 1
TGME49_226290	hypothetical protein	unknown	apical 1	1	2.29512e-11	1	apical 1
TGME49_260825	hypothetical protein	unknown	apical 1	1	1.63246e-14	1	apical 1
TGME49_319900	hypothetical protein	unknown	apical 1	1	5.24907e-08	1	apical 1
TGME49_223790	hypothetical protein	unknown	apical 1	1	1.19818e-07	1	apical 1
TGME49_204880	hypothetical protein	unknown	apical 1	0.999995	5.46633e-06	0.999989	apical 1
TGME49_220510	hypothetical protein	unknown	apical 1	3.56879e-06	0.999996	1.27363e-11	unknown
TGME49_217688	hypothetical protein	unknown	apical 1	9.60439e-07	0.999999	9.22443e-13	unknown
TGME49_227952	14-3-3 superfamily protein	unknown	apical 1	5.72868e-07	0.999999	3.28181e-13	unknown
TGME49_257430	hypothetical protein	unknown	apical 1	4.7585e-08	1	2.26447e-15	unknown
TGME49_241880	3'5'-cyclic nucleotide phosphodiesterase domain-containing protein	unknown	apical 1	6.63354e-09	1	4.40038e-17	unknown
TGME49_289990	hypothetical protein	unknown	apical 1	5.41064e-09	1	2.92751e-17	unknown
TGME49_248740	hypothetical protein	unknown	apical 1	9.21911e-10	1	8.4992e-19	unknown
TGME49_309885	hypothetical protein	unknown	apical 1	6.03285e-12	1	3.63959e-23	unknown
TGME49_226220	alveolin domain containing intermediate filament IMC9	unknown	apical 1	4.61388e-66	1	0	unknown
TGME49_263200	hypothetical protein	unknown	apical 1	1.32265e-25	1	0	unknown
TGME49_274160	hypothetical protein	unknown	apical 1	4.02969e-56	1	0	unknown
TGME49_224700	hypothetical protein	unknown	apical 1	1.08011e-25	1	0	unknown
TGME49_239300	hypothetical protein	apical 2	apical 2	1	0	1	apical 2
TGME49_243250	myosin H	apical 2	apical 2	1	0	1	apical 2
TGME49_295850	cyclic nucleotide-binding domain-containing protein	apical 2	apical 2	1	0	1	apical 2
TGME49_234270	hypothetical protein	apical 2	apical 2	1	0	1	apical 2
TGME49_315780	myosin regulatory light chain, putative	apical 2	apical 2	1	0	1	apical 2
TGME49_246720	hypothetical protein	apical 2	apical 2	1	0	1	apical 2
TGME49_262010	calmodulin CAM2	apical 2	apical 2	1	0	1	apical 2
TGME49_246930	calmodulin CAM1	apical 2	apical 2	1	0	1	apical 2
TGME49_295420	hypothetical protein	apical 2	apical 2	1	0	1	apical 2
TGME49_226040	EF hand domain-containing protein	apical 2	apical 2	1	0	1	apical 2
TGME49_311260	myosin light chain MLC1, putative	apical 2	apical 2	1	0	1	apical 2
TGME49_208340	hypothetical protein	apical 2	apical 2	1	0	1	apical 2
TGME49_313480	hypothetical protein	unknown	apical 2	1	1.12289e-10	1	apical 2
TGME49_242790	trichohyalin, putative	unknown	apical 2	1	1.83477e-12	1	apical 2
TGME49_250340	centrin 2	unknown	apical 2	1	7.53448e-11	1	apical 2
TGME49_271880	B-box zinc finger domain-containing protein	unknown	apical 2	1	8.68984e-11	1	apical 2
TGME49_293540	hypothetical protein	unknown	apical 2	1.43203e-63	1	0	unknown
TGME49_221320	acetyl-CoA carboxylase ACC1	apicoplast	apicoplast	1	0	1	apicoplast
TGME49_259260	membrane protein FtsH1	apicoplast	apicoplast	1	0	1	apicoplast
TGME49_275690	ClpB, putative	apicoplast	apicoplast	1	0	1	apicoplast
TGME49_240600	chaperonin cpn60, putative	apicoplast	apicoplast	1	0	1	apicoplast
TGME49_206610	pyruvate dehydrogenase complex subunit PDH-E2	apicoplast	apicoplast	1	0	1	apicoplast
TGME49_321640	cell division protein CDC48AP	apicoplast	apicoplast	1	0	1	apicoplast
TGME49_312110	apicoplast-associated thioredoxin family protein Atrx1	apicoplast	apicoplast	1	0	1	apicoplast
TGME49_222020	phosphoglycerate kinase PGKII	apicoplast	apicoplast	1	0	1	apicoplast
TGME49_251930	enoyl-acyl carrier reductase ENR	apicoplast	apicoplast	1	0	1	apicoplast
TGME49_253900	parasite porphobilinogen synthase PBGS	apicoplast	apicoplast	1	0	1	apicoplast
TGME49_211440	hypothetical protein	apicoplast	apicoplast	1	0	1	apicoplast
TGME49_287270	hypothetical protein	apicoplast	apicoplast	1	0	1	apicoplast
TGME49_293590	3-oxoacyl-acyl-carrier protein synthase I/II, putative	apicoplast	apicoplast	1	0	1	apicoplast
TGME49_217740	3-ketoacyl-(acyl-carrier-protein) reductase	apicoplast	apicoplast	1	0	1	apicoplast
TGME49_261850	helicase, putative	apicoplast	apicoplast	1	0	1	apicoplast
TGME49_262430	4-hydroxy-3-methylbut-2-en-1-yl diphosphate synthase	apicoplast	apicoplast	1	0	1	apicoplast
TGME49_233500	triose-phosphate isomerase TPI-II	apicoplast	apicoplast	1	0	1	apicoplast
TGME49_225990	acyl transferase domain-containing protein	apicoplast	apicoplast	1	0	1	apicoplast
TGME49_221330	DNA gyrase/topoisomerase IV, A subunit domain-containing protein	apicoplast	apicoplast	1	0	1	apicoplast
TGME49_305980	pyruvate dehydrogenase complex subunit PDH-E3I	apicoplast	apicoplast	1	0	1	apicoplast
TGME49_272290	pyruvate dehydrogenase complex subunit PD-HE1Beta	apicoplast	apicoplast	1	0	1	apicoplast
TGME49_227420	4-hydroxy-3-methylbut-2-enyl diphosphate reductase	apicoplast	apicoplast	1	0	1	apicoplast
TGME49_321570	beta-hydroxyacyl-acyl carrier protein dehydratase (FABZ)	apicoplast	apicoplast	1	0	1	apicoplast
TGME49_272390	hypothetical protein	apicoplast	apicoplast	1	0	1	apicoplast
TGME49_226400	lipoic acid synthase LIPA	apicoplast	apicoplast	1	0	1	apicoplast
TGME49_286050	hypothetical protein	apicoplast	apicoplast	1	0	1	apicoplast
TGME49_302050	elongation factor tu, apicoplast, putative	apicoplast	apicoplast	1	0	1	apicoplast
TGME49_264200	hypothetical protein	apicoplast	apicoplast	1	0	1	apicoplast
TGME49_255690	2-C-methyl-D-erythritol 2,4-cyclodiphosphate synthase domain-containing protein	apicoplast	apicoplast	1	0	1	apicoplast
TGME49_302000	chaperone clp, putative	apicoplast	apicoplast	1	0	1	apicoplast
TGME49_285700	ubiquitin fusion degradation protein UFD1AP	apicoplast	apicoplast	1	0	1	apicoplast
TGME49_264080	acyl carrier protein ACP	apicoplast	apicoplast	1	0	1	apicoplast
TGME49_227970	histone family DNA-binding protein	apicoplast	apicoplast	1	0	1	apicoplast
TGME49_297780	ATPase/histidine kinase/DNA gyrase B/HSP90 domain-containing protein	apicoplast	apicoplast	1	0	1	apicoplast
TGME49_270910	acyltransferase domain-containing protein	apicoplast	apicoplast	1	0	1	apicoplast
TGME49_249820	ATP-binding cassette sub-family B member 5	apicoplast	apicoplast	1	0	1	apicoplast
TGME49_291670	DEAD/DEAH box helicase domain-containing protein	apicoplast	apicoplast	1	0	1	apicoplast
TGME49_310770	hypothetical protein	apicoplast	apicoplast	1	0	1	apicoplast
TGME49_271420	porphobilinogen deaminase	apicoplast	apicoplast	1	0	1	apicoplast
TGME49_295990	ubiquitin conjugating enzyme E2, putative	apicoplast	apicoplast	1	0	1	apicoplast
TGME49_231890	beta-ketoacyl-acyl carrier protein synthase III, putative	apicoplast	apicoplast	1	0	1	apicoplast
TGME49_215070	ferodoxin FD	apicoplast	apicoplast	1	0	1	apicoplast
TGME49_202440	hypothetical protein	apicoplast	apicoplast	1	0	1	apicoplast
TGME49_298990	ferredoxin NADP+ oxidoreductase FNR	apicoplast	apicoplast	1	0	1	apicoplast
TGME49_248300	hypothetical protein	apicoplast	apicoplast	1	0	1	apicoplast
TGME49_214850	1-deoxy-D-xylulose 5-phosphate reductoisomerase, putative	apicoplast	apicoplast	1	0	1	apicoplast
TGME49_261070	apicoplast triosephosphate translocator APT1	apicoplast	apicoplast	1	0	1	apicoplast
TGME49_208820	1-deoxy-D-xylulose-5-phosphate synthase	apicoplast	apicoplast	1	0	1	apicoplast
TGME49_211890	RAP domain-containing protein	apicoplast	apicoplast	1	0	1	apicoplast
TGME49_269190	glyceraldehyde-3-phosphate dehydrogenase GAPDH2	unknown	apicoplast	1	7.62263e-11	1	apicoplast
TGME49_310430	Hsp90 domain-containing protein	unknown	apicoplast	1	1.08704e-13	1	apicoplast
TGME49_256840	hypothetical protein	unknown	apicoplast	1	2.61894e-10	1	apicoplast
TGME49_222300	hypothetical protein	unknown	apicoplast	1	1.54568e-10	1	apicoplast
TGME49_208560	carrier superfamily protein	unknown	apicoplast	1	2.60299e-09	1	apicoplast
TGME49_245670	pyruvate dehydrogenase complex subunit PDH-E1Alpha	unknown	apicoplast	1	2.15366e-13	1	apicoplast
TGME49_213010	hypothetical protein	unknown	apicoplast	1	9.46803e-11	1	apicoplast
TGME49_313690	Sel1 repeat-containing protein	unknown	apicoplast	1	6.09998e-09	1	apicoplast
TGME49_201270	hypothetical protein	unknown	apicoplast	1	7.97665e-11	1	apicoplast
TGME49_273960	chaperonin GroS protein	unknown	apicoplast	1	1.75608e-11	1	apicoplast
TGME49_285830	hypothetical protein	unknown	apicoplast	1	5.16541e-09	1	apicoplast
TGME49_271470	hypothetical protein	unknown	apicoplast	1	1.01413e-08	1	apicoplast
TGME49_253650	DnaJ C terminal region domain-containing protein	unknown	apicoplast	1	4.31602e-12	1	apicoplast
TGME49_239680	hypothetical protein	unknown	apicoplast	1	1.47171e-13	1	apicoplast
TGME49_276970	hypothetical protein	unknown	apicoplast	1	1.09305e-09	1	apicoplast
TGME49_220350	tRNA ligases class II (D, K and N) domain-containing protein	unknown	apicoplast	1	1.67598e-10	1	apicoplast
TGME49_289940	uroporphyrinogen decarboxylase	unknown	apicoplast	1	2.12896e-08	1	apicoplast
TGME49_254540	CDP-alcohol phosphatidyltransferase superfamily protein	unknown	apicoplast	1	1.87259e-10	1	apicoplast
TGME49_260450	DEAD/DEAH box helicase domain-containing protein	unknown	apicoplast	1	1.07288e-08	1	apicoplast
TGME49_275330	ribosomal protein RPL29	unknown	apicoplast	1	2.01605e-09	1	apicoplast
TGME49_222140	DEAD/DEAH box helicase domain-containing protein	unknown	apicoplast	1	6.00373e-09	1	apicoplast
TGME49_222270	hypothetical protein	unknown	apicoplast	1	1.65517e-13	1	apicoplast
TGME49_216630	trigger factor protein, putative	unknown	apicoplast	1	5.00036e-13	1	apicoplast
TGME49_264720	hypothetical protein	unknown	apicoplast	1	1.25022e-10	1	apicoplast
TGME49_251590	hypothetical protein	unknown	apicoplast	1	1.60643e-08	1	apicoplast
TGME49_240430	glyoxalase family protein	unknown	apicoplast	1	1.37736e-09	1	apicoplast
TGME49_258380	elongation factor p (ef-p) kow family domain-containing protein	unknown	apicoplast	1	1.39627e-12	1	apicoplast
TGME49_307610	elongation factor TS, putative	unknown	apicoplast	1	1.40069e-10	1	apicoplast
TGME49_286620	S1 RNA binding domain-containing protein	unknown	apicoplast	1	8.67265e-09	1	apicoplast
TGME49_273730	phospholipase, patatin family protein	unknown	apicoplast	1	4.05703e-12	1	apicoplast
TGME49_225800	iron-sulfur assembly ATPase	unknown	apicoplast	1	1.28505e-08	1	apicoplast
TGME49_204350	hypothetical protein	unknown	apicoplast	1	2.84923e-11	1	apicoplast
TGME49_268690	hypothetical protein	unknown	apicoplast	1	3.58938e-11	1	apicoplast
TGME49_228270	hypothetical protein	unknown	apicoplast	1	1.651e-08	1	apicoplast
TGME49_240520	hypothetical protein	unknown	apicoplast	1	2.0784e-11	1	apicoplast
TGME49_293680	hypothetical protein	unknown	apicoplast	1	1.33194e-08	1	apicoplast
TGME49_301380	elongation factor Tu GTP binding domain-containing protein	unknown	apicoplast	1	1.5188e-11	1	apicoplast
TGME49_207630	peptidyl-tRNA hydrolase domain-containing protein	unknown	apicoplast	1	8.17834e-10	1	apicoplast
TGME49_233838	PET112 family, C terminal region domain-containing protein	unknown	apicoplast	1	3.15816e-12	1	apicoplast
TGME49_297940	single-strand binding protein	unknown	apicoplast	1	3.47658e-12	1	apicoplast
TGME49_273445	sufB/sufD domain-containing protein	unknown	apicoplast	1	5.28676e-09	1	apicoplast
TGME49_259230	site-specific recombinase, phage integrase family protein	unknown	apicoplast	1	1.80163e-08	1	apicoplast
TGME49_233860	DALR anticodon binding domain-containing protein	unknown	apicoplast	1	5.21819e-09	1	apicoplast
TGME49_213240	hypothetical protein	unknown	apicoplast	1	1.06198e-09	1	apicoplast
TGME49_215690	hypothetical protein	unknown	apicoplast	1	9.65844e-10	1	apicoplast
TGME49_289230	50S ribosomal protein L12, putative	unknown	apicoplast	1	3.77911e-09	1	apicoplast
TGME49_314460	hypothetical protein	unknown	apicoplast	1	7.72467e-09	1	apicoplast
TGME49_259190	hypothetical protein	unknown	apicoplast	1	1.44913e-08	1	apicoplast
TGME49_227150	glutaredoxin, putative	unknown	apicoplast	1	2.38881e-09	1	apicoplast
TGME49_318320	ATP-dependent Clp endopeptidase, proteolytic subunit ClpP domain-containing protein	unknown	apicoplast	1	2.77887e-11	1	apicoplast
TGME49_228130	hypothetical protein	unknown	apicoplast	1	3.15226e-08	1	apicoplast
TGME49_313640	hypothetical protein	unknown	apicoplast	1	3.33803e-08	1	apicoplast
TGME49_294890	hypothetical protein	unknown	apicoplast	1	6.84496e-08	1	apicoplast
TGME49_257170	hypothetical protein	unknown	apicoplast	1	5.1046e-08	1	apicoplast
TGME49_220300	ribosomal protein L15 protein	unknown	apicoplast	1	6.07229e-08	1	apicoplast
TGME49_254110	tryptophanyl-tRNA synthetase (TrpRS1)	unknown	apicoplast	1	4.38567e-08	1	apicoplast
TGME49_258640	adenylate kinase superfamily protein	unknown	apicoplast	1	1.03682e-07	1	apicoplast
TGME49_239320	BolA family protein	unknown	apicoplast	1	1.18842e-07	1	apicoplast
TGME49_289000	hypothetical protein	unknown	apicoplast	1	1.36042e-07	1	apicoplast
TGME49_289360	hypothetical protein	unknown	apicoplast	1	1.46756e-07	1	apicoplast
TGME49_253890	peptidase M16 inactive domain-containing protein	unknown	apicoplast	1	2.03387e-07	1	apicoplast
TGME49_267690	hypothetical protein	unknown	apicoplast	1	2.67369e-07	1	apicoplast
TGME49_248860	hypothetical protein	unknown	apicoplast	1	3.46286e-07	0.999999	apicoplast
TGME49_208842	DEAD/DEAH box helicase domain-containing protein	unknown	apicoplast	1	4.26855e-07	0.999999	apicoplast
TGME49_258590	hypothetical protein	unknown	apicoplast	1	4.99026e-07	0.999999	apicoplast
TGME49_215100	PP-loop family protein	unknown	apicoplast	0.999999	5.95443e-07	0.999999	apicoplast
TGME49_253350	hypothetical protein	unknown	apicoplast	0.999999	9.23789e-07	0.999998	apicoplast
TGME49_211870	LSU ribosomal protein L18P, putative	unknown	apicoplast	0.999999	1.0379e-06	0.999998	apicoplast
TGME49_231370	phospholipase, patatin family protein	unknown	apicoplast	0.999999	1.25747e-06	0.999997	apicoplast
TGME49_282150	hypothetical protein	unknown	apicoplast	0.999998	1.70509e-06	0.999997	apicoplast
TGME49_244050	hypothetical protein	unknown	apicoplast	0.999997	2.63324e-06	0.999995	apicoplast
TGME49_315310	hypothetical protein	unknown	apicoplast	0.999996	3.67187e-06	0.999993	apicoplast
TGME49_309580	transporter, major facilitator family protein	unknown	apicoplast	0.999992	1.60877e-06	0.99999	apicoplast
TGME49_219130	NADPH-glutathione reductase	unknown	apicoplast	0.999995	4.98094e-06	0.99999	apicoplast
TGME49_292360	hypothetical protein	unknown	apicoplast	0.999993	7.39184e-06	0.999985	apicoplast
TGME49_257980	ribosome recycling factor protein	unknown	apicoplast	0.999991	9.54511e-06	0.999981	apicoplast
TGME49_247280	hypothetical protein	unknown	apicoplast	0.99999	1.02414e-05	0.99998	apicoplast
TGME49_320588	glycosyl hydrolases family 35 protein	unknown	apicoplast	0.999911	5.37312e-08	0.999911	apicoplast
TGME49_262990	hypothetical protein	unknown	apicoplast	0.999498	0.000502311	0.998996	apicoplast
TGME49_258560	hypothetical protein	unknown	apicoplast	0.998644	0.00135583	0.99729	apicoplast
TGME49_286630	redoxin domain-containing protein	unknown	apicoplast	0.0465329	0.953467	0.00216531	unknown
TGME49_295910	ATP-dependent Clp protease adaptor protein ClpS protein	unknown	apicoplast	0.00331967	0.99668	1.10202e-05	unknown
TGME49_246475	hypothetical protein	unknown	apicoplast	0.00158412	0.998416	2.50943e-06	unknown
TGME49_278975	ICE family protease (caspase) p20 domain-containing protein	unknown	apicoplast	0.00147779	0.998522	2.18387e-06	unknown
TGME49_255660	EF hand domain-containing protein	unknown	apicoplast	0.000135657	0.999864	1.84027e-08	unknown
TGME49_242010	glucose inhibited division protein A subfamily protein	unknown	apicoplast	3.38309e-05	0.999966	1.14453e-09	unknown
TGME49_300631	ribosomal protein L4	unknown	apicoplast	2.70213e-05	0.999973	7.3015e-10	unknown
TGME49_228630	hypothetical protein	unknown	apicoplast	1.67061e-05	0.999983	2.79092e-10	unknown
TGME49_258390	DnaJ protein, putative	unknown	apicoplast	6.03009e-06	0.999994	3.6362e-11	unknown
TGME49_216170	SufS subfamily cysteine desulfurase	unknown	apicoplast	3.34363e-06	0.999997	1.11799e-11	unknown
TGME49_237460	hypothetical protein	unknown	apicoplast	3.07382e-06	0.999997	9.44836e-12	unknown
TGME49_221922	NifU family domain-containing protein	unknown	apicoplast	1.68844e-06	0.999998	2.85084e-12	unknown
TGME49_286740	microneme-like protein	unknown	apicoplast	6.0061e-07	0.999999	3.65162e-13	unknown
TGME49_289760	hypothetical protein	unknown	apicoplast	4.40215e-07	1	1.93789e-13	unknown
TGME49_306260	hypothetical protein	unknown	apicoplast	2.49217e-07	1	6.21093e-14	unknown
TGME49_268430	hypothetical protein	unknown	apicoplast	3.44733e-08	1	1.23493e-15	unknown
TGME49_288920	ATP-binding cassette G family transporter ABCG96	unknown	apicoplast	7.73334e-09	1	5.98635e-17	unknown
TGME49_318275	peptidyl-prolyl cis-trans isomerase, FKBP-type domain-containing protein	unknown	apicoplast	5.52633e-09	1	3.05403e-17	unknown
TGME49_236010	prenylcysteine oxidase	unknown	apicoplast	3.72202e-09	1	1.38969e-17	unknown
TGME49_223125	ubiquitin family protein	unknown	apicoplast	6.30717e-10	1	3.97804e-19	unknown
TGME49_228690	phosphatidylinositol 3- and 4-kinase	unknown	apicoplast	2.11529e-11	1	4.47444e-22	unknown
TGME49_259950	carbonate dehydratase, eukaryotic-type domain-containing protein	unknown	apicoplast	1.91397e-12	1	3.66339e-24	unknown
TGME49_316110	ribosomal protein RPS15	unknown	apicoplast	7.37121e-13	1	5.43397e-25	unknown
TGME49_249560	DNA-directed RNA polymerase alpha chain rpoA	unknown	apicoplast	3.74761e-14	1	1.40215e-27	unknown
TGME49_320440	hypothetical protein	unknown	apicoplast	8.7348e-16	1	7.75806e-31	unknown
TGME49_204480	thioredoxin domain-containing protein	unknown	apicoplast	7.87183e-17	1	8.73949e-33	unknown
TGME49_209950	thioredoxin, putative	unknown	apicoplast	1.85715e-22	1	0	unknown
TGME49_249270	protein disulfide isomerase-related protein (provisional), putative	unknown	apicoplast	4.45443e-21	1	0	unknown
TGME49_292000	hypothetical protein	unknown	apicoplast	6.12766e-26	1	0	unknown
TGME49_313495	hypothetical protein	unknown	apicoplast	2.7149e-105	1	0	unknown
TGME49_222880	hypothetical protein	unknown	apicoplast	2.37089e-27	1	0	unknown
TGME49_273410	tyrosine-tRNA ligase	unknown	apicoplast	7.54204e-47	1	0	unknown
TGME49_292330	hypothetical protein	unknown	apicoplast	8.56093e-49	1	0	unknown
TGME49_313020	STAS domain-containing protein	unknown	apicoplast	4.28193e-26	1	0	unknown
TGME49_203420	4'-phosphopantetheinyl transferase domain-containing protein	unknown	apicoplast	2.23265e-28	1	0	unknown
TGME49_226840	hypothetical protein	unknown	apicoplast	4.62037e-80	1	0	unknown
TGME49_300680	RNA polymerase C1, putative	unknown	apicoplast	3.26644e-61	1	0	unknown
TGME49_227115	hypothetical protein	unknown	apicoplast	6.44479e-52	1	0	unknown
TGME49_295050	tRNA ligase class II core domain (G, H, P, S and T) domain-containing protein	unknown	apicoplast	3.42929e-18	1	0	unknown
TGME49_289690	glyceraldehyde-3-phosphate dehydrogenase GAPDH1	cytosol	cytosol	1	0	1	cytosol
TGME49_288380	heat shock protein HSP90	cytosol	cytosol	1	0	1	cytosol
TGME49_219850	prolyl-tRNA synthetase (ProRS)	cytosol	cytosol	1	0	1	cytosol
TGME49_232350	lactate dehydrogenase LDH1	cytosol	cytosol	1	0	1	cytosol
TGME49_292080	leucyl-tRNA synthetase	cytosol	cytosol	1	0	1	cytosol
TGME49_318230	phosphoglycerate kinase PGKI	cytosol	cytosol	1	0	1	cytosol
TGME49_256760	pyruvate kinase PyK1	cytosol	cytosol	1	0	1	cytosol
TGME49_236040	fructose-1,6-bisphosphate aldolase	cytosol	cytosol	1	0	1	cytosol
TGME49_310670	glycogen phosphorylase 1, putative	cytosol	cytosol	1	0	1	cytosol
TGME49_300260	threonyl-tRNA synthetase family protein	cytosol	cytosol	1	0	1	cytosol
TGME49_250770	eukaryotic initiation factor-4A, putative	cytosol	cytosol	1	0	1	cytosol
TGME49_263090	14-3-3 protein	cytosol	cytosol	1	0	1	cytosol
TGME49_268850	enolase 2	cytosol	cytosol	1	0	1	cytosol
TGME49_226910	Amylo-alpha-1,6-glucosidase	cytosol	cytosol	1	0	1	cytosol
TGME49_288360	tryptophanyl-tRNA synthetase (TrpRS2)	cytosol	cytosol	1	0	1	cytosol
TGME49_229990	T-complex protein 1 subunit alpha, putative	cytosol	cytosol	1	0	1	cytosol
TGME49_217460	glutaminyl-tRNA synthetase (GlnRS)	cytosol	cytosol	1	0	1	cytosol
TGME49_280600	histidyl-tRNA synthetase (HisRS), putative	cytosol	cytosol	1	0	1	cytosol
TGME49_272910	T-complex protein 1 delta subunit	cytosol	cytosol	1	0	1	cytosol
TGME49_225930	triose-phosphate isomerase TPI-I	cytosol	cytosol	1	0	1	cytosol
TGME49_251690	seryl-tRNA synthetase, cytoplasmic, putative	cytosol	cytosol	1	0	1	cytosol
TGME49_253290	valyl-tRNA synthetase	cytosol	cytosol	1	0	1	cytosol
TGME49_205710	lysine-tRNA ligase	cytosol	cytosol	1	0	1	cytosol
TGME49_243710	t-complex protein beta subunit	cytosol	cytosol	1	0	1	cytosol
TGME49_270510	asparaginyl-tRNA synthetase (NOB+tRNA synthase)	cytosol	cytosol	1	0	1	cytosol
TGME49_256990	glycyl-tRNA synthetase	cytosol	cytosol	1	0	1	cytosol
TGME49_297500	T-complex protein 1 eta subunit	cytosol	cytosol	1	0	1	cytosol
TGME49_205440	CCT chaperonin gamma subunit	cytosol	cytosol	1	0	1	cytosol
TGME49_297720	trehalose-phosphatase	cytosol	cytosol	1	0	1	cytosol
TGME49_287500	T complex chaperonin, putative	cytosol	cytosol	1	0	1	cytosol
TGME49_202370	T-complex protein 1, epsilon subunit (TCP-1-epsilon), putative	cytosol	cytosol	1	0	1	cytosol
TGME49_289650	PEP-carboxykinase I	cytosol	cytosol	1	0	1	cytosol
TGME49_265450	hexokinase	cytosol	cytosol	1	0	1	cytosol
TGME49_207640	isoleucyl-tRNA synthetase family protein	cytosol	cytosol	1	0	1	cytosol
TGME49_289300	methionyl-tRNA synthetase	cytosol	cytosol	1	0	1	cytosol
TGME49_318410	TCP-1 chaperonin, putative	cytosol	cytosol	1	0	1	cytosol
TGME49_318310	transketolase	cytosol	cytosol	1	0	1	cytosol
TGME49_283780	glucose-6-phosphate isomerase GPI	cytosol	cytosol	1	0	1	cytosol
TGME49_297060	phosphoglycerate mutase PGMII	cytosol	cytosol	1	0	1	cytosol
TGME49_232340	protein phosphatase 2C domain-containing protein	cytosol	cytosol	1	0	1	cytosol
TGME49_293690	profilin PRF	cytosol	cytosol	1	0	1	cytosol
TGME49_299810	cysteine-tRNA synthetase (CysRS)	cytosol	cytosol	1	0	1	cytosol
TGME49_210840	arginyl-tRNA synthetase family protein	cytosol	cytosol	1	0	1	cytosol
TGME49_202530	aspartate-tRNA ligase	cytosol	cytosol	1	0	1	cytosol
TGME49_214290	DJ-1 family protein	cytosol	cytosol	1	0	1	cytosol
TGME49_307850	6-phosphogluconate dehydrogenase	cytosol	cytosol	1	0	1	cytosol
TGME49_234505	phenylalanyl-tRNA synthetase alpha chain A, putative	cytosol	cytosol	1	0	1	cytosol
TGME49_267050	hydrolase, alpha/beta fold family protein	cytosol	cytosol	1	0	1	cytosol
TGME49_311310	protein phosphatase 2B catalytic subunit, calcineurin family phosphatse superfamily protein	cytosol	cytosol	1	0	1	cytosol
TGME49_257960	GDP-D-mannose pyrophosphorylase	cytosol	cytosol	1	0	1	cytosol
TGME49_244650	eukaryotic initiation factor-5, putative	cytosol	cytosol	1	0	1	cytosol
TGME49_320740	hypothetical protein	cytosol	cytosol	1	0	1	cytosol
TGME49_225880	UDP-glucose 4-epimerase	cytosol	cytosol	1	0	1	cytosol
TGME49_218200	UDP-sugar pyrophospharylase	cytosol	cytosol	1	0	1	cytosol
TGME49_220400	actin depolymerizing factor ADF	cytosol	cytosol	1	0	1	cytosol
TGME49_239310	ribulose 5-phosphate isomerase	cytosol	cytosol	1	0	1	cytosol
TGME49_318580	glucosephosphate-mutase GPM2	cytosol	cytosol	1	0	1	cytosol
TGME49_238940	GDP mannose 4,6-dehydratase, putative	cytosol	cytosol	1	0	1	cytosol
TGME49_239710	phosphomannomutase	cytosol	cytosol	1	0	1	cytosol
TGME49_318750	deoxyribose-phosphate aldolase	cytosol	cytosol	1	0	1	cytosol
TGME49_218810	histidyl-tRNA synthetase	cytosol	cytosol	1	0	1	cytosol
TGME49_316520	1,4-alpha-glucan-branching enzyme	cytosol	cytosol	1	0	1	cytosol
TGME49_219310	DnaK family protein	unknown	cytosol	1	3.74887e-10	1	cytosol
TGME49_231850	serine-threonine phosophatase 2C (PP2C)	unknown	cytosol	1	5.62917e-10	1	cytosol
TGME49_216880	guanine nucleotide-binding protein	unknown	cytosol	1	4.56806e-12	1	cytosol
TGME49_283850	peptidyl-prolyl cis-trans isomerase	unknown	cytosol	1	4.0303e-09	1	cytosol
TGME49_225050	adenosylhomocysteinase, putative	unknown	cytosol	1	1.77389e-10	1	cytosol
TGME49_299210	CTP synthase	unknown	cytosol	1	5.72414e-10	1	cytosol
TGME49_310640	phosphorylase family protein	unknown	cytosol	1	8.51136e-11	1	cytosol
TGME49_252220	tetratricopeptide repeat domain containing protein	unknown	cytosol	1	1.10298e-09	1	cytosol
TGME49_266060	ribosomal protein RPSA	unknown	cytosol	1	3.00222e-09	1	cytosol
TGME49_268950	hypothetical protein	unknown	cytosol	1	1.47813e-10	1	cytosol
TGME49_226410	EF-1 guanine nucleotide exchange domain-containing protein	unknown	cytosol	1	2.06106e-08	1	cytosol
TGME49_218780	phosphoserine aminotransferase, putative	unknown	cytosol	1	1.7006e-11	1	cytosol
TGME49_214210	rRNA pseudouridine synthase	unknown	cytosol	1	1.23571e-08	1	cytosol
TGME49_320050	ribosomal protein RPL5	unknown	cytosol	1	1.40625e-10	1	cytosol
TGME49_263850	hypothetical protein	unknown	cytosol	1	5.06843e-09	1	cytosol
TGME49_253820	hypothetical protein	unknown	cytosol	1	3.26827e-09	1	cytosol
TGME49_309210	peroxiredoxin 6, putative	unknown	cytosol	1	8.76054e-09	1	cytosol
TGME49_260440	nuclear factor NF3	unknown	cytosol	1	4.54743e-09	1	cytosol
TGME49_288630	nucleosome assembly protein (NAP), putative	unknown	cytosol	1	1.47744e-11	1	cytosol
TGME49_236570	lysine decarboxylase family protein	unknown	cytosol	1	5.16011e-12	1	cytosol
TGME49_205558	NAC domain-containing protein	unknown	cytosol	1	1.61726e-09	1	cytosol
TGME49_295340	UV excision repair protein Rad23 protein	unknown	cytosol	1	1.0595e-09	1	cytosol
TGME49_247460	proliferating cell nuclear antigen PCNA1	unknown	cytosol	1	3.80157e-09	1	cytosol
TGME49_257090	NAC domain-containing protein	unknown	cytosol	1	1.27905e-09	1	cytosol
TGME49_228490	hypothetical protein	unknown	cytosol	1	1.11566e-11	1	cytosol
TGME49_293870	thioredoxin, putative	unknown	cytosol	1	1.78863e-09	1	cytosol
TGME49_293340	ran binding family protein 1, putative	unknown	cytosol	1	2.25107e-11	1	cytosol
TGME49_213800	protein phosphatase 2b regulatory subunit, putative	unknown	cytosol	1	2.22152e-09	1	cytosol
TGME49_219280	actin like protein ALP1	unknown	cytosol	1	3.14967e-09	1	cytosol
TGME49_232660	Hsp70 interacting protein HIP	unknown	cytosol	1	4.37659e-09	1	cytosol
TGME49_235700	sedoheptulose-1,7-bisphosphatase	unknown	cytosol	1	1.68129e-09	1	cytosol
TGME49_220500	UBX domain-containing protein	unknown	cytosol	1	7.99364e-09	1	cytosol
TGME49_233140	deoxyuridine 5'-triphosphate nucleotidohydrolase, putative	unknown	cytosol	1	2.5001e-09	1	cytosol
TGME49_250880	kinase, pfkB family protein	unknown	cytosol	1	5.99719e-09	1	cytosol
TGME49_226980	hypothetical protein	unknown	cytosol	1	4.23441e-09	1	cytosol
TGME49_202380	rab GDI alpha, putative	unknown	cytosol	1	4.77139e-09	1	cytosol
TGME49_223070	hypothetical protein	unknown	cytosol	1	8.10827e-09	1	cytosol
TGME49_310040	ubiquitin conjugating enzyme E2, putative	unknown	cytosol	1	1.14491e-08	1	cytosol
TGME49_239530	alanine-glyoxylate aminotransferase	unknown	cytosol	1	1.56838e-09	1	cytosol
TGME49_262100	tetratricopeptide repeat-containing protein	unknown	cytosol	1	1.21188e-08	1	cytosol
TGME49_223020	coproporphyrinogen III oxidase	unknown	cytosol	1	4.22404e-09	1	cytosol
TGME49_226550	TBC domain containing protein	unknown	cytosol	1	1.57286e-08	1	cytosol
TGME49_262720	eukaryotic initiation factor-1A, putative	unknown	cytosol	1	3.94662e-10	1	cytosol
TGME49_244020	activator of hsp90 atpase 1 family protein	unknown	cytosol	1	1.80952e-09	1	cytosol
TGME49_251680	histamine-releasing factor, putative	unknown	cytosol	1	5.25819e-10	1	cytosol
TGME49_248400	glyoxalase I, putative	unknown	cytosol	1	7.30614e-11	1	cytosol
TGME49_258930	peptidylprolyl isomerase	unknown	cytosol	1	1.25484e-09	1	cytosol
TGME49_279400	glutaredoxin, putative	unknown	cytosol	1	2.40895e-08	1	cytosol
TGME49_214780	hydrolase, NUDIX family protein	unknown	cytosol	1	6.92957e-09	1	cytosol
TGME49_248180	hypothetical protein	unknown	cytosol	1	3.47924e-09	1	cytosol
TGME49_293810	carboxyvinyl-carboxyphosphonate phosphorylmutase	unknown	cytosol	1	7.58872e-09	1	cytosol
TGME49_270540	Trm112p family domain-containing protein	unknown	cytosol	1	1.94597e-08	1	cytosol
TGME49_209030	actin ACT1	unknown	cytosol	1	3.3543e-08	1	cytosol
TGME49_232250	catalase	unknown	cytosol	1	3.76704e-08	1	cytosol
TGME49_244690	hypothetical protein	unknown	cytosol	1	5.86631e-08	1	cytosol
TGME49_271810	lanp, putative	unknown	cytosol	1	6.12126e-08	1	cytosol
TGME49_279380	hypothetical protein	unknown	cytosol	1	4.04693e-08	1	cytosol
TGME49_305820	SGS domain-containing protein	unknown	cytosol	1	5.86634e-08	1	cytosol
TGME49_304770	ubiquitin-conjugating enzyme subfamily protein	unknown	cytosol	1	6.16175e-08	1	cytosol
TGME49_259240	ribosomal protein RPS21	unknown	cytosol	1	3.09105e-08	1	cytosol
TGME49_321520	hypothetical protein	unknown	cytosol	1	4.9042e-08	1	cytosol
TGME49_263470	ubiquitin carboxyl-terminal hydrolase UCHL3	unknown	cytosol	1	4.19834e-08	1	cytosol
TGME49_222970	inositol(myo)-1(or 4)-monophosphatase 2, putative	unknown	cytosol	1	5.58081e-08	1	cytosol
TGME49_285268	DnaJ domain-containing protein	unknown	cytosol	1	5.15297e-08	1	cytosol
TGME49_288910	DUF866 domain-containing protein	unknown	cytosol	1	2.74648e-08	1	cytosol
TGME49_222850	stress responsive a/b barrel domain-containing protein	unknown	cytosol	1	4.57216e-08	1	cytosol
TGME49_320110	proliferating cell nuclear antigen PCNA2	unknown	cytosol	1	5.43626e-08	1	cytosol
TGME49_314100	tetratricopeptide repeat-containing protein	unknown	cytosol	1	9.73338e-08	1	cytosol
TGME49_216860	DEAD (Asp-Glu-Ala-Asp) box polypeptide DDX39	unknown	cytosol	1	9.84075e-08	1	cytosol
TGME49_300140	elongation factor 1-gamma, putative	unknown	cytosol	1	1.16028e-07	1	cytosol
TGME49_251810	translation initiation factor eIF-5A, putative	unknown	cytosol	1	1.10105e-07	1	cytosol
TGME49_249780	hypothetical protein	unknown	cytosol	1	1.01691e-07	1	cytosol
TGME49_293580	prefoldin subunit protein	unknown	cytosol	1	1.12414e-07	1	cytosol
TGME49_208500	protein phosphatase 2C domain-containing protein	unknown	cytosol	1	9.8459e-08	1	cytosol
TGME49_259690	orotidine-5-phosphate decarboxylase/orotate phosphoribosyltransferase	unknown	cytosol	1	9.43707e-08	1	cytosol
TGME49_259880	hypothetical protein	unknown	cytosol	1	9.88221e-08	1	cytosol
TGME49_202300	inosine triphosphate pyrophosphatase, putative	unknown	cytosol	1	8.92735e-08	1	cytosol
TGME49_281490	glutamine amidotransferase subunit pdxt, putative	unknown	cytosol	1	9.47358e-08	1	cytosol
TGME49_247670	ribulose-phosphate 3 epimerase family protein	unknown	cytosol	1	9.92872e-08	1	cytosol
TGME49_294898	tetratricopeptide repeat-containing protein	unknown	cytosol	1	1.72245e-07	1	cytosol
TGME49_306960	phenylalanine--tRNA ligase, beta subunit protein	unknown	cytosol	1	1.25917e-07	1	cytosol
TGME49_290260	thioredoxin family Trp26 protein	unknown	cytosol	1	1.66449e-07	1	cytosol
TGME49_219540	cytosolic tRNA-Ala synthetase	unknown	cytosol	1	1.98775e-07	1	cytosol
TGME49_291930	RNA recognition motif-containing protein	unknown	cytosol	1	1.78462e-07	1	cytosol
TGME49_211250	hypothetical protein	unknown	cytosol	1	2.22518e-07	1	cytosol
TGME49_202830	Elicitor-responsive protein, putative	unknown	cytosol	1	1.77506e-07	1	cytosol
TGME49_219140	EF-1 guanine nucleotide exchange domain-containing protein	unknown	cytosol	1	2.79942e-07	0.999999	cytosol
TGME49_239630	cytidine and deoxycytidylate deaminase zinc-binding region domain-containing protein	unknown	cytosol	1	2.83002e-07	0.999999	cytosol
TGME49_290290	ubiquitin-activating enzyme E1 family protein	unknown	cytosol	1	3.64924e-07	0.999999	cytosol
TGME49_243910	Cof family hydrolase subfamily protein	unknown	cytosol	1	3.26158e-07	0.999999	cytosol
TGME49_246330	CRAL/TRIO domain-containing protein	unknown	cytosol	1	3.62354e-07	0.999999	cytosol
TGME49_289600	heat shock protein HSP29	unknown	cytosol	1	4.0364e-07	0.999999	cytosol
TGME49_312200	serine/threonine protein phosphatase	unknown	cytosol	1	3.87655e-07	0.999999	cytosol
TGME49_279450	adenylosuccinate synthetase, putative	unknown	cytosol	1	3.80989e-07	0.999999	cytosol
TGME49_205700	cyclophilin precursor	unknown	cytosol	1	4.41665e-07	0.999999	cytosol
TGME49_248630	actin-related protein ARP1	unknown	cytosol	1	4.67447e-07	0.999999	cytosol
TGME49_270550	gamma-glutamyl phosphate reductase, putative	unknown	cytosol	1	5.19538e-07	0.999999	cytosol
TGME49_222952	phosphohistidine phosphatase	unknown	cytosol	1	5.34965e-07	0.999999	cytosol
TGME49_237140	ethylene inducible protein, putative	unknown	cytosol	0.999999	5.69649e-07	0.999999	cytosol
TGME49_248370	prefoldin subunit 6, putative	unknown	cytosol	1	5.26925e-07	0.999999	cytosol
TGME49_222040	Ran-interacting Mog1 protein	unknown	cytosol	0.999999	5.89727e-07	0.999999	cytosol
TGME49_215260	carbamoylphosphate synthetase	unknown	cytosol	0.999999	6.58539e-07	0.999999	cytosol
TGME49_305030	kinase, pfkB family protein	unknown	cytosol	0.999999	6.68939e-07	0.999999	cytosol
TGME49_253430	asparagine synthetase, putative	unknown	cytosol	0.999999	7.08652e-07	0.999999	cytosol
TGME49_216810	5'-nucleotidase, C-terminal domain-containing protein	unknown	cytosol	0.999999	6.93029e-07	0.999999	cytosol
TGME49_231940	ThiF family protein	unknown	cytosol	0.999999	7.65962e-07	0.999999	cytosol
TGME49_312480	uracil phosphoribosyltransferase FUR1, putative	unknown	cytosol	0.999999	8.42324e-07	0.999998	cytosol
TGME49_235620	deoxyhypusine synthase	unknown	cytosol	0.999999	9.07194e-07	0.999998	cytosol
TGME49_257490	prefoldin subunit superfamily protein	unknown	cytosol	0.999999	8.86517e-07	0.999998	cytosol
TGME49_257060	translation initiation factor sui1 protein	unknown	cytosol	0.999999	8.79922e-07	0.999998	cytosol
TGME49_222840	Ser/Thr phosphatase family protein	unknown	cytosol	0.999999	9.44346e-07	0.999998	cytosol
TGME49_226720	translin family protein	unknown	cytosol	0.999999	9.84388e-07	0.999998	cytosol
TGME49_217010	hypothetical protein	unknown	cytosol	0.999999	1.05559e-06	0.999998	cytosol
TGME49_223095	hypothetical protein	unknown	cytosol	0.999999	1.08619e-06	0.999998	cytosol
TGME49_240690	S-adenosyl methionine synthetase	unknown	cytosol	0.999999	1.15621e-06	0.999998	cytosol
TGME49_319870	ubiquitin-conjugating enzyme subfamily protein	unknown	cytosol	0.999999	1.13479e-06	0.999998	cytosol
TGME49_218530	proteasome-interacting thioredoxin domain-containing protein	unknown	cytosol	0.999999	1.16023e-06	0.999998	cytosol
TGME49_205470	translation elongation factor 2 family protein, putative	unknown	cytosol	0.999999	1.22115e-06	0.999998	cytosol
TGME49_314070	hypothetical protein	unknown	cytosol	0.999999	1.28524e-06	0.999997	cytosol
TGME49_311110	Ubiquitin-fold modifier 1 precursor family protein, putative	unknown	cytosol	0.999999	1.38986e-06	0.999997	cytosol
TGME49_273760	heat shock protein HSP70	unknown	cytosol	0.999999	1.42528e-06	0.999997	cytosol
TGME49_306970	thymidylate kinase	unknown	cytosol	0.999999	1.45554e-06	0.999997	cytosol
TGME49_316310	superoxide dismutase	unknown	cytosol	0.999998	1.63166e-06	0.999997	cytosol
TGME49_251840	hypothetical protein	unknown	cytosol	0.999998	1.72713e-06	0.999996	cytosol
TGME49_291640	aspartate carbamoyltransferase	unknown	cytosol	0.999998	1.80962e-06	0.999996	cytosol
TGME49_209850	RNA recognition motif-containing protein	unknown	cytosol	0.999998	1.81136e-06	0.999996	cytosol
TGME49_313230	eukaryotic initiation factor-2, alpha subunit	unknown	cytosol	0.999998	1.9159e-06	0.999996	cytosol
TGME49_253730	importin-beta N-terminal domain-containing protein	unknown	cytosol	0.999998	1.92576e-06	0.999996	cytosol
TGME49_219190	nuclear movement protein domain containing protein	unknown	cytosol	0.999998	2.1704e-06	0.999996	cytosol
TGME49_243600	acetyltransferase, GNAT family protein	unknown	cytosol	0.999997	2.46499e-06	0.999995	cytosol
TGME49_257740	UMP-CMP kinase	unknown	cytosol	0.999997	2.4624e-06	0.999995	cytosol
TGME49_230450	bifunctional GMP synthase/glutamine amidotransferase protein	unknown	cytosol	0.999997	2.65419e-06	0.999995	cytosol
TGME49_223960	ubiquitin interaction motif family protein	unknown	cytosol	0.999997	2.76792e-06	0.999995	cytosol
TGME49_311870	WD domain, G-beta repeat-containing protein	unknown	cytosol	0.999997	2.77092e-06	0.999995	cytosol
TGME49_305800	6-pyruvoyl tetrahydrobiopterin synthase	unknown	cytosol	0.999997	2.93149e-06	0.999994	cytosol
TGME49_310310	WD domain, G-beta repeat-containing protein	unknown	cytosol	0.999997	2.92502e-06	0.999994	cytosol
TGME49_274190	eukaryotic initiation factor 2B epsilon subunit, putative	unknown	cytosol	0.999997	3.03728e-06	0.999994	cytosol
TGME49_259550	dihydropteroate synthase	unknown	cytosol	0.999997	3.35368e-06	0.999993	cytosol
TGME49_259660	orotate phosphoribosyltransferase	unknown	cytosol	0.999997	3.37075e-06	0.999993	cytosol
TGME49_273090	cell division protein CDC48CY	unknown	cytosol	0.999996	3.58566e-06	0.999993	cytosol
TGME49_233340	hypothetical protein	unknown	cytosol	0.999996	3.60471e-06	0.999993	cytosol
TGME49_252420	histone arginine methyltransferase PRMT3	unknown	cytosol	0.999996	3.58565e-06	0.999993	cytosol
TGME49_286750	MA3 domain-containing protein	unknown	cytosol	0.999996	3.8436e-06	0.999992	cytosol
TGME49_289100	hypothetical protein	unknown	cytosol	0.999996	4.05897e-06	0.999992	cytosol
TGME49_251550	acyl-coa-binding protein	unknown	cytosol	0.999996	4.20063e-06	0.999992	cytosol
TGME49_251760	subunit of proteaseome activator complex, putative	unknown	cytosol	0.999996	4.35179e-06	0.999991	cytosol
TGME49_244150	glycerate kinase	unknown	cytosol	0.999996	4.49757e-06	0.999991	cytosol
TGME49_207240	hypothetical protein	unknown	cytosol	0.999996	4.47665e-06	0.999991	cytosol
TGME49_309730	thioredoxin reductase	unknown	cytosol	0.999995	4.55848e-06	0.999991	cytosol
TGME49_310060	small nuclease	unknown	cytosol	0.999996	4.52609e-06	0.999991	cytosol
TGME49_240450	Maf family protein	unknown	cytosol	0.999995	4.93209e-06	0.99999	cytosol
TGME49_224220	serine/threonine-protein phosphatase PP2A catalytic subunit	unknown	cytosol	0.999995	5.52352e-06	0.999989	cytosol
TGME49_208750	RWD domain-containing protein	unknown	cytosol	0.999994	5.90984e-06	0.999988	cytosol
TGME49_289290	hypothetical protein	unknown	cytosol	0.999994	6.00452e-06	0.999988	cytosol
TGME49_289210	prefoldin subunit protein	unknown	cytosol	0.999993	6.58758e-06	0.999987	cytosol
TGME49_219460	hypothetical protein	unknown	cytosol	0.999993	6.76076e-06	0.999987	cytosol
TGME49_213870	UBA/TS-N domain-containing protein	unknown	cytosol	0.999993	6.80469e-06	0.999986	cytosol
TGME49_288210	PUL domain-containing protein	unknown	cytosol	0.999993	7.10512e-06	0.999986	cytosol
TGME49_215890	hypothetical protein	unknown	cytosol	0.999993	7.30023e-06	0.999985	cytosol
TGME49_240980	hypothetical protein	unknown	cytosol	0.999992	7.46016e-06	0.999985	cytosol
TGME49_293860	hypothetical protein	unknown	cytosol	0.999992	7.77937e-06	0.999984	cytosol
TGME49_249920	diphthine synthase, putative	unknown	cytosol	0.999991	8.62057e-06	0.999983	cytosol
TGME49_246910	histone lysine methyltransferase, SET, putative	unknown	cytosol	0.99999	1.00807e-05	0.99998	cytosol
TGME49_274070	ThiF family protein	unknown	cytosol	0.99999	1.02137e-05	0.99998	cytosol
TGME49_214760	erythronate-4-phosphate dehydrogenase domain-containing protein	unknown	cytosol	0.999989	1.07559e-05	0.999978	cytosol
TGME49_238070	glutaredoxin domain-containing protein	unknown	cytosol	0.999989	1.13028e-05	0.999977	cytosol
TGME49_249530	exportin 1, putative	unknown	cytosol	0.999988	1.16147e-05	0.999977	cytosol
TGME49_231920	oxidoreductase, short chain dehydrogenase/reductase family protein	unknown	cytosol	0.999988	1.19375e-05	0.999976	cytosol
TGME49_205320	hypothetical protein	unknown	cytosol	0.999988	1.21231e-05	0.999976	cytosol
TGME49_233350	nuclear transport factor 2, putative	unknown	cytosol	0.999987	1.29174e-05	0.999974	cytosol
TGME49_231600	HEAT repeat-containing protein	unknown	cytosol	0.999985	1.44895e-05	0.999971	cytosol
TGME49_210800	activator of hsp90 ATPase, putative	unknown	cytosol	0.999985	1.52637e-05	0.999969	cytosol
TGME49_265150	hypothetical protein	unknown	cytosol	0.999985	1.54139e-05	0.999969	cytosol
TGME49_263430	3-hydroxyisobutyrate dehydrogenase	unknown	cytosol	0.999984	1.58752e-05	0.999968	cytosol
TGME49_265520	hypothetical protein	unknown	cytosol	0.999984	1.5998e-05	0.999968	cytosol
TGME49_286120	prolyl endopeptidase	unknown	cytosol	0.999984	1.62685e-05	0.999968	cytosol
TGME49_306540	phosphotransferase enzyme family protein	unknown	cytosol	0.999983	1.66651e-05	0.999967	cytosol
TGME49_264650	phosphoacetylglucosamine mutase	unknown	cytosol	0.999983	1.67674e-05	0.999966	cytosol
TGME49_285710	hypothetical protein	unknown	cytosol	0.999983	1.69318e-05	0.999966	cytosol
TGME49_267550	leucine-rich repeat protein LRR1	unknown	cytosol	0.999982	1.77868e-05	0.999964	cytosol
TGME49_297080	pyridoxal kinase	unknown	cytosol	0.999981	1.91465e-05	0.999962	cytosol
TGME49_264950	hypothetical protein	unknown	cytosol	0.999981	1.93164e-05	0.999961	cytosol
TGME49_235490	hypothetical protein	unknown	cytosol	0.999981	1.94899e-05	0.999961	cytosol
TGME49_235970	eukaryotic initiation factor-2 gamma, putative	unknown	cytosol	0.99998	1.99124e-05	0.99996	cytosol
TGME49_270140	splicing factor DIM1, putative	unknown	cytosol	0.99998	2.00154e-05	0.99996	cytosol
TGME49_290340	HEAT repeat-containing protein	unknown	cytosol	0.999979	2.10184e-05	0.999958	cytosol
TGME49_222430	HECT-domain (ubiquitin-transferase) domain-containing protein	unknown	cytosol	0.999977	2.28607e-05	0.999954	cytosol
TGME49_213830	Ufm1-conjugating enzyme 1, putative	unknown	cytosol	0.999975	2.45633e-05	0.999951	cytosol
TGME49_239620	5'-nucleotidase, C-terminal domain-containing protein	unknown	cytosol	0.999975	2.50608e-05	0.99995	cytosol
TGME49_229000	kelch repeat-containing protein	unknown	cytosol	0.999974	2.58818e-05	0.999948	cytosol
TGME49_230440	CHY zinc finger domain-containing protein	unknown	cytosol	0.999974	2.60318e-05	0.999948	cytosol
TGME49_246100	phosducin, putative	unknown	cytosol	0.999973	2.71017e-05	0.999946	cytosol
TGME49_318590	MRP family domain-containing protein	unknown	cytosol	0.999973	2.71052e-05	0.999946	cytosol
TGME49_219520	histone arginine methyltransferase PRMT1	unknown	cytosol	0.999973	2.73115e-05	0.999945	cytosol
TGME49_268870	tetratricopeptide repeat-containing protein	unknown	cytosol	0.99997	2.96793e-05	0.999941	cytosol
TGME49_236030	hypothetical protein	unknown	cytosol	0.999969	3.04583e-05	0.999939	cytosol
TGME49_320640	peptidylprolyl isomerase domain-containing protein	unknown	cytosol	0.999969	3.0543e-05	0.999939	cytosol
TGME49_305460	methionine aminopeptidase 2, putative	unknown	cytosol	0.999968	3.18339e-05	0.999936	cytosol
TGME49_294270	histone arginine methyltransferase PRMT4/CARM1	unknown	cytosol	0.999967	3.11158e-05	0.999936	cytosol
TGME49_214350	GTP-binding protein, putative	unknown	cytosol	0.999967	3.30258e-05	0.999934	cytosol
TGME49_311160	PWI domain-containing protein	unknown	cytosol	0.999966	3.2324e-05	0.999934	cytosol
TGME49_216930	cholinephosphate cytidylyltransferase	unknown	cytosol	0.999962	3.834e-05	0.999923	cytosol
TGME49_205510	nucleolar protein 5, putative	unknown	cytosol	0.999958	3.76945e-05	0.999921	cytosol
TGME49_222160	aldehyde dehydrogenase	unknown	cytosol	0.99996	3.96334e-05	0.999921	cytosol
TGME49_263130	citrate synthase, putative	unknown	cytosol	0.999959	4.08889e-05	0.999918	cytosol
TGME49_214270	translation initiation factor IF-2, putative	unknown	cytosol	0.999957	4.33068e-05	0.999913	cytosol
TGME49_264050	ubiquitin-conjugating enzyme subfamily protein	unknown	cytosol	0.999955	4.50305e-05	0.99991	cytosol
TGME49_255890	pyridine nucleotide-disulfide oxidoreductase domain-containing protein	unknown	cytosol	0.999954	4.61485e-05	0.999908	cytosol
TGME49_247510	fructose-bisphospatase II	unknown	cytosol	0.999946	4.22175e-05	0.999904	cytosol
TGME49_235450	ubiquitin-conjugating enzyme subfamily protein	unknown	cytosol	0.999945	5.46618e-05	0.999891	cytosol
TGME49_319570	WD domain, G-beta repeat-containing protein	unknown	cytosol	0.999945	5.49721e-05	0.99989	cytosol
TGME49_203450	DUF3228 domain-containing protein	unknown	cytosol	0.999943	5.66434e-05	0.999887	cytosol
TGME49_216050	tetratricopeptide repeat-containing protein	unknown	cytosol	0.999943	5.70129e-05	0.999886	cytosol
TGME49_223540	importin-beta N-terminal domain-containing protein	unknown	cytosol	0.999943	5.7112e-05	0.999886	cytosol
TGME49_233400	TAF9 RNA polymerase II, TATA box binding protein (TBP)-associated factor isoform 2 family protein	unknown	cytosol	0.999936	6.39245e-05	0.999872	cytosol
TGME49_253070	hydrolase, TatD family protein	unknown	cytosol	0.999935	6.45353e-05	0.999871	cytosol
TGME49_229180	HEAT repeat-containing protein	unknown	cytosol	0.999934	6.6408e-05	0.999867	cytosol
TGME49_313560	60S ribosomal protein L7a, putative	unknown	cytosol	0.999934	6.63206e-05	0.999867	cytosol
TGME49_286220	GDP-L-fucose synthetase	unknown	cytosol	0.999933	6.74423e-05	0.999865	cytosol
TGME49_285980	glucosephosphate-mutase GPM1	unknown	cytosol	0.999932	6.7672e-05	0.999865	cytosol
TGME49_233680	nuclear movement family protein	unknown	cytosol	0.999928	7.23848e-05	0.999855	cytosol
TGME49_295040	HEAT repeat-containing protein	unknown	cytosol	0.999927	7.24964e-05	0.999855	cytosol
TGME49_227390	hypothetical protein	unknown	cytosol	0.999922	7.84381e-05	0.999843	cytosol
TGME49_227840	Memo family protein	unknown	cytosol	0.999919	8.04584e-05	0.999839	cytosol
TGME49_249860	hypothetical protein	unknown	cytosol	0.999908	9.16403e-05	0.999817	cytosol
TGME49_230580	hypothetical protein	unknown	cytosol	0.999907	9.28269e-05	0.999814	cytosol
TGME49_311890	hypothetical protein	unknown	cytosol	0.999904	9.57132e-05	0.999809	cytosol
TGME49_294420	programmed cell death protein 2, c-terminal domain-containing protein	unknown	cytosol	0.999903	9.72633e-05	0.999806	cytosol
TGME49_221490	cell cycle regulator protein	unknown	cytosol	0.999891	0.000108827	0.999782	cytosol
TGME49_209140	anti-silencing protein, ASF1 family protein	unknown	cytosol	0.999889	0.000111288	0.999777	cytosol
TGME49_218250	TAP42 family protein	unknown	cytosol	0.999888	0.000111488	0.999777	cytosol
TGME49_229650	josephin protein	unknown	cytosol	0.999842	6.81573e-05	0.999773	cytosol
TGME49_256060	nucleosome assembly protein (nap) protein	unknown	cytosol	0.999882	0.000117844	0.999764	cytosol
TGME49_288350	hypothetical protein	unknown	cytosol	0.999877	0.000123109	0.999754	cytosol
TGME49_257310	hypothetical protein	unknown	cytosol	0.999875	0.000124818	0.99975	cytosol
TGME49_222380	importin-beta N-terminal domain-containing protein	unknown	cytosol	0.999862	0.000137599	0.999725	cytosol
TGME49_235020	COPI protein, putative	unknown	cytosol	0.999861	0.000139017	0.999722	cytosol
TGME49_247760	AMP-binding enzyme domain-containing protein	unknown	cytosol	0.999853	0.000146479	0.999707	cytosol
TGME49_233260	GTP-binding protein, putative	unknown	cytosol	0.999835	0.00016477	0.999671	cytosol
TGME49_305910	hypothetical protein	unknown	cytosol	0.99983	0.000169589	0.99966	cytosol
TGME49_290890	carbonyl reductase 1, putative	unknown	cytosol	0.999822	0.000177483	0.999645	cytosol
TGME49_288740	L-asparaginase, putative	unknown	cytosol	0.999809	0.000166898	0.999642	cytosol
TGME49_241840	hypothetical protein	unknown	cytosol	0.999815	0.000175349	0.999639	cytosol
TGME49_305040	HEAT repeat-containing protein	unknown	cytosol	0.99981	0.000189845	0.99962	cytosol
TGME49_232060	hypothetical protein	unknown	cytosol	0.99981	0.000190129	0.99962	cytosol
TGME49_293740	hypothetical protein	unknown	cytosol	0.999803	0.000196861	0.999606	cytosol
TGME49_223680	ubiquitin family protein	unknown	cytosol	0.999802	0.000198485	0.999603	cytosol
TGME49_300120	aminotransferase, class V superfamily protein	unknown	cytosol	0.999773	0.000226859	0.999546	cytosol
TGME49_214950	hypothetical protein	unknown	cytosol	0.999773	0.000226902	0.999546	cytosol
TGME49_211030	hypothetical protein	unknown	cytosol	0.999767	0.00023318	0.999534	cytosol
TGME49_224330	proteasome activator pa28 beta subunit protein	unknown	cytosol	0.999664	0.000133389	0.99953	cytosol
TGME49_310570	hypothetical protein	unknown	cytosol	0.999763	0.000237411	0.999525	cytosol
TGME49_216900	cytokine induced apoptosis inhibitor 1 family protein	unknown	cytosol	0.999744	0.000251166	0.999493	cytosol
TGME49_244110	nucleosome assembly protein (nap) protein	unknown	cytosol	0.999742	0.000257473	0.999485	cytosol
TGME49_222230	hypothetical protein	unknown	cytosol	0.999727	0.000273379	0.999453	cytosol
TGME49_235540	eukaryotic initiation factor-2 beta, putative	unknown	cytosol	0.999702	0.000298548	0.999403	cytosol
TGME49_312630	anonymous antigen-1, putative	unknown	cytosol	0.999696	0.000303987	0.999392	cytosol
TGME49_219700	DNA replication licensing factor MCM4, putative	unknown	cytosol	0.999677	0.000323215	0.999354	cytosol
TGME49_237000	polyphosphoinositide binding protein, putative	unknown	cytosol	0.999667	0.000332833	0.999334	cytosol
TGME49_215040	HEAT repeat-containing protein	unknown	cytosol	0.999652	0.000339792	0.999312	cytosol
TGME49_318430	malate dehydrogenase MDH	unknown	cytosol	0.999654	0.00034574	0.999309	cytosol
TGME49_281430	protein kinase, putative	unknown	cytosol	0.999652	0.00034808	0.999304	cytosol
TGME49_267600	FHA domain-containing protein	unknown	cytosol	0.9993	1.1269e-06	0.999299	cytosol
TGME49_261260	histone lysine demethylase JMJD6a	unknown	cytosol	0.999637	0.000363373	0.999273	cytosol
TGME49_272400	casein kinase ii regulatory subunit protein	unknown	cytosol	0.999626	0.000374368	0.999251	cytosol
TGME49_214490	peptidase M16 inactive domain-containing protein	unknown	cytosol	0.999612	0.000387921	0.999224	cytosol
TGME49_254520	mediator complex subunit MED11	unknown	cytosol	0.999589	0.000411216	0.999178	cytosol
TGME49_225580	proteasome (prosome, macropain) 26S subunit, non-ATPase, 9, putative	unknown	cytosol	0.999575	0.000424733	0.999151	cytosol
TGME49_260510	ubiquitin thioesterase otubain-like family protein	unknown	cytosol	0.999574	0.000426528	0.999147	cytosol
TGME49_268810	ck2 beta subunit	unknown	cytosol	0.999561	0.000439184	0.999122	cytosol
TGME49_295350	nucleoside diphosphate kinase, putative	unknown	cytosol	0.999517	0.000483218	0.999034	cytosol
TGME49_212860	hypothetical protein	unknown	cytosol	0.99951	0.000489661	0.999021	cytosol
TGME49_234190	serine hydroxymethyltransferase 2, putative	unknown	cytosol	0.999471	0.000529158	0.998942	cytosol
TGME49_266640	Acetyl-coenzyme A synthetase 2, putative	unknown	cytosol	0.999446	0.000553846	0.998893	cytosol
TGME49_236130	signal recognition particle (SRP9) domain-containing protein	unknown	cytosol	0.999437	0.000553057	0.998885	cytosol
TGME49_278540	hypothetical protein	unknown	cytosol	0.9994	0.000600295	0.9988	cytosol
TGME49_231190	arsenite-activated ATPase family protein	unknown	cytosol	0.999397	0.000603151	0.998794	cytosol
TGME49_233110	IMP dehydrogenas	unknown	cytosol	0.999388	0.000612175	0.998776	cytosol
TGME49_267100	protein phosphatase 2C domain-containing protein	unknown	cytosol	0.999322	0.000678179	0.998644	cytosol
TGME49_286730	SRP19 protein	unknown	cytosol	0.99931	0.000690028	0.99862	cytosol
TGME49_247470	nucleolar protein, putative	unknown	cytosol	0.998612	3.49936e-06	0.998609	cytosol
TGME49_269800	glutamine-dependent NAD(+) synthetase protein, putative	unknown	cytosol	0.999257	0.000743307	0.998514	cytosol
TGME49_263870	glutamate-tRNA ligase	unknown	cytosol	0.998955	0.000584975	0.998371	cytosol
TGME49_241150	hypothetical protein	unknown	cytosol	0.999157	0.000842766	0.998315	cytosol
TGME49_245500	dipeptidyl peptidase iv (dpp iv) n-terminal region domain-containing protein	unknown	cytosol	0.999073	0.000926913	0.998147	cytosol
TGME49_262040	SAC3/GANP family protein	unknown	cytosol	0.999065	0.000919724	0.998146	cytosol
TGME49_286210	protein phosphatase 4, catalytic subunit	unknown	cytosol	0.999044	0.000955978	0.998089	cytosol
TGME49_305770	ABC transporter, ATP-binding domain-containing protein	unknown	cytosol	0.998943	0.00105684	0.997887	cytosol
TGME49_209290	ribosomal protein RPS28	unknown	cytosol	0.997958	0.000439872	0.997519	cytosol
TGME49_311090	ubiquitin carboxyl-terminal hydrolase	unknown	cytosol	0.998738	0.00126153	0.997479	cytosol
TGME49_215090	ATP binding protein, putative	unknown	cytosol	0.998278	0.000933407	0.997346	cytosol
TGME49_276170	phosphatidylinositol 3- and 4-kinase	unknown	cytosol	0.998618	0.00138253	0.997237	cytosol
TGME49_315670	HEAT repeat-containing protein	unknown	cytosol	0.998089	0.00102733	0.997064	cytosol
TGME49_277510	cytoplasmic dynein intermediate chain	unknown	cytosol	0.99853	0.00146985	0.997062	cytosol
TGME49_231480	GCN1, putative	unknown	cytosol	0.997546	0.000527054	0.99702	cytosol
TGME49_295710	HECT-domain (ubiquitin-transferase) domain-containing protein	unknown	cytosol	0.998465	0.00148575	0.996981	cytosol
TGME49_305070	hypothetical protein	unknown	cytosol	0.99848	0.0015199	0.996962	cytosol
TGME49_261600	creatinase domain-containing protein	unknown	cytosol	0.998446	0.00155392	0.996895	cytosol
TGME49_213030	hypothetical protein	unknown	cytosol	0.998439	0.001561	0.99688	cytosol
TGME49_240890	6-phosphofructokinase	unknown	cytosol	0.99839	0.00160973	0.996783	cytosol
TGME49_219290	F-actin-capping protein subunit beta, putative	unknown	cytosol	0.998331	0.00166862	0.996665	cytosol
TGME49_228290	phospholipase/carboxylesterase	unknown	cytosol	0.998261	0.00172953	0.996535	cytosol
TGME49_282090	hypothetical protein	unknown	cytosol	0.998123	0.00187666	0.99625	cytosol
TGME49_215230	RNA recognition motif-containing protein	unknown	cytosol	0.998045	0.00195523	0.996093	cytosol
TGME49_258170	hypothetical protein	unknown	cytosol	0.998029	0.00197132	0.996061	cytosol
TGME49_288800	endonuclease/exonuclease/phosphatase family protein	unknown	cytosol	0.998024	0.00197596	0.996052	cytosol
TGME49_242730	guanylate kinase family protein	unknown	cytosol	0.995946	9.51459e-05	0.995851	cytosol
TGME49_315250	GAMM1 protein, putative	unknown	cytosol	0.997895	0.002105	0.995794	cytosol
TGME49_321680	hypothetical protein	unknown	cytosol	0.997471	0.00252938	0.994948	cytosol
TGME49_244390	coatomer epsilon subunit protein	unknown	cytosol	0.997428	0.00257008	0.994865	cytosol
TGME49_233905	histone kinase SNF1, putative	unknown	cytosol	0.995803	0.000944581	0.994863	cytosol
TGME49_221690	hypothetical protein	unknown	cytosol	0.997336	0.00256266	0.994781	cytosol
TGME49_256050	signal recognition particle 14kd protein	unknown	cytosol	0.996839	0.00288126	0.993967	cytosol
TGME49_254480	WD domain, G-beta repeat-containing protein	unknown	cytosol	0.996951	0.00304945	0.99391	cytosol
TGME49_313310	DnaJ domain-containing protein	unknown	cytosol	0.996864	0.00313641	0.993737	cytosol
TGME49_209960	glycosyltransferase	unknown	cytosol	0.996808	0.00319173	0.993627	cytosol
TGME49_290950	clathrin heavy chain, putative	unknown	cytosol	0.994217	0.000900685	0.993321	cytosol
TGME49_200470	hypothetical protein	unknown	cytosol	0.996448	0.00355214	0.992908	cytosol
TGME49_252490	vacuolar protein sorting 29, putative	unknown	cytosol	0.996281	0.00371915	0.992576	cytosol
TGME49_264830	hypothetical protein	unknown	cytosol	0.993816	0.00165965	0.992167	cytosol
TGME49_313860	regulator of chromosome condensation (RCC1) repeat-containing protein	unknown	cytosol	0.996065	0.00393464	0.992146	cytosol
TGME49_242000	DUF51 family protein	unknown	cytosol	0.995917	0.00408304	0.991851	cytosol
TGME49_223710	tetratricopeptide repeat-containing protein	unknown	cytosol	0.995057	0.003315	0.991759	cytosol
TGME49_315110	prefoldin, alpha subunit protein	unknown	cytosol	0.995853	0.00414698	0.991723	cytosol
TGME49_273370	coatomer gamma 2-subunit protein, putative	unknown	cytosol	0.99129	6.27499e-05	0.991228	cytosol
TGME49_226960	phosphofructokinase PFKII	unknown	cytosol	0.995242	0.00475823	0.990506	cytosol
TGME49_260010	acetyltransferase, GNAT family protein	unknown	cytosol	0.995209	0.00479078	0.990441	cytosol
TGME49_321420	kelch repeat-containing protein	unknown	cytosol	0.995174	0.00482549	0.990372	cytosol
TGME49_261460	transcriptional elongation factor FACT80	unknown	cytosol	0.989965	5.948e-05	0.989906	unknown
TGME49_229690	autophagy-related protein 7 atg7, putative	unknown	cytosol	0.994795	0.00520441	0.989618	unknown
TGME49_221670	transcriptional elongation factor FACT140	unknown	cytosol	0.989131	0.000157546	0.988975	unknown
TGME49_223140	tRNA binding domain-containing protein	unknown	cytosol	0.991167	0.00319329	0.988002	unknown
TGME49_209600	hypothetical protein	unknown	cytosol	0.993405	0.0065948	0.986854	unknown
TGME49_310850	MYND finger domain-containing protein	unknown	cytosol	0.993284	0.0067164	0.986612	unknown
TGME49_294010	yrdC domain-containing protein	unknown	cytosol	0.98667	0.000275875	0.986398	unknown
TGME49_261450	hypothetical protein	unknown	cytosol	0.992547	0.00745257	0.98515	unknown
TGME49_218830	hypothetical protein	unknown	cytosol	0.98507	0.000731371	0.98435	unknown
TGME49_309220	GTPase activating protein for Arf protein	unknown	cytosol	0.98793	0.004408	0.983575	unknown
TGME49_235740	hypothetical protein	unknown	cytosol	0.991006	0.00896298	0.982123	unknown
TGME49_254870	hypothetical protein	unknown	cytosol	0.982052	0.000175569	0.98188	unknown
TGME49_219860	replication licensing factor, putative	unknown	cytosol	0.987468	0.00758526	0.979977	unknown
TGME49_220250	Nucleotide-sensitive chloride conductance regulator (ICln) protein	unknown	cytosol	0.989747	0.0102527	0.9796	unknown
TGME49_215560	histone arginine methyltransferase PRMT5	unknown	cytosol	0.989251	0.0106345	0.978731	unknown
TGME49_318700	eukaryotic initiation factor-6, putative	unknown	cytosol	0.989168	0.0108324	0.978453	unknown
TGME49_217430	protease inhibitor PI1	unknown	cytosol	0.98904	0.0109595	0.978201	unknown
TGME49_216730	MCM2/3/5 family protein	unknown	cytosol	0.988733	0.0112658	0.977594	unknown
TGME49_304680	ubiquitin family protein	unknown	cytosol	0.98843	0.0115701	0.976994	unknown
TGME49_210830	RIO1 family protein	unknown	cytosol	0.988421	0.011579	0.976976	unknown
TGME49_239930	beta-catenin family protein 1, putative	unknown	cytosol	0.976928	1.95228e-05	0.976909	unknown
TGME49_260140	phosphomannose isomerase type I protein	unknown	cytosol	0.988015	0.011985	0.976174	unknown
TGME49_246080	NAD dependent epimerase/dehydratase family protein	unknown	cytosol	0.987517	0.0124835	0.975189	unknown
TGME49_202890	hypothetical protein	unknown	cytosol	0.98607	0.0139299	0.972334	unknown
TGME49_257990	heat shock protein 101, putative	unknown	cytosol	0.972457	0.000162644	0.972299	unknown
TGME49_260370	AtPH1 family protein	unknown	cytosol	0.971629	0.000702878	0.970946	unknown
TGME49_234280	AMP deaminase	unknown	cytosol	0.985292	0.0147082	0.9708	unknown
TGME49_202840	FHA domain-containing protein	unknown	cytosol	0.983801	0.0150281	0.969016	unknown
TGME49_216260	eukaryotic initiation factor-2B, gamma subunit, putative	unknown	cytosol	0.984319	0.0156814	0.968883	unknown
TGME49_208780	ubiquitin-conjugating enzyme subfamily protein	unknown	cytosol	0.977435	0.00992457	0.967734	unknown
TGME49_224910	divalent cation tolerance protein, CutA1 family protein	unknown	cytosol	0.983031	0.0169691	0.96635	unknown
TGME49_242660	vacuolar sorting protein 35, putative	unknown	cytosol	0.981677	0.0163657	0.965612	unknown
TGME49_261000	MutS domain V domain-containing protein	unknown	cytosol	0.981269	0.0187235	0.962896	unknown
TGME49_212820	ubiquitin family protein	unknown	cytosol	0.962822	0.000345918	0.962489	unknown
TGME49_295730	tetratricopeptide repeat-containing protein	unknown	cytosol	0.966166	0.00461684	0.961705	unknown
TGME49_224350	aminopeptidase N, putative	unknown	cytosol	0.980021	0.0199786	0.960442	unknown
TGME49_209870	HAD hydrolase, family IIA protein	unknown	cytosol	0.979556	0.0204422	0.959531	unknown
TGME49_217850	Sucrose-6F-phosphate phosphohydrolase	unknown	cytosol	0.979268	0.020732	0.958966	unknown
TGME49_275802	SRP72 RNA-binding domain-containing protein	unknown	cytosol	0.964939	0.00814805	0.957076	unknown
TGME49_255250	tRNA (cytosine(34)-C(5))-methyltransferase, putative	unknown	cytosol	0.977496	0.0225039	0.955499	unknown
TGME49_313060	eukaryotic translation initiation factor 2B, putative	unknown	cytosol	0.950897	0.00021151	0.950696	unknown
TGME49_280550	clathrin adaptor complex small chain subfamily protein	unknown	cytosol	0.973254	0.0267463	0.947223	unknown
TGME49_221470	hypothetical protein	unknown	cytosol	0.972841	0.0271587	0.94642	unknown
TGME49_228300	CCDC25 protein	unknown	cytosol	0.968174	0.0318256	0.937362	unknown
TGME49_243510	OTU family cysteine protease	unknown	cytosol	0.96556	0.0344397	0.932307	unknown
TGME49_208390	hypothetical protein	unknown	cytosol	0.964857	0.0351433	0.930948	unknown
TGME49_312600	heat shock protein HSP21	unknown	cytosol	0.964551	0.0354486	0.930359	unknown
TGME49_264220	hypothetical protein	unknown	cytosol	0.963786	0.0362137	0.928884	unknown
TGME49_290670	leucyl aminopeptidase LAP	unknown	cytosol	0.96355	0.0364498	0.928429	unknown
TGME49_227560	IWS1 transcription factor, putative	unknown	cytosol	0.92818	2.00475e-05	0.928161	unknown
TGME49_222660	leucine rich repeat-containing protein	unknown	cytosol	0.961782	0.038215	0.925027	unknown
TGME49_251850	serine/threonine protein phosphatase	unknown	cytosol	0.961601	0.0383959	0.92468	unknown
TGME49_201380	chorismate synthase, putative	unknown	cytosol	0.961075	0.0389248	0.923666	unknown
TGME49_252290	importin alpha, putative	unknown	cytosol	0.925699	0.00589346	0.920244	unknown
TGME49_277840	Ras family protein	unknown	cytosol	0.952964	0.0470362	0.90814	unknown
TGME49_263500	vacuolar protein sorting-associated protein 26, putative	unknown	cytosol	0.950066	0.0498066	0.902746	unknown
TGME49_220090	hypothetical protein	unknown	cytosol	0.949051	0.0509493	0.900697	unknown
TGME49_253570	hypothetical protein	unknown	cytosol	0.939355	0.0606382	0.882394	unknown
TGME49_202950	hypothetical protein	unknown	cytosol	0.906482	0.0275924	0.88147	unknown
TGME49_263070	CMGC kinase, CK2 family	unknown	cytosol	0.932533	0.0574258	0.878981	unknown
TGME49_243580	Hit family protein involved in cell-cycle regulation, putative	unknown	cytosol	0.936827	0.0631728	0.877645	unknown
TGME49_273490	glutamine synthetase, type I, putative	unknown	cytosol	0.934978	0.0650224	0.874183	unknown
TGME49_221190	mrna cleavage factor family protein, putative	unknown	cytosol	0.929599	0.0704008	0.864154	unknown
TGME49_210360	DEAD (Asp-Glu-Ala-Asp) box polypeptide 41 family protein	unknown	cytosol	0.914128	0.0563258	0.862639	unknown
TGME49_202820	ubiquitin-conjugating enzyme subfamily protein	unknown	cytosol	0.925827	0.0741727	0.857156	unknown
TGME49_246740	hypothetical protein	unknown	cytosol	0.916667	0.0833211	0.840289	unknown
TGME49_236580	Prp31-15.5k-U4 Snrna Complex family protein	unknown	cytosol	0.908141	0.0918593	0.82472	unknown
TGME49_248850	methionine aminopeptidase	unknown	cytosol	0.864254	0.0593722	0.812941	unknown
TGME49_280490	U-box domain-containing protein	unknown	cytosol	0.900199	0.0982952	0.811714	unknown
TGME49_224980	hypothetical protein	unknown	cytosol	0.808556	0.00334864	0.805848	unknown
TGME49_248830	phosphoinositide phospholipase PIPLC	unknown	cytosol	0.893865	0.104562	0.800401	unknown
TGME49_311240	DnaJ family chaperone, putative	unknown	cytosol	0.849001	0.150854	0.720926	unknown
TGME49_320570	elongation factor Tu, putative	unknown	cytosol	0.714484	0.00449718	0.711271	unknown
TGME49_289250	cyclophilin, putative	unknown	cytosol	0.839379	0.160611	0.704565	unknown
TGME49_219760	N-acetyltransferase family protein	unknown	cytosol	0.837421	0.162568	0.701284	unknown
TGME49_289330	ubiquitin carboxyl-terminal hydrolase family 2 protein	unknown	cytosol	0.699778	0.00499156	0.696285	unknown
TGME49_249730	hypothetical protein	unknown	cytosol	0.827028	0.172767	0.684145	unknown
TGME49_258070	hypothetical protein	unknown	cytosol	0.666971	0.0036043	0.664566	unknown
TGME49_280540	HEAT repeat-containing protein	unknown	cytosol	0.63532	0.0320138	0.614981	unknown
TGME49_285190	zinc finger, C3HC4 type (RING finger) domain-containing protein	unknown	cytosol	0.782016	0.216733	0.612528	unknown
TGME49_240650	coatomer protein complex, subunit alpha, putative	unknown	cytosol	0.591897	0.000516684	0.591591	unknown
TGME49_289190	tetratricopeptide repeat-containing protein	unknown	cytosol	0.546076	0.000774432	0.545653	unknown
TGME49_237570	leucine carboxyl methyltransferase	unknown	cytosol	0.561176	0.0523699	0.531787	unknown
TGME49_219590	RuvB family 1 protein	unknown	cytosol	0.374758	0.581871	0.156697	unknown
TGME49_240220	hypothetical protein	unknown	cytosol	0.239314	0.726158	0.0655344	unknown
TGME49_277760	adenylosuccinate lyase, putative	unknown	cytosol	0.190596	0.765924	0.044614	unknown
TGME49_234560	hypothetical protein	unknown	cytosol	0.171978	0.828022	0.0295763	unknown
TGME49_271430	hypothetical protein	unknown	cytosol	0.151889	0.847989	0.0230888	unknown
TGME49_237220	DNA replication licensing factor Mcm7, putative	unknown	cytosol	0.0771953	0.919909	0.00618263	unknown
TGME49_304520	hypothetical protein	unknown	cytosol	0.0694819	0.930515	0.00482794	unknown
TGME49_233850	hypothetical protein	unknown	cytosol	0.0486682	0.951332	0.00236859	unknown
TGME49_211390	hypothetical protein	unknown	cytosol	0.0201713	0.979829	0.000406883	unknown
TGME49_263820	DEAD/DEAH box helicase domain-containing protein	unknown	cytosol	0.0152124	0.979005	0.000319379	unknown
TGME49_215380	hypothetical protein	unknown	cytosol	0.0166804	0.98332	0.000278235	unknown
TGME49_214830	hypothetical protein	unknown	cytosol	0.013869	0.986042	0.000193591	unknown
TGME49_217900	hypothetical protein	unknown	cytosol	0.0082469	0.991753	6.80114e-05	unknown
TGME49_229290	kelch repeat-containing protein	unknown	cytosol	0.00788981	0.99211	6.22492e-05	unknown
TGME49_240700	ubiquitin family protein	unknown	cytosol	0.00749299	0.992507	5.61449e-05	unknown
TGME49_306910	hypothetical protein	unknown	cytosol	0.00657088	0.993429	4.31764e-05	unknown
TGME49_249390	glutamate/leucine/phenylalanine/valine dehydrogenase family protein	unknown	cytosol	0.00515542	0.994845	2.65783e-05	unknown
TGME49_270980	phosphoglycerate mutase family protein	unknown	cytosol	0.00455662	0.995443	2.07628e-05	unknown
TGME49_225470	peptide methionine sulfoxide reductase	unknown	cytosol	0.00313495	0.996865	9.82792e-06	unknown
TGME49_273990	CobW/P47K family protein	unknown	cytosol	0.00259083	0.997409	6.7124e-06	unknown
TGME49_224890	hypothetical protein	unknown	cytosol	0.00142002	0.99858	2.01645e-06	unknown
TGME49_236270	hypothetical protein	unknown	cytosol	0.000678749	0.999162	5.68789e-07	unknown
TGME49_242890	hypothetical protein	unknown	cytosol	0.000714816	0.999285	5.10962e-07	unknown
TGME49_310080	AMP-binding enzyme domain-containing protein	unknown	cytosol	0.000668467	0.999332	4.46848e-07	unknown
TGME49_209240	RNA methyltransferase	unknown	cytosol	0.000560452	0.99944	3.14107e-07	unknown
TGME49_305510	hypothetical protein	unknown	cytosol	0.000307265	0.999693	9.4412e-08	unknown
TGME49_230880	hypothetical protein	unknown	cytosol	0.000289877	0.999705	8.54212e-08	unknown
TGME49_312490	hypothetical protein	unknown	cytosol	0.000233372	0.999767	5.44624e-08	unknown
TGME49_240500	hypothetical protein	unknown	cytosol	0.000199202	0.999801	3.96815e-08	unknown
TGME49_263190	adenylosuccinate lyase, putative	unknown	cytosol	8.43492e-05	0.999916	7.11479e-09	unknown
TGME49_297970	aspartyl aminopeptidase	unknown	cytosol	5.31984e-05	0.999947	2.83007e-09	unknown
TGME49_248980	NudC family protein	unknown	cytosol	4.50574e-05	0.999955	2.03017e-09	unknown
TGME49_265010	glutamate 5-kinase domain-containing protein	unknown	cytosol	2.35363e-05	0.999977	5.53964e-10	unknown
TGME49_211420	RNA recognition motif-containing protein	unknown	cytosol	2.29179e-05	0.999977	5.2523e-10	unknown
TGME49_264770	hypothetical protein	unknown	cytosol	2.13779e-05	0.999978	4.65318e-10	unknown
TGME49_212210	hypothetical protein	unknown	cytosol	1.68967e-05	0.999983	2.855e-10	unknown
TGME49_243800	long-chain fatty acid CoA ligase, putative	unknown	cytosol	1.38699e-05	0.999986	1.92374e-10	unknown
TGME49_293370	histone arginine methyltransferase PRMT2	unknown	cytosol	9.93269e-06	0.99999	9.86584e-11	unknown
TGME49_243280	Met-10+ like-protein	unknown	cytosol	6.48056e-06	0.999993	4.19977e-11	unknown
TGME49_313280	WD domain, G-beta repeat-containing protein	unknown	cytosol	5.8817e-06	0.999994	3.45944e-11	unknown
TGME49_278270	nucleolar protein, structural component of H/ACA snoRNPs, putative	unknown	cytosol	2.30596e-06	0.999998	5.31746e-12	unknown
TGME49_228400	WD domain, G-beta repeat-containing protein	unknown	cytosol	1.77698e-06	0.999998	3.15767e-12	unknown
TGME49_264880	NEDD8-activating enzyme E1 catalytic subunit	unknown	cytosol	1.65359e-06	0.999998	2.73436e-12	unknown
TGME49_278900	protein kinase, putative	unknown	cytosol	1.19434e-06	0.999999	1.42644e-12	unknown
TGME49_312640	hypothetical protein	unknown	cytosol	6.21334e-07	0.999999	3.86056e-13	unknown
TGME49_310960	vacuolar atp synthase subunit f, putative	unknown	cytosol	4.87368e-07	1	2.43596e-13	unknown
TGME49_301340	DnaJ domain-containing protein	unknown	cytosol	1.03921e-07	1	1.07997e-14	unknown
TGME49_203860	hypothetical protein	unknown	cytosol	7.45683e-08	1	5.56043e-15	unknown
TGME49_233300	RhoGAP domain-containing protein	unknown	cytosol	2.76113e-08	1	7.98431e-16	unknown
TGME49_233310	peptidase D, putative	unknown	cytosol	1.47781e-08	1	2.18393e-16	unknown
TGME49_310330	hypothetical protein	unknown	cytosol	1.3619e-08	1	1.85476e-16	unknown
TGME49_246920	glutathione reductase	unknown	cytosol	7.43996e-09	1	5.5353e-17	unknown
TGME49_258160	carbohydrate kinase	unknown	cytosol	4.11523e-09	1	1.69351e-17	unknown
TGME49_252850	initiation factor, subunit 2 family protein	unknown	cytosol	3.1879e-09	1	1.01627e-17	unknown
TGME49_203150	hypothetical protein	unknown	cytosol	2.42428e-09	1	5.87715e-18	unknown
TGME49_301010	serine/threonine protein phosphatase, putative	unknown	cytosol	2.17689e-09	1	4.73885e-18	unknown
TGME49_254510	ankyrin repeat-containing protein	unknown	cytosol	1.66127e-09	1	2.81647e-18	unknown
TGME49_258940	acylphosphatase family protein	unknown	cytosol	9.12716e-10	1	8.3305e-19	unknown
TGME49_265510	hypothetical protein	unknown	cytosol	7.71337e-10	1	5.94961e-19	unknown
TGME49_249240	calmodulin, putative	unknown	cytosol	3.94901e-10	1	1.55947e-19	unknown
TGME49_310070	methyltransferase, putative	unknown	cytosol	2.99758e-10	1	8.9855e-20	unknown
TGME49_209420	hypothetical protein	unknown	cytosol	2.42411e-10	1	5.87629e-20	unknown
TGME49_272550	hypothetical protein	unknown	cytosol	1.08925e-10	1	1.18648e-20	unknown
TGME49_216080	apical complex lysine methyltransferase	unknown	cytosol	8.70445e-11	1	7.57674e-21	unknown
TGME49_297730	transcription elongation factor 1, putative	unknown	cytosol	6.2741e-11	1	3.93643e-21	unknown
TGME49_229450	hypothetical protein	unknown	cytosol	5.90293e-11	1	3.48445e-21	unknown
TGME49_308040	ZPR1 zinc finger domain-containing protein	unknown	cytosol	4.41454e-11	1	1.94882e-21	unknown
TGME49_316240	hypothetical protein	unknown	cytosol	2.99197e-11	1	8.95188e-22	unknown
TGME49_223672	3'(2'),5'-bisphosphate nucleotidase	unknown	cytosol	5.74494e-12	1	3.30045e-23	unknown
TGME49_249010	hypothetical protein	unknown	cytosol	4.59439e-12	1	2.11168e-23	unknown
TGME49_265260	hypothetical protein	unknown	cytosol	3.42731e-12	1	1.17467e-23	unknown
TGME49_230030	WD domain, G-beta repeat-containing protein	unknown	cytosol	2.17227e-12	1	4.71874e-24	unknown
TGME49_213680	MmgE/PrpD family protein	unknown	cytosol	2.10133e-12	1	4.4158e-24	unknown
TGME49_267660	hypothetical protein	unknown	cytosol	1.36723e-12	1	2.90653e-24	unknown
TGME49_315270	hypothetical protein	unknown	cytosol	4.31442e-13	1	1.98352e-25	unknown
TGME49_270960	hypothetical protein	unknown	cytosol	3.39521e-13	1	1.15307e-25	unknown
TGME49_230070	BolA family protein	unknown	cytosol	2.04068e-13	1	4.16645e-26	unknown
TGME49_225310	ARF1-directed GTPase-activating protein, putative	unknown	cytosol	7.03956e-14	1	4.95501e-27	unknown
TGME49_268990	hypothetical protein	unknown	cytosol	1.59819e-14	1	2.55506e-28	unknown
TGME49_246560	vacuolar ATP synthase subunit g, putative	unknown	cytosol	1.16869e-14	1	1.37535e-28	unknown
TGME49_305140	phospholipase, patatin family protein	unknown	cytosol	9.54417e-15	1	9.85442e-29	unknown
TGME49_309290	hypothetical protein	unknown	cytosol	8.73227e-15	1	7.65886e-29	unknown
TGME49_313820	dynactin p25, putative	unknown	cytosol	8.41116e-15	1	7.09708e-29	unknown
TGME49_203750	hypothetical protein	unknown	cytosol	5.33049e-15	1	2.84066e-29	unknown
TGME49_225450	hypothetical protein	unknown	cytosol	3.35181e-15	1	1.11638e-29	unknown
TGME49_310030	cyclase-associated protein, putative	unknown	cytosol	2.23589e-15	1	5.21291e-30	unknown
TGME49_214500	ankyrin repeat-containing protein	unknown	cytosol	1.08047e-16	1	1.19956e-32	unknown
TGME49_214260	alpha-glucan water dikinase 1, putative	unknown	cytosol	2.23085e-17	1	2.47675e-33	unknown
TGME49_225540	hypothetical protein	unknown	cytosol	2.45375e-18	1	2.72421e-34	unknown
TGME49_257380	hypothetical protein	unknown	cytosol	1.17003e-26	1	1.29899e-42	unknown
TGME49_293180	NADP-specific glutamate dehydrogenase	unknown	cytosol	3.26344e-80	1	0	unknown
TGME49_310440	membrane occupation and recognition nexus protein MORN1	unknown	cytosol	1.82694e-22	1	0	unknown
TGME49_207590	protein phosphatase 2C domain-containing protein	unknown	cytosol	5.30875e-30	1	0	unknown
TGME49_311500	ThiF family protein	unknown	cytosol	1.73342e-29	1	0	unknown
TGME49_290040	macrophage migration inhibitory factor, putative	unknown	cytosol	1.25892e-212	1	0	unknown
TGME49_289510	hypothetical protein	unknown	cytosol	1.02172e-30	1	0	unknown
TGME49_316650	hypothetical protein	unknown	cytosol	3.61833e-22	1	0	unknown
TGME49_216410	hypothetical protein	unknown	cytosol	9.04797e-25	1	0	unknown
TGME49_315810	tRNA nucleotidyltransferase/poly(A) polymerase family protein	unknown	cytosol	3.30892e-52	1	0	unknown
TGME49_243450	Ras-related protein Rab2BV, putative	unknown	cytosol	1.04919e-119	1	0	unknown
TGME49_232760	protein phosphatase inhibitor IPP2	unknown	cytosol	5.22198e-28	1	0	unknown
TGME49_282190	hydrolase, NUDIX family protein	unknown	cytosol	8.89142e-39	1	0	unknown
TGME49_301430	septum formation protein maf, putative	unknown	cytosol	1.3972e-48	1	0	unknown
TGME49_202850	ATP-binding domain-containing protein	unknown	cytosol	1.89548e-45	1	0	unknown
TGME49_249810	activating signal cointegrator 1 complex subunit 3, putative	unknown	cytosol	6.66167e-33	1	0	unknown
TGME49_217550	hypothetical protein	unknown	cytosol	1.09125e-133	1	0	unknown
TGME49_311010	hypothetical protein	unknown	cytosol	3.11251e-32	1	0	unknown
TGME49_285520	RNA cap guanine-N2 methyltransferase	unknown	cytosol	2.19127e-101	1	0	unknown
TGME49_221580	ribosomal RNA large subunit methyltransferase J protein	unknown	cytosol	7.22024e-170	1	0	unknown
TGME49_314390	hypothetical protein	unknown	cytosol	9.04359e-27	1	0	unknown
TGME49_311905	hypothetical protein	unknown	cytosol	1.24212e-83	1	0	unknown
TGME49_294440	NOL1/NOP2/sun family protein	unknown	cytosol	1.50852e-97	1	0	unknown
TGME49_311000	hypothetical protein	unknown	cytosol	1.4209e-99	1	0	unknown
TGME49_247250	RbAp46	unknown	cytosol	2.85569e-47	1	0	unknown
TGME49_203710	AP2 domain transcription factor AP2VIIa-4	unknown	cytosol	4.64248e-257	1	0	unknown
TGME49_248940	hypothetical protein	unknown	cytosol	9.01209e-27	1	0	unknown
TGME49_204490	hypothetical protein	unknown	cytosol	4.94338e-43	1	0	unknown
TGME49_229380	hypothetical protein	unknown	cytosol	2.47447e-28	1	0	unknown
TGME49_320750	hypothetical protein	unknown	cytosol	4.86044e-61	1	0	unknown
TGME49_263860	hypothetical protein	unknown	cytosol	2.66112e-77	1	0	unknown
TGME49_216130	ubiquitin conjugating enzyme E2, putative	unknown	cytosol	9.71956e-46	1	0	unknown
TGME49_253560	hypothetical protein	unknown	cytosol	7.03556e-27	1	0	unknown
TGME49_233830	hypothetical protein	unknown	cytosol	2.66568e-27	1	0	unknown
TGME49_223840	ATP-citrate lyase, putative	unknown	cytosol	7.13369e-29	1	0	unknown
TGME49_272383	hypothetical protein	unknown	cytosol	2.49198e-36	1	0	unknown
TGME49_292310	RNA polymerase Rpb7, N-terminal domain-containing protein	unknown	cytosol	1.351e-70	1	0	unknown
TGME49_288650	dense granule protein GRA12	dense granules	dense granules	1	0	1	dense granules
TGME49_269690	hypothetical protein	dense granules	dense granules	1	0	1	dense granules
TGME49_212300	hypothetical protein	dense granules	dense granules	1	0	1	dense granules
TGME49_231960	omega secalin, putative	dense granules	dense granules	1	0	1	dense granules
TGME49_203310	dense granule protein GRA7	dense granules	dense granules	1	0	1	dense granules
TGME49_254470	hypothetical protein	dense granules	dense granules	1	0	1	dense granules
TGME49_208450	protease inhibitor PI2	dense granules	dense granules	1	0	1	dense granules
TGME49_279100	hypothetical protein	dense granules	dense granules	1	0	1	dense granules
TGME49_312420	hypothetical protein	dense granules	dense granules	1	0	1	dense granules
TGME49_320490	N-acyl-phosphatidylethanolamine-hydrolyzing phospholipase D family protein	dense granules	dense granules	1	0	1	dense granules
TGME49_277270	NTPase II	dense granules	dense granules	1	0	1	dense granules
TGME49_219810	hypothetical protein	dense granules	dense granules	1	0	1	dense granules
TGME49_239740	dense granule protein GRA14	dense granules	dense granules	1	0	1	dense granules
TGME49_208830	hypothetical protein	dense granules	dense granules	1	0	1	dense granules
TGME49_251540	dense granule protein GRA9	dense granules	dense granules	1	0	1	dense granules
TGME49_289380	hypothetical protein	dense granules	dense granules	1	0	1	dense granules
TGME49_277240	NTPase I	dense granules	dense granules	1	0	1	dense granules
TGME49_220950	hypothetical protein	dense granules	dense granules	1	0	1	dense granules
TGME49_220240	hypothetical protein	dense granules	dense granules	1	0	1	dense granules
TGME49_202780	rhoptry kinase family protein ROP25	dense granules	dense granules	1	0	1	dense granules
TGME49_213067	hypothetical protein	dense granules	dense granules	1	0	1	dense granules
TGME49_232000	hypothetical protein	dense granules	dense granules	1	0	1	dense granules
TGME49_240060	hypothetical protein	dense granules	dense granules	1	0	1	dense granules
TGME49_304955	serine/threonine specific protein phosphatase	dense granules	dense granules	1	0	1	dense granules
TGME49_290700	hypothetical protein	dense granules	dense granules	1	0	1	dense granules
TGME49_310780	dense granule protein GRA4	dense granules	dense granules	1	0	1	dense granules
TGME49_226380	hypothetical protein	dense granules	dense granules	1	0	1	dense granules
TGME49_247440	hypothetical protein	dense granules	dense granules	1	0	1	dense granules
TGME49_228760	hypothetical protein	dense granules	dense granules	1	0	1	dense granules
TGME49_208740	microneme protein, putative	dense granules	dense granules	1	0	1	dense granules
TGME49_236890	hypothetical protein	dense granules	dense granules	1	0	1	dense granules
TGME49_270250	dense granule protein GRA1	dense granules	dense granules	1	0	1	dense granules
TGME49_227620	dense granule protein GRA2	dense granules	dense granules	1	0	1	dense granules
TGME49_230180	hypothetical protein	dense granules	dense granules	1	0	1	dense granules
TGME49_212410	dense granule protein GRA11	dense granules	dense granules	1	0	1	dense granules
TGME49_286450	dense granule protein GRA5	dense granules	dense granules	1	0	1	dense granules
TGME49_227280	dense granule protein GRA3	dense granules	dense granules	1	0	1	dense granules
TGME49_275440	dense granule protein GRA6	dense granules	dense granules	1	0	1	dense granules
TGME49_254720	dense granule protein GRA8	dense granules	dense granules	1	0	1	dense granules
TGME49_304720	hypothetical protein	dense granules	dense granules	1	0	1	dense granules
TGME49_208070	inositol polyphosphate kinase	dense granules	dense granules	1	0	1	dense granules
TGME49_228170	inner membrane complex protein IMC2A	unknown	dense granules	1	1.20365e-09	1	dense granules
TGME49_217680	hypothetical protein	unknown	dense granules	1	8.17665e-09	1	dense granules
TGME49_249990	hypothetical protein	unknown	dense granules	1	2.02944e-09	1	dense granules
TGME49_258870	hypothetical protein	unknown	dense granules	1	4.75964e-09	1	dense granules
TGME49_269950	hypothetical protein	unknown	dense granules	1	3.64045e-10	1	dense granules
TGME49_215220	hypothetical protein	unknown	dense granules	1	5.33291e-11	1	dense granules
TGME49_204340	hypothetical protein	unknown	dense granules	1	2.61355e-10	1	dense granules
TGME49_280380	poly(ADP-ribose) glycohydrolase	unknown	dense granules	1	1.67096e-09	1	dense granules
TGME49_270240	MAG1	unknown	dense granules	1	1.04431e-10	1	dense granules
TGME49_320630	phosphotransferase enzyme family protein	unknown	dense granules	1	1.41817e-10	1	dense granules
TGME49_244530	hypothetical protein	unknown	dense granules	1	4.00349e-10	1	dense granules
TGME49_319340	hypothetical protein	unknown	dense granules	1	3.98771e-11	1	dense granules
TGME49_313440	hypothetical protein	unknown	dense granules	1	1.99492e-09	1	dense granules
TGME49_316250	hypothetical protein	unknown	dense granules	1	2.2335e-09	1	dense granules
TGME49_275460	hypothetical protein	unknown	dense granules	1	1.19611e-08	1	dense granules
TGME49_239010	hypothetical protein	unknown	dense granules	1	1.78749e-09	1	dense granules
TGME49_214410	hypothetical protein	unknown	dense granules	1	1.00435e-08	1	dense granules
TGME49_308950	histidine acid phosphatase superfamily protein	unknown	dense granules	1	3.72081e-09	1	dense granules
TGME49_202610	protein phosphatase 2C domain-containing protein	unknown	dense granules	1	3.48867e-09	1	dense granules
TGME49_215360	hypothetical protein	unknown	dense granules	1	2.1385e-08	1	dense granules
TGME49_258462	hypothetical protein	unknown	dense granules	1	2.36516e-10	1	dense granules
TGME49_291630	hypothetical protein	unknown	dense granules	1	5.99445e-09	1	dense granules
TGME49_237880	hypothetical protein	unknown	dense granules	1	3.96335e-10	1	dense granules
TGME49_315910	hypothetical protein	unknown	dense granules	1	5.45895e-09	1	dense granules
TGME49_258458	hypothetical protein	unknown	dense granules	1	5.25365e-10	1	dense granules
TGME49_323100	hypothetical protein	unknown	dense granules	1	1.91211e-09	1	dense granules
TGME49_294200	glucose-6-phosphate 1-dehydrogenase	unknown	dense granules	1	2.69295e-08	1	dense granules
TGME49_289540	hypothetical protein	unknown	dense granules	1	4.38532e-08	1	dense granules
TGME49_247220	nudix -type motif 9 isoform a family protein	unknown	dense granules	1	4.51381e-08	1	dense granules
TGME49_288840	hypothetical protein	unknown	dense granules	1	3.17491e-08	1	dense granules
TGME49_248990	hypothetical protein	unknown	dense granules	1	2.84049e-08	1	dense granules
TGME49_254000	hypothetical protein	unknown	dense granules	1	2.62427e-08	1	dense granules
TGME49_237230	hypothetical protein	unknown	dense granules	1	3.78043e-08	1	dense granules
TGME49_247530	hypothetical protein	unknown	dense granules	1	5.16984e-08	1	dense granules
TGME49_297900	hypothetical protein	unknown	dense granules	1	1.20246e-07	1	dense granules
TGME49_204320	hypothetical protein	unknown	dense granules	1	7.56791e-08	1	dense granules
TGME49_202620	hypothetical protein	unknown	dense granules	1	8.65009e-08	1	dense granules
TGME49_267740	hypothetical protein	unknown	dense granules	1	9.3934e-08	1	dense granules
TGME49_217530	hypothetical protein	unknown	dense granules	1	1.36677e-07	1	dense granules
TGME49_304740	rhoptry kinase family protein ROP35	unknown	dense granules	1	1.28094e-07	1	dense granules
TGME49_203600	hypothetical protein	unknown	dense granules	1	1.29912e-07	1	dense granules
TGME49_266050	hypothetical protein	unknown	dense granules	1	1.33285e-07	1	dense granules
TGME49_279350	hypothetical protein	unknown	dense granules	1	1.51753e-07	1	dense granules
TGME49_309600	hypothetical protein	unknown	dense granules	1	2.24108e-07	1	dense granules
TGME49_268790	hypothetical protein	unknown	dense granules	1	1.99155e-07	1	dense granules
TGME49_299780	hypothetical protein	unknown	dense granules	1	2.7071e-07	1	dense granules
TGME49_240090	rhoptry kinase family protein ROP34, putative	unknown	dense granules	1	3.57464e-07	0.999999	dense granules
TGME49_225160	hypothetical protein	unknown	dense granules	1	3.5411e-07	0.999999	dense granules
TGME49_297880	dense granule protein DG32	unknown	dense granules	1	3.40144e-07	0.999999	dense granules
TGME49_201180	hypothetical protein	unknown	dense granules	1	4.23763e-07	0.999999	dense granules
TGME49_211460	hypothetical protein	unknown	dense granules	0.999999	5.65472e-07	0.999999	dense granules
TGME49_234950	protein kinase (incomplete catalytic triad)	unknown	dense granules	0.999999	5.53808e-07	0.999999	dense granules
TGME49_266410	hypothetical protein	unknown	dense granules	0.999999	6.6511e-07	0.999999	dense granules
TGME49_262400	lipase	unknown	dense granules	0.999999	6.79287e-07	0.999999	dense granules
TGME49_230705	hypothetical protein	unknown	dense granules	0.999999	7.39525e-07	0.999999	dense granules
TGME49_272460	hypothetical protein	unknown	dense granules	0.999999	7.98635e-07	0.999998	dense granules
TGME49_323110	hypothetical protein	unknown	dense granules	0.999999	8.31653e-07	0.999998	dense granules
TGME49_203290	hypothetical protein	unknown	dense granules	0.999998	1.69717e-06	0.999997	dense granules
TGME49_260520	hypothetical protein	unknown	dense granules	0.999998	1.77997e-06	0.999996	dense granules
TGME49_237015	hypothetical protein	unknown	dense granules	0.999998	2.03884e-06	0.999996	dense granules
TGME49_282170	hypothetical protein	unknown	dense granules	0.999997	2.48103e-06	0.999995	dense granules
TGME49_309760	hypothetical protein	unknown	dense granules	0.999997	2.72813e-06	0.999995	dense granules
TGME49_259830	diacylglycerol kinase catalytic domain-containing protein	unknown	dense granules	0.999997	3.29037e-06	0.999993	dense granules
TGME49_294980	hypothetical protein	unknown	dense granules	0.999996	3.91862e-06	0.999992	dense granules
TGME49_241240	hypothetical protein	unknown	dense granules	0.999996	4.26069e-06	0.999992	dense granules
TGME49_201130	rhoptry kinase family protein ROP33	unknown	dense granules	0.999995	5.48582e-06	0.999989	dense granules
TGME49_225120	hypothetical protein	unknown	dense granules	0.999991	9.52589e-06	0.999981	dense granules
TGME49_308970	hypothetical protein	unknown	dense granules	0.999988	1.15171e-05	0.999977	dense granules
TGME49_268970	hypothetical protein	unknown	dense granules	0.999988	1.239e-05	0.999975	dense granules
TGME49_222170	dense-granule antigen DG32	unknown	dense granules	0.999985	1.49136e-05	0.99997	dense granules
TGME49_246130	serpin (serine proteinase inhibitor) superfamily protein	unknown	dense granules	0.999978	2.23579e-05	0.999955	dense granules
TGME49_200360	hypothetical protein	unknown	dense granules	0.999968	3.20553e-05	0.999936	dense granules
TGME49_245432	hypothetical protein	unknown	dense granules	0.999927	7.31765e-05	0.999854	dense granules
TGME49_237500	protein phosphatase 2C domain-containing protein	unknown	dense granules	0.999901	9.8995e-05	0.999802	dense granules
TGME49_200010	hypothetical protein	unknown	dense granules	0.999882	0.000118139	0.999764	dense granules
TGME49_288000	hypothetical protein	unknown	dense granules	0.999874	0.000125718	0.999749	dense granules
TGME49_269920	phosphatidylserine decarboxylase	unknown	dense granules	0.999851	0.000149295	0.999701	dense granules
TGME49_250955	KRUF family protein	unknown	dense granules	0.999665	0.000335326	0.999329	dense granules
TGME49_301480	hypothetical protein	unknown	dense granules	0.999585	0.000415067	0.99917	dense granules
TGME49_306890	hypothetical protein	unknown	dense granules	0.998672	0.00132807	0.997345	dense granules
TGME49_270920	rhoptry kinase family protein ROP32	unknown	dense granules	0.998469	0.00153057	0.996941	dense granules
TGME49_215910	hypothetical protein	unknown	dense granules	0.998411	0.00158933	0.996824	dense granules
TGME49_215160	hypothetical protein	unknown	dense granules	0.995879	0.00412096	0.991775	dense granules
TGME49_294970	hypothetical protein	unknown	dense granules	0.993535	0.00646463	0.987112	unknown
TGME49_275860	hypothetical protein	unknown	dense granules	0.730053	0.269947	0.532977	unknown
TGME49_226420	peptidase family M3 protein	unknown	dense granules	0.0160858	0.983914	0.000258753	unknown
TGME49_306560	hypothetical protein	unknown	dense granules	0.0121781	0.987822	0.000148309	unknown
TGME49_230190	hypothetical protein	unknown	dense granules	0.00366557	0.996334	1.34364e-05	unknown
TGME49_276890	hypothetical protein	unknown	dense granules	0.000864276	0.999136	7.46982e-07	unknown
TGME49_232270	histidine acid phosphatase superfamily protein	unknown	dense granules	0.000190155	0.99981	3.61591e-08	unknown
TGME49_281675	protein kinase, putative	unknown	dense granules	8.16879e-05	0.999909	7.42736e-09	unknown
TGME49_215980	hypothetical protein	unknown	dense granules	6.27866e-05	0.999937	3.94216e-09	unknown
TGME49_235140	hypothetical protein	unknown	dense granules	4.3081e-05	0.999957	1.85597e-09	unknown
TGME49_215290	saccharopine dehydrogenase domain-containing protein	unknown	dense granules	3.36287e-05	0.999965	1.1903e-09	unknown
TGME49_289050	FIKK kinase, putative	unknown	dense granules	1.89224e-05	0.999981	3.58055e-10	unknown
TGME49_248140	hypothetical protein	unknown	dense granules	1.10745e-05	0.999989	1.22644e-10	unknown
TGME49_248500	hypothetical protein	unknown	dense granules	6.13819e-06	0.999994	3.85249e-11	unknown
TGME49_208430	serine proteinase inhibitor PI-2, putative	unknown	dense granules	3.37746e-06	0.999997	1.14073e-11	unknown
TGME49_269340	hypothetical protein	unknown	dense granules	1.76402e-06	0.999998	3.20571e-12	unknown
TGME49_234370	SAG-related sequence SRS42	unknown	dense granules	1.28899e-06	0.999999	1.66151e-12	unknown
TGME49_243200	hypothetical protein	unknown	dense granules	6.89519e-07	0.999999	4.75437e-13	unknown
TGME49_285150	hypothetical protein	unknown	dense granules	5.23256e-07	1	2.73797e-13	unknown
TGME49_213050	hypothetical protein	unknown	dense granules	4.57671e-07	1	2.09462e-13	unknown
TGME49_275470	dense granule protein GRA15	unknown	dense granules	1.01128e-07	1	1.02268e-14	unknown
TGME49_248510	hypothetical protein	unknown	dense granules	1.10321e-08	1	1.21708e-16	unknown
TGME49_223550	hypothetical protein	unknown	dense granules	6.70879e-09	1	4.50079e-17	unknown
TGME49_253330	Rhoptry kinase family protein, truncated (incomplete catalytic triad)	unknown	dense granules	5.13254e-09	1	2.63429e-17	unknown
TGME49_244280	hypothetical protein	unknown	dense granules	3.19769e-09	1	1.02252e-17	unknown
TGME49_241890	hypothetical protein	unknown	dense granules	2.51926e-09	1	9.33266e-18	unknown
TGME49_264660	SAG-related sequence SRS44	unknown	dense granules	2.70007e-09	1	7.29038e-18	unknown
TGME49_269960	14-3-3 superfamily protein	unknown	dense granules	2.53206e-09	1	6.41191e-18	unknown
TGME49_208550	hypothetical protein	unknown	dense granules	1.76415e-09	1	3.11223e-18	unknown
TGME49_294940	hypothetical protein	unknown	dense granules	8.22078e-10	1	7.87084e-19	unknown
TGME49_240510	hypothetical protein	unknown	dense granules	6.39575e-10	1	7.23816e-19	unknown
TGME49_297520	proteophosphoglycan PPG1	unknown	dense granules	3.37516e-10	1	1.13927e-19	unknown
TGME49_273560	kinesin heavy chain, putative	unknown	dense granules	5.83356e-11	1	3.5949e-21	unknown
TGME49_262080	hypothetical protein	unknown	dense granules	1.15286e-11	1	2.02431e-22	unknown
TGME49_224460	aminopeptidase n, putative	unknown	dense granules	6.70938e-12	1	4.5016e-23	unknown
TGME49_233010	cell-cycle-assocaited protein kinase ERK7, putative	unknown	dense granules	2.74316e-12	1	7.52486e-24	unknown
TGME49_239752	hypothetical protein	unknown	dense granules	1.85565e-12	1	4.94816e-24	unknown
TGME49_201860	hypothetical protein	unknown	dense granules	1.52116e-12	1	2.31403e-24	unknown
TGME49_235635	hypothetical protein	unknown	dense granules	5.45664e-13	1	2.97755e-25	unknown
TGME49_207930	phosphatidylethanolamine-binding protein	unknown	dense granules	2.05851e-13	1	6.77394e-26	unknown
TGME49_221390	hypothetical protein	unknown	dense granules	1.57041e-13	1	2.54028e-26	unknown
TGME49_234980	hypothetical protein	unknown	dense granules	2.31039e-14	1	6.46392e-28	unknown
TGME49_257470	myosin J	unknown	dense granules	2.28144e-14	1	5.21779e-28	unknown
TGME49_229390	hypothetical protein	unknown	dense granules	1.04026e-14	1	1.08563e-28	unknown
TGME49_277230	hypothetical protein	unknown	dense granules	2.69111e-16	1	8.9632e-32	unknown
TGME49_228360	peptidyl-prolyl isomerase FKBP12, putative	unknown	dense granules	1.31503e-16	1	1.45997e-32	unknown
TGME49_224530	alveolin domain containing intermediate filament IMC5	unknown	dense granules	1.63703e-42	1	1.81747e-58	unknown
TGME49_263560	hypothetical protein	unknown	dense granules	1.2379e-18	1	0	unknown
TGME49_203810	kelch repeat-containing protein	unknown	dense granules	1.82902e-114	1	0	unknown
TGME49_286230	hypothetical protein	unknown	dense granules	6.23736e-31	1	0	unknown
TGME49_310450	myosin heavy chain, putative	unknown	dense granules	3.82312e-17	1	0	unknown
TGME49_236930	hypothetical protein	unknown	dense granules	1.22265e-27	1	0	unknown
TGME49_232780	hypothetical protein	unknown	dense granules	2.64215e-25	1	0	unknown
TGME49_308093	rhoptry kinase family protein (incomplete catalytic triad)	unknown	dense granules	1.40628e-19	1	0	unknown
TGME49_223000	dynein light chain DLC	unknown	dense granules	5.01775e-19	1	0	unknown
TGME49_244180	microneme-like protein	unknown	dense granules	6.09696e-22	1	0	unknown
TGME49_309240	CorA family Mg2+ transporter protein	unknown	dense granules	3.31614e-40	1	0	unknown
TGME49_224520	alveolin domain containing intermediate filament IMC8	unknown	dense granules	4.04233e-48	1	0	unknown
TGME49_253470	alveolin domain containing intermediate filament IMC13	unknown	dense granules	6.49666e-28	1	0	unknown
TGME49_269460	Ser/Thr phosphatase family protein	unknown	dense granules	1.73687e-26	1	0	unknown
TGME49_273980	hypothetical protein	unknown	dense granules	5.39697e-24	1	0	unknown
TGME49_217410	hypothetical protein	unknown	dense granules	3.90178e-47	1	0	unknown
TGME49_219430	tRNA ligase class II core domain (G, H, P, S and T) domain-containing protein	unknown	dense granules	2.99753e-51	1	0	unknown
TGME49_223750	hypothetical protein	unknown	dense granules	8.65822e-32	1	0	unknown
TGME49_276100	hypothetical protein	unknown	dense granules	4.53224e-28	1	0	unknown
TGME49_246990	hypothetical protein	unknown	dense granules	1.16185e-38	1	0	unknown
TGME49_273400	hypothetical protein	unknown	dense granules	3.19462e-70	1	0	unknown
TGME49_260800	hypothetical protein	unknown	dense granules	2.26975e-56	1	0	unknown
TGME49_317705	enoyl-CoA hydratase/isomerase family protein	unknown	dense granules	5.54752e-90	1	0	unknown
TGME49_310240	hypothetical protein	unknown	dense granules	5.14345e-44	1	0	unknown
TGME49_249670	cathepsin B	endomembrane vesicles	endomembrane vesicles	1	0	1	endomembrane vesicles
TGME49_291600	gamma interferon inducible lysosomal thiol reductase (GILT) protein	endomembrane vesicles	endomembrane vesicles	1	0	1	endomembrane vesicles
TGME49_204080	histidine acid phosphatase superfamily protein	endomembrane vesicles	endomembrane vesicles	1	0	1	endomembrane vesicles
TGME49_309930	melibiase subfamily protein	endomembrane vesicles	endomembrane vesicles	1	0	1	endomembrane vesicles
TGME49_254010	serine carboxypeptidase s28 protein	endomembrane vesicles	endomembrane vesicles	1	0	1	endomembrane vesicles
TGME49_321530	cathepsin CPL	endomembrane vesicles	endomembrane vesicles	1	0	1	endomembrane vesicles
TGME49_201840	aspartyl protease ASP1	endomembrane vesicles	endomembrane vesicles	1	0	1	endomembrane vesicles
TGME49_243350	gamma-glutamyl hydrolase	endomembrane vesicles	endomembrane vesicles	1	0	1	endomembrane vesicles
TGME49_248670	V-type H(+)-translocating pyrophosphatase VP1	endomembrane vesicles	endomembrane vesicles	1	0	1	endomembrane vesicles
TGME49_263270	glycerophosphodiester phosphodiesterase family protein	endomembrane vesicles	endomembrane vesicles	1	0	1	endomembrane vesicles
TGME49_237870	FYVE zinc finger domain-containing protein	endomembrane vesicles	endomembrane vesicles	1	0	1	endomembrane vesicles
TGME49_313930	transmembrane protein	endomembrane vesicles	endomembrane vesicles	1	0	1	endomembrane vesicles
TGME49_262460	hypothetical protein	endomembrane vesicles	endomembrane vesicles	1	0	1	endomembrane vesicles
TGME49_226072	Ser/Thr phosphatase family protein	unknown	endomembrane vesicles	1	1.52128e-12	1	endomembrane vesicles
TGME49_205625	hypothetical protein	unknown	endomembrane vesicles	1	2.94266e-11	1	endomembrane vesicles
TGME49_255330	hypothetical protein	unknown	endomembrane vesicles	1	7.32649e-13	1	endomembrane vesicles
TGME49_307990	arrestin (or s-antigen), n-terminal domain-containing protein	unknown	endomembrane vesicles	1	1.48486e-08	1	endomembrane vesicles
TGME49_267810	Rab 5	unknown	endomembrane vesicles	0.999999	2.22609e-08	0.999999	endomembrane vesicles
TGME49_273360	ABC transporter transmembrane region domain-containing protein	unknown	endomembrane vesicles	0.999999	4.05749e-08	0.999999	endomembrane vesicles
TGME49_258130	Rab1 protein	unknown	endomembrane vesicles	0.999997	4.01715e-08	0.999997	endomembrane vesicles
TGME49_310210	hypothetical protein	unknown	endomembrane vesicles	0.999996	5.2385e-11	0.999996	endomembrane vesicles
TGME49_320460	ABC transporter transmembrane region domain-containing protein	unknown	endomembrane vesicles	0.999991	4.51636e-12	0.999991	endomembrane vesicles
TGME49_227350	hypothetical protein	unknown	endomembrane vesicles	0.999983	7.84284e-08	0.999983	endomembrane vesicles
TGME49_212990	hypothetical protein	unknown	endomembrane vesicles	0.999981	3.19108e-11	0.999981	endomembrane vesicles
TGME49_305810	hypothetical protein	unknown	endomembrane vesicles	0.999492	2.06681e-08	0.999492	endomembrane vesicles
TGME49_201150	heavy metal translocating P-type ATPase subfamily protein	unknown	endomembrane vesicles	0.998902	1.58561e-10	0.998902	endomembrane vesicles
TGME49_272420	phosphatidylcholine-sterol O-acyltransferase, putative	unknown	endomembrane vesicles	0.000102846	0.999897	1.05774e-08	unknown
TGME49_202390	S15 sporozoite-expressed protein	unknown	endomembrane vesicles	1.43466e-06	0.999999	2.06187e-12	unknown
TGME49_297420	beta-tubulin cofactor D, putative	unknown	endomembrane vesicles	1.09906e-16	1	1.2202e-32	unknown
TGME49_287980	FHA domain-containing protein	unknown	endomembrane vesicles	1.9282e-26	1	0	unknown
TGME49_214300	hypothetical protein	unknown	endomembrane vesicles	1.31372e-22	1	0	unknown
TGME49_267150	SAG-related sequence SRS38C	unknown	endomembrane vesicles	4.07466e-57	1	0	unknown
TGME49_285540	DNA-directed DNA polymerase	unknown	endomembrane vesicles	1.83745e-84	1	0	unknown
TGME49_257770	histone lysine methyltransferase SET2	unknown	endomembrane vesicles	4.31077e-96	1	0	unknown
TGME49_230420	sarco/endoplasmic reticulum Ca2+-ATPase	ER 1	ER 1	1	0	1	ER
TGME49_264440	signal recognition particle receptor beta subunit protein	ER 1	ER 1	1	0	1	ER
TGME49_293570	translocation protein sec62, putative	ER 1	ER 1	1	0	1	ER
TGME49_260630	DnaJ family Sec63 protein	ER 1	ER 1	1	0	1	ER
TGME49_242020	mannosyl-oligosaccharide glucosidase	ER 1	ER 1	1	0	1	ER
TGME49_202572	ribophorin i protein	ER 1	ER 1	1	0	1	ER
TGME49_308000	Gpi16 subunit, GPI transamidase component protein	ER 1	ER 1	1	0	1	ER
TGME49_280610	signal recognition particle receptor alpha subunit	ER 1	ER 1	1	0	1	ER
TGME49_230590	chitobiosyldiphosphodolichol beta-mannosyltransferase	ER 1	ER 1	1	0	1	ER
TGME49_229030	hypothetical protein	ER 1	ER 1	1	0	1	ER
TGME49_252440	peptidase c13 family protein	ER 1	ER 1	1	0	1	ER
TGME49_319300	hypothetical protein	ER 1	ER 1	1	0	1	ER
TGME49_269980	preprotein translocase Sec61, putative	ER 1	ER 1	1	0	1	ER
TGME49_277970	dolichol-phosphate-mannose synthase family protein	ER 1	ER 1	1	0	1	ER
TGME49_211040	Sec61beta family protein	ER 1	ER 1	1	0	1	ER
TGME49_227790	glycosyltransferase, group 1 family protein	ER 1	ER 1	1	0	1	ER
TGME49_203970	dolichyl-diphosphooligosaccharide--protein glycosyltransferase	ER 1	ER 1	1	0	1	ER
TGME49_242380	fatty acid elongase	ER 1	ER 1	1	0	1	ER
TGME49_231430	oligosaccharyl transferase stt3 protein, putative	ER 1	ER 1	1	0	1	ER
TGME49_275568	GPI transamidase subunit PIG-U protein	ER 1	ER 1	1	0	1	ER
TGME49_216540	dolichyl-phosphate beta-glucosyltransferase	ER 1	ER 1	1	0	1	ER
TGME49_321400	microsomal signal peptidase (spc12) domain-containing protein	ER 1	ER 1	1	0	1	ER
TGME49_258110	N-acetylglucosaminylphosphatidylinositol deacetylase	ER 1	ER 1	1	0	1	ER
TGME49_280740	signal peptidase	ER 1	ER 1	1	0	1	ER
TGME49_256000	endoplasmic reticulum retention receptor	ER 1	ER 1	1	0	1	ER
TGME49_262930	hypothetical protein	ER 1	ER 1	1	0	1	ER
TGME49_310100	mannosyltransferase (pig-m) protein	ER 1	ER 1	1	0	1	ER
TGME49_305870	DAD family protein	ER 1	ER 1	1	0	1	ER
TGME49_214920	GPI-anchored wall transfer protein GWT1, putative	ER 1	ER 1	1	0	1	ER
TGME49_300060	signal peptidase subunit protein	ER 1	ER 1	1	0	1	ER
TGME49_238040	protein disulfide-isomerase domain-containing protein	unknown	ER 1	1	2.00849e-11	1	ER
TGME49_313080	hypothetical protein	unknown	ER 1	1	6.45658e-11	1	ER
TGME49_314970	root hair defective 3 gtp-binding protein (rhd3) protein	unknown	ER 1	1	1.99482e-09	1	ER
TGME49_232050	DnaJ domain-containing protein	unknown	ER 1	1	1.2985e-10	1	ER
TGME49_225850	peptidase, M28 family protein	unknown	ER 1	1	5.97957e-12	1	ER
TGME49_205040	PGAP1 family protein	unknown	ER 1	1	2.93465e-12	1	ER
TGME49_254690	phospholipase/carboxylesterase	unknown	ER 1	1	4.68541e-09	1	ER
TGME49_226580	hypothetical protein	unknown	ER 1	1	4.18825e-11	1	ER
TGME49_311210	hypothetical protein	unknown	ER 1	1	7.26724e-10	1	ER
TGME49_256980	glycerol-3-phosphate-acyltransferase	unknown	ER 1	1	2.32689e-11	1	ER
TGME49_254490	Sel1 repeat-containing protein	unknown	ER 1	1	1.5424e-09	1	ER
TGME49_232180	UBA/TS-N domain-containing protein	unknown	ER 1	1	2.49104e-10	1	ER
TGME49_289580	strictosidine synthase subfamily protein	unknown	ER 1	1	7.32361e-11	1	ER
TGME49_289570	phosphatidylinositol transfer protein	unknown	ER 1	1	1.32529e-09	1	ER
TGME49_252340	hypothetical protein	unknown	ER 1	1	3.92434e-12	1	ER
TGME49_246580	hypothetical protein	unknown	ER 1	1	9.31052e-12	1	ER
TGME49_258826	hypothetical protein	unknown	ER 1	1	2.79131e-10	1	ER
TGME49_233810	Sel1 repeat-containing protein	unknown	ER 1	1	5.32243e-09	1	ER
TGME49_203240	hypothetical protein	unknown	ER 1	1	7.68016e-10	1	ER
TGME49_216680	ankyrin repeat-containing protein	unknown	ER 1	1	6.36966e-11	1	ER
TGME49_222360	hypothetical protein	unknown	ER 1	1	2.27522e-09	1	ER
TGME49_267430	DnaJ domain-containing protein	unknown	ER 1	1	3.76435e-12	1	ER
TGME49_271888	3-ketoacyl-CoA reductase, putative	unknown	ER 1	1	5.51062e-12	1	ER
TGME49_318460	P-type ATPase of unknown pump specificity (type V) protein	unknown	ER 1	1	1.45888e-10	1	ER
TGME49_246982	hypothetical protein	unknown	ER 1	1	8.8292e-10	1	ER
TGME49_278630	tetratricopeptide repeat-containing protein	unknown	ER 1	1	2.14909e-08	1	ER
TGME49_299110	cleft lip and palate transmembrane protein 1 (clptm1) protein	unknown	ER 1	1	4.75716e-11	1	ER
TGME49_272695	hypothetical protein	unknown	ER 1	1	1.0885e-09	1	ER
TGME49_243410	tetratricopeptide repeat-containing protein	unknown	ER 1	1	1.38501e-08	1	ER
TGME49_310320	calreticulin family protein	unknown	ER 1	1	9.73591e-12	1	ER
TGME49_306030	glutathione s-transferase, n-terminal domain containing protein	unknown	ER 1	1	4.33265e-11	1	ER
TGME49_205740	hypothetical protein	unknown	ER 1	1	5.30847e-12	1	ER
TGME49_270220	hypothetical protein	unknown	ER 1	1	4.46436e-11	1	ER
TGME49_205240	cleft lip and palate transmembrane protein 1 (clptm1) protein	unknown	ER 1	1	6.1906e-10	1	ER
TGME49_231130	hypothetical protein	unknown	ER 1	1	1.53479e-11	1	ER
TGME49_252380	hypothetical protein	unknown	ER 1	1	2.24819e-10	1	ER
TGME49_266320	hypothetical protein	unknown	ER 1	1	5.37097e-09	1	ER
TGME49_247350	thioredoxin domain-containing protein	unknown	ER 1	1	2.17186e-10	1	ER
TGME49_218540	peptidase S15, putative	unknown	ER 1	1	1.16335e-09	1	ER
TGME49_212130	phospholipase, patatin family protein	unknown	ER 1	1	3.70743e-10	1	ER
TGME49_305450	acetyltransferase, GNAT family protein	unknown	ER 1	1	1.37937e-09	1	ER
TGME49_280400	hypothetical protein	unknown	ER 1	1	9.1589e-11	1	ER
TGME49_224920	hypothetical protein	unknown	ER 1	1	3.25363e-12	1	ER
TGME49_230510	hypothetical protein	unknown	ER 1	1	3.33141e-12	1	ER
TGME49_271760	seryl-tRNA synthetase (SerRS2)	unknown	ER 1	1	8.64445e-09	1	ER
TGME49_278030	hypothetical protein	unknown	ER 1	1	1.99902e-08	1	ER
TGME49_223910	acyltransferase domain-containing protein	unknown	ER 1	1	1.10804e-09	1	ER
TGME49_290980	glycine C-acetyltransferase, putative	unknown	ER 1	1	5.91654e-12	1	ER
TGME49_224960	hypothetical protein	unknown	ER 1	1	3.42405e-11	1	ER
TGME49_206320	hypothetical protein	unknown	ER 1	1	9.11641e-09	1	ER
TGME49_210778	hemimethylated DNA binding domain-containing protein	unknown	ER 1	1	1.13809e-10	1	ER
TGME49_300380	endoplasmic reticulum oxidoreductin, putative	unknown	ER 1	1	4.81444e-10	1	ER
TGME49_281980	phosphatidate cytidylyltransferase	unknown	ER 1	1	2.22594e-10	1	ER
TGME49_305540	hypothetical protein	unknown	ER 1	1	2.39931e-09	1	ER
TGME49_295090	hypothetical protein	unknown	ER 1	1	8.24978e-10	1	ER
TGME49_244370	TDC1, putative	unknown	ER 1	1	1.59615e-08	1	ER
TGME49_267840	tetratricopeptide repeat-containing protein	unknown	ER 1	1	1.23898e-09	1	ER
TGME49_304460	zinc finger, C3HC4 type (RING finger) domain-containing protein	unknown	ER 1	1	3.31942e-11	1	ER
TGME49_237150	minor histocompatibility antigen h13, putative	unknown	ER 1	1	1.12691e-10	1	ER
TGME49_278670	ubiquitin-conjugating enzyme subfamily protein	unknown	ER 1	1	4.55799e-09	1	ER
TGME49_213910	hypothetical protein	unknown	ER 1	1	5.87943e-12	1	ER
TGME49_296950	hypothetical protein	unknown	ER 1	1	9.95387e-09	1	ER
TGME49_259980	DnaJ domain-containing protein	unknown	ER 1	1	6.25423e-11	1	ER
TGME49_257040	TB2/DP1, HVA22 family protein	unknown	ER 1	1	9.51235e-09	1	ER
TGME49_238950	fatty acyl-CoA desaturase, putative	unknown	ER 1	1	2.70567e-10	1	ER
TGME49_269450	hypothetical protein	unknown	ER 1	1	3.78253e-09	1	ER
TGME49_316230	SAC1 phosphoinositide phosphatase, putative	unknown	ER 1	1	9.93526e-11	1	ER
TGME49_261430	hypothetical protein	unknown	ER 1	1	2.21971e-08	1	ER
TGME49_205600	zinc finger, C3HC4 type (RING finger) domain-containing protein	unknown	ER 1	1	1.63116e-08	1	ER
TGME49_255980	hypothetical protein	unknown	ER 1	1	3.65115e-10	1	ER
TGME49_278960	hypothetical protein	unknown	ER 1	1	3.45832e-11	1	ER
TGME49_205350	integral membrane protein, GNS1/SUR4 family protein, putative	unknown	ER 1	1	4.68048e-12	1	ER
TGME49_266620	thioredoxin domain-containing protein	unknown	ER 1	1	9.30998e-12	1	ER
TGME49_309265	oxidoreductase, short chain dehydrogenase/reductase family protein	unknown	ER 1	1	6.20103e-09	1	ER
TGME49_255650	DHHC zinc finger domain-containing protein	unknown	ER 1	1	2.92741e-09	1	ER
TGME49_250330	hypothetical protein	unknown	ER 1	1	9.70558e-10	1	ER
TGME49_263710	acyl-CoA:cholesterol acyltransferase alpha ACAT1-alpha	unknown	ER 1	1	2.06437e-11	1	ER
TGME49_261480	phosphatidyl serine synthase	unknown	ER 1	1	4.50899e-12	1	ER
TGME49_258730	hypothetical protein	unknown	ER 1	1	8.19267e-10	1	ER
TGME49_222410	hypothetical protein	unknown	ER 1	1	1.22671e-10	1	ER
TGME49_318370	hypothetical protein	unknown	ER 1	1	9.0519e-10	1	ER
TGME49_288340	UBX domain-containing protein	unknown	ER 1	1	1.57878e-09	1	ER
TGME49_286510	hypothetical protein	unknown	ER 1	1	4.22558e-12	1	ER
TGME49_290240	hypothetical protein	unknown	ER 1	1	6.60774e-11	1	ER
TGME49_273540	phosphatidylserine synthase, putative	unknown	ER 1	1	7.89315e-10	1	ER
TGME49_295080	hypothetical protein	unknown	ER 1	1	4.19736e-11	1	ER
TGME49_235660	hypothetical protein	unknown	ER 1	1	6.20665e-12	1	ER
TGME49_311290	protein tyrosine phosphatase family protein, ptpla protein	unknown	ER 1	1	2.01251e-11	1	ER
TGME49_321660	mannosyltransferase, putative	unknown	ER 1	1	1.48085e-10	1	ER
TGME49_294050	hypothetical protein	unknown	ER 1	1	6.62557e-12	1	ER
TGME49_230100	membrane protein, putative	unknown	ER 1	1	1.19029e-10	1	ER
TGME49_267510	hypothetical protein	unknown	ER 1	1	6.93093e-10	1	ER
TGME49_225840	hypothetical protein	unknown	ER 1	1	1.02196e-09	1	ER
TGME49_226710	hypothetical protein	unknown	ER 1	1	2.9792e-10	1	ER
TGME49_226068	DnaJ domain-containing protein	unknown	ER 1	1	1.31877e-11	1	ER
TGME49_265170	hypothetical protein	unknown	ER 1	1	2.06432e-11	1	ER
TGME49_249310	hypothetical protein	unknown	ER 1	1	8.97322e-11	1	ER
TGME49_232730	acyl-CoA:diacylglycerol acyltransferase 1-related enzyme	unknown	ER 1	1	9.54903e-12	1	ER
TGME49_259000	hypothetical protein	unknown	ER 1	1	3.21529e-09	1	ER
TGME49_244550	hypothetical protein	unknown	ER 1	1	1.90579e-08	1	ER
TGME49_248870	SNARE associated Golgi protein	unknown	ER 1	1	1.67692e-09	1	ER
TGME49_266810	hypothetical protein	unknown	ER 1	1	3.93543e-10	1	ER
TGME49_307605	hypothetical protein	unknown	ER 1	1	4.8805e-10	1	ER
TGME49_223600	hypothetical protein	unknown	ER 1	1	4.5898e-12	1	ER
TGME49_254580	UDP-galactose transporter family protein	unknown	ER 1	1	1.15452e-09	1	ER
TGME49_279340	hypothetical protein	unknown	ER 1	1	2.03344e-10	1	ER
TGME49_226270	hypothetical protein	unknown	ER 1	1	1.11848e-09	1	ER
TGME49_290970	8-amino-7-oxononanoate synthase	unknown	ER 1	1	3.00721e-11	1	ER
TGME49_267730	hypothetical protein	unknown	ER 1	1	2.50997e-11	1	ER
TGME49_253880	GNS1/SUR4 family protein	unknown	ER 1	1	3.66226e-12	1	ER
TGME49_261760	CDP-alcohol phosphatidyltransferase superfamily protein	unknown	ER 1	1	4.38956e-12	1	ER
TGME49_243390	hypothetical protein	unknown	ER 1	1	6.29279e-12	1	ER
TGME49_283710	longevity-assurance protein (LAG1) domain-containing protein	unknown	ER 1	1	3.62844e-11	1	ER
TGME49_240440	hypothetical protein	unknown	ER 1	1	2.34063e-08	1	ER
TGME49_318550	hypothetical protein	unknown	ER 1	1	1.67724e-10	1	ER
TGME49_305120	transporter, solute:sodium symporter (SSS) family protein	unknown	ER 1	1	1.77698e-09	1	ER
TGME49_260020	hypothetical protein	unknown	ER 1	1	1.64425e-10	1	ER
TGME49_255900	Bax inhibitor-1, putative	unknown	ER 1	1	2.4146e-09	1	ER
TGME49_253420	PQ loop repeat-containing protein	unknown	ER 1	1	8.96569e-09	1	ER
TGME49_310370	hypothetical protein	unknown	ER 1	1	9.9184e-12	1	ER
TGME49_285240	3-oxo-5-alpha-steroid 4-dehydrogenase	unknown	ER 1	1	3.01737e-12	1	ER
TGME49_247290	hypothetical protein	unknown	ER 1	1	2.99588e-09	1	ER
TGME49_254270	hypothetical protein	unknown	ER 1	1	4.9566e-11	1	ER
TGME49_275770	hypothetical protein	unknown	ER 1	1	1.63354e-09	1	ER
TGME49_263240	hypothetical protein	unknown	ER 1	1	4.25937e-09	1	ER
TGME49_205100	hypothetical protein	unknown	ER 1	1	1.96048e-08	1	ER
TGME49_279370	SNARE associated Golgi protein	unknown	ER 1	1	1.09769e-08	1	ER
TGME49_293200	hypothetical protein	unknown	ER 1	1	5.62854e-09	1	ER
TGME49_237200	sphingolipid delta 4 desaturase/c-4 hydroxylase protein des2 family protein	unknown	ER 1	1	7.16726e-09	1	ER
TGME49_222090	hypothetical protein	unknown	ER 1	1	8.12286e-10	1	ER
TGME49_294250	WD domain, G-beta repeat-containing protein	unknown	ER 1	1	6.34764e-08	1	ER
TGME49_318160	MSP (Major sperm protein) domain-containing protein	unknown	ER 1	1	2.71685e-08	1	ER
TGME49_213790	hypothetical protein	unknown	ER 1	1	6.32719e-08	1	ER
TGME49_262910	NADH-cytochrome b5 reductase 1, putative	unknown	ER 1	1	4.79659e-10	1	ER
TGME49_265830	phosphodiesterase/alkaline phosphatase D family protein	unknown	ER 1	1	1.70674e-08	1	ER
TGME49_223800	hypothetical protein	unknown	ER 1	1	5.07649e-08	1	ER
TGME49_295630	hypothetical protein	unknown	ER 1	1	5.48895e-08	1	ER
TGME49_313030	hypothetical protein	unknown	ER 1	1	6.76463e-08	1	ER
TGME49_211240	peptidyl-tRNA hydrolase, putative	unknown	ER 1	1	4.5331e-08	1	ER
TGME49_239440	protein kinase (incomplete catalytic triad)	unknown	ER 1	1	4.00735e-08	1	ER
TGME49_273770	hypothetical protein	unknown	ER 1	1	4.85077e-08	1	ER
TGME49_246600	ABC1 family protein	unknown	ER 1	1	1.02143e-07	1	ER
TGME49_288030	hypothetical protein	unknown	ER 1	1	1.53843e-09	1	ER
TGME49_304470	oxidoreductase, putative	unknown	ER 1	1	1.07419e-09	1	ER
TGME49_243290	hypothetical protein	unknown	ER 1	1	1.61706e-07	1	ER
TGME49_316200	phosphoglycerate mutase family protein	unknown	ER 1	1	1.65019e-07	1	ER
TGME49_280440	ubiquitin conjugating enzyme E2, putative	unknown	ER 1	1	1.48814e-07	1	ER
TGME49_297330	hypothetical protein	unknown	ER 1	1	1.85166e-07	1	ER
TGME49_290678	hypothetical protein	unknown	ER 1	1	2.47459e-07	1	ER
TGME49_267590	hypothetical protein	unknown	ER 1	1	2.52565e-07	1	ER
TGME49_270270	hypothetical protein	unknown	ER 1	1	2.73436e-07	1	ER
TGME49_309910	hypothetical protein	unknown	ER 1	1	3.39232e-07	0.999999	ER
TGME49_280790	phosphatidylinositol n-acetylglucosaminyltransferase	unknown	ER 1	1	3.25661e-07	0.999999	ER
TGME49_297460	hypothetical protein	unknown	ER 1	1	4.63977e-07	0.999999	ER
TGME49_241160	hemolysin-III related subfamily protein	unknown	ER 1	0.999999	4.87823e-08	0.999999	ER
TGME49_295650	hypothetical protein	unknown	ER 1	1	4.76847e-07	0.999999	ER
TGME49_215940	Acetyl-coenzyme A transporter, putative	unknown	ER 1	1	5.03274e-07	0.999999	ER
TGME49_257510	CDP-alcohol phosphatidyltransferase superfamily protein	unknown	ER 1	1	5.13893e-07	0.999999	ER
TGME49_209700	hypothetical protein	unknown	ER 1	0.999999	6.7141e-07	0.999999	ER
TGME49_223150	START domain-containing protein	unknown	ER 1	0.999999	7.07827e-07	0.999999	ER
TGME49_276190	hypothetical protein	unknown	ER 1	0.999999	9.59824e-07	0.999998	ER
TGME49_208360	hypothetical protein	unknown	ER 1	0.999998	1.84064e-06	0.999996	ER
TGME49_311840	hypothetical protein	unknown	ER 1	0.999998	1.97667e-06	0.999996	ER
TGME49_211710	TB2/DP1, HVA22 family protein	unknown	ER 1	0.999997	1.44393e-06	0.999995	ER
TGME49_225350	hypothetical protein	unknown	ER 1	0.999997	2.90506e-06	0.999994	ER
TGME49_258180	hypothetical protein	unknown	ER 1	0.999993	8.16686e-08	0.999993	ER
TGME49_226430	reticulon protein	unknown	ER 1	0.999996	3.44168e-06	0.999993	ER
TGME49_258820	hypothetical protein	unknown	ER 1	0.999995	5.12442e-06	0.99999	ER
TGME49_230380	protein translocation complex, SEC61 gamma subunit	unknown	ER 1	0.999995	5.50894e-06	0.999989	ER
TGME49_316360	hypothetical protein	unknown	ER 1	0.999994	5.54648e-06	0.999989	ER
TGME49_229440	zinc finger, C3HC4 type (RING finger) domain-containing protein	unknown	ER 1	0.999993	6.46408e-06	0.999987	ER
TGME49_310630	hypothetical protein	unknown	ER 1	0.99999	1.02182e-05	0.99998	ER
TGME49_216180	hypothetical protein	unknown	ER 1	0.999989	1.06034e-05	0.999979	ER
TGME49_307860	hypothetical protein	unknown	ER 1	0.999988	1.20745e-05	0.999976	ER
TGME49_319550	membrane protein C17G8.08c, putative	unknown	ER 1	0.999973	1.4248e-07	0.999973	ER
TGME49_239748	hypothetical protein	unknown	ER 1	0.999985	1.54071e-05	0.999969	ER
TGME49_249760	vitamin k epoxide reductase family protein	unknown	ER 1	0.999984	1.58122e-05	0.999968	ER
TGME49_226370	dgat2l1-prov protein	unknown	ER 1	0.999979	2.11956e-05	0.999958	ER
TGME49_276110	cytochrome b5 family heme/steroid binding domain-containing protein	unknown	ER 1	0.999973	2.6658e-05	0.999947	ER
TGME49_313190	Rab18/RabC-family small GTPase	unknown	ER 1	0.999873	0.000125939	0.999747	ER
TGME49_239250	diacylglycerol kinase, putative	unknown	ER 1	0.99987	0.000130199	0.99974	ER
TGME49_208010	hypothetical protein	unknown	ER 1	0.999861	0.000138798	0.999722	ER
TGME49_229490	tetratricopeptide repeat-containing protein	unknown	ER 1	0.999853	0.000146757	0.999707	ER
TGME49_277880	hypothetical protein	unknown	ER 1	0.999839	0.00016089	0.999678	ER
TGME49_216020	peptidase family c78 protein	unknown	ER 1	0.999683	0.00031745	0.999365	ER
TGME49_257080	3'5'-cyclic nucleotide phosphodiesterase domain-containing protein	unknown	ER 1	0.998391	0.0011804	0.997213	ER
TGME49_318730	glycosyl transferase	unknown	ER 1	0.997779	0.00147189	0.99631	ER
TGME49_236640	zinc finger, C3HC4 type (RING finger) domain-containing protein	unknown	ER 1	0.996924	0.00307644	0.993857	ER
TGME49_207120	Sad1/UNC family protein	unknown	ER 1	0.996891	0.00310865	0.993792	ER
TGME49_315940	rhoptry protein, putative	unknown	ER 1	0.994139	0.00586133	0.988312	unknown
TGME49_313540	hypothetical protein	unknown	ER 1	0.981326	0.000134193	0.981194	unknown
TGME49_257780	hypothetical protein	unknown	ER 1	0.98995	0.00981249	0.980236	unknown
TGME49_299080	VTC domain-containing protein	unknown	ER 1	0.973882	0.000104775	0.97378	unknown
TGME49_240860	acyltransferase domain-containing protein	unknown	ER 1	0.952639	1.3004e-05	0.952627	unknown
TGME49_232080	hypothetical protein	unknown	ER 1	0.942958	0.000108983	0.942856	unknown
TGME49_267530	hypothetical protein	unknown	ER 1	0.0707725	0.929227	0.00500875	unknown
TGME49_229150	transporter, major facilitator family protein	unknown	ER 1	0.0210169	0.978983	0.000441711	unknown
TGME49_289150	hypothetical protein	unknown	ER 1	0.0131822	0.986793	0.000174094	unknown
TGME49_268340	glycosyltransferase family 28 C-terminal domain-containing protein	unknown	ER 1	0.0125762	0.987036	0.000163033	unknown
TGME49_217780	Sec20 protein	unknown	ER 1	0.0118905	0.988109	0.000141384	unknown
TGME49_285500	hypothetical protein	unknown	ER 1	0.00899791	0.991002	8.09623e-05	unknown
TGME49_250040	hypothetical protein	unknown	ER 1	0.00674529	0.993255	4.5499e-05	unknown
TGME49_304990	guanylate-binding protein, N-terminal domain-containing protein	unknown	ER 1	0.00141839	0.998582	2.01183e-06	unknown
TGME49_225780	hypothetical protein	unknown	ER 1	0.000602535	0.999397	3.6311e-07	unknown
TGME49_207710	phosphatidylinositol synthase, putative	unknown	ER 1	0.000130793	0.999869	1.71067e-08	unknown
TGME49_221870	hypothetical protein	unknown	ER 1	2.68308e-05	0.999973	7.20149e-10	unknown
TGME49_250010	Sad1 / UNC family C-terminal protein	unknown	ER 1	1.03066e-05	0.999989	1.08949e-10	unknown
TGME49_259040	hypothetical protein	unknown	ER 1	6.74284e-09	1	4.5466e-17	unknown
TGME49_321340	membrane protein, putative	unknown	ER 1	4.65762e-10	1	3.26417e-19	unknown
TGME49_277820	hypothetical protein	unknown	ER 1	1.54939e-10	1	2.40062e-20	unknown
TGME49_314850	hypothetical protein	unknown	ER 1	9.11879e-11	1	8.31524e-21	unknown
TGME49_263810	hypothetical protein	unknown	ER 1	8.97954e-11	1	8.06327e-21	unknown
TGME49_281640	hypothetical protein	unknown	ER 1	5.41237e-11	1	3.22697e-21	unknown
TGME49_310870	integral membrane protein, putative	unknown	ER 1	3.70553e-11	1	1.90921e-21	unknown
TGME49_224205	ER lumen protein retaining receptor, putative	unknown	ER 1	1.22907e-11	1	1.87285e-22	unknown
TGME49_230980	myosin I	unknown	ER 1	6.99955e-13	1	5.49181e-25	unknown
TGME49_243990	Dullard family phosphatase domain-containing protein	unknown	ER 1	3.99722e-13	1	1.59805e-25	unknown
TGME49_277910	thrombospondin type 1 domain-containing protein	unknown	ER 1	1.09693e-13	1	1.20322e-26	unknown
TGME49_311720	chaperonin protein BiP	ER 2	ER 2	1	0	1	ER 2
TGME49_244560	heat shock protein 90, putative	ER 2	ER 2	1	0	1	ER 2
TGME49_211680	protein disulfide isomerase	ER 2	ER 2	1	0	1	ER 2
TGME49_226830	DnaK family protein	ER 2	ER 2	1	0	1	ER 2
TGME49_229480	calcium binding protein precursor, putative	ER 2	ER 2	1	0	1	ER 2
TGME49_221210	cyclophilin	ER 2	ER 2	1	0	1	ER 2
TGME49_272660	hypothetical protein	ER 2	ER 2	1	0	1	ER 2
TGME49_261690	hypothetical protein	ER 2	ER 2	1	0	1	ER 2
TGME49_273550	hypothetical protein	ER 2	ER 2	1	0	1	ER 2
TGME49_232600	phospholipase, patatin family protein	unknown	ER 2	1	2.06323e-11	1	ER 2
TGME49_310790	hypothetical protein	unknown	ER 2	1	4.51266e-13	1	ER 2
TGME49_254770	Ser/Thr phosphatase family protein	unknown	ER 2	1	2.58215e-09	1	ER 2
TGME49_213520	peptidase M20D, amidohydrolase	unknown	ER 2	4.11179e-05	0.999959	1.69068e-09	unknown
TGME49_310930	hypothetical protein	unknown	ER 2	8.59882e-13	1	7.39385e-25	unknown
TGME49_290730	CS domain-containing protein	unknown	ER 2	1.24961e-21	1	0	unknown
TGME49_300350	cysteine desulfurase/selenocysteine lyase family PLP dependent transferase superfamily protein	unknown	ER 2	7.50718e-42	1	0	unknown
TGME49_242270	hypothetical protein	unknown	ER 2	1.82981e-24	1	0	unknown
TGME49_290160	sortilin, putative	Golgi	Golgi	1	0	1	Golgi
TGME49_240280	S1/P1nuclease	Golgi	Golgi	1	0	1	Golgi
TGME49_253170	zinc carboxypeptidase, putative	Golgi	Golgi	1	0	1	Golgi
TGME49_271060	Sec1 family protein	Golgi	Golgi	1	0	1	Golgi
TGME49_204060	SNARE domain-containing protein	Golgi	Golgi	1	0	1	Golgi
TGME49_226600	syntaxin 5, putative	Golgi	Golgi	1	0	1	Golgi
TGME49_223620	golgi SNARE, putative	Golgi	Golgi	1	0	1	Golgi
TGME49_293300	Yip1 domain-containing protein	Golgi	Golgi	1	0	1	Golgi
TGME49_242720	aspartyl protease ASP5	Golgi	Golgi	1	0	1	Golgi
TGME49_247930	SNARE domain-containing protein	Golgi	Golgi	1	0	1	Golgi
TGME49_266310	Alpha-1,3-mannosyl-glycoprotein 2-beta-N-acetylglucosaminyltransferase	Golgi	Golgi	1	0	1	Golgi
TGME49_300240	syntaxin 6, n-terminal protein	Golgi	Golgi	1	0	1	Golgi
TGME49_262710	Ctr copper transporter family protein	Golgi	Golgi	1	0	1	Golgi
TGME49_205030	hypothetical protein	Golgi	Golgi	1	0	1	Golgi
TGME49_300290	SNARE domain-containing protein	Golgi	Golgi	1	0	1	Golgi
TGME49_248100	synaptobrevin protein	Golgi	Golgi	1	0	1	Golgi
TGME49_248840	transporter, major facilitator family protein	Golgi	Golgi	1	0	1	Golgi
TGME49_294040	KDEL endoplasmic reticulum proteinretention receptor 2 (KDELR2), putative	Golgi	Golgi	1	0	1	Golgi
TGME49_242080	hypothetical protein	Golgi	Golgi	1	0	1	Golgi
TGME49_263290	rhomboid protease ROM2	Golgi	Golgi	1	0	1	Golgi
TGME49_216060	hypothetical protein	unknown	Golgi	1	1.00169e-08	1	Golgi
TGME49_262880	hypothetical protein	unknown	Golgi	1	1.46688e-12	1	Golgi
TGME49_294220	hypothetical protein	unknown	Golgi	1	6.91031e-12	1	Golgi
TGME49_219250	acetyltransferase, GNAT family protein	unknown	Golgi	1	1.03319e-11	1	Golgi
TGME49_301450	FG-GAP repeat-containing protein	unknown	Golgi	1	9.18116e-10	1	Golgi
TGME49_311220	hypothetical protein	unknown	Golgi	1	1.81181e-12	1	Golgi
TGME49_249170	Ras family protein	unknown	Golgi	1	2.83426e-09	1	Golgi
TGME49_258770	polypeptide n-acetylgalactosaminyltransferase 12, putative	unknown	Golgi	1	4.20169e-10	1	Golgi
TGME49_312860	hypothetical protein	unknown	Golgi	1	1.19164e-12	1	Golgi
TGME49_237250	hypothetical protein	unknown	Golgi	1	1.35595e-08	1	Golgi
TGME49_221230	hypothetical protein	unknown	Golgi	1	4.34969e-10	1	Golgi
TGME49_314020	hypothetical protein	unknown	Golgi	1	6.1407e-10	1	Golgi
TGME49_297650	Ser/Thr phosphatase family protein	unknown	Golgi	1	5.86964e-10	1	Golgi
TGME49_262060	hypothetical protein	unknown	Golgi	1	5.31942e-13	1	Golgi
TGME49_290940	EMP/nonaspanin domain family protein	unknown	Golgi	1	3.81121e-13	1	Golgi
TGME49_310000	membrane protein, putative	unknown	Golgi	1	5.30083e-12	1	Golgi
TGME49_224190	cation-transporting atpase family protein	unknown	Golgi	1	1.22006e-10	1	Golgi
TGME49_305180	Na+/H+ exchanger NHE3	unknown	Golgi	1	9.00758e-14	1	Golgi
TGME49_238100	transmembrane protein	unknown	Golgi	1	1.78189e-09	1	Golgi
TGME49_202250	hypothetical protein	unknown	Golgi	1	3.09087e-11	1	Golgi
TGME49_293220	DHHC zinc finger domain-containing protein	unknown	Golgi	1	9.36783e-12	1	Golgi
TGME49_262610	hypothetical protein	unknown	Golgi	1	6.56658e-10	1	Golgi
TGME49_230570	transporter, major facilitator family protein	unknown	Golgi	1	4.4427e-11	1	Golgi
TGME49_289800	hypothetical protein	unknown	Golgi	1	1.82401e-09	1	Golgi
TGME49_221700	hypothetical protein	unknown	Golgi	1	3.98105e-10	1	Golgi
TGME49_225500	hypothetical protein	unknown	Golgi	1	1.0369e-12	1	Golgi
TGME49_314030	hypothetical protein	unknown	Golgi	1	2.47539e-10	1	Golgi
TGME49_214810	hypothetical protein	unknown	Golgi	1	1.328e-08	1	Golgi
TGME49_291300	RER1 protein, putative	unknown	Golgi	1	1.81827e-09	1	Golgi
TGME49_310140	hypothetical protein	unknown	Golgi	1	2.0863e-09	1	Golgi
TGME49_248450	zinc finger, C3HC4 type (RING finger) domain-containing protein	unknown	Golgi	1	6.20276e-10	1	Golgi
TGME49_278700	hypothetical protein	unknown	Golgi	1	1.0298e-09	1	Golgi
TGME49_260220	folate/biopterin transporter subfamily protein	unknown	Golgi	1	6.12925e-10	1	Golgi
TGME49_241820	membrane protein, putative	unknown	Golgi	1	3.29286e-09	1	Golgi
TGME49_234530	hypothetical protein	unknown	Golgi	1	1.09349e-08	1	Golgi
TGME49_270070	synaptobrevin family protein	unknown	Golgi	1	2.35089e-10	1	Golgi
TGME49_264970	hypothetical protein	unknown	Golgi	1	2.52593e-08	1	Golgi
TGME49_318570	SFT2 family protein	unknown	Golgi	1	3.37519e-08	1	Golgi
TGME49_312700	hypothetical protein	unknown	Golgi	1	3.56179e-08	1	Golgi
TGME49_225010	hypothetical protein	unknown	Golgi	1	2.83581e-08	1	Golgi
TGME49_268720	Hrf1 family protein	unknown	Golgi	1	1.19011e-08	1	Golgi
TGME49_233760	hypothetical protein	unknown	Golgi	1	8.67586e-08	1	Golgi
TGME49_262490	alpha/beta hydrolase, putative	unknown	Golgi	1	1.43437e-07	1	Golgi
TGME49_283730	endomembrane protein 70 subfamily protein	unknown	Golgi	1	3.24294e-07	0.999999	Golgi
TGME49_304900	hypothetical protein	unknown	Golgi	1	3.68701e-07	0.999999	Golgi
TGME49_254120	autophagy-related protein 8 atg8, putative	unknown	Golgi	1	4.03764e-07	0.999999	Golgi
TGME49_287230	inorganic anion transporter, sulfate permease (SulP) family protein	unknown	Golgi	1	4.09795e-07	0.999999	Golgi
TGME49_234220	hypothetical protein	unknown	Golgi	1	4.49379e-07	0.999999	Golgi
TGME49_227410	hypothetical protein	unknown	Golgi	0.999999	4.7713e-07	0.999999	Golgi
TGME49_247420	hypothetical protein	unknown	Golgi	0.999999	6.36127e-07	0.999999	Golgi
TGME49_310750	emp24/gp25L/p24 family protein	unknown	Golgi	0.999999	1.33102e-07	0.999999	Golgi
TGME49_206630	hypothetical protein	unknown	Golgi	0.999999	7.62296e-07	0.999998	Golgi
TGME49_216890	hypothetical protein	unknown	Golgi	0.999999	1.16907e-06	0.999998	Golgi
TGME49_278890	hypothetical protein	unknown	Golgi	0.999999	1.27198e-06	0.999997	Golgi
TGME49_257340	Ras family protein	unknown	Golgi	0.999997	2.13301e-07	0.999997	Golgi
TGME49_321690	hypothetical protein	unknown	Golgi	0.999997	2.89591e-06	0.999994	Golgi
TGME49_276910	endoplasmic reticulum lumen protein retaining receptor (ERD2) family protein	unknown	Golgi	0.999997	2.98935e-06	0.999994	Golgi
TGME49_260640	autophagy protein apg9 protein	unknown	Golgi	0.999996	3.69993e-06	0.999992	Golgi
TGME49_255270	hypothetical protein	unknown	Golgi	0.999995	5.11977e-06	0.99999	Golgi
TGME49_220430	hypothetical protein	unknown	Golgi	0.99999	1.00853e-05	0.99998	Golgi
TGME49_216460	hypothetical protein	unknown	Golgi	0.999985	6.48238e-06	0.999979	Golgi
TGME49_282130	hypothetical protein	unknown	Golgi	0.99998	7.62881e-06	0.999972	Golgi
TGME49_227380	hypothetical protein	unknown	Golgi	0.999962	3.78048e-05	0.999924	Golgi
TGME49_220190	hypothetical protein	unknown	Golgi	0.999945	5.48367e-05	0.99989	Golgi
TGME49_220390	hypothetical protein	unknown	Golgi	0.999879	3.7947e-09	0.999879	Golgi
TGME49_215490	transporter, major facilitator family protein	unknown	Golgi	0.99987	3.20942e-07	0.99987	Golgi
TGME49_210380	hypothetical protein	unknown	Golgi	0.99985	4.82929e-06	0.999845	Golgi
TGME49_290720	vacuolar proton translocating ATPase subunit, putative	unknown	Golgi	0.999678	9.56052e-10	0.999678	Golgi
TGME49_260470	heat shock protein DNAJ pfj4, putative	unknown	Golgi	0.999726	0.000271927	0.999455	Golgi
TGME49_307820	hypothetical protein	unknown	Golgi	0.999413	8.16007e-05	0.999332	Golgi
TGME49_246220	hypothetical protein	unknown	Golgi	0.999173	5.28159e-09	0.999173	Golgi
TGME49_290870	patched family protein	unknown	Golgi	0.999511	0.000487634	0.999024	Golgi
TGME49_251630	slc30a2 protein	unknown	Golgi	0.997811	1.90638e-06	0.99781	Golgi
TGME49_220570	hypothetical protein	unknown	Golgi	0.997712	3.39139e-09	0.997712	Golgi
TGME49_319940	hypothetical protein	unknown	Golgi	0.998251	0.00174886	0.996505	Golgi
TGME49_262560	hypothetical protein	unknown	Golgi	0.994559	2.86086e-05	0.994531	Golgi
TGME49_249340	hypothetical protein	unknown	Golgi	0.99659	0.00341033	0.993191	Golgi
TGME49_258950	lectin family protein	unknown	Golgi	0.993024	1.11145e-08	0.993024	Golgi
TGME49_214770	small GTP binding protein rab1a, putative	unknown	Golgi	0.989003	0.000200692	0.988805	unknown
TGME49_298630	vacuolar transporter chaperone VTC2	unknown	Golgi	0.981019	0.00228822	0.978774	unknown
TGME49_224060	thioredoxin, putative	unknown	Golgi	0.987343	0.012657	0.974846	unknown
TGME49_266800	integral membrane protein, putative	unknown	Golgi	0.961268	1.73103e-08	0.961268	unknown
TGME49_204310	hypothetical protein	unknown	Golgi	0.0121593	0.987841	0.000147849	unknown
TGME49_207460	Rab5B protein	unknown	Golgi	0.00716759	0.992832	5.13752e-05	unknown
TGME49_247690	phospholipid-translocating P-type ATPase, flippase subfamily protein	unknown	Golgi	0.00538822	0.994612	2.90329e-05	unknown
TGME49_266120	thioredoxin-dependent peroxidase TPX1/2	unknown	Golgi	0.00176114	0.998238	3.10339e-06	unknown
TGME49_316570	hypothetical protein	unknown	Golgi	0.000807308	0.999146	6.89563e-07	unknown
TGME49_214110	protein yipf5, putative	unknown	Golgi	0.000588923	0.999181	4.82612e-07	unknown
TGME49_224470	hypothetical protein	unknown	Golgi	0.000233683	0.999766	5.46078e-08	unknown
TGME49_271870	zinc carboxypeptidase superfamily protein	unknown	Golgi	0.000162231	0.999838	2.63189e-08	unknown
TGME49_315820	hypothetical protein	unknown	Golgi	0.000108886	0.999891	1.18561e-08	unknown
TGME49_203510	zinc finger, C3HC4 type (RING finger) domain-containing protein	unknown	Golgi	9.1414e-05	0.999908	8.43966e-09	unknown
TGME49_264000	aldehyde dehydrogenase	unknown	Golgi	8.28671e-05	0.999917	6.86844e-09	unknown
TGME49_268630	YagE family protein	unknown	Golgi	6.41088e-05	0.999936	4.10994e-09	unknown
TGME49_208420	Sodium:neurotransmitter symporter family protein	unknown	Golgi	3.63704e-05	0.999961	1.40731e-09	unknown
TGME49_238390	hypothetical protein	unknown	Golgi	3.33447e-05	0.999967	1.11187e-09	unknown
TGME49_301210	NAD(P) transhydrogenase subunit beta, putative	unknown	Golgi	1.43715e-05	0.999986	2.06558e-10	unknown
TGME49_219720	Ras-related protein Rab-5C, putative	unknown	Golgi	7.25554e-06	0.999993	5.30986e-11	unknown
TGME49_230820	hypothetical protein	unknown	Golgi	4.04062e-06	0.999996	1.6331e-11	unknown
TGME49_315710	hypothetical protein	unknown	Golgi	2.03429e-07	1	4.13833e-14	unknown
TGME49_200440	hypothetical protein	unknown	Golgi	7.30652e-08	1	1.26155e-14	unknown
TGME49_250740	Yip1 domain-containing protein	unknown	Golgi	6.18447e-08	1	3.82477e-15	unknown
TGME49_286490	G protein-coupled receptor 89 isoform 5, putative	unknown	Golgi	5.52161e-08	1	3.04882e-15	unknown
TGME49_267280	hypothetical protein	unknown	Golgi	5.62688e-09	1	3.16617e-17	unknown
TGME49_314500	subtilisin SUB2	unknown	Golgi	1.10382e-09	1	1.21853e-18	unknown
TGME49_246460	hypothetical protein	unknown	Golgi	1.01225e-09	1	1.02487e-18	unknown
TGME49_213550	DHHC zinc finger domain-containing protein	unknown	Golgi	3.74003e-10	1	1.39992e-19	unknown
TGME49_261650	hypothetical protein	unknown	Golgi	2.54186e-11	1	6.50692e-22	unknown
TGME49_306020	hypothetical protein	unknown	Golgi	6.76147e-12	1	4.57176e-23	unknown
TGME49_273200	hypothetical protein	unknown	Golgi	1.72617e-12	1	2.97967e-24	unknown
TGME49_254420	phospholipase, patatin family protein	unknown	Golgi	5.86353e-13	1	3.44174e-25	unknown
TGME49_217340	hypothetical protein	unknown	Golgi	3.87526e-13	1	1.50154e-25	unknown
TGME49_310150	AMP-binding enzyme domain-containing protein	unknown	Golgi	3.68516e-13	1	1.35792e-25	unknown
TGME49_265500	chloride transporter, chloride channel (ClC) family protein	unknown	Golgi	2.18512e-13	1	4.77432e-26	unknown
TGME49_243760	hypothetical protein	unknown	Golgi	7.72379e-15	1	6.17409e-29	unknown
TGME49_206340	hypothetical protein	unknown	Golgi	2.19848e-16	1	4.88161e-32	unknown
TGME49_209890	hypothetical protein	unknown	Golgi	7.37077e-17	1	8.18319e-33	unknown
TGME49_211350	CBS domain-containing protein	unknown	Golgi	2.54254e-17	1	2.82279e-33	unknown
TGME49_314890	ThiF family protein	unknown	Golgi	2.69809e-40	1	0	unknown
TGME49_227820	hypothetical protein	unknown	Golgi	5.9236e-31	1	0	unknown
TGME49_203880	hypothetical protein	unknown	Golgi	1.14409e-18	1	0	unknown
TGME49_230840	hypothetical protein	unknown	Golgi	1.0302e-25	1	0	unknown
TGME49_278800	zinc finger protein 36 family 3 protein	unknown	Golgi	9.69145e-45	1	0	unknown
TGME49_208730	microneme protein, putative	unknown	Golgi	3.12157e-24	1	0	unknown
TGME49_269970	hypothetical protein	unknown	Golgi	3.04946e-23	1	0	unknown
TGME49_302055	ribosomal protein S12	unknown	Golgi	1.33907e-139	1	0	unknown
TGME49_251640	ubiquitin-conjugating enzyme subfamily protein	unknown	Golgi	9.14453e-34	1	0	unknown
TGME49_227570	transmembrane amino acid transporter protein	unknown	Golgi	3.55585e-24	1	0	unknown
TGME49_272320	DHHC zinc finger domain-containing protein	unknown	Golgi	6.04326e-32	1	0	unknown
TGME49_240560	MAPEG family protein	unknown	Golgi	1.06729e-32	1	0	unknown
TGME49_273050	hypothetical protein	unknown	Golgi	2.87283e-85	1	0	unknown
TGME49_266950	protein kinase, putative	unknown	Golgi	4.05332e-19	1	0	unknown
TGME49_247030	hypothetical protein	unknown	Golgi	4.20703e-41	1	0	unknown
TGME49_235470	myosin A	IMC	IMC	1	0	1	IMC
TGME49_286580	hypothetical protein	IMC	IMC	1	0	1	IMC
TGME49_231640	alveolin domain containing intermediate filament IMC1	IMC	IMC	1	0	1	IMC
TGME49_219320	acid phosphatase GAP50	IMC	IMC	1	0	1	IMC
TGME49_222220	alveolin domain containing intermediate filament IMC7	IMC	IMC	1	0	1	IMC
TGME49_230210	alveolin domain containing intermediate filament IMC10	IMC	IMC	1	0	1	IMC
TGME49_313380	hypothetical protein	IMC	IMC	1	0	1	IMC
TGME49_242070	cAMP-dependent protein kinase regulatory subunit	IMC	IMC	1	0	1	IMC
TGME49_218240	hypothetical protein	IMC	IMC	1	0	1	IMC
TGME49_235340	hypothetical protein	IMC	IMC	1	0	1	IMC
TGME49_231630	alveolin domain containing intermediate filament IMC4	IMC	IMC	1	0	1	IMC
TGME49_260540	alveolin domain containing intermediate filament IMC14	IMC	IMC	1	0	1	IMC
TGME49_216000	alveolin domain containing intermediate filament IMC3	IMC	IMC	1	0	1	IMC
TGME49_295360	hypothetical protein	IMC	IMC	1	0	1	IMC
TGME49_220270	alveolin domain containing intermediate filament IMC6	IMC	IMC	1	0	1	IMC
TGME49_305050	calmodulin, putative	IMC	IMC	1	0	1	IMC
TGME49_219170	hypothetical protein	IMC	IMC	1	0	1	IMC
TGME49_230850	hypothetical protein	IMC	IMC	1	0	1	IMC
TGME49_223940	GAP45	IMC	IMC	1	0	1	IMC
TGME49_258470	hypothetical protein	IMC	IMC	1	0	1	IMC
TGME49_248700	alveolin domain containing intermediate filament IMC12	IMC	IMC	1	0	1	IMC
TGME49_316340	hypothetical protein	IMC	IMC	1	0	1	IMC
TGME49_271930	hypothetical protein	IMC	IMC	1	0	1	IMC
TGME49_226030	AGC kinase	IMC	IMC	1	0	1	IMC
TGME49_271970	glideosome-associated protein with multiple-membrane spans GAPM3	IMC	IMC	1	0	1	IMC
TGME49_269442	calmodulin, putative	IMC	IMC	1	0	1	IMC
TGME49_272520	hypothetical protein	IMC	IMC	1	0	1	IMC
TGME49_222400	hypothetical protein	IMC	IMC	1	0	1	IMC
TGME49_232030	hypothetical protein	IMC	IMC	1	0	1	IMC
TGME49_304670	leucine rich repeat-containing protein	IMC	IMC	1	0	1	IMC
TGME49_258410	photosensitized INA-labeled protein PHIL1	IMC	IMC	1	0	1	IMC
TGME49_237820	IMC sub-compartment protein ISP2	IMC	IMC	1	0	1	IMC
TGME49_206690	glideosome-associated protein with multiple-membrane spans GAPM2B	IMC	IMC	1	0	1	IMC
TGME49_239800	hypothetical protein	IMC	IMC	1	0	1	IMC
TGME49_305930	hypothetical protein	IMC	IMC	1	0	1	IMC
TGME49_315750	hypothetical protein	IMC	IMC	1	0	1	IMC
TGME49_249850	GAP40 protein	IMC	IMC	1	0	1	IMC
TGME49_232260	hypothetical protein	IMC	IMC	1	0	1	IMC
TGME49_217510	hypothetical protein	unknown	IMC	1	1.57906e-13	1	IMC
TGME49_324600	heat shock protein	unknown	IMC	1	2.37837e-10	1	IMC
TGME49_311480	hypothetical protein	unknown	IMC	1	1.89247e-10	1	IMC
TGME49_255420	hypothetical protein	unknown	IMC	1	1.57832e-09	1	IMC
TGME49_257680	myosin light chain MLC1	unknown	IMC	1	2.77956e-12	1	IMC
TGME49_236950	hypothetical protein	unknown	IMC	1	3.72212e-11	1	IMC
TGME49_267620	multi-pass transmembrane protein	unknown	IMC	1	1.87642e-14	1	IMC
TGME49_220930	hypothetical protein	unknown	IMC	1	3.88361e-14	1	IMC
TGME49_224000	hypothetical protein	unknown	IMC	1	5.61509e-10	1	IMC
TGME49_316540	IMC sub-compartment protein ISP3	unknown	IMC	1	5.31399e-10	1	IMC
TGME49_230160	hypothetical protein	unknown	IMC	1	1.27033e-10	1	IMC
TGME49_219270	multi-pass transmembrane protein	unknown	IMC	1	1.42159e-14	1	IMC
TGME49_214220	hypothetical protein	unknown	IMC	1	5.90998e-13	1	IMC
TGME49_297150	MORN repeat-containing protein	unknown	IMC	1	6.01574e-09	1	IMC
TGME49_245710	phosphatidylinositol-4-phosphate 5-kinase, putative	unknown	IMC	1	1.49668e-09	1	IMC
TGME49_225940	hypothetical protein	unknown	IMC	1	7.35868e-10	1	IMC
TGME49_260500	COPI associated protein, putative	unknown	IMC	1	1.76175e-12	1	IMC
TGME49_259630	hypothetical protein	unknown	IMC	1	1.63052e-09	1	IMC
TGME49_294340	hypothetical protein	unknown	IMC	1	9.64235e-11	1	IMC
TGME49_205390	hypothetical protein	unknown	IMC	1	4.75948e-11	1	IMC
TGME49_271935	hypothetical protein	unknown	IMC	1	7.77838e-13	1	IMC
TGME49_238130	hypothetical protein	unknown	IMC	1	2.85869e-11	1	IMC
TGME49_312622	DUF803 domain-containing protein	unknown	IMC	1	2.1053e-11	1	IMC
TGME49_225560	hypothetical protein	unknown	IMC	1	3.10378e-08	1	IMC
TGME49_226570	hypothetical protein	unknown	IMC	1	3.15967e-08	1	IMC
TGME49_299970	tetratricopeptide repeat-containing protein	unknown	IMC	1	3.82715e-08	1	IMC
TGME49_297130	hypothetical protein	unknown	IMC	1	1.12993e-07	1	IMC
TGME49_306190	hypothetical protein	unknown	IMC	1	1.74685e-07	1	IMC
TGME49_312580	hypothetical protein	unknown	IMC	1	2.50334e-07	1	IMC
TGME49_225480	hypothetical protein	unknown	IMC	0.999999	6.4324e-07	0.999999	IMC
TGME49_293730	DHHC zinc finger domain-containing protein	unknown	IMC	0.999998	3.2418e-11	0.999998	IMC
TGME49_278850	DHHC zinc finger domain-containing protein	unknown	IMC	0.999998	3.1365e-11	0.999998	IMC
TGME49_205690	hypothetical protein	unknown	IMC	0.999998	2.19716e-10	0.999998	IMC
TGME49_230690	LNS2 (Lipin/Ned1/Smp2) protein	unknown	IMC	0.999999	1.38437e-06	0.999997	IMC
TGME49_244670	hypothetical protein	unknown	IMC	0.999997	9.93235e-09	0.999997	IMC
TGME49_235690	hypothetical protein	unknown	IMC	0.999996	3.13859e-09	0.999996	IMC
TGME49_315980	EREBP-4 family protein	unknown	IMC	0.999997	2.67572e-06	0.999995	IMC
TGME49_208370	myosin heavy chain, putative	unknown	IMC	0.999988	9.81351e-07	0.999987	IMC
TGME49_240570	hypothetical protein	unknown	IMC	0.999974	1.7112e-11	0.999974	IMC
TGME49_312100	plasma membrane-type Ca(2+)-ATPase A1 PMCAA1	unknown	IMC	0.999965	4.05986e-11	0.999965	IMC
TGME49_266090	hypothetical protein	unknown	IMC	0.999879	3.49591e-11	0.999879	IMC
TGME49_228200	vacuolar (h+)-atpase g subunit protein	unknown	IMC	0.998551	0.00144951	0.997103	IMC
TGME49_289615	hypothetical protein	unknown	IMC	0.997076	6.49712e-06	0.997069	IMC
TGME49_291800	ADP-ribosylation factor family protein	unknown	IMC	0.97467	1.92624e-07	0.974669	unknown
TGME49_239400	hypothetical protein	unknown	IMC	0.00439087	0.995609	1.92798e-05	unknown
TGME49_259870	hypothetical protein	unknown	IMC	0.000520116	0.99948	2.70566e-07	unknown
TGME49_221590	dual specificity phosphatase, catalytic domain-containing protein	unknown	IMC	0.000446956	0.999553	1.9977e-07	unknown
TGME49_267500	hypothetical protein	unknown	IMC	2.44146e-05	0.999976	5.9607e-10	unknown
TGME49_220900	hypothetical protein	unknown	IMC	5.22148e-07	1	2.7264e-13	unknown
TGME49_283510	hypothetical protein	unknown	IMC	1.94984e-07	1	3.80189e-14	unknown
TGME49_255190	myosin C	unknown	IMC	8.66094e-08	1	7.50118e-15	unknown
TGME49_293360	hypothetical protein	unknown	IMC	7.69964e-08	1	5.92844e-15	unknown
TGME49_230490	phosphatidylinositol-4-phosphate 5-kinase	unknown	IMC	6.08289e-08	1	3.70016e-15	unknown
TGME49_246940	hypothetical protein	unknown	IMC	3.80745e-09	1	1.44967e-17	unknown
TGME49_231160	hypothetical protein	unknown	IMC	8.39914e-10	1	7.05456e-19	unknown
TGME49_202550	NLI interacting factor family phosphatase	unknown	IMC	1.32982e-10	1	1.76843e-20	unknown
TGME49_311230	hypothetical protein	unknown	IMC	5.53262e-43	1	0	unknown
TGME49_231070	protein kinase	unknown	IMC	5.31678e-27	1	0	unknown
TGME49_206510	toxolysin TLN4	micronemes	micronemes	1	0	1	micronemes
TGME49_204130	perforin-like protein PLP1	micronemes	micronemes	1	0	1	micronemes
TGME49_291890	microneme protein MIC1	micronemes	micronemes	1	0	1	micronemes
TGME49_319560	microneme protein MIC3	micronemes	micronemes	1	0	1	micronemes
TGME49_204050	subtilisin SUB1	micronemes	micronemes	1	0	1	micronemes
TGME49_208030	microneme protein MIC4	micronemes	micronemes	1	0	1	micronemes
TGME49_201780	microneme protein MIC2	micronemes	micronemes	1	0	1	micronemes
TGME49_214940	MIC2-associated protein M2AP	micronemes	micronemes	1	0	1	micronemes
TGME49_245490	microneme protein MIC8	micronemes	micronemes	1	0	1	micronemes
TGME49_255260	apical membrane antigen AMA1	micronemes	micronemes	1	0	1	micronemes
TGME49_293900	sporozoite protein with an altered thrombospondin repeat SPATR	micronemes	micronemes	1	0	1	micronemes
TGME49_250710	microneme protein MIC10	micronemes	micronemes	1	0	1	micronemes
TGME49_267680	microneme protein MIC12	micronemes	micronemes	1	0	1	micronemes
TGME49_218520	microneme protein MIC6	micronemes	micronemes	1	0	1	micronemes
TGME49_261780	microneme protein MIC7	micronemes	micronemes	1	0	1	micronemes
TGME49_293770	chitinase-like protein CLP1	micronemes	micronemes	1	0	1	micronemes
TGME49_283540	hypothetical protein	micronemes	micronemes	1	0	1	micronemes
TGME49_277080	microneme protein MIC5	micronemes	micronemes	1	0	1	micronemes
TGME49_200250	microneme protein MIC17A	micronemes	micronemes	1	0	1	micronemes
TGME49_221180	hypothetical protein	micronemes	micronemes	1	0	1	micronemes
TGME49_260190	microneme protein MIC13	micronemes	micronemes	1	0	1	micronemes
TGME49_204530	microneme protein MIC11	micronemes	micronemes	1	0	1	micronemes
TGME49_304490	hypothetical protein	micronemes	micronemes	1	0	1	micronemes
TGME49_289630	microneme protein MIC16	micronemes	micronemes	1	0	1	micronemes
TGME49_287040	hypothetical protein	micronemes	micronemes	1	0	1	micronemes
TGME49_245485	microneme protein MIC9	micronemes	micronemes	1	0	1	micronemes
TGME49_221480	hypothetical protein	micronemes	micronemes	1	0	1	micronemes
TGME49_224620	hypothetical protein	micronemes	micronemes	1	0	1	micronemes
TGME49_309990	hypothetical protein	micronemes	micronemes	1	0	1	micronemes
TGME49_243930	hypothetical protein	unknown	micronemes	1	6.14537e-20	1	micronemes
TGME49_294330	EGF family domain-containing protein	unknown	micronemes	1	1.52774e-15	1	micronemes
TGME49_234380	hypothetical protein	unknown	micronemes	1	4.22278e-18	1	micronemes
TGME49_200240	microneme protein MIC17B	unknown	micronemes	1	3.75366e-21	1	micronemes
TGME49_212270	hypothetical protein	unknown	micronemes	1	7.61514e-21	1	micronemes
TGME49_261710	ankyrin repeat-containing protein	unknown	micronemes	1	2.43996e-15	1	micronemes
TGME49_267450	alpha-tubulin suppressor protein	unknown	micronemes	1	8.33868e-14	1	micronemes
TGME49_272380	hypothetical protein	unknown	micronemes	1	1.34056e-09	1	micronemes
TGME49_200270	PAN/Apple domain-containing protein	unknown	micronemes	1	9.15679e-20	1	micronemes
TGME49_318880	hypothetical protein	unknown	micronemes	1	8.1014e-19	1	micronemes
TGME49_225820	hypothetical protein	unknown	micronemes	1	2.33805e-09	1	micronemes
TGME49_304500	hypothetical protein	unknown	micronemes	1	3.78203e-18	1	micronemes
TGME49_226020	transporter, major facilitator family protein	unknown	micronemes	1	1.11488e-11	1	micronemes
TGME49_249300	hypothetical protein	unknown	micronemes	1	2.4764e-19	1	micronemes
TGME49_319090	IgA-specific serine endopeptidase	unknown	micronemes	1	1.22026e-18	1	micronemes
TGME49_250870	DHHC zinc finger domain-containing protein	unknown	micronemes	1	3.49894e-09	1	micronemes
TGME49_273320	hypothetical protein	unknown	micronemes	1	6.97166e-09	1	micronemes
TGME49_205680	hypothetical protein	unknown	micronemes	1	1.7456e-12	1	micronemes
TGME49_265790	hypothetical protein	unknown	micronemes	1	3.87507e-16	1	micronemes
TGME49_243790	SAG-related sequence SRS33	unknown	micronemes	1	5.67828e-10	1	micronemes
TGME49_246450	hypothetical protein	unknown	micronemes	1	6.09881e-10	1	micronemes
TGME49_216820	transporter, major facilitator family protein	unknown	micronemes	1	1.10226e-12	1	micronemes
TGME49_249970	hypothetical protein	unknown	micronemes	0.00591875	0.994081	3.50316e-05	unknown
TGME49_289620	cathepsin CPC1	unknown	micronemes	1.43927e-10	1	2.07151e-20	unknown
TGME49_292020	GCC2 and GCC3 domain-containing protein	unknown	micronemes	8.391e-23	1	0	unknown
TGME49_261080	kringle domain-containing protein	unknown	micronemes	4.66278e-19	1	0	unknown
TGME49_232400	PAN domain-containing protein	unknown	micronemes	7.09e-130	1	0	unknown
TGME49_261950	ATP synthase beta subunit ATP-B	mitochondrion - membranes	mitochondrion - membranes	1	0	1	mitochondrion - membranes
TGME49_204400	ATPase synthase subunit alpha, putative	mitochondrion - membranes	mitochondrion - membranes	1	0	1	mitochondrion - membranes
TGME49_288830	NADH dehydrogenase (NDH2-II)	mitochondrion - membranes	mitochondrion - membranes	1	0	1	mitochondrion - membranes
TGME49_320220	ubiquinol cytochrome c oxidoreductase, putative	mitochondrion - membranes	mitochondrion - membranes	1	0	1	mitochondrion - membranes
TGME49_231910	ATP synthase F1 gamma subunit	mitochondrion - membranes	mitochondrion - membranes	1	0	1	mitochondrion - membranes
TGME49_218280	eukaryotic porin, putative	mitochondrion - membranes	mitochondrion - membranes	1	0	1	mitochondrion - membranes
TGME49_209150	non-proton pumping type-II NADH dehydrogenase I	mitochondrion - membranes	mitochondrion - membranes	1	0	1	mitochondrion - membranes
TGME49_209260	cytochrome c oxidase subunit, putative	mitochondrion - membranes	mitochondrion - membranes	1	0	1	mitochondrion - membranes
TGME49_274060	2-oxoglutarate/malate translocase OMT	mitochondrion - membranes	mitochondrion - membranes	1	0	1	mitochondrion - membranes
TGME49_210790	dihydroorotate dehydrogenase reveal, putative	mitochondrion - membranes	mitochondrion - membranes	1	0	1	mitochondrion - membranes
TGME49_263730	FAD-dependent glycerol-3-phosphate dehydrogenase	mitochondrion - membranes	mitochondrion - membranes	1	0	1	mitochondrion - membranes
TGME49_288750	ubiquinol-cytochrome c reductase	mitochondrion - membranes	mitochondrion - membranes	1	0	1	mitochondrion - membranes
TGME49_226000	ATP synthase, putative	mitochondrion - membranes	mitochondrion - membranes	1	0	1	mitochondrion - membranes
TGME49_246540	cytochrome c1, heme protein	mitochondrion - membranes	mitochondrion - membranes	1	0	1	mitochondrion - membranes
TGME49_215280	succinate dehydrogenase [ubiquinone] iron-sulfur protein	mitochondrion - membranes	mitochondrion - membranes	1	0	1	mitochondrion - membranes
TGME49_205570	hypothetical protein	mitochondrion - membranes	mitochondrion - membranes	1	0	1	mitochondrion - membranes
TGME49_316140	hypothetical protein	mitochondrion - membranes	mitochondrion - membranes	1	0	1	mitochondrion - membranes
TGME49_272490	protoporphyrinogen oxidase	mitochondrion - membranes	mitochondrion - membranes	1	0	1	mitochondrion - membranes
TGME49_284540	ATP synthase F1, delta subunit protein	mitochondrion - membranes	mitochondrion - membranes	1	0	1	mitochondrion - membranes
TGME49_320140	ubiquinol-cytochrome c reductase hinge protein, putative	mitochondrion - membranes	mitochondrion - membranes	1	0	1	mitochondrion - membranes
TGME49_267700	hypothetical protein	mitochondrion - membranes	mitochondrion - membranes	1	0	1	mitochondrion - membranes
TGME49_283590	NLI interacting factor family phosphatase	mitochondrion - membranes	mitochondrion - membranes	1	0	1	mitochondrion - membranes
TGME49_226590	cytochrome C oxidase subunit IIa, putative	mitochondrion - membranes	mitochondrion - membranes	1	0	1	mitochondrion - membranes
TGME49_314820	atp synthase F1, epsilon subunit, putative	mitochondrion - membranes	mitochondrion - membranes	1	0	1	mitochondrion - membranes
TGME49_258650	protoheme ferro-lyase, putative	mitochondrion - membranes	mitochondrion - membranes	1	0	1	mitochondrion - membranes
TGME49_312220	mitochondrial inner membrane translocase subunit TIM17, putative	mitochondrion - membranes	mitochondrion - membranes	1	0	1	mitochondrion - membranes
TGME49_209720	hypothetical protein	mitochondrion - membranes	mitochondrion - membranes	1	0	1	mitochondrion - membranes
TGME49_249910	mitochondria-associated granulocyte macrophage CSF signaling molecule, putative	mitochondrion - membranes	mitochondrion - membranes	1	0	1	mitochondrion - membranes
TGME49_305480	elongator complex protein ELP3	mitochondrion - membranes	mitochondrion - membranes	1	0	1	mitochondrion - membranes
TGME49_214150	mitochondrial inner membrane translocase subunit TIM17, putative	mitochondrion - membranes	mitochondrion - membranes	1	0	1	mitochondrion - membranes
TGME49_248950	carrier superfamily protein	mitochondrion - membranes	mitochondrion - membranes	1	0	1	mitochondrion - membranes
TGME49_202810	TIM14	mitochondrion - membranes	mitochondrion - membranes	1	0	1	mitochondrion - membranes
TGME49_235880	brain protein 44 family protein	mitochondrion - membranes	mitochondrion - membranes	1	0	1	mitochondrion - membranes
TGME49_204370	WD-40 repeat protein	mitochondrion - membranes	mitochondrion - membranes	1	0	1	mitochondrion - membranes
TGME49_228180	cytochrome C oxidase assembly factor COX15, putative	mitochondrion - membranes	mitochondrion - membranes	1	0	1	mitochondrion - membranes
TGME49_225555	hypothetical protein	mitochondrion - membranes	mitochondrion - membranes	1	0	1	mitochondrion - membranes
TGME49_249900	adenine nucleotide translocator, putative	unknown	mitochondrion - membranes	1	2.36303e-12	1	mitochondrion - membranes
TGME49_236210	peptidase M16 family potein, putative	unknown	mitochondrion - membranes	1	8.65487e-13	1	mitochondrion - membranes
TGME49_263300	eukaryotic porin protein	unknown	mitochondrion - membranes	1	1.16795e-10	1	mitochondrion - membranes
TGME49_202630	ATP-dependent metallopeptidase HflB subfamily protein	unknown	mitochondrion - membranes	1	2.83762e-11	1	mitochondrion - membranes
TGME49_234420	ATPase, AAA family protein	unknown	mitochondrion - membranes	1	1.00779e-13	1	mitochondrion - membranes
TGME49_268830	hypothetical protein	unknown	mitochondrion - membranes	1	3.76234e-14	1	mitochondrion - membranes
TGME49_231410	hypothetical protein	unknown	mitochondrion - membranes	1	3.01236e-14	1	mitochondrion - membranes
TGME49_315770	cytochrome p450 superfamily protein	unknown	mitochondrion - membranes	1	7.24034e-10	1	mitochondrion - membranes
TGME49_202680	peptidase M16, alpha subunit, putative	unknown	mitochondrion - membranes	1	2.85651e-13	1	mitochondrion - membranes
TGME49_278990	phosphate carrier, putative	unknown	mitochondrion - membranes	1	5.87796e-13	1	mitochondrion - membranes
TGME49_297810	hypothetical protein	unknown	mitochondrion - membranes	1	1.93378e-14	1	mitochondrion - membranes
TGME49_213670	hypothetical protein	unknown	mitochondrion - membranes	1	1.64085e-13	1	mitochondrion - membranes
TGME49_223040	hypothetical protein	unknown	mitochondrion - membranes	1	3.00533e-15	1	mitochondrion - membranes
TGME49_222910	phosphoglycerate mutase	unknown	mitochondrion - membranes	1	2.46507e-11	1	mitochondrion - membranes
TGME49_233100	SPFH domain / Band 7 family protein	unknown	mitochondrion - membranes	1	2.7431e-14	1	mitochondrion - membranes
TGME49_306650	hypothetical protein	unknown	mitochondrion - membranes	1	3.53223e-14	1	mitochondrion - membranes
TGME49_258060	myosin heavy chain, putative	unknown	mitochondrion - membranes	1	3.00624e-14	1	mitochondrion - membranes
TGME49_239610	hypothetical protein	unknown	mitochondrion - membranes	1	2.9901e-11	1	mitochondrion - membranes
TGME49_243950	prohibitin, putative	unknown	mitochondrion - membranes	1	2.50237e-13	1	mitochondrion - membranes
TGME49_313970	Phytanoyl-CoA dioxygenase (PhyH) superfamily protein	unknown	mitochondrion - membranes	1	1.35668e-10	1	mitochondrion - membranes
TGME49_293390	cytochrome C-type heme lyase, putative	unknown	mitochondrion - membranes	1	1.5735e-11	1	mitochondrion - membranes
TGME49_306670	hypothetical protein	unknown	mitochondrion - membranes	1	3.85971e-13	1	mitochondrion - membranes
TGME49_300020	ATP-dependent metallopeptidase HflB subfamily protein	unknown	mitochondrion - membranes	1	1.62061e-11	1	mitochondrion - membranes
TGME49_209680	hypothetical protein	unknown	mitochondrion - membranes	1	7.69905e-12	1	mitochondrion - membranes
TGME49_297160	hypothetical protein	unknown	mitochondrion - membranes	1	3.70816e-12	1	mitochondrion - membranes
TGME49_233890	hypothetical protein	unknown	mitochondrion - membranes	1	3.62636e-11	1	mitochondrion - membranes
TGME49_225550	phosphatidylserine decarboxylase	unknown	mitochondrion - membranes	1	6.49237e-11	1	mitochondrion - membranes
TGME49_263280	hypothetical protein	unknown	mitochondrion - membranes	1	5.21047e-11	1	mitochondrion - membranes
TGME49_264040	hypothetical protein	unknown	mitochondrion - membranes	1	3.61124e-14	1	mitochondrion - membranes
TGME49_285510	hypothetical protein	unknown	mitochondrion - membranes	1	4.15771e-10	1	mitochondrion - membranes
TGME49_229920	hypothetical protein	unknown	mitochondrion - membranes	1	6.91633e-13	1	mitochondrion - membranes
TGME49_293350	mitochondrial carrier superfamily protein	unknown	mitochondrion - membranes	1	7.21736e-12	1	mitochondrion - membranes
TGME49_278720	hypothetical protein	unknown	mitochondrion - membranes	1	1.51013e-11	1	mitochondrion - membranes
TGME49_214930	hypothetical protein	unknown	mitochondrion - membranes	1	3.89246e-13	1	mitochondrion - membranes
TGME49_208790	MC family transporter, putative	unknown	mitochondrion - membranes	1	8.0186e-12	1	mitochondrion - membranes
TGME49_215350	hypothetical protein	unknown	mitochondrion - membranes	1	2.88174e-09	1	mitochondrion - membranes
TGME49_270800	GAF domain-containing protein	unknown	mitochondrion - membranes	1	3.99835e-09	1	mitochondrion - membranes
TGME49_221510	hypothetical protein	unknown	mitochondrion - membranes	1	5.36011e-13	1	mitochondrion - membranes
TGME49_260180	hypothetical protein	unknown	mitochondrion - membranes	1	5.92613e-12	1	mitochondrion - membranes
TGME49_263080	hypothetical protein	unknown	mitochondrion - membranes	1	8.33615e-13	1	mitochondrion - membranes
TGME49_262640	Cg8 family protein	unknown	mitochondrion - membranes	1	3.09568e-14	1	mitochondrion - membranes
TGME49_313070	hypothetical protein	unknown	mitochondrion - membranes	1	2.31734e-12	1	mitochondrion - membranes
TGME49_290030	hypothetical protein	unknown	mitochondrion - membranes	1	1.48338e-13	1	mitochondrion - membranes
TGME49_247770	hypothetical protein	unknown	mitochondrion - membranes	1	1.17216e-11	1	mitochondrion - membranes
TGME49_201800	hypothetical protein	unknown	mitochondrion - membranes	1	7.06048e-14	1	mitochondrion - membranes
TGME49_257440	SCO1/SenC protein	unknown	mitochondrion - membranes	1	1.19256e-12	1	mitochondrion - membranes
TGME49_218940	hypothetical protein	unknown	mitochondrion - membranes	1	6.10033e-14	1	mitochondrion - membranes
TGME49_282180	hypothetical protein	unknown	mitochondrion - membranes	1	3.44539e-14	1	mitochondrion - membranes
TGME49_286650	hypothetical protein	unknown	mitochondrion - membranes	1	1.54397e-13	1	mitochondrion - membranes
TGME49_235730	hypothetical protein	unknown	mitochondrion - membranes	1	1.17882e-12	1	mitochondrion - membranes
TGME49_214530	DnaJ domain-containing protein	unknown	mitochondrion - membranes	1	6.04144e-12	1	mitochondrion - membranes
TGME49_242460	mitochondrial carrier superfamily protein	unknown	mitochondrion - membranes	1	1.88765e-10	1	mitochondrion - membranes
TGME49_230910	hypothetical protein	unknown	mitochondrion - membranes	1	3.50466e-12	1	mitochondrion - membranes
TGME49_245450	hypothetical protein	unknown	mitochondrion - membranes	1	5.31873e-14	1	mitochondrion - membranes
TGME49_295690	ubiquinone/menaquinone biosynthesis methyltransferase subfamily protein	unknown	mitochondrion - membranes	1	4.43322e-10	1	mitochondrion - membranes
TGME49_254030	zinc finger CDGSH-type domain-containing protein	unknown	mitochondrion - membranes	1	9.27913e-14	1	mitochondrion - membranes
TGME49_314042	cytochrome c1 heme lyase, putative	unknown	mitochondrion - membranes	1	1.28137e-11	1	mitochondrion - membranes
TGME49_263630	hypothetical protein	unknown	mitochondrion - membranes	1	7.7976e-12	1	mitochondrion - membranes
TGME49_243490	BCS1 family isoform 9, putative	unknown	mitochondrion - membranes	1	4.07071e-09	1	mitochondrion - membranes
TGME49_263990	hypothetical protein	unknown	mitochondrion - membranes	1	6.31271e-15	1	mitochondrion - membranes
TGME49_288710	hypothetical protein	unknown	mitochondrion - membranes	1	7.0063e-10	1	mitochondrion - membranes
TGME49_257110	hypothetical protein	unknown	mitochondrion - membranes	1	1.873e-10	1	mitochondrion - membranes
TGME49_227910	hypothetical protein	unknown	mitochondrion - membranes	1	1.02959e-12	1	mitochondrion - membranes
TGME49_201880	hypothetical protein	unknown	mitochondrion - membranes	1	3.73976e-13	1	mitochondrion - membranes
TGME49_320015	hypothetical protein	unknown	mitochondrion - membranes	1	9.36359e-13	1	mitochondrion - membranes
TGME49_252630	hypothetical protein	unknown	mitochondrion - membranes	1	7.80178e-10	1	mitochondrion - membranes
TGME49_249702	MC family transporter, putative	unknown	mitochondrion - membranes	1	4.70469e-11	1	mitochondrion - membranes
TGME49_270360	hypothetical protein	unknown	mitochondrion - membranes	1	3.83756e-14	1	mitochondrion - membranes
TGME49_208440	hypothetical protein	unknown	mitochondrion - membranes	1	3.59116e-14	1	mitochondrion - membranes
TGME49_207170	hypothetical protein	unknown	mitochondrion - membranes	1	1.01341e-13	1	mitochondrion - membranes
TGME49_247410	hypothetical protein	unknown	mitochondrion - membranes	1	1.79407e-14	1	mitochondrion - membranes
TGME49_216660	hypothetical protein	unknown	mitochondrion - membranes	1	4.00513e-10	1	mitochondrion - membranes
TGME49_259610	hypothetical protein	unknown	mitochondrion - membranes	1	6.17579e-11	1	mitochondrion - membranes
TGME49_310180	hypothetical protein	unknown	mitochondrion - membranes	1	2.22431e-09	1	mitochondrion - membranes
TGME49_260990	hypothetical protein	unknown	mitochondrion - membranes	1	3.02446e-11	1	mitochondrion - membranes
TGME49_225730	membrane protein, putative	unknown	mitochondrion - membranes	1	1.18259e-13	1	mitochondrion - membranes
TGME49_269000	ABC transporter family protein	unknown	mitochondrion - membranes	1	3.13714e-12	1	mitochondrion - membranes
TGME49_315930	integral membrane protein, DUF56 family protein, putative	unknown	mitochondrion - membranes	1	6.59348e-15	1	mitochondrion - membranes
TGME49_211695	hypothetical protein	unknown	mitochondrion - membranes	1	2.06188e-09	1	mitochondrion - membranes
TGME49_215610	hypothetical protein	unknown	mitochondrion - membranes	1	3.87341e-14	1	mitochondrion - membranes
TGME49_278740	diaminopimelate decarboxylase	unknown	mitochondrion - membranes	1	2.31281e-09	1	mitochondrion - membranes
TGME49_236510	hypothetical protein	unknown	mitochondrion - membranes	1	9.46081e-10	1	mitochondrion - membranes
TGME49_265370	hypothetical protein	unknown	mitochondrion - membranes	1	7.87917e-13	1	mitochondrion - membranes
TGME49_206480	hypothetical protein	unknown	mitochondrion - membranes	1	5.63164e-14	1	mitochondrion - membranes
TGME49_255440	hypothetical protein	unknown	mitochondrion - membranes	1	2.48737e-12	1	mitochondrion - membranes
TGME49_221850	prohibitin family protein, putative	unknown	mitochondrion - membranes	1	3.84219e-11	1	mitochondrion - membranes
TGME49_312470	hypothetical protein	unknown	mitochondrion - membranes	1	6.06097e-12	1	mitochondrion - membranes
TGME49_286530	hypothetical protein	unknown	mitochondrion - membranes	1	8.44933e-13	1	mitochondrion - membranes
TGME49_255670	methyltransferase domain-containing protein	unknown	mitochondrion - membranes	1	4.36152e-10	1	mitochondrion - membranes
TGME49_257160	hypothetical protein	unknown	mitochondrion - membranes	1	4.88969e-15	1	mitochondrion - membranes
TGME49_226500	hypothetical protein	unknown	mitochondrion - membranes	1	1.86467e-09	1	mitochondrion - membranes
TGME49_293400	hypothetical protein	unknown	mitochondrion - membranes	1	2.51802e-11	1	mitochondrion - membranes
TGME49_312160	hypothetical protein	unknown	mitochondrion - membranes	1	5.34297e-13	1	mitochondrion - membranes
TGME49_248260	hypothetical protein	unknown	mitochondrion - membranes	1	6.38086e-14	1	mitochondrion - membranes
TGME49_289960	hypothetical protein	unknown	mitochondrion - membranes	1	1.12243e-11	1	mitochondrion - membranes
TGME49_200310	hypothetical protein	unknown	mitochondrion - membranes	1	9.74627e-10	1	mitochondrion - membranes
TGME49_236550	hypothetical protein	unknown	mitochondrion - membranes	1	1.23733e-10	1	mitochondrion - membranes
TGME49_295035	hypothetical protein	unknown	mitochondrion - membranes	1	3.21404e-11	1	mitochondrion - membranes
TGME49_273630	DnaJ domain-containing protein	unknown	mitochondrion - membranes	1	2.98899e-09	1	mitochondrion - membranes
TGME49_215430	hypothetical protein	unknown	mitochondrion - membranes	1	1.30212e-09	1	mitochondrion - membranes
TGME49_311680	FUN14 family protein	unknown	mitochondrion - membranes	1	2.43253e-08	1	mitochondrion - membranes
TGME49_255910	PfMNL-2 CISD1 family iron-sulfur protein, putative	unknown	mitochondrion - membranes	1	5.91268e-09	1	mitochondrion - membranes
TGME49_304640	hypothetical protein	unknown	mitochondrion - membranes	1	8.78824e-08	1	mitochondrion - membranes
TGME49_277090	carrier superfamily protein	unknown	mitochondrion - membranes	1	3.101e-09	1	mitochondrion - membranes
TGME49_330000	cytochrome b	unknown	mitochondrion - membranes	1	7.97045e-08	1	mitochondrion - membranes
TGME49_214910	hypothetical protein	unknown	mitochondrion - membranes	1	1.113e-07	1	mitochondrion - membranes
TGME49_224820	hypothetical protein	unknown	mitochondrion - membranes	1	1.1165e-07	1	mitochondrion - membranes
TGME49_288400	LETM1 family protein	unknown	mitochondrion - membranes	1	7.03631e-09	1	mitochondrion - membranes
TGME49_249325	hypothetical protein	unknown	mitochondrion - membranes	1	6.43028e-08	1	mitochondrion - membranes
TGME49_211060	hypothetical protein	unknown	mitochondrion - membranes	1	1.67813e-07	1	mitochondrion - membranes
TGME49_263750	hypothetical protein	unknown	mitochondrion - membranes	1	6.09428e-10	1	mitochondrion - membranes
TGME49_273830	hypothetical protein	unknown	mitochondrion - membranes	1	2.18535e-07	1	mitochondrion - membranes
TGME49_258860	hypothetical protein	unknown	mitochondrion - membranes	1	2.29588e-07	1	mitochondrion - membranes
TGME49_218770	carrier superfamily protein	unknown	mitochondrion - membranes	1	2.57085e-07	1	mitochondrion - membranes
TGME49_208710	DNA/RNA non-specific endonuclease	unknown	mitochondrion - membranes	0.999999	8.16846e-10	0.999999	mitochondrion - membranes
TGME49_215710	hypothetical protein	unknown	mitochondrion - membranes	0.999999	5.6136e-09	0.999999	mitochondrion - membranes
TGME49_202160	ABC1 family protein	unknown	mitochondrion - membranes	0.999999	2.87492e-07	0.999999	mitochondrion - membranes
TGME49_203940	ABC1 protein	unknown	mitochondrion - membranes	1	4.95284e-07	0.999999	mitochondrion - membranes
TGME49_255400	hypothetical protein	unknown	mitochondrion - membranes	1	4.93366e-07	0.999999	mitochondrion - membranes
TGME49_247590	methyltransferase domain-containing protein	unknown	mitochondrion - membranes	0.999999	5.10162e-10	0.999999	mitochondrion - membranes
TGME49_242840	membrane protein	unknown	mitochondrion - membranes	0.999999	4.93061e-07	0.999999	mitochondrion - membranes
TGME49_244600	hypothetical protein	unknown	mitochondrion - membranes	0.999999	6.39655e-07	0.999999	mitochondrion - membranes
TGME49_222210	SPFH domain / Band 7 family protein	unknown	mitochondrion - membranes	0.999999	1.01977e-06	0.999998	mitochondrion - membranes
TGME49_311150	hypothetical protein	unknown	mitochondrion - membranes	0.999995	7.57742e-09	0.999995	mitochondrion - membranes
TGME49_309940	phospholipase D active site domain-containing protein	unknown	mitochondrion - membranes	0.999993	1.16916e-08	0.999993	mitochondrion - membranes
TGME49_216510	thioredoxin, putative	unknown	mitochondrion - membranes	0.999992	7.55944e-09	0.999992	mitochondrion - membranes
TGME49_260870	zinc finger cdgsh type protein	unknown	mitochondrion - membranes	0.99999	7.3888e-07	0.999989	mitochondrion - membranes
TGME49_248320	carrier superfamily protein	unknown	mitochondrion - membranes	0.999987	1.4271e-07	0.999987	mitochondrion - membranes
TGME49_228770	hypothetical protein	unknown	mitochondrion - membranes	0.999987	8.90424e-08	0.999986	mitochondrion - membranes
TGME49_309920	hypothetical protein	unknown	mitochondrion - membranes	0.999977	1.80055e-07	0.999977	mitochondrion - membranes
TGME49_276900	hypothetical protein	unknown	mitochondrion - membranes	0.999969	2.51227e-07	0.999969	mitochondrion - membranes
TGME49_275980	coenzyme q (ubiquinone) biosynthesis protein coq4 protein	unknown	mitochondrion - membranes	0.999953	1.09968e-07	0.999953	mitochondrion - membranes
TGME49_214310	hypothetical protein	unknown	mitochondrion - membranes	0.999953	1.19037e-06	0.999952	mitochondrion - membranes
TGME49_219630	flavodoxin domain-containing protein	unknown	mitochondrion - membranes	0.999943	1.25226e-07	0.999943	mitochondrion - membranes
TGME49_231930	hypothetical protein	unknown	mitochondrion - membranes	0.999939	9.35765e-08	0.999939	mitochondrion - membranes
TGME49_280730	cytosolic fe-s cluster assembling factor nbp35, putative	unknown	mitochondrion - membranes	0.999914	1.81255e-06	0.999912	mitochondrion - membranes
TGME49_258625	peptidyl-prolyl cis-trans isomerase, FKBP-type domain-containing protein	unknown	mitochondrion - membranes	0.999913	2.42218e-06	0.999911	mitochondrion - membranes
TGME49_212100	ThiF family protein	unknown	mitochondrion - membranes	0.999839	1.84072e-05	0.99982	mitochondrion - membranes
TGME49_298030	Ubiquinol-cytochrome c chaperone, putative	unknown	mitochondrion - membranes	0.99979	2.75502e-08	0.99979	mitochondrion - membranes
TGME49_232540	FAD binding domain-containing protein	unknown	mitochondrion - membranes	0.999728	9.13704e-10	0.999728	mitochondrion - membranes
TGME49_209020	hypothetical protein	unknown	mitochondrion - membranes	0.999582	1.62849e-07	0.999581	mitochondrion - membranes
TGME49_236160	hypothetical protein	unknown	mitochondrion - membranes	0.999653	0.000146749	0.999507	mitochondrion - membranes
TGME49_263323	tetratricopeptide repeat protein 11, putative	unknown	mitochondrion - membranes	0.999616	0.000238532	0.999378	mitochondrion - membranes
TGME49_273640	hypothetical protein	unknown	mitochondrion - membranes	0.999296	1.00166e-05	0.999286	mitochondrion - membranes
TGME49_254250	PRELI family protein	unknown	mitochondrion - membranes	0.999266	3.08861e-06	0.999263	mitochondrion - membranes
TGME49_249320	flavodoxin domain-containing protein	unknown	mitochondrion - membranes	0.999122	1.49621e-06	0.99912	mitochondrion - membranes
TGME49_319920	2-oxo acid dehydrogenases acyltransferase (catalytic domain) domain-containing protein	unknown	mitochondrion - membranes	0.999314	0.000608156	0.998706	mitochondrion - membranes
TGME49_310350	PGAP1 family protein	unknown	mitochondrion - membranes	0.993078	4.53097e-06	0.993074	mitochondrion - membranes
TGME49_270090	hypothetical protein	unknown	mitochondrion - membranes	0.988088	1.83035e-05	0.98807	unknown
TGME49_231150	hypothetical protein	unknown	mitochondrion - membranes	0.984993	2.26633e-07	0.984993	unknown
TGME49_266850	3-demethylubiquinone-9 3-O-methyltransferase	unknown	mitochondrion - membranes	0.982823	3.46706e-06	0.98282	unknown
TGME49_213610	hypothetical protein	unknown	mitochondrion - membranes	0.979165	8.58373e-05	0.979081	unknown
TGME49_286720	heat shock protein HSP28	unknown	mitochondrion - membranes	0.946495	7.76039e-06	0.946487	unknown
TGME49_319510	hypothetical protein	unknown	mitochondrion - membranes	0.908086	1.69924e-05	0.90807	unknown
TGME49_213490	hypothetical protein	unknown	mitochondrion - membranes	0.00905731	0.990826	8.309e-05	unknown
TGME49_305900	hypothetical protein	unknown	mitochondrion - membranes	0.00551104	0.994487	3.03825e-05	unknown
TGME49_214250	hypothetical protein	unknown	mitochondrion - membranes	1.01503e-19	1	0	unknown
TGME49_316255	hypothetical protein	unknown	mitochondrion - membranes	1.31146e-22	1	0	unknown
TGME49_251780	heat shock protein	mitochondrion - soluble	mitochondrion - soluble	1	0	1	mitochondrion - soluble
TGME49_226730	aconitate hydratase ACN/IRP	mitochondrion - soluble	mitochondrion - soluble	1	0	1	mitochondrion - soluble
TGME49_288500	FAD Malate-dehydrogenase (MDH-FAD)	mitochondrion - soluble	mitochondrion - soluble	1	0	1	mitochondrion - soluble
TGME49_244200	2-oxoglutarate dehydrogenase e1 component, mitochondrial precursor, putative	mitochondrion - soluble	mitochondrion - soluble	1	0	1	mitochondrion - soluble
TGME49_215590	flavoprotein subunit of succinate dehydrogenase	mitochondrion - soluble	mitochondrion - soluble	1	0	1	mitochondrion - soluble
TGME49_313140	isocitrate dehydrogenase	mitochondrion - soluble	mitochondrion - soluble	1	0	1	mitochondrion - soluble
TGME49_206470	pyruvate dehydrogenase complex subunit PDH-E3II	mitochondrion - soluble	mitochondrion - soluble	1	0	1	mitochondrion - soluble
TGME49_284190	pyruvate carboxylase	mitochondrion - soluble	mitochondrion - soluble	1	0	1	mitochondrion - soluble
TGME49_267330	fumarate hydratase	mitochondrion - soluble	mitochondrion - soluble	1	0	1	mitochondrion - soluble
TGME49_309752	succinate-Coenzyme A ligase, beta subunit, putative	mitochondrion - soluble	mitochondrion - soluble	1	0	1	mitochondrion - soluble
TGME49_219550	dihydrolipoyllysine-residue succinyltransferase component of oxoglutarate dehydrogenase	mitochondrion - soluble	mitochondrion - soluble	1	0	1	mitochondrion - soluble
TGME49_214750	hypothetical protein	mitochondrion - soluble	mitochondrion - soluble	1	0	1	mitochondrion - soluble
TGME49_268890	citrate synthase I	mitochondrion - soluble	mitochondrion - soluble	1	0	1	mitochondrion - soluble
TGME49_310290	regulator of chromosome condensation (RCC1) repeat-containing protein	mitochondrion - soluble	mitochondrion - soluble	1	0	1	mitochondrion - soluble
TGME49_290600	succinyl-CoA-synthetase alpha SCSA	mitochondrion - soluble	mitochondrion - soluble	1	0	1	mitochondrion - soluble
TGME49_265220	co-chaperone GrpE protein	mitochondrion - soluble	mitochondrion - soluble	1	0	1	mitochondrion - soluble
TGME49_271820	lipoyltransferase and lipoate-protein ligase subfamily protein	mitochondrion - soluble	mitochondrion - soluble	1	0	1	mitochondrion - soluble
TGME49_272670	peptidase family M3 protein	mitochondrion - soluble	mitochondrion - soluble	1	0	1	mitochondrion - soluble
TGME49_308580	Lon protease family protein	mitochondrion - soluble	mitochondrion - soluble	1	0	1	mitochondrion - soluble
TGME49_237560	iron-sulfur cluster protein ISCU	mitochondrion - soluble	mitochondrion - soluble	1	0	1	mitochondrion - soluble
TGME49_292975	hypothetical protein	mitochondrion - soluble	mitochondrion - soluble	1	0	1	mitochondrion - soluble
TGME49_285970	30S ribosomal protein S5, putative	mitochondrion - soluble	mitochondrion - soluble	1	0	1	mitochondrion - soluble
TGME49_231750	hypothetical protein	mitochondrion - soluble	mitochondrion - soluble	1	0	1	mitochondrion - soluble
TGME49_227830	mitochondrial inner membrane translocase TIM44, putative	mitochondrion - soluble	mitochondrion - soluble	1	0	1	mitochondrion - soluble
TGME49_214870	ribosomal protein L9, N-terminal domain-containing protein	mitochondrion - soluble	mitochondrion - soluble	1	0	1	mitochondrion - soluble
TGME49_295370	hypothetical protein	mitochondrion - soluble	mitochondrion - soluble	1	0	1	mitochondrion - soluble
TGME49_236250	regulator of chromosome condensation (RCC1) repeat-containing protein	mitochondrion - soluble	mitochondrion - soluble	1	0	1	mitochondrion - soluble
TGME49_314295	ribosomal l25 family protein	mitochondrion - soluble	mitochondrion - soluble	1	0	1	mitochondrion - soluble
TGME49_202960	glycine cleavage H-protein	mitochondrion - soluble	mitochondrion - soluble	1	0	1	mitochondrion - soluble
TGME49_202350	50S ribosomal protein L21, putative	mitochondrion - soluble	mitochondrion - soluble	1	0	1	mitochondrion - soluble
TGME49_253800	ribosomal protein L15, putative	mitochondrion - soluble	mitochondrion - soluble	1	0	1	mitochondrion - soluble
TGME49_222990	ribosomal protein S18, putative	mitochondrion - soluble	mitochondrion - soluble	1	0	1	mitochondrion - soluble
TGME49_247550	heat shock protein HSP60	unknown	mitochondrion - soluble	1	1.23638e-11	1	mitochondrion - soluble
TGME49_230410	peroxiredoxin PRX3	unknown	mitochondrion - soluble	1	1.49655e-11	1	mitochondrion - soluble
TGME49_239490	dehydrogenase E1 component family protein	unknown	mitochondrion - soluble	1	1.37501e-09	1	mitochondrion - soluble
TGME49_260170	elongation factor EF-G, putative	unknown	mitochondrion - soluble	1	2.26129e-08	1	mitochondrion - soluble
TGME49_316330	superoxide dismutase SOD2	unknown	mitochondrion - soluble	1	1.86422e-09	1	mitochondrion - soluble
TGME49_207760	DnaJ C terminal region domain-containing protein	unknown	mitochondrion - soluble	1	5.09439e-09	1	mitochondrion - soluble
TGME49_257480	NADP-dependent succinate-semialdehyde dehydrogenase	unknown	mitochondrion - soluble	1	9.99208e-09	1	mitochondrion - soluble
TGME49_290840	serine protease	unknown	mitochondrion - soluble	1	3.6451e-11	1	mitochondrion - soluble
TGME49_237010	hypothetical protein	unknown	mitochondrion - soluble	1	9.53605e-10	1	mitochondrion - soluble
TGME49_313240	ethylene-responsive RNA helicase, putative	unknown	mitochondrion - soluble	1	1.34908e-08	1	mitochondrion - soluble
TGME49_265360	hypothetical protein	unknown	mitochondrion - soluble	1	2.65505e-09	1	mitochondrion - soluble
TGME49_212930	NifU family domain-containing protein	unknown	mitochondrion - soluble	1	1.0575e-10	1	mitochondrion - soluble
TGME49_314400	pyruvate dehydrogenase E1 component, beta subunit, putative	unknown	mitochondrion - soluble	1	1.91518e-11	1	mitochondrion - soluble
TGME49_259710	protein kinase	unknown	mitochondrion - soluble	1	5.37914e-11	1	mitochondrion - soluble
TGME49_301120	acetyl-CoA acetyltransferase	unknown	mitochondrion - soluble	1	5.58265e-09	1	mitochondrion - soluble
TGME49_263840	hypothetical protein	unknown	mitochondrion - soluble	1	2.16413e-10	1	mitochondrion - soluble
TGME49_263530	chaperonin, putative	unknown	mitochondrion - soluble	1	2.81296e-09	1	mitochondrion - soluble
TGME49_267775	hypothetical protein	unknown	mitochondrion - soluble	1	2.19164e-08	1	mitochondrion - soluble
TGME49_237470	glycine cleavage T-protein (aminomethyl transferase) domain-containing protein	unknown	mitochondrion - soluble	1	4.9894e-10	1	mitochondrion - soluble
TGME49_292300	DNA-directed RNA polymerase III RPC8	unknown	mitochondrion - soluble	1	3.49689e-09	1	mitochondrion - soluble
TGME49_270120	thioredoxin-like protein TLP1	unknown	mitochondrion - soluble	1	6.39326e-11	1	mitochondrion - soluble
TGME49_229620	hypothetical protein	unknown	mitochondrion - soluble	1	2.81064e-10	1	mitochondrion - soluble
TGME49_268260	hypothetical protein	unknown	mitochondrion - soluble	1	1.69203e-09	1	mitochondrion - soluble
TGME49_227990	hypothetical protein	unknown	mitochondrion - soluble	1	1.13251e-10	1	mitochondrion - soluble
TGME49_204550	hypothetical protein	unknown	mitochondrion - soluble	1	2.95222e-09	1	mitochondrion - soluble
TGME49_272230	heat shock protein hslv, putative	unknown	mitochondrion - soluble	1	5.34376e-09	1	mitochondrion - soluble
TGME49_229740	hypothetical protein	unknown	mitochondrion - soluble	1	1.1157e-09	1	mitochondrion - soluble
TGME49_262810	iron donor protein CyaY protein	unknown	mitochondrion - soluble	1	2.03053e-10	1	mitochondrion - soluble
TGME49_223500	hypothetical protein	unknown	mitochondrion - soluble	1	5.4211e-11	1	mitochondrion - soluble
TGME49_254230	hypothetical protein	unknown	mitochondrion - soluble	1	2.14482e-11	1	mitochondrion - soluble
TGME49_288990	hypothetical protein	unknown	mitochondrion - soluble	1	1.82799e-09	1	mitochondrion - soluble
TGME49_266260	hypothetical protein	unknown	mitochondrion - soluble	1	1.27161e-08	1	mitochondrion - soluble
TGME49_268730	glutaredoxin-related protein	unknown	mitochondrion - soluble	1	9.86763e-12	1	mitochondrion - soluble
[truncated: 1,833 more rows]

## Sheet: S4b - TAGM-MCMC classification
Accession	Description	markers	tagm.mcmc.allocation	tagm.mcmc.probability	tagm.mcmc.probability.lowerquantile	tagm.mcmc.probability.upperquantile	tagm.mcmc.mean.shannon	tagm.mcmc.outlier	tagm.mcmc.loc.prob	tagm.mcmc.allocation.pred
TGME49_313410	proteasome 26S regulatory subunit	19S proteasome	19S proteasome	1	1	1	0	0	1	19S proteasome
TGME49_263060	Proteasome/cyclosome repeat-containing protein	19S proteasome	19S proteasome	1	1	1	0	0	1	19S proteasome
TGME49_277500	26S proteasome regulatory subunit 7, putative	19S proteasome	19S proteasome	1	1	1	0	0	1	19S proteasome
TGME49_292220	PCI domain-containing protein	19S proteasome	19S proteasome	1	1	1	0	0	1	19S proteasome
TGME49_267080	26S protease regulatory subunit 4, putative	19S proteasome	19S proteasome	1	1	1	0	0	1	19S proteasome
TGME49_228210	26S proteasome regulatory subunit	19S proteasome	19S proteasome	1	1	1	0	0	1	19S proteasome
TGME49_261210	26s proteasome subunit p55, putative	19S proteasome	19S proteasome	1	1	1	0	0	1	19S proteasome
TGME49_261010	tat-binding family protein, putative	19S proteasome	19S proteasome	1	1	1	0	0	1	19S proteasome
TGME49_227960	PCI domain-containing protein	19S proteasome	19S proteasome	1	1	1	0	0	1	19S proteasome
TGME49_300310	26S proteasome regulatory subunit, S6a family AAA ATpase	19S proteasome	19S proteasome	1	1	1	0	0	1	19S proteasome
TGME49_238180	26s proteasome regulatory complex subunit, putative	19S proteasome	19S proteasome	1	1	1	0	0	1	19S proteasome
TGME49_229950	26S proteasome regulatory subunit 6b, putative	19S proteasome	19S proteasome	1	1	1	0	0	1	19S proteasome
TGME49_269840	proteasome regulatory subunit	19S proteasome	19S proteasome	1	1	1	0	0	1	19S proteasome
TGME49_224110	adhesion regulating molecule region protein, putative	19S proteasome	19S proteasome	1	1	1	0	0	1	19S proteasome
TGME49_207770	PCI domain-containing protein	unknown	cytosol	0.985824	0.950305	0.995183	0.0710659	3.15437e-06	0.985821	unknown
TGME49_250830	SAC3/GANP family protein	unknown	cytosol	0.957857	0.886818	0.988791	0.167335	5.36846e-06	0.957852	unknown
TGME49_269250	Mov34/MPN/PAD-1 family protein	unknown	cytosol	0.985912	0.967256	0.994451	0.0724449	3.24455e-07	0.985912	unknown
TGME49_278050	proteasome subunit alpha type 1, putative	20S proteasome	20S proteasome	1	1	1	0	0	1	20S proteasome
TGME49_249590	proteasome subunit alpha type 5-2, putative	20S proteasome	20S proteasome	1	1	1	0	0	1	20S proteasome
TGME49_258150	proteasome subunit alpha type 7, putative	20S proteasome	20S proteasome	1	1	1	0	0	1	20S proteasome
TGME49_242290	proteasome subunit alpha1, putative	20S proteasome	20S proteasome	1	1	1	0	0	1	20S proteasome
TGME49_218920	proteasome subunit beta type, putative	20S proteasome	20S proteasome	1	1	1	0	0	1	20S proteasome
TGME49_239500	proteasome subunit alpha type, putative	20S proteasome	20S proteasome	1	1	1	0	0	1	20S proteasome
TGME49_223590	proteasome subunit	20S proteasome	20S proteasome	1	1	1	0	0	1	20S proteasome
TGME49_280710	20S proteasome subunit beta 7, putative	20S proteasome	20S proteasome	1	1	1	0	0	1	20S proteasome
TGME49_306930	proteasome subunit beta type 7 precursor, putative	20S proteasome	20S proteasome	1	1	1	0	0	1	20S proteasome
TGME49_287210	proteasome subunit alpha2, protease of the acylase family and NTN hydrolase fold, putative	20S proteasome	20S proteasome	1	1	1	0	0	1	20S proteasome
TGME49_290005	proteasome subunit beta type 1, putative	20S proteasome	20S proteasome	1	1	1	0	0	1	20S proteasome
TGME49_254900	proteasome subunit beta type 2, putative	20S proteasome	20S proteasome	1	1	1	0	0	1	20S proteasome
TGME49_216450	peptidase, T1 family protein	20S proteasome	20S proteasome	1	1	1	0	0	1	20S proteasome
TGME49_314090	proteasome beta subunit	20S proteasome	20S proteasome	1	1	1	0	0	1	20S proteasome
TGME49_232710	ribosomal protein RPS3A	40S ribosome	40S ribosome	1	1	1	0	0	1	40S ribosome
TGME49_239100	ribosomal protein RPS7	40S ribosome	40S ribosome	1	1	1	0	0	1	40S ribosome
TGME49_242330	ribosomal protein RPS5	40S ribosome	40S ribosome	1	1	1	0	0	1	40S ribosome
TGME49_205340	ribosomal protein RPS12	40S ribosome	40S ribosome	1	1	1	0	0	1	40S ribosome
TGME49_210690	ribosomal protein RPS6	40S ribosome	40S ribosome	1	1	1	0	0	1	40S ribosome
TGME49_245460	ribosomal protein RPS8	40S ribosome	40S ribosome	1	1	1	0	0	1	40S ribosome
TGME49_305520	ribosomal protein RPS2	40S ribosome	40S ribosome	1	1	1	0	0	1	40S ribosome
TGME49_232300	ribosomal protein RPS3	40S ribosome	40S ribosome	1	1	1	0	0	1	40S ribosome
TGME49_207840	ribosomal protein RPS17	40S ribosome	40S ribosome	1	1	1	0	0	1	40S ribosome
TGME49_263700	ribosomal protein RPS14	40S ribosome	40S ribosome	1	1	1	0	0	1	40S ribosome
TGME49_225080	ribosomal protein RPS18	40S ribosome	40S ribosome	1	1	1	0	0	1	40S ribosome
TGME49_263040	ribosomal protein RPS16	40S ribosome	40S ribosome	1	1	1	0	0	1	40S ribosome
TGME49_234450	ribosomal protein RPS15A	40S ribosome	40S ribosome	1	1	1	0	0	1	40S ribosome
TGME49_270380	ribosomal protein RPS13	40S ribosome	40S ribosome	1	1	1	0	0	1	40S ribosome
TGME49_231140	ribosomal protein RPS25	40S ribosome	40S ribosome	1	1	1	0	0	1	40S ribosome
TGME49_213350	ribosomal protein RPS15	40S ribosome	40S ribosome	1	1	1	0	0	1	40S ribosome
TGME49_248480	ribosomal protein RPS9	40S ribosome	40S ribosome	1	1	1	0	0	1	40S ribosome
TGME49_226970	ribosomal protein RPS11	40S ribosome	40S ribosome	1	1	1	0	0	1	40S ribosome
TGME49_243570	ribosomal protein RPS26	40S ribosome	40S ribosome	1	1	1	0	0	1	40S ribosome
TGME49_229670	ribosomal protein RPS23	40S ribosome	40S ribosome	1	1	1	0	0	1	40S ribosome
TGME49_245620	ribosomal-ubiquitin protein RPS27A	40S ribosome	40S ribosome	1	1	1	0	0	1	40S ribosome
TGME49_215460	ribosomal protein RPS24	unknown	40S ribosome	0.980804	0.953485	0.992361	0.0922597	2.47837e-07	0.980804	unknown
TGME49_309810	ribosomal protein RPP2	unknown	40S ribosome	0.982181	0.85119	0.998851	0.065495	6.19086e-07	0.98218	unknown
TGME49_207440	ribosomal protein RPS4	unknown	40S ribosome	0.756538	0.588493	0.853668	0.542894	5.94847e-07	0.756538	unknown
TGME49_212290	ribosomal protein RPS19	unknown	40S ribosome	0.745782	0.444968	0.887527	0.536656	2.16638e-05	0.745766	unknown
TGME49_240590	DNA-directed RNA polymerase II RPB5	unknown	nucleus - non-chromatin	0.715509	0.284804	0.911781	0.605855	0.000119616	0.715423	unknown
TGME49_309820	ribosomal protein RPL11	unknown	nucleus - non-chromatin	0.878428	0.613682	0.970846	0.333447	7.24911e-06	0.878422	unknown
TGME49_254300	hypothetical protein	unknown	nucleus - non-chromatin	0.996738	0.991041	0.999297	0.0212841	4.70158e-08	0.996738	nucleus - non-chromatin
TGME49_309120	ribosomal protein RPL4	60S ribosome	60S ribosome	1	1	1	0	0	1	60S ribosome
TGME49_227360	ribosomal protein RPL3	60S ribosome	60S ribosome	1	1	1	0	0	1	60S ribosome
TGME49_261570	ribosomal protein RPL7A	60S ribosome	60S ribosome	1	1	1	0	0	1	60S ribosome
TGME49_218410	ribosomal protein RPP0	60S ribosome	60S ribosome	1	1	1	0	0	1	60S ribosome
TGME49_215470	ribosomal protein RPL10A	60S ribosome	60S ribosome	1	1	1	0	0	1	60S ribosome
TGME49_284560	ribosomal protein RPL9	60S ribosome	60S ribosome	1	1	1	0	0	1	60S ribosome
TGME49_312090	ribosomal protein RPL23	60S ribosome	60S ribosome	1	1	1	0	0	1	60S ribosome
TGME49_267400	ribosomal protein RPL32	60S ribosome	60S ribosome	1	1	1	0	0	1	60S ribosome
TGME49_262670	ribosomal protein RPL18A	60S ribosome	60S ribosome	1	1	1	0	0	1	60S ribosome
TGME49_313390	ribosomal protein RPL6	60S ribosome	60S ribosome	1	1	1	0	0	1	60S ribosome
TGME49_204020	ribosomal protein RPL8	60S ribosome	60S ribosome	1	1	1	0	0	1	60S ribosome
TGME49_238010	ribosomal protein RPL23A	60S ribosome	60S ribosome	1	1	1	0	0	1	60S ribosome
TGME49_314810	ribosomal protein RPL7	60S ribosome	60S ribosome	1	1	1	0	0	1	60S ribosome
TGME49_292130	ribosomal protein RPL13A	60S ribosome	60S ribosome	1	1	1	0	0	1	60S ribosome
TGME49_232230	ribosomal protein RPL30	60S ribosome	60S ribosome	1	1	1	0	0	1	60S ribosome
TGME49_263050	ribosomal protein RPL13	60S ribosome	60S ribosome	1	1	1	0	0	1	60S ribosome
TGME49_299050	ribosomal protein RPL17	60S ribosome	60S ribosome	1	1	1	0	0	1	60S ribosome
TGME49_248390	ribosomal protein RPL26	60S ribosome	60S ribosome	1	1	1	0	0	1	60S ribosome
TGME49_288720	ribosomal protein RPL10	60S ribosome	60S ribosome	1	1	1	0	0	1	60S ribosome
TGME49_262690	ribosomal protein RPL27	60S ribosome	60S ribosome	1	1	1	0	0	1	60S ribosome
TGME49_300000	ribosomal protein RPL18	60S ribosome	60S ribosome	1	1	1	0	0	1	60S ribosome
TGME49_254440	ribosomal protein RPL12	60S ribosome	60S ribosome	1	1	1	0	0	1	60S ribosome
TGME49_229250	ribosomal protein RPL28	60S ribosome	60S ribosome	1	1	1	0	0	1	60S ribosome
TGME49_266070	ribosomal protein RPL31	60S ribosome	60S ribosome	1	1	1	0	0	1	60S ribosome
TGME49_228470	ribosomal protein RPL15	60S ribosome	60S ribosome	1	1	1	0	0	1	60S ribosome
TGME49_249250	ribosomal protein RPL35A	60S ribosome	60S ribosome	1	1	1	0	0	1	60S ribosome
TGME49_289530	ribosomal protein RPL19	60S ribosome	60S ribosome	1	1	1	0	0	1	60S ribosome
TGME49_267060	ribosomal protein RPL14	60S ribosome	60S ribosome	1	1	1	0	0	1	60S ribosome
TGME49_245680	ribosomal protein RPL21	60S ribosome	60S ribosome	1	1	1	0	0	1	60S ribosome
TGME49_239760	ribosomal protein RPL22	60S ribosome	60S ribosome	1	1	1	0	0	1	60S ribosome
TGME49_244320	ribosomal protein RPL24	60S ribosome	60S ribosome	1	1	1	0	0	1	60S ribosome
TGME49_239330	ribosomal protein RPL37	60S ribosome	60S ribosome	1	1	1	0	0	1	60S ribosome
TGME49_238250	ribosomal protein RPL36	60S ribosome	60S ribosome	1	1	1	0	0	1	60S ribosome
TGME49_310490	ribosomal protein RPL27A	60S ribosome	60S ribosome	1	1	1	0	0	1	60S ribosome
TGME49_231080	ribosomal protein RPL38	60S ribosome	60S ribosome	1	1	1	0	0	1	60S ribosome
TGME49_203630	ribosomal protein RPL44	60S ribosome	60S ribosome	1	1	1	0	0	1	60S ribosome
TGME49_300190	ribosomal protein RPL37A	60S ribosome	60S ribosome	1	1	1	0	0	1	60S ribosome
TGME49_227600	ribosomal protein RPL34	60S ribosome	60S ribosome	1	1	1	0	0	1	60S ribosome
TGME49_264450	DNA topoisomerase III beta-1, putative	unknown	nucleus - non-chromatin	0.90174	0.773695	0.9521	0.325118	0.000391044	0.901387	unknown
TGME49_250810	ribosomal protein RPL35	unknown	60S ribosome	0.999882	0.999368	1	0.000934003	2.03625e-09	0.999882	60S ribosome
TGME49_250820	hypothetical protein	apical 1	apical 1	1	1	1	0	0	1	apical 1
TGME49_225690	hypothetical protein	apical 1	apical 1	1	1	1	0	0	1	apical 1
TGME49_230340	hypothetical protein	apical 1	apical 1	1	1	1	0	0	1	apical 1
TGME49_292950	hypothetical protein	apical 1	apical 1	1	1	1	0	0	1	apical 1
TGME49_258090	hypothetical protein	apical 1	apical 1	1	1	1	0	0	1	apical 1
TGME49_229640	hypothetical protein	apical 1	apical 1	1	1	1	0	0	1	apical 1
TGME49_244470	hypothetical protein	apical 1	apical 1	1	1	1	0	0	1	apical 1
TGME49_235380	hypothetical protein	apical 1	apical 1	1	1	1	0	0	1	apical 1
TGME49_308860	hypothetical protein	apical 1	apical 1	1	1	1	0	0	1	apical 1
TGME49_214880	hypothetical protein	apical 1	apical 1	1	1	1	0	0	1	apical 1
TGME49_260820	IMC sub-compartment protein ISP1	apical 1	apical 1	1	1	1	0	0	1	apical 1
TGME49_227000	hypothetical protein	apical 1	apical 1	1	1	1	0	0	1	apical 1
TGME49_225020	hypothetical protein	apical 1	apical 1	1	1	1	0	0	1	apical 1
TGME49_256030	hypothetical protein	apical 1	apical 1	1	1	1	0	0	1	apical 1
TGME49_297180	hypothetical protein	apical 1	apical 1	1	1	1	0	0	1	apical 1
TGME49_291880	hypothetical protein	apical 1	apical 1	1	1	1	0	0	1	apical 1
TGME49_222350	hypothetical protein	apical 1	apical 1	1	1	1	0	0	1	apical 1
TGME49_301420	hypothetical protein	apical 1	apical 1	1	1	1	0	0	1	apical 1
TGME49_320030	hypothetical protein	apical 1	apical 1	1	1	1	0	0	1	apical 1
TGME49_293190	endonuclease/exonuclease/phosphatase family protein	apical 1	apical 1	1	1	1	0	0	1	apical 1
TGME49_266630	hypothetical protein	apical 1	apical 1	1	1	1	0	0	1	apical 1
TGME49_226990	hypothetical protein	apical 1	apical 1	1	1	1	0	0	1	apical 1
TGME49_233030	gliding-associated protein GAP70	apical 1	apical 1	1	1	1	0	0	1	apical 1
TGME49_246950	hypothetical protein	apical 1	apical 1	1	1	1	0	0	1	apical 1
TGME49_275670	alveolin domain containing intermediate filament IMC15	apical 1	apical 1	1	1	1	0	0	1	apical 1
TGME49_315510	hypothetical protein	apical 1	apical 1	1	1	1	0	0	1	apical 1
TGME49_278780	hypothetical protein	apical 1	apical 1	1	1	1	0	0	1	apical 1
TGME49_253600	hypothetical protein	apical 1	apical 1	1	1	1	0	0	1	apical 1
TGME49_239770	alveolin domain containing intermediate filament IMC11	apical 1	apical 1	1	1	1	0	0	1	apical 1
TGME49_264430	hypothetical protein	unknown	apical 1	1	1	1	6.44915e-09	1.29568e-10	1	apical 1
TGME49_252880	hypothetical protein	unknown	apical 1	0.998944	0.993661	1	0.00709611	1.67833e-11	0.998944	apical 1
TGME49_255160	hypothetical protein	unknown	apical 1	1	1	1	1.67102e-07	3.41961e-15	1	apical 1
TGME49_201760	hypothetical protein	unknown	apical 1	0.999999	0.999999	1	8.83264e-06	1.0891e-12	0.999999	apical 1
TGME49_266080	hypothetical protein	unknown	apical 1	1	1	1	5.19141e-11	3.60498e-13	1	apical 1
TGME49_245640	hypothetical protein	unknown	apical 1	1	1	1	1.77509e-12	2.47136e-15	1	apical 1
TGME49_238380	hypothetical protein	unknown	apical 1	1	1	1	5.29947e-07	8.48098e-10	1	apical 1
TGME49_255895	hypothetical protein	unknown	apical 1	1	1	1	9.87092e-08	6.08198e-15	1	apical 1
TGME49_224540	hypothetical protein	unknown	apical 1	0.998656	0.990605	0.999989	0.00870549	1.02093e-10	0.998656	apical 1
TGME49_267370	kinesin motor domain-containing protein	unknown	apical 1	1	1	1	2.25864e-07	5.15303e-10	1	apical 1
TGME49_257300	hypothetical protein	unknown	apical 1	0.991351	0.960919	1	0.0415595	2.78508e-12	0.991351	apical 1
TGME49_306350	variable surface lipoprotein	unknown	apical 1	1	1	1	2.91415e-07	1.14757e-14	1	apical 1
TGME49_314080	hypothetical protein	unknown	apical 1	1	1	1	9.04296e-11	1.12605e-12	1	apical 1
TGME49_226290	hypothetical protein	unknown	apical 1	0.999988	0.999952	0.999999	0.000143162	9.69912e-12	0.999988	apical 1
TGME49_260825	hypothetical protein	unknown	apical 1	1	1	1	2.0913e-07	1.83535e-14	1	apical 1
TGME49_319900	hypothetical protein	unknown	apical 1	0.999998	0.999982	1	2.58094e-05	1.13397e-08	0.999998	apical 1
TGME49_223790	hypothetical protein	unknown	apical 1	1	1	1	2.76253e-07	1.53056e-09	1	apical 1
TGME49_204880	hypothetical protein	unknown	apical 1	0.986025	0.933474	0.999817	0.0676966	1.46391e-05	0.986011	unknown
TGME49_220510	hypothetical protein	unknown	apical 1	0.999998	0.999997	1	2.35347e-05	1.03802e-09	0.999998	apical 1
TGME49_217688	hypothetical protein	unknown	apical 1	1	1	1	3.71039e-09	9.72675e-08	1	apical 1
TGME49_227952	14-3-3 superfamily protein	unknown	apical 1	0.985827	0.933666	0.999955	0.0518132	6.17054e-07	0.985827	unknown
TGME49_257430	hypothetical protein	unknown	apical 1	0.99683	0.997926	0.999961	0.00630256	5.29466e-06	0.996824	apical 1
TGME49_241880	3'5'-cyclic nucleotide phosphodiesterase domain-containing protein	unknown	apical 1	0.513871	0.0197791	0.999932	0.474007	0.0112049	0.508113	unknown
TGME49_289990	hypothetical protein	unknown	apical 1	0.535968	0.0389362	0.99974	0.364429	1.08771e-05	0.535962	unknown
TGME49_248740	hypothetical protein	unknown	apical 1	0.999986	0.999979	1	0.000105167	2.21798e-08	0.999986	apical 1
TGME49_309885	hypothetical protein	unknown	apical 1	0.866163	0.412437	0.999994	0.267507	0.000598857	0.865644	unknown
TGME49_226220	alveolin domain containing intermediate filament IMC9	unknown	IMC	1	1	1	1.01226e-07	1.62563e-11	1	IMC
TGME49_263200	hypothetical protein	unknown	apical 1	0.628339	0.00655237	0.999981	0.299657	0.0103359	0.621845	unknown
TGME49_274160	hypothetical protein	unknown	apical 1	0.558365	0.00438462	0.9972	0.457234	0.999347	0.000364626	unknown
TGME49_224700	hypothetical protein	unknown	apical 2	0.843538	0.040033	0.999879	0.13031	2.69768e-06	0.843535	unknown
TGME49_239300	hypothetical protein	apical 2	apical 2	1	1	1	0	0	1	apical 2
TGME49_243250	myosin H	apical 2	apical 2	1	1	1	0	0	1	apical 2
TGME49_295850	cyclic nucleotide-binding domain-containing protein	apical 2	apical 2	1	1	1	0	0	1	apical 2
TGME49_234270	hypothetical protein	apical 2	apical 2	1	1	1	0	0	1	apical 2
TGME49_315780	myosin regulatory light chain, putative	apical 2	apical 2	1	1	1	0	0	1	apical 2
TGME49_246720	hypothetical protein	apical 2	apical 2	1	1	1	0	0	1	apical 2
TGME49_262010	calmodulin CAM2	apical 2	apical 2	1	1	1	0	0	1	apical 2
TGME49_246930	calmodulin CAM1	apical 2	apical 2	1	1	1	0	0	1	apical 2
TGME49_295420	hypothetical protein	apical 2	apical 2	1	1	1	0	0	1	apical 2
TGME49_226040	EF hand domain-containing protein	apical 2	apical 2	1	1	1	0	0	1	apical 2
TGME49_311260	myosin light chain MLC1, putative	apical 2	apical 2	1	1	1	0	0	1	apical 2
TGME49_208340	hypothetical protein	apical 2	apical 2	1	1	1	0	0	1	apical 2
TGME49_313480	hypothetical protein	unknown	apical 2	0.960131	0.853132	0.997797	0.146534	1.56646e-07	0.960131	unknown
TGME49_242790	trichohyalin, putative	unknown	apical 1	0.631863	0.111092	0.986375	0.428429	1.16744e-09	0.631863	unknown
TGME49_250340	centrin 2	unknown	apical 2	0.999132	0.993882	0.999992	0.00595304	6.23054e-07	0.999131	apical 2
TGME49_271880	B-box zinc finger domain-containing protein	unknown	apical 2	0.855202	0.0806183	0.999789	0.145488	1.0482e-07	0.855202	unknown
TGME49_293540	hypothetical protein	unknown	apical 2	0.75818	0.000514374	1	0.0283632	0.342985	0.498135	unknown
TGME49_221320	acetyl-CoA carboxylase ACC1	apicoplast	apicoplast	1	1	1	0	0	1	apicoplast
TGME49_259260	membrane protein FtsH1	apicoplast	apicoplast	1	1	1	0	0	1	apicoplast
TGME49_275690	ClpB, putative	apicoplast	apicoplast	1	1	1	0	0	1	apicoplast
TGME49_240600	chaperonin cpn60, putative	apicoplast	apicoplast	1	1	1	0	0	1	apicoplast
TGME49_206610	pyruvate dehydrogenase complex subunit PDH-E2	apicoplast	apicoplast	1	1	1	0	0	1	apicoplast
TGME49_321640	cell division protein CDC48AP	apicoplast	apicoplast	1	1	1	0	0	1	apicoplast
TGME49_312110	apicoplast-associated thioredoxin family protein Atrx1	apicoplast	apicoplast	1	1	1	0	0	1	apicoplast
TGME49_222020	phosphoglycerate kinase PGKII	apicoplast	apicoplast	1	1	1	0	0	1	apicoplast
TGME49_251930	enoyl-acyl carrier reductase ENR	apicoplast	apicoplast	1	1	1	0	0	1	apicoplast
TGME49_253900	parasite porphobilinogen synthase PBGS	apicoplast	apicoplast	1	1	1	0	0	1	apicoplast
TGME49_211440	hypothetical protein	apicoplast	apicoplast	1	1	1	0	0	1	apicoplast
TGME49_287270	hypothetical protein	apicoplast	apicoplast	1	1	1	0	0	1	apicoplast
TGME49_293590	3-oxoacyl-acyl-carrier protein synthase I/II, putative	apicoplast	apicoplast	1	1	1	0	0	1	apicoplast
TGME49_217740	3-ketoacyl-(acyl-carrier-protein) reductase	apicoplast	apicoplast	1	1	1	0	0	1	apicoplast
TGME49_261850	helicase, putative	apicoplast	apicoplast	1	1	1	0	0	1	apicoplast
TGME49_262430	4-hydroxy-3-methylbut-2-en-1-yl diphosphate synthase	apicoplast	apicoplast	1	1	1	0	0	1	apicoplast
TGME49_233500	triose-phosphate isomerase TPI-II	apicoplast	apicoplast	1	1	1	0	0	1	apicoplast
TGME49_225990	acyl transferase domain-containing protein	apicoplast	apicoplast	1	1	1	0	0	1	apicoplast
TGME49_221330	DNA gyrase/topoisomerase IV, A subunit domain-containing protein	apicoplast	apicoplast	1	1	1	0	0	1	apicoplast
TGME49_305980	pyruvate dehydrogenase complex subunit PDH-E3I	apicoplast	apicoplast	1	1	1	0	0	1	apicoplast
TGME49_272290	pyruvate dehydrogenase complex subunit PD-HE1Beta	apicoplast	apicoplast	1	1	1	0	0	1	apicoplast
TGME49_227420	4-hydroxy-3-methylbut-2-enyl diphosphate reductase	apicoplast	apicoplast	1	1	1	0	0	1	apicoplast
TGME49_321570	beta-hydroxyacyl-acyl carrier protein dehydratase (FABZ)	apicoplast	apicoplast	1	1	1	0	0	1	apicoplast
TGME49_272390	hypothetical protein	apicoplast	apicoplast	1	1	1	0	0	1	apicoplast
TGME49_226400	lipoic acid synthase LIPA	apicoplast	apicoplast	1	1	1	0	0	1	apicoplast
TGME49_286050	hypothetical protein	apicoplast	apicoplast	1	1	1	0	0	1	apicoplast
TGME49_302050	elongation factor tu, apicoplast, putative	apicoplast	apicoplast	1	1	1	0	0	1	apicoplast
TGME49_264200	hypothetical protein	apicoplast	apicoplast	1	1	1	0	0	1	apicoplast
TGME49_255690	2-C-methyl-D-erythritol 2,4-cyclodiphosphate synthase domain-containing protein	apicoplast	apicoplast	1	1	1	0	0	1	apicoplast
TGME49_302000	chaperone clp, putative	apicoplast	apicoplast	1	1	1	0	0	1	apicoplast
TGME49_285700	ubiquitin fusion degradation protein UFD1AP	apicoplast	apicoplast	1	1	1	0	0	1	apicoplast
TGME49_264080	acyl carrier protein ACP	apicoplast	apicoplast	1	1	1	0	0	1	apicoplast
TGME49_227970	histone family DNA-binding protein	apicoplast	apicoplast	1	1	1	0	0	1	apicoplast
TGME49_297780	ATPase/histidine kinase/DNA gyrase B/HSP90 domain-containing protein	apicoplast	apicoplast	1	1	1	0	0	1	apicoplast
TGME49_270910	acyltransferase domain-containing protein	apicoplast	apicoplast	1	1	1	0	0	1	apicoplast
TGME49_249820	ATP-binding cassette sub-family B member 5	apicoplast	apicoplast	1	1	1	0	0	1	apicoplast
TGME49_291670	DEAD/DEAH box helicase domain-containing protein	apicoplast	apicoplast	1	1	1	0	0	1	apicoplast
TGME49_310770	hypothetical protein	apicoplast	apicoplast	1	1	1	0	0	1	apicoplast
TGME49_271420	porphobilinogen deaminase	apicoplast	apicoplast	1	1	1	0	0	1	apicoplast
TGME49_295990	ubiquitin conjugating enzyme E2, putative	apicoplast	apicoplast	1	1	1	0	0	1	apicoplast
TGME49_231890	beta-ketoacyl-acyl carrier protein synthase III, putative	apicoplast	apicoplast	1	1	1	0	0	1	apicoplast
TGME49_215070	ferodoxin FD	apicoplast	apicoplast	1	1	1	0	0	1	apicoplast
TGME49_202440	hypothetical protein	apicoplast	apicoplast	1	1	1	0	0	1	apicoplast
TGME49_298990	ferredoxin NADP+ oxidoreductase FNR	apicoplast	apicoplast	1	1	1	0	0	1	apicoplast
TGME49_248300	hypothetical protein	apicoplast	apicoplast	1	1	1	0	0	1	apicoplast
TGME49_214850	1-deoxy-D-xylulose 5-phosphate reductoisomerase, putative	apicoplast	apicoplast	1	1	1	0	0	1	apicoplast
TGME49_261070	apicoplast triosephosphate translocator APT1	apicoplast	apicoplast	1	1	1	0	0	1	apicoplast
TGME49_208820	1-deoxy-D-xylulose-5-phosphate synthase	apicoplast	apicoplast	1	1	1	0	0	1	apicoplast
TGME49_211890	RAP domain-containing protein	apicoplast	apicoplast	1	1	1	0	0	1	apicoplast
TGME49_269190	glyceraldehyde-3-phosphate dehydrogenase GAPDH2	unknown	apicoplast	1	0.999999	1	2.08455e-06	6.66109e-12	1	apicoplast
TGME49_310430	Hsp90 domain-containing protein	unknown	apicoplast	1	1	1	2.62737e-09	7.81713e-15	1	apicoplast
TGME49_256840	hypothetical protein	unknown	apicoplast	1	1	1	6.91953e-08	1.50793e-10	1	apicoplast
TGME49_222300	hypothetical protein	unknown	apicoplast	1	1	1	3.26978e-08	1.51727e-11	1	apicoplast
TGME49_208560	carrier superfamily protein	unknown	apicoplast	1	1	1	1.59262e-07	5.88162e-10	1	apicoplast
TGME49_245670	pyruvate dehydrogenase complex subunit PDH-E1Alpha	unknown	apicoplast	1	1	1	4.75345e-09	2.45204e-14	1	apicoplast
TGME49_213010	hypothetical protein	unknown	apicoplast	1	1	1	8.06012e-10	3.96771e-11	1	apicoplast
TGME49_313690	Sel1 repeat-containing protein	unknown	apicoplast	1	1	1	6.7061e-07	1.79224e-10	1	apicoplast
TGME49_201270	hypothetical protein	unknown	apicoplast	1	1	1	7.40934e-08	4.85936e-12	1	apicoplast
TGME49_273960	chaperonin GroS protein	unknown	apicoplast	1	1	1	2.53031e-07	6.01045e-12	1	apicoplast
TGME49_285830	hypothetical protein	unknown	apicoplast	1	1	1	7.07465e-08	9.18718e-10	1	apicoplast
TGME49_271470	hypothetical protein	unknown	apicoplast	1	1	1	1.17525e-06	2.00142e-09	1	apicoplast
TGME49_253650	DnaJ C terminal region domain-containing protein	unknown	apicoplast	1	1	1	3.06229e-08	1.08535e-12	1	apicoplast
TGME49_239680	hypothetical protein	unknown	apicoplast	1	1	1	8.47383e-08	4.90334e-14	1	apicoplast
TGME49_276970	hypothetical protein	unknown	apicoplast	1	1	1	3.40875e-08	1.94079e-10	1	apicoplast
TGME49_220350	tRNA ligases class II (D, K and N) domain-containing protein	unknown	apicoplast	1	1	1	4.25143e-10	1.70888e-11	1	apicoplast
TGME49_289940	uroporphyrinogen decarboxylase	unknown	apicoplast	1	0.999999	1	4.97036e-06	2.44873e-10	1	apicoplast
TGME49_254540	CDP-alcohol phosphatidyltransferase superfamily protein	unknown	apicoplast	1	1	1	1.36846e-08	7.92488e-11	1	apicoplast
TGME49_260450	DEAD/DEAH box helicase domain-containing protein	unknown	apicoplast	1	1	1	2.48374e-07	1.70372e-09	1	apicoplast
TGME49_275330	ribosomal protein RPL29	unknown	apicoplast	1	1	1	9.76216e-08	2.89126e-11	1	apicoplast
TGME49_222140	DEAD/DEAH box helicase domain-containing protein	unknown	apicoplast	1	1	1	2.21586e-07	2.33958e-10	1	apicoplast
TGME49_222270	hypothetical protein	unknown	apicoplast	1	1	1	1.19876e-06	2.89303e-14	1	apicoplast
TGME49_216630	trigger factor protein, putative	unknown	apicoplast	1	1	1	1.50286e-08	1.39192e-13	1	apicoplast
TGME49_264720	hypothetical protein	unknown	apicoplast	1	1	1	3.25168e-08	1.72013e-11	1	apicoplast
TGME49_251590	hypothetical protein	unknown	apicoplast	1	0.999999	1	5.60003e-06	3.34435e-09	1	apicoplast
TGME49_240430	glyoxalase family protein	unknown	apicoplast	1	1	1	2.38364e-07	1.74691e-11	1	apicoplast
TGME49_258380	elongation factor p (ef-p) kow family domain-containing protein	unknown	apicoplast	1	1	1	9.90077e-09	2.65382e-13	1	apicoplast
TGME49_307610	elongation factor TS, putative	unknown	apicoplast	1	1	1	6.01644e-07	1.16045e-11	1	apicoplast
TGME49_286620	S1 RNA binding domain-containing protein	unknown	apicoplast	1	1	1	2.0458e-08	8.03364e-10	1	apicoplast
TGME49_273730	phospholipase, patatin family protein	unknown	apicoplast	1	1	1	1.05629e-09	4.72985e-13	1	apicoplast
TGME49_225800	iron-sulfur assembly ATPase	unknown	apicoplast	1	1	1	4.0677e-07	5.05787e-12	1	apicoplast
TGME49_204350	hypothetical protein	unknown	apicoplast	1	1	1	3.38455e-09	6.87649e-12	1	apicoplast
TGME49_268690	hypothetical protein	unknown	apicoplast	1	1	1	1.08947e-09	8.94589e-12	1	apicoplast
TGME49_228270	hypothetical protein	unknown	apicoplast	1	1	1	3.04511e-07	5.30559e-09	1	apicoplast
TGME49_240520	hypothetical protein	unknown	apicoplast	1	1	1	1.11923e-06	3.41377e-12	1	apicoplast
TGME49_293680	hypothetical protein	unknown	apicoplast	1	1	1	1.31758e-06	9.82577e-10	1	apicoplast
TGME49_301380	elongation factor Tu GTP binding domain-containing protein	unknown	apicoplast	1	1	1	1.26319e-09	2.67153e-12	1	apicoplast
TGME49_207630	peptidyl-tRNA hydrolase domain-containing protein	unknown	apicoplast	1	1	1	3.93062e-07	2.03064e-10	1	apicoplast
TGME49_233838	PET112 family, C terminal region domain-containing protein	unknown	apicoplast	1	1	1	1.02345e-08	8.98441e-13	1	apicoplast
TGME49_297940	single-strand binding protein	unknown	apicoplast	1	1	1	6.48325e-08	4.71548e-13	1	apicoplast
TGME49_273445	sufB/sufD domain-containing protein	unknown	apicoplast	1	1	1	2.22461e-07	4.96181e-10	1	apicoplast
TGME49_259230	site-specific recombinase, phage integrase family protein	unknown	apicoplast	1	1	1	5.40966e-07	6.07051e-10	1	apicoplast
TGME49_233860	DALR anticodon binding domain-containing protein	unknown	apicoplast	1	1	1	3.55516e-08	1.70935e-10	1	apicoplast
TGME49_213240	hypothetical protein	unknown	apicoplast	1	1	1	1.80503e-07	2.47573e-10	1	apicoplast
TGME49_215690	hypothetical protein	unknown	apicoplast	1	1	1	6.58916e-07	1.75808e-10	1	apicoplast
TGME49_289230	50S ribosomal protein L12, putative	unknown	apicoplast	1	1	1	2.56175e-07	1.12164e-10	1	apicoplast
TGME49_314460	hypothetical protein	unknown	apicoplast	1	1	1	1.40472e-06	8.17848e-10	1	apicoplast
TGME49_259190	hypothetical protein	unknown	apicoplast	1	1	1	5.2633e-07	1.3713e-09	1	apicoplast
TGME49_227150	glutaredoxin, putative	unknown	apicoplast	1	0.999999	1	4.00692e-06	1.1233e-10	1	apicoplast
TGME49_318320	ATP-dependent Clp endopeptidase, proteolytic subunit ClpP domain-containing protein	unknown	apicoplast	1	1	1	4.01359e-07	1.33073e-12	1	apicoplast
TGME49_228130	hypothetical protein	unknown	apicoplast	1	1	1	5.08659e-08	5.12649e-09	1	apicoplast
TGME49_313640	hypothetical protein	unknown	apicoplast	1	1	1	5.47465e-08	1.19778e-09	1	apicoplast
TGME49_294890	hypothetical protein	unknown	apicoplast	0.999999	0.999997	1	9.26396e-06	1.68409e-08	0.999999	apicoplast
TGME49_257170	hypothetical protein	unknown	apicoplast	1	1	1	6.1259e-07	7.24643e-09	1	apicoplast
TGME49_220300	ribosomal protein L15 protein	unknown	apicoplast	0.999996	0.99997	1	5.13092e-05	5.88944e-09	0.999996	apicoplast
TGME49_254110	tryptophanyl-tRNA synthetase (TrpRS1)	unknown	apicoplast	0.999994	0.999973	1	7.23652e-05	2.31129e-09	0.999994	apicoplast
TGME49_258640	adenylate kinase superfamily protein	unknown	apicoplast	0.999997	0.999973	1	3.46857e-05	2.42532e-08	0.999997	apicoplast
TGME49_239320	BolA family protein	unknown	apicoplast	0.999821	0.999384	0.999997	0.00148081	6.23608e-10	0.999821	apicoplast
TGME49_289000	hypothetical protein	unknown	apicoplast	0.999999	0.999997	1	1.17646e-05	2.25639e-08	0.999999	apicoplast
TGME49_289360	hypothetical protein	unknown	apicoplast	0.999998	0.999983	1	2.23659e-05	4.99433e-08	0.999998	apicoplast
TGME49_253890	peptidase M16 inactive domain-containing protein	unknown	apicoplast	0.999945	0.99972	0.999999	0.000556944	9.07642e-09	0.999945	apicoplast
TGME49_267690	hypothetical protein	unknown	apicoplast	0.999996	0.999962	1	5.02268e-05	4.45816e-08	0.999996	apicoplast
TGME49_248860	hypothetical protein	unknown	apicoplast	0.998334	0.983243	0.999995	0.00756495	2.25087e-07	0.998334	apicoplast
TGME49_208842	DEAD/DEAH box helicase domain-containing protein	unknown	apicoplast	1	1	1	4.53845e-07	1.38336e-08	1	apicoplast
TGME49_258590	hypothetical protein	unknown	apicoplast	0.999748	0.99918	0.999964	0.0023154	4.5792e-08	0.999747	apicoplast
TGME49_215100	PP-loop family protein	unknown	apicoplast	0.999503	0.995985	1	0.00299915	1.55952e-07	0.999502	apicoplast
TGME49_253350	hypothetical protein	unknown	apicoplast	1	0.999999	1	2.89356e-06	2.49357e-07	1	apicoplast
TGME49_211870	LSU ribosomal protein L18P, putative	unknown	apicoplast	0.999988	0.999896	1	0.000118347	1.34814e-07	0.999988	apicoplast
TGME49_231370	phospholipase, patatin family protein	unknown	apicoplast	0.999864	0.999566	0.999988	0.00130895	9.3498e-07	0.999863	apicoplast
TGME49_282150	hypothetical protein	unknown	apicoplast	0.999977	0.999872	1	0.000243516	1.46557e-07	0.999977	apicoplast
TGME49_244050	hypothetical protein	unknown	apicoplast	0.999909	0.999322	1	0.000798393	5.12247e-07	0.999909	apicoplast
TGME49_315310	hypothetical protein	unknown	apicoplast	0.999998	0.999994	1	2.56443e-05	5.80323e-08	0.999998	apicoplast
TGME49_309580	transporter, major facilitator family protein	unknown	apicoplast	0.931833	0.498879	0.999243	0.163137	4.2207e-07	0.931833	unknown
TGME49_219130	NADPH-glutathione reductase	unknown	apicoplast	0.999999	0.999996	1	1.408e-05	2.32495e-08	0.999999	apicoplast
TGME49_292360	hypothetical protein	unknown	apicoplast	0.999999	1	1	6.52634e-06	6.82785e-08	0.999999	apicoplast
TGME49_257980	ribosome recycling factor protein	unknown	apicoplast	0.999903	0.999584	1	0.000676423	4.02418e-07	0.999903	apicoplast
TGME49_247280	hypothetical protein	unknown	apicoplast	0.994486	0.96494	1	0.0264143	2.13614e-07	0.994485	apicoplast
TGME49_320588	glycosyl hydrolases family 35 protein	unknown	apicoplast	0.997134	0.968267	0.999827	0.014877	2.9337e-08	0.997134	apicoplast
TGME49_262990	hypothetical protein	unknown	apicoplast	0.995025	0.984438	0.999185	0.0311214	0.000117222	0.994909	apicoplast
TGME49_258560	hypothetical protein	unknown	apicoplast	0.959306	0.868327	0.997055	0.156589	3.40536e-05	0.959273	unknown
TGME49_286630	redoxin domain-containing protein	unknown	apicoplast	0.999994	0.999969	1	7.59282e-05	2.55193e-09	0.999994	apicoplast
TGME49_295910	ATP-dependent Clp protease adaptor protein ClpS protein	unknown	apicoplast	0.974945	0.738602	0.999943	0.0732233	1.66341e-05	0.974929	unknown
TGME49_246475	hypothetical protein	unknown	ER 2	0.710982	0.0110885	0.997864	0.346258	6.71129e-06	0.710977	unknown
TGME49_278975	ICE family protease (caspase) p20 domain-containing protein	unknown	PM - peripheral 2	0.552563	0.0656542	0.936312	0.653225	0.000827614	0.552106	unknown
TGME49_255660	EF hand domain-containing protein	unknown	apicoplast	0.999663	0.997834	0.999991	0.0026816	2.28648e-06	0.99966	apicoplast
TGME49_242010	glucose inhibited division protein A subfamily protein	unknown	apicoplast	0.995209	0.973093	0.999999	0.0136214	7.07247e-05	0.995139	apicoplast
TGME49_300631	ribosomal protein L4	unknown	apicoplast	0.997748	0.997502	1	0.00561304	2.56063e-05	0.997723	apicoplast
TGME49_228630	hypothetical protein	unknown	apicoplast	0.999968	0.999902	0.999994	0.000355917	6.22784e-07	0.999967	apicoplast
TGME49_258390	DnaJ protein, putative	unknown	apicoplast	0.999985	0.999951	0.999998	0.000174979	1.66689e-07	0.999985	apicoplast
TGME49_216170	SufS subfamily cysteine desulfurase	unknown	apicoplast	0.700985	0.107024	0.989855	0.500979	0.00109193	0.700219	unknown
TGME49_237460	hypothetical protein	unknown	PM - peripheral 2	0.968707	0.65842	0.999869	0.0739717	5.7817e-06	0.968702	unknown
TGME49_221922	NifU family domain-containing protein	unknown	ER 2	0.66779	1.72373e-05	0.998808	0.257095	2.77086e-05	0.667772	unknown
TGME49_286740	microneme-like protein	unknown	apicoplast	0.986872	0.929955	0.99881	0.062753	0.000306707	0.986569	unknown
TGME49_289760	hypothetical protein	unknown	ER 2	0.692203	0.00370633	0.999977	0.144826	0.000285594	0.692005	unknown
TGME49_306260	hypothetical protein	unknown	PM - peripheral 2	0.830716	0.156308	0.996356	0.308729	0.00121663	0.829705	unknown
TGME49_268430	hypothetical protein	unknown	PM - peripheral 2	0.452983	0.00988943	0.883216	0.807	0.291725	0.320837	unknown
TGME49_288920	ATP-binding cassette G family transporter ABCG96	unknown	PM - peripheral 2	0.9948	0.962442	0.999963	0.0209288	3.30484e-09	0.9948	PM - peripheral 2
TGME49_318275	peptidyl-prolyl cis-trans isomerase, FKBP-type domain-containing protein	unknown	apicoplast	0.847819	0.170599	0.999373	0.233813	0.00138745	0.846643	unknown
TGME49_236010	prenylcysteine oxidase	unknown	PM - peripheral 2	0.972823	0.932574	0.995484	0.100798	0.00180907	0.971063	unknown
TGME49_223125	ubiquitin family protein	unknown	ER 2	0.827431	0.000720808	0.999676	0.169837	0.000288633	0.827193	unknown
TGME49_228690	phosphatidylinositol 3- and 4-kinase	unknown	PM - peripheral 2	0.999394	0.996178	0.999999	0.00381408	3.81577e-06	0.99939	PM - peripheral 2
TGME49_259950	carbonate dehydratase, eukaryotic-type domain-containing protein	unknown	apicoplast	0.999644	0.997215	1	0.00263904	2.48887e-06	0.999642	apicoplast
TGME49_316110	ribosomal protein RPS15	unknown	ER 2	0.919225	0.0121076	1	0.0600157	4.73291e-05	0.919182	unknown
TGME49_249560	DNA-directed RNA polymerase alpha chain rpoA	unknown	apicoplast	0.49065	0.000109356	0.998119	0.1912	0.102417	0.440399	unknown
TGME49_320440	hypothetical protein	unknown	apicoplast	0.421697	0.00282597	0.984462	0.474967	0.0412614	0.404297	unknown
TGME49_204480	thioredoxin domain-containing protein	unknown	apicoplast	0.999972	0.999905	0.999997	0.000313011	2.11989e-06	0.99997	apicoplast
TGME49_209950	thioredoxin, putative	unknown	apicoplast	0.999979	0.999909	0.999999	0.000241331	3.40457e-08	0.999979	apicoplast
TGME49_249270	protein disulfide isomerase-related protein (provisional), putative	unknown	apicoplast	0.999985	0.99994	0.999999	0.000172595	1.50177e-07	0.999985	apicoplast
TGME49_292000	hypothetical protein	unknown	ER 2	0.982536	0.944041	1	0.0116568	0.00336815	0.979226	unknown
TGME49_313495	hypothetical protein	unknown	ER 2	0.5354	0.000851429	0.998581	0.430427	0.999904	5.13627e-05	unknown
TGME49_222880	hypothetical protein	unknown	ER 2	0.987424	0.998443	1	0.0019834	0.000287626	0.98714	unknown
TGME49_273410	tyrosine-tRNA ligase	unknown	ER 2	0.999682	0.999955	1	0.000572327	0.00414501	0.995539	ER 2
TGME49_292330	hypothetical protein	unknown	PM - peripheral 2	0.961725	0.000875392	1	0.00319881	0.00303458	0.958806	unknown
TGME49_313020	STAS domain-containing protein	unknown	PM - peripheral 2	0.99932	0.999432	1	0.000983278	9.45801e-06	0.99931	PM - peripheral 2
TGME49_203420	4'-phosphopantetheinyl transferase domain-containing protein	unknown	ER 2	1	1	1	2.93327e-06	6.54692e-05	0.999934	ER 2
TGME49_226840	hypothetical protein	unknown	nucleolus	0.754271	0.017854	0.999814	0.364452	0.817821	0.137413	unknown
TGME49_300680	RNA polymerase C1, putative	unknown	ER 2	0.468735	2.2982e-05	0.998296	0.417556	0.644202	0.166775	unknown
TGME49_227115	hypothetical protein	unknown	ER 2	1	1	1	3.86388e-08	7.9069e-06	0.999992	ER 2
TGME49_295050	tRNA ligase class II core domain (G, H, P, S and T) domain-containing protein	unknown	ER 2	0.893179	0.0734022	0.99999	0.171145	0.00819828	0.885856	unknown
TGME49_289690	glyceraldehyde-3-phosphate dehydrogenase GAPDH1	cytosol	cytosol	1	1	1	0	0	1	cytosol
TGME49_288380	heat shock protein HSP90	cytosol	cytosol	1	1	1	0	0	1	cytosol
TGME49_219850	prolyl-tRNA synthetase (ProRS)	cytosol	cytosol	1	1	1	0	0	1	cytosol
TGME49_232350	lactate dehydrogenase LDH1	cytosol	cytosol	1	1	1	0	0	1	cytosol
TGME49_292080	leucyl-tRNA synthetase	cytosol	cytosol	1	1	1	0	0	1	cytosol
TGME49_318230	phosphoglycerate kinase PGKI	cytosol	cytosol	1	1	1	0	0	1	cytosol
TGME49_256760	pyruvate kinase PyK1	cytosol	cytosol	1	1	1	0	0	1	cytosol
TGME49_236040	fructose-1,6-bisphosphate aldolase	cytosol	cytosol	1	1	1	0	0	1	cytosol
TGME49_310670	glycogen phosphorylase 1, putative	cytosol	cytosol	1	1	1	0	0	1	cytosol
TGME49_300260	threonyl-tRNA synthetase family protein	cytosol	cytosol	1	1	1	0	0	1	cytosol
TGME49_250770	eukaryotic initiation factor-4A, putative	cytosol	cytosol	1	1	1	0	0	1	cytosol
TGME49_263090	14-3-3 protein	cytosol	cytosol	1	1	1	0	0	1	cytosol
TGME49_268850	enolase 2	cytosol	cytosol	1	1	1	0	0	1	cytosol
TGME49_226910	Amylo-alpha-1,6-glucosidase	cytosol	cytosol	1	1	1	0	0	1	cytosol
TGME49_288360	tryptophanyl-tRNA synthetase (TrpRS2)	cytosol	cytosol	1	1	1	0	0	1	cytosol
TGME49_229990	T-complex protein 1 subunit alpha, putative	cytosol	cytosol	1	1	1	0	0	1	cytosol
TGME49_217460	glutaminyl-tRNA synthetase (GlnRS)	cytosol	cytosol	1	1	1	0	0	1	cytosol
TGME49_280600	histidyl-tRNA synthetase (HisRS), putative	cytosol	cytosol	1	1	1	0	0	1	cytosol
TGME49_272910	T-complex protein 1 delta subunit	cytosol	cytosol	1	1	1	0	0	1	cytosol
TGME49_225930	triose-phosphate isomerase TPI-I	cytosol	cytosol	1	1	1	0	0	1	cytosol
TGME49_251690	seryl-tRNA synthetase, cytoplasmic, putative	cytosol	cytosol	1	1	1	0	0	1	cytosol
TGME49_253290	valyl-tRNA synthetase	cytosol	cytosol	1	1	1	0	0	1	cytosol
TGME49_205710	lysine-tRNA ligase	cytosol	cytosol	1	1	1	0	0	1	cytosol
TGME49_243710	t-complex protein beta subunit	cytosol	cytosol	1	1	1	0	0	1	cytosol
TGME49_270510	asparaginyl-tRNA synthetase (NOB+tRNA synthase)	cytosol	cytosol	1	1	1	0	0	1	cytosol
TGME49_256990	glycyl-tRNA synthetase	cytosol	cytosol	1	1	1	0	0	1	cytosol
TGME49_297500	T-complex protein 1 eta subunit	cytosol	cytosol	1	1	1	0	0	1	cytosol
TGME49_205440	CCT chaperonin gamma subunit	cytosol	cytosol	1	1	1	0	0	1	cytosol
TGME49_297720	trehalose-phosphatase	cytosol	cytosol	1	1	1	0	0	1	cytosol
TGME49_287500	T complex chaperonin, putative	cytosol	cytosol	1	1	1	0	0	1	cytosol
TGME49_202370	T-complex protein 1, epsilon subunit (TCP-1-epsilon), putative	cytosol	cytosol	1	1	1	0	0	1	cytosol
TGME49_289650	PEP-carboxykinase I	cytosol	cytosol	1	1	1	0	0	1	cytosol
TGME49_265450	hexokinase	cytosol	cytosol	1	1	1	0	0	1	cytosol
TGME49_207640	isoleucyl-tRNA synthetase family protein	cytosol	cytosol	1	1	1	0	0	1	cytosol
TGME49_289300	methionyl-tRNA synthetase	cytosol	cytosol	1	1	1	0	0	1	cytosol
TGME49_318410	TCP-1 chaperonin, putative	cytosol	cytosol	1	1	1	0	0	1	cytosol
TGME49_318310	transketolase	cytosol	cytosol	1	1	1	0	0	1	cytosol
TGME49_283780	glucose-6-phosphate isomerase GPI	cytosol	cytosol	1	1	1	0	0	1	cytosol
TGME49_297060	phosphoglycerate mutase PGMII	cytosol	cytosol	1	1	1	0	0	1	cytosol
TGME49_232340	protein phosphatase 2C domain-containing protein	cytosol	cytosol	1	1	1	0	0	1	cytosol
TGME49_293690	profilin PRF	cytosol	cytosol	1	1	1	0	0	1	cytosol
TGME49_299810	cysteine-tRNA synthetase (CysRS)	cytosol	cytosol	1	1	1	0	0	1	cytosol
TGME49_210840	arginyl-tRNA synthetase family protein	cytosol	cytosol	1	1	1	0	0	1	cytosol
TGME49_202530	aspartate-tRNA ligase	cytosol	cytosol	1	1	1	0	0	1	cytosol
TGME49_214290	DJ-1 family protein	cytosol	cytosol	1	1	1	0	0	1	cytosol
TGME49_307850	6-phosphogluconate dehydrogenase	cytosol	cytosol	1	1	1	0	0	1	cytosol
TGME49_234505	phenylalanyl-tRNA synthetase alpha chain A, putative	cytosol	cytosol	1	1	1	0	0	1	cytosol
TGME49_267050	hydrolase, alpha/beta fold family protein	cytosol	cytosol	1	1	1	0	0	1	cytosol
TGME49_311310	protein phosphatase 2B catalytic subunit, calcineurin family phosphatse superfamily protein	cytosol	cytosol	1	1	1	0	0	1	cytosol
TGME49_257960	GDP-D-mannose pyrophosphorylase	cytosol	cytosol	1	1	1	0	0	1	cytosol
TGME49_244650	eukaryotic initiation factor-5, putative	cytosol	cytosol	1	1	1	0	0	1	cytosol
TGME49_320740	hypothetical protein	cytosol	cytosol	1	1	1	0	0	1	cytosol
TGME49_225880	UDP-glucose 4-epimerase	cytosol	cytosol	1	1	1	0	0	1	cytosol
TGME49_218200	UDP-sugar pyrophospharylase	cytosol	cytosol	1	1	1	0	0	1	cytosol
TGME49_220400	actin depolymerizing factor ADF	cytosol	cytosol	1	1	1	0	0	1	cytosol
TGME49_239310	ribulose 5-phosphate isomerase	cytosol	cytosol	1	1	1	0	0	1	cytosol
TGME49_318580	glucosephosphate-mutase GPM2	cytosol	cytosol	1	1	1	0	0	1	cytosol
TGME49_238940	GDP mannose 4,6-dehydratase, putative	cytosol	cytosol	1	1	1	0	0	1	cytosol
TGME49_239710	phosphomannomutase	cytosol	cytosol	1	1	1	0	0	1	cytosol
TGME49_318750	deoxyribose-phosphate aldolase	cytosol	cytosol	1	1	1	0	0	1	cytosol
TGME49_218810	histidyl-tRNA synthetase	cytosol	cytosol	1	1	1	0	0	1	cytosol
TGME49_316520	1,4-alpha-glucan-branching enzyme	cytosol	cytosol	1	1	1	0	0	1	cytosol
TGME49_219310	DnaK family protein	unknown	cytosol	1	1	1	5.00858e-08	3.28059e-12	1	cytosol
TGME49_231850	serine-threonine phosophatase 2C (PP2C)	unknown	cytosol	1	1	1	2.84947e-07	4.65726e-12	1	cytosol
TGME49_216880	guanine nucleotide-binding protein	unknown	cytosol	1	1	1	7.29025e-14	2.83632e-14	1	cytosol
TGME49_283850	peptidyl-prolyl cis-trans isomerase	unknown	cytosol	1	1	1	2.49111e-07	4.39267e-11	1	cytosol
TGME49_225050	adenosylhomocysteinase, putative	unknown	cytosol	1	1	1	2.11686e-09	1.54183e-12	1	cytosol
TGME49_299210	CTP synthase	unknown	cytosol	1	1	1	1.54089e-09	7.96275e-12	1	cytosol
TGME49_310640	phosphorylase family protein	unknown	cytosol	1	1	1	3.75698e-09	8.06981e-13	1	cytosol
TGME49_252220	tetratricopeptide repeat domain containing protein	unknown	cytosol	1	1	1	1.29943e-07	1.48154e-11	1	cytosol
TGME49_266060	ribosomal protein RPSA	unknown	cytosol	0.998947	0.991241	0.999999	0.00610937	6.24363e-10	0.998947	cytosol
TGME49_268950	hypothetical protein	unknown	cytosol	0.999999	0.999995	1	1.4065e-05	1.61137e-12	0.999999	cytosol
TGME49_226410	EF-1 guanine nucleotide exchange domain-containing protein	unknown	cytosol	1	1	1	5.22855e-07	1.34385e-10	1	cytosol
TGME49_218780	phosphoserine aminotransferase, putative	unknown	cytosol	1	1	1	5.15121e-10	6.44568e-14	1	cytosol
TGME49_214210	rRNA pseudouridine synthase	unknown	cytosol	0.999437	0.997297	1	0.00286136	9.97319e-11	0.999437	cytosol
TGME49_320050	ribosomal protein RPL5	unknown	cytosol	0.999485	0.998013	1	0.00348794	1.09947e-11	0.999485	cytosol
TGME49_263850	hypothetical protein	unknown	cytosol	1	1	1	9.74988e-08	7.27315e-11	1	cytosol
TGME49_253820	hypothetical protein	unknown	cytosol	1	1	1	1.54457e-06	4.09322e-11	1	cytosol
TGME49_309210	peroxiredoxin 6, putative	unknown	cytosol	1	1	1	5.0652e-07	1.19726e-10	1	cytosol
TGME49_260440	nuclear factor NF3	unknown	cytosol	0.990873	0.923116	1	0.0361632	1.4283e-09	0.990873	cytosol
TGME49_288630	nucleosome assembly protein (NAP), putative	unknown	cytosol	1	1	1	6.17531e-08	7.39926e-14	1	cytosol
TGME49_236570	lysine decarboxylase family protein	unknown	cytosol	1	1	1	1.08873e-10	4.54449e-14	1	cytosol
TGME49_205558	NAC domain-containing protein	unknown	cytosol	0.999985	0.999901	1	0.000175678	2.97401e-11	0.999985	cytosol
TGME49_295340	UV excision repair protein Rad23 protein	unknown	cytosol	1	1	1	7.20232e-09	1.04392e-11	1	cytosol
TGME49_247460	proliferating cell nuclear antigen PCNA1	unknown	cytosol	1	1	1	1.36466e-08	3.35336e-11	1	cytosol
TGME49_257090	NAC domain-containing protein	unknown	cytosol	0.999991	0.99997	1	0.000111107	2.16836e-11	0.999991	cytosol
TGME49_228490	hypothetical protein	unknown	cytosol	1	1	1	2.14533e-12	2.81833e-14	1	cytosol
TGME49_293870	thioredoxin, putative	unknown	cytosol	1	1	1	7.23977e-10	5.53579e-12	1	cytosol
TGME49_293340	ran binding family protein 1, putative	unknown	cytosol	1	1	1	1.32717e-08	4.82786e-13	1	cytosol
TGME49_213800	protein phosphatase 2b regulatory subunit, putative	unknown	cytosol	1	1	1	2.24944e-07	2.05546e-11	1	cytosol
TGME49_219280	actin like protein ALP1	unknown	cytosol	0.999999	0.999997	1	1.49306e-05	2.65704e-11	0.999999	cytosol
TGME49_232660	Hsp70 interacting protein HIP	unknown	cytosol	1	1	1	6.4343e-08	3.66207e-11	1	cytosol
TGME49_235700	sedoheptulose-1,7-bisphosphatase	unknown	cytosol	1	1	1	2.33013e-07	1.20195e-11	1	cytosol
TGME49_220500	UBX domain-containing protein	unknown	cytosol	1	1	1	2.62089e-09	4.23052e-11	1	cytosol
TGME49_233140	deoxyuridine 5'-triphosphate nucleotidohydrolase, putative	unknown	cytosol	1	1	1	1.06047e-07	3.25075e-11	1	cytosol
TGME49_250880	kinase, pfkB family protein	unknown	cytosol	0.999983	0.999952	0.999997	0.000193636	1.49751e-10	0.999983	cytosol
TGME49_226980	hypothetical protein	unknown	cytosol	1	1	1	3.81465e-08	9.28717e-11	1	cytosol
TGME49_202380	rab GDI alpha, putative	unknown	cytosol	1	1	1	6.45938e-08	5.05881e-11	1	cytosol
TGME49_223070	hypothetical protein	unknown	cytosol	1	1	1	1.84793e-06	1.03606e-10	1	cytosol
TGME49_310040	ubiquitin conjugating enzyme E2, putative	unknown	cytosol	1	1	1	4.26539e-07	1.43577e-10	1	cytosol
TGME49_239530	alanine-glyoxylate aminotransferase	unknown	cytosol	1	1	1	9.76765e-08	1.40561e-11	1	cytosol
TGME49_262100	tetratricopeptide repeat-containing protein	unknown	cytosol	1	1	1	1.13851e-07	7.07603e-11	1	cytosol
TGME49_223020	coproporphyrinogen III oxidase	unknown	cytosol	1	1	1	2.11431e-06	4.66613e-11	1	cytosol
TGME49_226550	TBC domain containing protein	unknown	cytosol	0.999999	0.999997	1	1.28187e-05	3.8478e-10	0.999999	cytosol
TGME49_262720	eukaryotic initiation factor-1A, putative	unknown	cytosol	1	1	1	1.38517e-10	1.56356e-12	1	cytosol
TGME49_244020	activator of hsp90 atpase 1 family protein	unknown	cytosol	1	1	1	3.17804e-07	1.52562e-11	1	cytosol
TGME49_251680	histamine-releasing factor, putative	unknown	cytosol	1	1	1	1.00361e-09	3.49194e-12	1	cytosol
TGME49_248400	glyoxalase I, putative	unknown	cytosol	1	1	1	1.21747e-08	6.75437e-13	1	cytosol
TGME49_258930	peptidylprolyl isomerase	unknown	cytosol	1	1	1	2.50056e-07	1.53999e-11	1	cytosol
TGME49_279400	glutaredoxin, putative	unknown	cytosol	1	1	1	1.64797e-08	1.60101e-10	1	cytosol
TGME49_214780	hydrolase, NUDIX family protein	unknown	cytosol	0.999908	0.999375	0.999994	0.000854493	4.73532e-10	0.999908	cytosol
TGME49_248180	hypothetical protein	unknown	cytosol	1	1	1	2.50051e-07	1.84466e-11	1	cytosol
TGME49_293810	carboxyvinyl-carboxyphosphonate phosphorylmutase	unknown	cytosol	1	1	1	2.56182e-06	4.08136e-11	1	cytosol
TGME49_270540	Trm112p family domain-containing protein	unknown	cytosol	1	0.999999	1	4.51373e-06	3.12743e-10	1	cytosol
TGME49_209030	actin ACT1	unknown	cytosol	1	0.999999	1	5.40989e-06	5.74209e-10	1	cytosol
TGME49_232250	catalase	unknown	cytosol	0.999981	0.999999	1	7.40124e-05	1.10308e-09	0.999981	cytosol
TGME49_244690	hypothetical protein	unknown	cytosol	0.999985	0.99996	0.999998	0.000177909	1.1222e-09	0.999985	cytosol
TGME49_271810	lanp, putative	unknown	cytosol	1	1	1	1.44541e-10	2.37776e-10	1	cytosol
TGME49_279380	hypothetical protein	unknown	cytosol	1	1	1	6.06035e-07	2.86354e-10	1	cytosol
TGME49_305820	SGS domain-containing protein	unknown	cytosol	0.984932	0.956286	0.998471	0.0737599	1.66874e-08	0.984932	unknown
TGME49_304770	ubiquitin-conjugating enzyme subfamily protein	unknown	cytosol	1	1	1	7.55505e-07	6.90483e-10	1	cytosol
TGME49_259240	ribosomal protein RPS21	unknown	cytosol	0.999956	0.999659	1	0.000423475	4.05082e-10	0.999956	cytosol
TGME49_321520	hypothetical protein	unknown	cytosol	1	0.999998	1	6.42749e-06	6.68707e-10	1	cytosol
TGME49_263470	ubiquitin carboxyl-terminal hydrolase UCHL3	unknown	cytosol	1	0.999998	1	7.37637e-06	7.76295e-10	1	cytosol
TGME49_222970	inositol(myo)-1(or 4)-monophosphatase 2, putative	unknown	cytosol	0.999997	0.999991	1	3.77443e-05	1.11159e-09	0.999997	cytosol
TGME49_285268	DnaJ domain-containing protein	unknown	cytosol	0.989566	0.966444	0.999875	0.0544852	2.22511e-09	0.989566	unknown
TGME49_288910	DUF866 domain-containing protein	unknown	cytosol	1	1	1	5.12191e-07	8.50601e-11	1	cytosol
TGME49_222850	stress responsive a/b barrel domain-containing protein	unknown	cytosol	1	1	1	4.24096e-07	7.27008e-10	1	cytosol
TGME49_320110	proliferating cell nuclear antigen PCNA2	unknown	cytosol	1	0.999998	1	6.28244e-06	8.54045e-10	1	cytosol
TGME49_314100	tetratricopeptide repeat-containing protein	unknown	cytosol	1	0.999999	1	5.46052e-06	1.1562e-09	1	cytosol
TGME49_216860	DEAD (Asp-Glu-Ala-Asp) box polypeptide DDX39	unknown	cytosol	0.999859	0.999502	0.999986	0.00134303	3.93402e-09	0.999859	cytosol
TGME49_300140	elongation factor 1-gamma, putative	unknown	cytosol	1	0.999999	1	5.07173e-06	5.10026e-10	1	cytosol
TGME49_251810	translation initiation factor eIF-5A, putative	unknown	cytosol	0.996281	0.989212	0.999511	0.0237005	4.44666e-09	0.996281	cytosol
TGME49_249780	hypothetical protein	unknown	cytosol	1	1	1	1.59363e-06	1.48263e-09	1	cytosol
TGME49_293580	prefoldin subunit protein	unknown	cytosol	1	1	1	3.52107e-07	9.6502e-10	1	cytosol
TGME49_208500	protein phosphatase 2C domain-containing protein	unknown	cytosol	0.999988	0.999949	1	0.000143797	9.70573e-09	0.999988	cytosol
TGME49_259690	orotidine-5-phosphate decarboxylase/orotate phosphoribosyltransferase	unknown	cytosol	0.999649	0.99879	0.999985	0.00279703	2.29812e-09	0.999649	cytosol
TGME49_259880	hypothetical protein	unknown	cytosol	1	1	1	1.07873e-06	6.73343e-10	1	cytosol
TGME49_202300	inosine triphosphate pyrophosphatase, putative	unknown	cytosol	0.999996	0.999984	1	5.31264e-05	1.10128e-09	0.999996	cytosol
TGME49_281490	glutamine amidotransferase subunit pdxt, putative	unknown	cytosol	0.996913	0.981215	0.999969	0.0149784	2.9723e-09	0.996913	cytosol
TGME49_247670	ribulose-phosphate 3 epimerase family protein	unknown	cytosol	1	0.999999	1	2.97418e-06	8.77229e-10	1	cytosol
TGME49_294898	tetratricopeptide repeat-containing protein	unknown	cytosol	1	1	1	1.05881e-06	1.10036e-09	1	cytosol
TGME49_306960	phenylalanine--tRNA ligase, beta subunit protein	unknown	cytosol	0.999999	0.999997	1	1.10698e-05	1.63133e-09	0.999999	cytosol
TGME49_290260	thioredoxin family Trp26 protein	unknown	cytosol	1	1	1	2.26348e-09	3.63777e-10	1	cytosol
TGME49_219540	cytosolic tRNA-Ala synthetase	unknown	cytosol	1	1	1	1.30383e-07	1.4489e-09	1	cytosol
TGME49_291930	RNA recognition motif-containing protein	unknown	cytosol	0.999824	0.999004	0.999997	0.00154643	3.05893e-09	0.999824	cytosol
TGME49_211250	hypothetical protein	unknown	cytosol	0.999992	0.999973	0.999999	0.000106149	4.75605e-09	0.999992	cytosol
TGME49_202830	Elicitor-responsive protein, putative	unknown	cytosol	0.999995	0.999982	1	6.10364e-05	1.45154e-09	0.999995	cytosol
TGME49_219140	EF-1 guanine nucleotide exchange domain-containing protein	unknown	cytosol	1	1	1	1.01355e-06	1.55089e-09	1	cytosol
TGME49_239630	cytidine and deoxycytidylate deaminase zinc-binding region domain-containing protein	unknown	cytosol	0.993843	0.983422	0.999383	0.0361612	2.07099e-08	0.993843	cytosol
TGME49_290290	ubiquitin-activating enzyme E1 family protein	unknown	cytosol	1	1	1	1.35194e-06	4.15492e-09	1	cytosol
TGME49_243910	Cof family hydrolase subfamily protein	unknown	cytosol	0.999999	0.999997	1	8.79962e-06	5.50295e-10	0.999999	cytosol
TGME49_246330	CRAL/TRIO domain-containing protein	unknown	cytosol	0.999974	0.999929	0.999996	0.000298633	5.69925e-09	0.999974	cytosol
TGME49_289600	heat shock protein HSP29	unknown	cytosol	0.999999	0.999997	1	1.36081e-05	5.00575e-09	0.999999	cytosol
TGME49_312200	serine/threonine protein phosphatase	unknown	cytosol	1	1	1	9.50888e-07	3.4504e-09	1	cytosol
TGME49_279450	adenylosuccinate synthetase, putative	unknown	cytosol	1	0.999999	1	3.67223e-06	3.79285e-09	1	cytosol
TGME49_205700	cyclophilin precursor	unknown	cytosol	1	1	1	8.88855e-07	2.80722e-09	1	cytosol
TGME49_248630	actin-related protein ARP1	unknown	cytosol	0.991809	0.972208	0.999785	0.0448159	5.86969e-08	0.991809	cytosol
TGME49_270550	gamma-glutamyl phosphate reductase, putative	unknown	cytosol	0.999995	0.999987	0.999999	6.01325e-05	6.22862e-09	0.999995	cytosol
TGME49_222952	phosphohistidine phosphatase	unknown	cytosol	1	1	1	1.45096e-06	4.72453e-09	1	cytosol
TGME49_237140	ethylene inducible protein, putative	unknown	cytosol	0.999935	0.999715	1	0.000662213	1.43595e-08	0.999935	cytosol
TGME49_248370	prefoldin subunit 6, putative	unknown	cytosol	0.999992	0.999973	0.999999	0.000101663	6.99002e-09	0.999992	cytosol
TGME49_222040	Ran-interacting Mog1 protein	unknown	cytosol	0.998689	0.993001	0.999975	0.00897319	4.19444e-08	0.998689	cytosol
TGME49_215260	carbamoylphosphate synthetase	unknown	cytosol	1	1	1	2.45376e-06	6.04679e-09	1	cytosol
TGME49_305030	kinase, pfkB family protein	unknown	cytosol	1	1	1	2.08111e-06	7.68869e-09	1	cytosol
TGME49_253430	asparagine synthetase, putative	unknown	cytosol	1	0.999998	1	5.20646e-06	6.84329e-09	1	cytosol
TGME49_216810	5'-nucleotidase, C-terminal domain-containing protein	unknown	cytosol	0.999921	0.999677	0.999992	0.000794463	8.7866e-09	0.999921	cytosol
TGME49_231940	ThiF family protein	unknown	cytosol	0.999995	0.999988	0.999999	6.06088e-05	7.67815e-09	0.999995	cytosol
TGME49_312480	uracil phosphoribosyltransferase FUR1, putative	unknown	cytosol	0.999979	0.999936	0.999995	0.000242695	1.93786e-08	0.999979	cytosol
TGME49_235620	deoxyhypusine synthase	unknown	cytosol	0.999996	0.999985	1	5.43638e-05	7.62828e-09	0.999996	cytosol
TGME49_257490	prefoldin subunit superfamily protein	unknown	cytosol	0.99993	0.999515	1	0.000652673	2.84306e-08	0.99993	cytosol
TGME49_257060	translation initiation factor sui1 protein	unknown	19S proteasome	0.966874	0.64385	0.999249	0.0867639	3.24403e-09	0.966874	unknown
TGME49_222840	Ser/Thr phosphatase family protein	unknown	cytosol	0.736289	0.420719	0.929768	0.530359	2.29535e-07	0.736289	unknown
TGME49_226720	translin family protein	unknown	cytosol	0.999999	0.999997	1	1.6081e-05	8.4546e-09	0.999999	cytosol
TGME49_217010	hypothetical protein	unknown	cytosol	0.999903	0.999372	1	0.000889218	6.37164e-09	0.999903	cytosol
TGME49_223095	hypothetical protein	unknown	cytosol	0.994271	0.974457	0.999873	0.0324356	9.80547e-08	0.994271	cytosol
TGME49_240690	S-adenosyl methionine synthetase	unknown	cytosol	0.999998	0.999992	0.999999	3.28137e-05	1.20611e-08	0.999998	cytosol
TGME49_319870	ubiquitin-conjugating enzyme subfamily protein	unknown	cytosol	0.999992	0.999974	0.999999	0.000105754	2.3342e-08	0.999992	cytosol
TGME49_218530	proteasome-interacting thioredoxin domain-containing protein	unknown	cytosol	0.999929	0.999653	0.999998	0.000699185	1.50709e-07	0.999929	cytosol
TGME49_205470	translation elongation factor 2 family protein, putative	unknown	cytosol	0.999999	0.999998	1	1.21886e-05	1.31902e-08	0.999999	cytosol
TGME49_314070	hypothetical protein	unknown	cytosol	0.999997	0.999993	0.999999	3.67921e-05	1.11462e-08	0.999997	cytosol
TGME49_311110	Ubiquitin-fold modifier 1 precursor family protein, putative	unknown	cytosol	0.999976	0.999923	0.999995	0.000271394	1.75185e-08	0.999976	cytosol
TGME49_273760	heat shock protein HSP70	unknown	cytosol	0.999995	0.999986	0.999999	6.03523e-05	2.37687e-08	0.999995	cytosol
TGME49_306970	thymidylate kinase	unknown	cytosol	0.999996	0.999989	0.999999	5.03569e-05	2.10245e-08	0.999996	cytosol
TGME49_316310	superoxide dismutase	unknown	cytosol	0.999999	0.999996	1	1.7016e-05	1.70947e-08	0.999999	cytosol
TGME49_251840	hypothetical protein	unknown	19S proteasome	0.689603	0.0358809	0.940523	0.481804	1.00714e-06	0.689602	unknown
TGME49_291640	aspartate carbamoyltransferase	unknown	cytosol	0.99996	0.999889	0.99999	0.000437708	1.46095e-08	0.99996	cytosol
TGME49_209850	RNA recognition motif-containing protein	unknown	19S proteasome	0.955677	0.351268	0.999613	0.0783969	1.73827e-07	0.955677	unknown
TGME49_313230	eukaryotic initiation factor-2, alpha subunit	unknown	cytosol	0.999999	0.999996	1	1.29981e-05	6.33911e-08	0.999999	cytosol
TGME49_253730	importin-beta N-terminal domain-containing protein	unknown	cytosol	0.999935	0.999788	0.999993	0.000701103	6.7963e-08	0.999935	cytosol
TGME49_219190	nuclear movement protein domain containing protein	unknown	cytosol	0.995563	0.968412	0.999941	0.0232142	2.19439e-07	0.995563	cytosol
TGME49_243600	acetyltransferase, GNAT family protein	unknown	cytosol	0.999992	0.999978	0.999999	9.82776e-05	4.5496e-08	0.999992	cytosol
TGME49_257740	UMP-CMP kinase	unknown	cytosol	0.999999	0.999998	1	9.23016e-06	1.97613e-08	0.999999	cytosol
TGME49_230450	bifunctional GMP synthase/glutamine amidotransferase protein	unknown	cytosol	0.998478	0.995332	0.999914	0.0109958	8.88922e-08	0.998478	cytosol
TGME49_223960	ubiquitin interaction motif family protein	unknown	cytosol	0.991887	0.974332	0.997947	0.0453867	1.25706e-08	0.991887	cytosol
TGME49_311870	WD domain, G-beta repeat-containing protein	unknown	cytosol	0.952795	0.828322	0.999063	0.169515	1.20502e-07	0.952794	unknown
TGME49_305800	6-pyruvoyl tetrahydrobiopterin synthase	unknown	cytosol	0.999776	0.999067	0.999993	0.00199466	5.74043e-08	0.999776	cytosol
TGME49_310310	WD domain, G-beta repeat-containing protein	unknown	cytosol	0.972179	0.88727	0.998026	0.114656	2.33456e-07	0.972179	unknown
TGME49_274190	eukaryotic initiation factor 2B epsilon subunit, putative	unknown	cytosol	1	1	1	9.19276e-07	1.65817e-08	1	cytosol
TGME49_259550	dihydropteroate synthase	unknown	cytosol	1	1	1	6.92356e-07	1.71515e-08	1	cytosol
TGME49_259660	orotate phosphoribosyltransferase	unknown	cytosol	0.999921	0.999748	0.999992	0.000835847	6.71031e-08	0.999921	cytosol
TGME49_273090	cell division protein CDC48CY	unknown	cytosol	1	0.999999	1	4.75819e-06	4.26479e-08	1	cytosol
TGME49_233340	hypothetical protein	unknown	cytosol	0.987153	0.970104	0.996149	0.0670195	1.43545e-07	0.987152	unknown
TGME49_252420	histone arginine methyltransferase PRMT3	unknown	cytosol	0.998858	0.995654	0.999972	0.00838662	1.52497e-07	0.998858	cytosol
TGME49_286750	MA3 domain-containing protein	unknown	cytosol	0.999993	0.999976	1	8.64382e-05	4.21143e-08	0.999993	cytosol
TGME49_289100	hypothetical protein	unknown	cytosol	0.999996	0.99999	0.999999	5.61485e-05	6.06563e-08	0.999996	cytosol
TGME49_251550	acyl-coa-binding protein	unknown	cytosol	0.999692	0.998108	0.99999	0.00245241	6.98331e-08	0.999692	cytosol
TGME49_251760	subunit of proteaseome activator complex, putative	unknown	cytosol	0.987889	0.931189	0.999898	0.0550839	5.43199e-07	0.987888	unknown
TGME49_244150	glycerate kinase	unknown	cytosol	0.999992	0.999973	1	9.68402e-05	3.08328e-08	0.999992	cytosol
TGME49_207240	hypothetical protein	unknown	cytosol	0.998095	0.992748	0.999991	0.0129361	2.21242e-07	0.998095	cytosol
TGME49_309730	thioredoxin reductase	unknown	cytosol	0.999984	0.999889	1	0.000141657	4.67978e-09	0.999984	cytosol
TGME49_310060	small nuclease	unknown	cytosol	0.999996	0.99998	1	5.60071e-05	3.70048e-08	0.999996	cytosol
TGME49_240450	Maf family protein	unknown	cytosol	0.998751	0.996016	0.999865	0.00923695	3.74121e-07	0.99875	cytosol
TGME49_224220	serine/threonine-protein phosphatase PP2A catalytic subunit	unknown	cytosol	0.999935	0.999711	0.999999	0.000657961	1.55963e-07	0.999935	cytosol
TGME49_208750	RWD domain-containing protein	unknown	cytosol	0.935569	0.744445	0.999867	0.207877	9.87048e-07	0.935567	unknown
TGME49_289290	hypothetical protein	unknown	cytosol	1	0.999999	1	3.00844e-06	4.30942e-07	0.999999	cytosol
TGME49_289210	prefoldin subunit protein	unknown	cytosol	0.933389	0.421932	0.999857	0.148182	1.08878e-05	0.933379	unknown
TGME49_219460	hypothetical protein	unknown	cytosol	0.999867	0.999246	0.999998	0.00122029	9.86025e-08	0.999867	cytosol
TGME49_213870	UBA/TS-N domain-containing protein	unknown	cytosol	0.999999	0.999998	1	1.47002e-05	6.86631e-08	0.999999	cytosol
TGME49_288210	PUL domain-containing protein	unknown	cytosol	0.999988	0.999974	0.999996	0.000152858	1.15436e-07	0.999987	cytosol
TGME49_215890	hypothetical protein	unknown	cytosol	0.988065	0.915404	0.999797	0.0492276	9.40692e-08	0.988065	unknown
TGME49_240980	hypothetical protein	unknown	cytosol	0.999956	0.999881	0.999986	0.000475899	1.06339e-07	0.999956	cytosol
TGME49_293860	hypothetical protein	unknown	cytosol	0.999992	0.99998	0.999998	0.000100596	8.55209e-08	0.999992	cytosol
TGME49_249920	diphthine synthase, putative	unknown	cytosol	0.999999	0.999997	1	8.99841e-06	6.82611e-08	0.999999	cytosol
TGME49_246910	histone lysine methyltransferase, SET, putative	unknown	cytosol	0.99991	0.999677	0.999985	0.000885068	9.51025e-08	0.999909	cytosol
TGME49_274070	ThiF family protein	unknown	cytosol	0.516569	0.083101	0.895799	0.573615	3.51045e-07	0.516569	unknown
TGME49_214760	erythronate-4-phosphate dehydrogenase domain-containing protein	unknown	cytosol	0.999625	0.998923	0.999995	0.00324463	2.7205e-07	0.999625	cytosol
TGME49_238070	glutaredoxin domain-containing protein	unknown	cytosol	0.999409	0.998242	0.999895	0.00483868	3.05324e-07	0.999409	cytosol
TGME49_249530	exportin 1, putative	unknown	cytosol	0.997911	0.992611	0.999907	0.0141801	6.35184e-07	0.997911	cytosol
TGME49_231920	oxidoreductase, short chain dehydrogenase/reductase family protein	unknown	cytosol	0.999994	0.999985	0.999998	7.48974e-05	1.29938e-07	0.999994	cytosol
TGME49_205320	hypothetical protein	unknown	cytosol	0.998692	0.996017	0.999978	0.00960108	6.02071e-07	0.998692	cytosol
TGME49_233350	nuclear transport factor 2, putative	unknown	cytosol	0.999964	0.999736	1	0.000325317	3.50742e-06	0.999961	cytosol
TGME49_231600	HEAT repeat-containing protein	unknown	cytosol	0.999985	0.999954	0.999999	0.000191021	3.00707e-07	0.999984	cytosol
TGME49_210800	activator of hsp90 ATPase, putative	unknown	cytosol	0.999995	0.999983	0.999999	7.11109e-05	2.52564e-07	0.999994	cytosol
TGME49_265150	hypothetical protein	unknown	cytosol	0.999997	0.999991	0.999999	4.61875e-05	2.33878e-07	0.999996	cytosol
TGME49_263430	3-hydroxyisobutyrate dehydrogenase	unknown	19S proteasome	0.971698	0.802168	0.998932	0.0962773	1.3607e-06	0.971697	unknown
TGME49_265520	hypothetical protein	unknown	cytosol	0.998995	0.996196	0.99991	0.00782162	1.43539e-06	0.998993	cytosol
TGME49_286120	prolyl endopeptidase	unknown	cytosol	0.999999	0.999996	1	1.23416e-05	6.73907e-08	0.999999	cytosol
TGME49_306540	phosphotransferase enzyme family protein	unknown	cytosol	0.999422	0.99804	0.999977	0.00469379	8.58135e-07	0.999421	cytosol
TGME49_264650	phosphoacetylglucosamine mutase	unknown	cytosol	0.97021	0.847572	0.999393	0.115214	1.46988e-05	0.970196	unknown
TGME49_285710	hypothetical protein	unknown	cytosol	0.999195	0.997757	0.999823	0.00637349	3.50439e-07	0.999195	cytosol
TGME49_267550	leucine-rich repeat protein LRR1	unknown	cytosol	0.9982	0.994014	0.999862	0.0134116	4.15359e-06	0.998196	cytosol
TGME49_297080	pyridoxal kinase	unknown	cytosol	0.997125	0.990077	0.999659	0.0187952	1.74231e-06	0.997123	cytosol
TGME49_264950	hypothetical protein	unknown	19S proteasome	0.896874	0.558674	0.990629	0.281539	1.58894e-06	0.896872	unknown
TGME49_235490	hypothetical protein	unknown	19S proteasome	0.600808	0.0508066	0.938511	0.600968	4.72944e-06	0.600805	unknown
TGME49_235970	eukaryotic initiation factor-2 gamma, putative	unknown	cytosol	0.999997	0.999993	0.999999	3.84248e-05	3.04161e-07	0.999997	cytosol
TGME49_270140	splicing factor DIM1, putative	unknown	cytosol	0.994699	0.979503	0.999775	0.0317213	1.81965e-06	0.994697	cytosol
TGME49_290340	HEAT repeat-containing protein	unknown	cytosol	0.968645	0.901818	0.993783	0.131442	3.54156e-06	0.968642	unknown
TGME49_222430	HECT-domain (ubiquitin-transferase) domain-containing protein	unknown	cytosol	0.999711	0.999101	0.999965	0.0027075	8.48477e-07	0.99971	cytosol
TGME49_213830	Ufm1-conjugating enzyme 1, putative	unknown	cytosol	0.98509	0.93165	0.998834	0.0702138	8.58722e-07	0.985089	unknown
TGME49_239620	5'-nucleotidase, C-terminal domain-containing protein	unknown	cytosol	0.999982	0.999939	0.999999	0.000207811	5.91668e-07	0.999981	cytosol
TGME49_229000	kelch repeat-containing protein	unknown	cytosol	0.999887	0.99971	0.99998	0.001116	5.47143e-07	0.999887	cytosol
TGME49_230440	CHY zinc finger domain-containing protein	unknown	19S proteasome	0.764622	3.1149e-06	0.981878	0.393698	5.05994e-06	0.764618	unknown
TGME49_246100	phosducin, putative	unknown	19S proteasome	0.734742	0.126066	0.98629	0.415072	1.47016e-06	0.734741	unknown
TGME49_318590	MRP family domain-containing protein	unknown	19S proteasome	0.914755	0.0264137	0.998797	0.175273	9.08261e-06	0.914747	unknown
TGME49_219520	histone arginine methyltransferase PRMT1	unknown	cytosol	1	0.999999	1	7.08379e-06	3.117e-07	0.999999	cytosol
TGME49_268870	tetratricopeptide repeat-containing protein	unknown	cytosol	0.999995	0.999983	0.999999	6.68792e-05	7.18898e-07	0.999994	cytosol
TGME49_236030	hypothetical protein	unknown	19S proteasome	0.916731	0.637488	0.999642	0.227546	5.31455e-07	0.916731	unknown
TGME49_320640	peptidylprolyl isomerase domain-containing protein	unknown	cytosol	0.999995	0.999983	1	6.59402e-05	3.01765e-07	0.999995	cytosol
TGME49_305460	methionine aminopeptidase 2, putative	unknown	cytosol	0.826057	0.293824	0.999709	0.344293	2.30458e-05	0.826038	unknown
TGME49_294270	histone arginine methyltransferase PRMT4/CARM1	unknown	cytosol	0.987673	0.960768	0.998323	0.0670137	2.59011e-06	0.987671	unknown
TGME49_214350	GTP-binding protein, putative	unknown	cytosol	0.999996	0.999992	0.999999	5.32562e-05	2.63561e-07	0.999996	cytosol
TGME49_311160	PWI domain-containing protein	unknown	cytosol	0.995212	0.983279	0.999445	0.0299167	1.22241e-06	0.995211	cytosol
TGME49_216930	cholinephosphate cytidylyltransferase	unknown	19S proteasome	0.999269	0.995507	0.999946	0.00517085	4.51558e-08	0.999269	19S proteasome
TGME49_205510	nucleolar protein 5, putative	unknown	cytosol	0.999474	0.997724	0.999967	0.00431985	8.14734e-07	0.999473	cytosol
TGME49_222160	aldehyde dehydrogenase	unknown	cytosol	0.999992	0.999972	1	0.000101559	5.43735e-07	0.999991	cytosol
TGME49_263130	citrate synthase, putative	unknown	cytosol	0.964495	0.788872	0.998372	0.119796	4.3863e-06	0.964491	unknown
TGME49_214270	translation initiation factor IF-2, putative	unknown	cytosol	0.999977	0.999953	0.999995	0.00026462	5.55348e-07	0.999977	cytosol
TGME49_264050	ubiquitin-conjugating enzyme subfamily protein	unknown	cytosol	0.999843	0.999606	0.999966	0.00150951	1.2594e-06	0.999841	cytosol
TGME49_255890	pyridine nucleotide-disulfide oxidoreductase domain-containing protein	unknown	cytosol	0.997811	0.995239	0.999529	0.0153392	1.21307e-06	0.99781	cytosol
TGME49_247510	fructose-bisphospatase II	unknown	nucleus - chromatin	0.785828	0.0407817	0.997088	0.228052	3.79593e-06	0.785825	unknown
TGME49_235450	ubiquitin-conjugating enzyme subfamily protein	unknown	cytosol	0.999993	0.999984	0.999998	8.75104e-05	6.12101e-07	0.999992	cytosol
TGME49_319570	WD domain, G-beta repeat-containing protein	unknown	cytosol	0.999999	0.999994	1	1.70887e-05	3.34601e-07	0.999999	cytosol
TGME49_203450	DUF3228 domain-containing protein	unknown	cytosol	0.996305	0.982124	0.999727	0.0221953	4.31467e-06	0.996301	cytosol
TGME49_216050	tetratricopeptide repeat-containing protein	unknown	cytosol	0.999899	0.999507	0.999996	0.000970195	5.24905e-07	0.999899	cytosol
TGME49_223540	importin-beta N-terminal domain-containing protein	unknown	cytosol	0.999107	0.997034	0.999951	0.00687627	2.69832e-06	0.999105	cytosol
TGME49_233400	TAF9 RNA polymerase II, TATA box binding protein (TBP)-associated factor isoform 2 family protein	unknown	cytosol	0.931421	0.637159	0.998009	0.200232	2.65101e-06	0.931418	unknown
TGME49_253070	hydrolase, TatD family protein	unknown	cytosol	0.944432	0.814899	0.991912	0.196954	7.92896e-06	0.944425	unknown
TGME49_229180	HEAT repeat-containing protein	unknown	cytosol	0.999997	0.999988	1	4.38502e-05	1.21085e-06	0.999996	cytosol
TGME49_313560	60S ribosomal protein L7a, putative	unknown	cytosol	0.994143	0.951763	0.999995	0.0269582	3.86065e-07	0.994142	cytosol
TGME49_286220	GDP-L-fucose synthetase	unknown	19S proteasome	0.906828	0.0285578	0.999587	0.136008	2.67165e-05	0.906803	unknown
TGME49_285980	glucosephosphate-mutase GPM1	unknown	cytosol	0.999988	0.999965	1	0.00014088	8.19392e-07	0.999988	cytosol
TGME49_233680	nuclear movement family protein	unknown	19S proteasome	0.852675	0.00361978	0.996546	0.172764	9.92374e-07	0.852674	unknown
TGME49_295040	HEAT repeat-containing protein	unknown	cytosol	0.999998	0.999995	1	2.60994e-05	1.15446e-06	0.999997	cytosol
TGME49_227390	hypothetical protein	unknown	cytosol	0.934786	0.820153	0.988896	0.2265	5.25145e-06	0.934781	unknown
TGME49_227840	Memo family protein	unknown	cytosol	0.999998	0.999995	1	2.08957e-05	5.63862e-07	0.999997	cytosol
TGME49_249860	hypothetical protein	unknown	cytosol	0.565649	0.228876	0.908843	0.615109	1.37819e-05	0.565642	unknown
TGME49_230580	hypothetical protein	unknown	cytosol	0.999704	0.998814	0.999985	0.00256253	7.19752e-06	0.999697	cytosol
TGME49_311890	hypothetical protein	unknown	cytosol	0.999997	0.999992	0.999999	3.56169e-05	8.37879e-07	0.999997	cytosol
TGME49_294420	programmed cell death protein 2, c-terminal domain-containing protein	unknown	cytosol	0.805074	0.328592	0.97887	0.412208	1.31931e-05	0.805063	unknown
TGME49_221490	cell cycle regulator protein	unknown	19S proteasome	0.99449	0.977096	0.99971	0.0310849	3.5998e-07	0.99449	19S proteasome
TGME49_209140	anti-silencing protein, ASF1 family protein	unknown	19S proteasome	0.856511	0.342894	0.996375	0.309214	3.85654e-06	0.856508	unknown
TGME49_218250	TAP42 family protein	unknown	cytosol	0.999994	0.999985	0.999998	7.41078e-05	1.46326e-06	0.999993	cytosol
TGME49_229650	josephin protein	unknown	cytosol	0.922697	0.805857	0.986547	0.257393	2.60693e-06	0.922695	unknown
TGME49_256060	nucleosome assembly protein (nap) protein	unknown	19S proteasome	0.957983	0.843816	0.994082	0.157891	3.32831e-06	0.95798	unknown
TGME49_288350	hypothetical protein	unknown	cytosol	0.994733	0.971719	0.999908	0.0290268	3.05521e-05	0.994702	cytosol
TGME49_257310	hypothetical protein	unknown	cytosol	0.922714	0.795829	0.983234	0.256599	2.83514e-05	0.922688	unknown
TGME49_222380	importin-beta N-terminal domain-containing protein	unknown	cytosol	0.981684	0.938589	0.997747	0.0946601	2.36714e-05	0.981661	unknown
TGME49_235020	COPI protein, putative	unknown	cytosol	0.98993	0.967818	0.998886	0.0534254	8.94487e-06	0.989922	unknown
TGME49_247760	AMP-binding enzyme domain-containing protein	unknown	cytosol	0.999558	0.998709	0.999979	0.00373815	2.90453e-06	0.999555	cytosol
TGME49_233260	GTP-binding protein, putative	unknown	cytosol	0.999996	0.999989	0.999999	5.89431e-05	2.59335e-06	0.999993	cytosol
TGME49_305910	hypothetical protein	unknown	cytosol	0.996583	0.988761	0.9996	0.023336	7.89501e-06	0.996575	cytosol
TGME49_290890	carbonyl reductase 1, putative	unknown	cytosol	0.999955	0.999766	0.999998	0.00045881	8.35622e-07	0.999954	cytosol
TGME49_288740	L-asparaginase, putative	unknown	nucleus - chromatin	0.73353	0.0304916	0.978595	0.349269	1.63009e-05	0.733518	unknown
TGME49_241840	hypothetical protein	unknown	cytosol	0.987325	0.963356	0.997491	0.0727632	1.10431e-05	0.987315	unknown
TGME49_305040	HEAT repeat-containing protein	unknown	cytosol	0.997489	0.98998	0.999751	0.0175456	1.69805e-05	0.997472	cytosol
TGME49_232060	hypothetical protein	unknown	19S proteasome	0.854623	0.0167548	0.997221	0.178907	2.0268e-06	0.854621	unknown
TGME49_293740	hypothetical protein	unknown	cytosol	0.99621	0.984871	1	0.0229214	1.26434e-05	0.996197	cytosol
TGME49_223680	ubiquitin family protein	unknown	cytosol	0.972661	0.851601	0.998975	0.105599	9.61207e-05	0.972568	unknown
TGME49_300120	aminotransferase, class V superfamily protein	unknown	cytosol	0.999994	0.999981	0.999999	7.36224e-05	3.23856e-06	0.999991	cytosol
TGME49_214950	hypothetical protein	unknown	cytosol	1	0.999998	1	5.99654e-06	8.64364e-06	0.999991	cytosol
TGME49_211030	hypothetical protein	unknown	cytosol	0.999991	0.999974	0.999999	0.000106269	1.92544e-06	0.999989	cytosol
TGME49_224330	proteasome activator pa28 beta subunit protein	unknown	cytosol	0.510484	0.207194	0.893563	0.624587	1.65525e-05	0.510476	unknown
TGME49_310570	hypothetical protein	unknown	19S proteasome	0.998834	0.99177	0.999981	0.00752028	6.95236e-07	0.998833	19S proteasome
TGME49_216900	cytokine induced apoptosis inhibitor 1 family protein	unknown	cytosol	0.981255	0.951508	0.996195	0.0898808	3.48084e-05	0.981221	unknown
TGME49_244110	nucleosome assembly protein (nap) protein	unknown	cytosol	0.970127	0.873323	0.999975	0.119809	3.92684e-05	0.970089	unknown
TGME49_222230	hypothetical protein	unknown	19S proteasome	0.983387	0.906866	0.998922	0.0641001	5.81484e-06	0.983382	unknown
TGME49_235540	eukaryotic initiation factor-2 beta, putative	unknown	cytosol	0.992089	0.976641	0.998993	0.0442879	6.66787e-07	0.992089	cytosol
TGME49_312630	anonymous antigen-1, putative	unknown	cytosol	0.999968	0.99989	0.999999	0.000349537	3.18514e-06	0.999965	cytosol
TGME49_219700	DNA replication licensing factor MCM4, putative	unknown	cytosol	0.997139	0.990261	0.999762	0.0189204	4.37565e-05	0.997095	cytosol
TGME49_237000	polyphosphoinositide binding protein, putative	unknown	cytosol	0.940232	0.768225	0.995984	0.206172	8.26958e-05	0.940154	unknown
TGME49_215040	HEAT repeat-containing protein	unknown	cytosol	0.940256	0.854373	0.989093	0.21698	5.19129e-05	0.940207	unknown
TGME49_318430	malate dehydrogenase MDH	unknown	cytosol	1	0.999999	1	5.45398e-06	3.02289e-06	0.999997	cytosol
TGME49_281430	protein kinase, putative	unknown	19S proteasome	0.979684	0.929965	0.99593	0.0997906	2.08877e-06	0.979682	unknown
TGME49_267600	FHA domain-containing protein	unknown	cytosol	0.996714	0.988111	0.999486	0.0212047	2.36869e-08	0.996714	cytosol
TGME49_261260	histone lysine demethylase JMJD6a	unknown	cytosol	0.510906	0.0914249	0.999413	0.490156	3.83853e-05	0.510887	unknown
TGME49_272400	casein kinase ii regulatory subunit protein	unknown	cytosol	0.999982	0.999927	0.999999	0.000203721	3.08767e-06	0.999979	cytosol
TGME49_214490	peptidase M16 inactive domain-containing protein	unknown	cytosol	0.686702	0.381243	0.92906	0.574074	0.000210141	0.686558	unknown
TGME49_254520	mediator complex subunit MED11	unknown	cytosol	0.999842	0.998989	0.999998	0.00135252	2.56663e-05	0.999816	cytosol
TGME49_225580	proteasome (prosome, macropain) 26S subunit, non-ATPase, 9, putative	unknown	cytosol	0.999998	0.999994	1	2.30449e-05	2.31542e-06	0.999996	cytosol
TGME49_260510	ubiquitin thioesterase otubain-like family protein	unknown	cytosol	0.996733	0.981208	0.999862	0.0190682	6.58077e-06	0.996726	cytosol
TGME49_268810	ck2 beta subunit	unknown	cytosol	0.999801	0.999182	0.999998	0.00179918	8.3509e-06	0.999793	cytosol
TGME49_295350	nucleoside diphosphate kinase, putative	unknown	cytosol	0.999987	0.999926	1	0.000131592	0.000193862	0.999793	cytosol
TGME49_212860	hypothetical protein	unknown	19S proteasome	0.924686	0.624832	0.996183	0.217357	3.71492e-05	0.924652	unknown
TGME49_234190	serine hydroxymethyltransferase 2, putative	unknown	cytosol	0.999081	0.997212	0.999875	0.0071044	2.5182e-05	0.999056	cytosol
TGME49_266640	Acetyl-coenzyme A synthetase 2, putative	unknown	cytosol	1	1	1	1.19087e-06	4.47328e-06	0.999996	cytosol
TGME49_236130	signal recognition particle (SRP9) domain-containing protein	unknown	cytosol	0.998103	0.991033	0.999859	0.0128209	4.11803e-06	0.998099	cytosol
TGME49_278540	hypothetical protein	unknown	19S proteasome	0.997074	0.98467	0.999849	0.0178788	3.52307e-06	0.99707	19S proteasome
TGME49_231190	arsenite-activated ATPase family protein	unknown	cytosol	0.999981	0.999943	0.999996	0.000235327	8.26893e-06	0.999972	cytosol
TGME49_233110	IMP dehydrogenas	unknown	cytosol	0.999988	0.999948	1	0.000137807	5.10347e-06	0.999983	cytosol
TGME49_267100	protein phosphatase 2C domain-containing protein	unknown	cytosol	0.990765	0.969629	0.998871	0.0510775	2.01566e-05	0.990745	cytosol
TGME49_286730	SRP19 protein	unknown	cytosol	0.99996	0.999872	0.999992	0.000447563	5.26186e-06	0.999955	cytosol
TGME49_247470	nucleolar protein, putative	unknown	cytosol	0.993406	0.962916	0.999549	0.0358103	5.8459e-08	0.993406	cytosol
TGME49_269800	glutamine-dependent NAD(+) synthetase protein, putative	unknown	cytosol	0.999999	0.999996	1	8.50948e-06	1.35061e-06	0.999998	cytosol
TGME49_263870	glutamate-tRNA ligase	unknown	cytosol	0.992301	0.95464	0.999527	0.0395312	3.33749e-05	0.992267	cytosol
TGME49_241150	hypothetical protein	unknown	cytosol	0.892851	0.395903	0.9992	0.23931	0.000449885	0.892449	unknown
TGME49_245500	dipeptidyl peptidase iv (dpp iv) n-terminal region domain-containing protein	unknown	19S proteasome	0.999966	0.999844	0.999998	0.000357518	3.31672e-07	0.999966	19S proteasome
TGME49_262040	SAC3/GANP family protein	unknown	cytosol	0.978875	0.935546	0.997015	0.0984579	2.9613e-05	0.978846	unknown
TGME49_286210	protein phosphatase 4, catalytic subunit	unknown	cytosol	0.953229	0.791848	0.995343	0.18016	0.000108026	0.953126	unknown
TGME49_305770	ABC transporter, ATP-binding domain-containing protein	unknown	cytosol	0.989922	0.920241	0.999874	0.0432414	0.000180397	0.989744	unknown
TGME49_209290	ribosomal protein RPS28	unknown	nucleus - chromatin	0.559352	0.0763144	0.913733	0.760298	4.51353e-05	0.559327	unknown
TGME49_311090	ubiquitin carboxyl-terminal hydrolase	unknown	cytosol	0.999964	0.999921	0.999985	0.000419476	1.80292e-05	0.999946	cytosol
TGME49_215090	ATP binding protein, putative	unknown	nucleus - chromatin	0.602637	0.12564	0.905949	0.635738	0.000134825	0.602556	unknown
TGME49_276170	phosphatidylinositol 3- and 4-kinase	unknown	cytosol	0.999961	0.999894	0.999997	0.000424215	1.07854e-05	0.99995	cytosol
TGME49_315670	HEAT repeat-containing protein	unknown	nucleus - chromatin	0.617415	0.0473156	0.929148	0.506106	5.92327e-05	0.617378	unknown
TGME49_277510	cytoplasmic dynein intermediate chain	unknown	19S proteasome	0.999974	0.99992	0.999994	0.000292693	1.98905e-07	0.999974	19S proteasome
TGME49_231480	GCN1, putative	unknown	nucleus - chromatin	0.854215	0.579322	0.956478	0.382917	6.5983e-06	0.854209	unknown
TGME49_295710	HECT-domain (ubiquitin-transferase) domain-containing protein	unknown	cytosol	0.817333	0.57769	0.962717	0.45022	8.21024e-05	0.817265	unknown
TGME49_305070	hypothetical protein	unknown	cytosol	0.907637	0.581314	0.995305	0.250361	0.000240247	0.907419	unknown
TGME49_261600	creatinase domain-containing protein	unknown	cytosol	0.999961	0.999682	1	0.000362934	1.00624e-06	0.99996	cytosol
TGME49_213030	hypothetical protein	unknown	cytosol	0.988186	0.931681	0.999999	0.0521953	1.72603e-05	0.988169	unknown
TGME49_240890	6-phosphofructokinase	unknown	cytosol	0.999454	0.997388	0.999961	0.00450364	5.56626e-05	0.999399	cytosol
TGME49_219290	F-actin-capping protein subunit beta, putative	unknown	19S proteasome	0.999476	0.998022	0.999895	0.00457097	1.47769e-06	0.999474	19S proteasome
TGME49_228290	phospholipase/carboxylesterase	unknown	cytosol	0.917242	0.768952	0.989452	0.265295	4.54691e-05	0.9172	unknown
TGME49_282090	hypothetical protein	unknown	19S proteasome	0.745227	0.366893	0.945959	0.521809	0.000116461	0.74514	unknown
TGME49_215230	RNA recognition motif-containing protein	unknown	19S proteasome	0.963873	0.496277	0.99981	0.0700112	5.53384e-06	0.963868	unknown
TGME49_258170	hypothetical protein	unknown	cytosol	0.999987	0.999921	1	0.000152744	3.19658e-05	0.999954	cytosol
TGME49_288800	endonuclease/exonuclease/phosphatase family protein	unknown	cytosol	0.999887	0.999587	0.999998	0.00109429	5.51182e-05	0.999831	cytosol
TGME49_242730	guanylate kinase family protein	unknown	cytosol	0.593892	0.297282	0.876295	0.657279	5.3362e-05	0.59386	unknown
TGME49_315250	GAMM1 protein, putative	unknown	19S proteasome	0.945054	0.000374829	0.999872	0.0409484	1.38951e-05	0.945041	unknown
TGME49_321680	hypothetical protein	unknown	19S proteasome	1	1	1	7.0438e-08	6.06894e-11	1	19S proteasome
TGME49_244390	coatomer epsilon subunit protein	unknown	cytosol	0.950325	0.643442	0.999516	0.148235	0.00325087	0.947236	unknown
TGME49_233905	histone kinase SNF1, putative	unknown	nucleus - chromatin	0.889029	0.659078	0.986426	0.363587	7.46523e-05	0.888962	unknown
TGME49_221690	hypothetical protein	unknown	nucleus - chromatin	0.850335	0.437573	0.977709	0.373036	0.000434249	0.849966	unknown
TGME49_256050	signal recognition particle 14kd protein	unknown	cytosol	0.99737	0.992762	0.999386	0.0192243	6.33806e-05	0.997306	cytosol
TGME49_254480	WD domain, G-beta repeat-containing protein	unknown	cytosol	0.766116	0.255369	0.986885	0.422979	3.34268e-05	0.76609	unknown
TGME49_313310	DnaJ domain-containing protein	unknown	19S proteasome	0.635139	0.0198648	0.964158	0.458205	0.000573984	0.634774	unknown
TGME49_209960	glycosyltransferase	unknown	cytosol	0.989233	0.946198	0.998924	0.0524575	0.000156807	0.989078	unknown
TGME49_290950	clathrin heavy chain, putative	unknown	nucleus - chromatin	0.988317	0.951663	0.998399	0.0555703	2.33083e-06	0.988314	unknown
TGME49_200470	hypothetical protein	unknown	19S proteasome	0.640192	0.3215	0.896854	0.602034	0.000505867	0.639868	unknown
TGME49_252490	vacuolar protein sorting 29, putative	unknown	cytosol	0.999985	0.999897	1	0.000157293	6.081e-05	0.999925	cytosol
TGME49_264830	hypothetical protein	unknown	nucleus - chromatin	0.760096	0.382875	0.917168	0.501864	6.24823e-05	0.760049	unknown
TGME49_313860	regulator of chromosome condensation (RCC1) repeat-containing protein	unknown	cytosol	0.999002	0.994976	0.999946	0.00734661	0.000167701	0.998834	cytosol
TGME49_242000	DUF51 family protein	unknown	cytosol	0.612988	0.347605	0.83167	0.634318	5.62065e-05	0.612954	unknown
TGME49_223710	tetratricopeptide repeat-containing protein	unknown	cytosol	0.973485	0.888992	0.997747	0.11035	5.75446e-05	0.973429	unknown
TGME49_315110	prefoldin, alpha subunit protein	unknown	cytosol	0.672349	0.00941562	0.999561	0.323055	0.00172401	0.671189	unknown
TGME49_273370	coatomer gamma 2-subunit protein, putative	unknown	nucleus - chromatin	0.964408	0.8311	0.993569	0.133964	5.5072e-07	0.964407	unknown
TGME49_226960	phosphofructokinase PFKII	unknown	cytosol	0.999418	0.997919	0.999988	0.00469749	0.000166499	0.999252	cytosol
TGME49_260010	acetyltransferase, GNAT family protein	unknown	cytosol	0.999955	0.999845	0.999993	0.000498909	1.78702e-05	0.999937	cytosol
TGME49_321420	kelch repeat-containing protein	unknown	cytosol	0.993529	0.982915	0.998401	0.0379132	0.000241652	0.993289	cytosol
TGME49_261460	transcriptional elongation factor FACT80	unknown	cytosol	0.717162	0.116429	0.984708	0.456863	1.01564e-05	0.717155	unknown
TGME49_229690	autophagy-related protein 7 atg7, putative	unknown	cytosol	0.993371	0.972776	0.999202	0.0389758	0.000173618	0.993198	cytosol
TGME49_221670	transcriptional elongation factor FACT140	unknown	cytosol	0.713706	0.207007	0.969833	0.632935	2.19042e-05	0.71369	unknown
TGME49_223140	tRNA binding domain-containing protein	unknown	cytosol	0.862275	0.482866	0.990376	0.349404	0.000285291	0.862029	unknown
TGME49_209600	hypothetical protein	unknown	cytosol	0.933969	0.738308	0.998684	0.232485	0.000479126	0.933522	unknown
TGME49_310850	MYND finger domain-containing protein	unknown	cytosol	0.996375	0.973777	0.9999	0.0183473	6.56815e-05	0.99631	cytosol
TGME49_294010	yrdC domain-containing protein	unknown	nucleus - chromatin	0.879577	0.637793	0.970844	0.336662	6.0119e-06	0.879572	unknown
TGME49_261450	hypothetical protein	unknown	19S proteasome	0.997878	0.995184	0.999964	0.00744777	3.0807e-05	0.997847	19S proteasome
TGME49_218830	hypothetical protein	unknown	nucleus - chromatin	0.703568	0.386937	0.882948	0.570589	2.57137e-05	0.70355	unknown
TGME49_309220	GTPase activating protein for Arf protein	unknown	nucleus - chromatin	0.771067	0.186361	0.989964	0.510113	0.000158022	0.770945	unknown
TGME49_235740	hypothetical protein	unknown	19S proteasome	0.99663	0.98371	0.999628	0.0216892	3.24744e-06	0.996627	19S proteasome
TGME49_254870	hypothetical protein	unknown	nucleus - chromatin	0.832419	0.33999	0.98353	0.373318	7.4471e-06	0.832413	unknown
TGME49_219860	replication licensing factor, putative	unknown	nucleus - chromatin	0.981152	0.930184	0.997305	0.0939708	3.98234e-05	0.981113	unknown
TGME49_220250	Nucleotide-sensitive chloride conductance regulator (ICln) protein	unknown	cytosol	0.81287	0.238476	0.994716	0.373142	0.000172924	0.812729	unknown
TGME49_215560	histone arginine methyltransferase PRMT5	unknown	cytosol	0.95736	0.803315	0.99962	0.158071	0.00133391	0.956083	unknown
TGME49_318700	eukaryotic initiation factor-6, putative	unknown	19S proteasome	0.856044	0.469919	0.984222	0.366625	0.000321303	0.855769	unknown
TGME49_217430	protease inhibitor PI1	unknown	19S proteasome	0.999981	0.999903	1	0.000202424	5.2626e-07	0.99998	19S proteasome
TGME49_216730	MCM2/3/5 family protein	unknown	cytosol	0.727688	0.431884	0.961919	0.536533	0.000707768	0.727172	unknown
TGME49_304680	ubiquitin family protein	unknown	cytosol	0.999951	0.999804	0.999995	0.000529593	0.000138349	0.999813	cytosol
TGME49_210830	RIO1 family protein	unknown	19S proteasome	0.993419	0.976326	0.999226	0.0381926	2.54172e-05	0.993394	19S proteasome
TGME49_239930	beta-catenin family protein 1, putative	unknown	nucleus - chromatin	0.983983	0.900273	0.999093	0.0674553	3.22503e-07	0.983983	unknown
TGME49_260140	phosphomannose isomerase type I protein	unknown	cytosol	0.992893	0.977013	0.999469	0.0401076	0.000143871	0.99275	cytosol
TGME49_246080	NAD dependent epimerase/dehydratase family protein	unknown	19S proteasome	0.996325	0.972948	0.999926	0.0191987	1.56579e-05	0.996309	19S proteasome
TGME49_202890	hypothetical protein	unknown	cytosol	0.801778	0.453983	0.956133	0.448257	0.000671856	0.801239	unknown
TGME49_257990	heat shock protein 101, putative	unknown	nucleus - chromatin	0.982567	0.887462	0.998804	0.0717627	1.65366e-06	0.982565	unknown
TGME49_260370	AtPH1 family protein	unknown	nucleus - chromatin	0.747762	0.444067	0.931182	0.525133	1.20558e-05	0.747753	unknown
TGME49_234280	AMP deaminase	unknown	cytosol	0.999954	0.999863	0.999996	0.000498264	8.47689e-05	0.999869	cytosol
TGME49_202840	FHA domain-containing protein	unknown	cytosol	0.875299	0.667194	0.977545	0.348447	0.000482045	0.874877	unknown
TGME49_216260	eukaryotic initiation factor-2B, gamma subunit, putative	unknown	cytosol	0.999648	0.998931	0.999962	0.00311186	0.000239962	0.999408	cytosol
TGME49_208780	ubiquitin-conjugating enzyme subfamily protein	unknown	nucleus - non-chromatin	0.635649	0.240862	0.923495	0.762167	0.00244166	0.634097	unknown
TGME49_224910	divalent cation tolerance protein, CutA1 family protein	unknown	cytosol	0.999734	0.99825	0.999999	0.00207245	0.00119373	0.99854	cytosol
TGME49_242660	vacuolar sorting protein 35, putative	unknown	nucleus - chromatin	0.804898	0.421028	0.952914	0.4404	0.000431131	0.804551	unknown
TGME49_261000	MutS domain V domain-containing protein	unknown	nucleus - chromatin	0.80735	0.368531	0.973035	0.496862	0.000768398	0.80673	unknown
TGME49_212820	ubiquitin family protein	unknown	nucleus - chromatin	0.876529	0.595614	0.967164	0.339703	4.54406e-06	0.876525	unknown
TGME49_295730	tetratricopeptide repeat-containing protein	unknown	nucleus - chromatin	0.922512	0.724811	0.987174	0.280103	4.12785e-05	0.922474	unknown
TGME49_224350	aminopeptidase N, putative	unknown	cytosol	0.999759	0.998881	0.99999	0.00210621	0.000131278	0.999628	cytosol
TGME49_209870	HAD hydrolase, family IIA protein	unknown	nucleus - chromatin	0.491321	0.0621228	0.856606	0.858992	0.00136623	0.49065	unknown
TGME49_217850	Sucrose-6F-phosphate phosphohydrolase	unknown	19S proteasome	0.715084	0.0246457	0.992296	0.584988	0.00112074	0.714282	unknown
TGME49_275802	SRP72 RNA-binding domain-containing protein	unknown	nucleus - chromatin	0.913249	0.793108	0.9666	0.28396	0.000111444	0.913147	unknown
TGME49_255250	tRNA (cytosine(34)-C(5))-methyltransferase, putative	unknown	19S proteasome	0.667936	0.00806733	0.992883	0.611052	0.00142702	0.666983	unknown
TGME49_313060	eukaryotic translation initiation factor 2B, putative	unknown	nucleus - chromatin	0.8451	0.587828	0.953747	0.399871	2.86529e-06	0.845098	unknown
TGME49_280550	clathrin adaptor complex small chain subfamily protein	unknown	cytosol	0.604468	0.0718163	0.967021	0.599951	0.00203878	0.603235	unknown
TGME49_221470	hypothetical protein	unknown	cytosol	0.999995	0.99998	1	4.94818e-05	0.000240169	0.999754	cytosol
TGME49_228300	CCDC25 protein	unknown	19S proteasome	0.520902	0.0358974	0.914359	0.570101	0.000512864	0.520635	unknown
TGME49_243510	OTU family cysteine protease	unknown	19S proteasome	0.968265	0.573286	0.999729	0.0648181	0.000650476	0.967635	unknown
TGME49_208390	hypothetical protein	unknown	cytosol	0.999207	0.998015	0.999763	0.00633251	0.000795195	0.998412	cytosol
TGME49_312600	heat shock protein HSP21	unknown	cytosol	0.829799	0.461139	0.982314	0.477683	0.00145963	0.828588	unknown
TGME49_264220	hypothetical protein	unknown	cytosol	0.997595	0.977954	0.99987	0.0129306	0.000891625	0.996706	cytosol
TGME49_290670	leucyl aminopeptidase LAP	unknown	cytosol	0.999997	0.999991	1	4.06594e-05	0.00011282	0.999884	cytosol
TGME49_227560	IWS1 transcription factor, putative	unknown	nucleus - non-chromatin	0.560025	0.143172	0.952957	0.576129	3.02942e-06	0.560023	unknown
TGME49_222660	leucine rich repeat-containing protein	unknown	cytosol	0.933606	0.787896	0.989382	0.262904	0.00612286	0.92789	unknown
TGME49_251850	serine/threonine protein phosphatase	unknown	cytosol	0.973336	0.905405	0.997041	0.11879	0.00461255	0.968847	unknown
TGME49_201380	chorismate synthase, putative	unknown	cytosol	0.999363	0.996069	0.999994	0.0047029	0.00263038	0.996735	cytosol
TGME49_252290	importin alpha, putative	unknown	nucleus - chromatin	0.963192	0.86943	0.993601	0.145727	3.38928e-05	0.963159	unknown
TGME49_277840	Ras family protein	unknown	19S proteasome	0.56816	8.73314e-07	0.969425	0.589221	0.00348194	0.566182	unknown
TGME49_263500	vacuolar protein sorting-associated protein 26, putative	unknown	cytosol	0.987712	0.950563	0.998421	0.0642223	0.00268875	0.985057	unknown
TGME49_220090	hypothetical protein	unknown	cytosol	0.992561	0.976568	0.998539	0.0419118	0.00221682	0.99036	cytosol
TGME49_253570	hypothetical protein	unknown	cytosol	0.976464	0.915211	0.996857	0.109685	0.00294269	0.97359	unknown
TGME49_202950	hypothetical protein	unknown	nucleus - chromatin	0.927806	0.75123	0.988947	0.285382	0.000468296	0.927371	unknown
TGME49_263070	CMGC kinase, CK2 family	unknown	cytosol	0.557994	0.237635	0.860738	0.627672	0.00321862	0.556198	unknown
TGME49_243580	Hit family protein involved in cell-cycle regulation, putative	unknown	cytosol	0.999928	0.999423	1	0.00063237	0.00019806	0.99973	cytosol
TGME49_273490	glutamine synthetase, type I, putative	unknown	cytosol	1	1	1	9.48261e-08	3.60712e-05	0.999964	cytosol
TGME49_221190	mrna cleavage factor family protein, putative	unknown	19S proteasome	0.807814	0.363661	0.983088	0.475589	0.00437319	0.804281	unknown
TGME49_210360	DEAD (Asp-Glu-Ala-Asp) box polypeptide 41 family protein	unknown	nucleus - chromatin	0.995376	0.98165	0.999451	0.0282614	0.000137356	0.99524	nucleus - chromatin
TGME49_202820	ubiquitin-conjugating enzyme subfamily protein	unknown	19S proteasome	0.997232	0.987695	0.999922	0.0168914	0.000106485	0.997125	19S proteasome
TGME49_246740	hypothetical protein	unknown	19S proteasome	0.886461	0.388846	0.99691	0.274116	0.00910681	0.878388	unknown
TGME49_236580	Prp31-15.5k-U4 Snrna Complex family protein	unknown	19S proteasome	0.666204	0.145503	0.971882	0.512733	0.00257007	0.664492	unknown
TGME49_248850	methionine aminopeptidase	unknown	cytosol	0.78626	0.469249	0.935722	0.612571	0.00396723	0.78314	unknown
TGME49_280490	U-box domain-containing protein	unknown	cytosol	0.560574	0.293773	0.841164	0.650015	0.00390656	0.558384	unknown
TGME49_224980	hypothetical protein	unknown	nucleus - chromatin	0.891307	0.657412	0.971455	0.312091	4.13026e-05	0.89127	unknown
TGME49_248830	phosphoinositide phospholipase PIPLC	unknown	19S proteasome	0.42046	0.00532532	0.823627	0.89761	0.00322599	0.419103	unknown
TGME49_311240	DnaJ family chaperone, putative	unknown	cytosol	0.926719	0.795917	0.990195	0.245143	0.0125254	0.915111	unknown
TGME49_320570	elongation factor Tu, putative	unknown	nucleus - chromatin	0.903138	0.73962	0.969344	0.299364	4.32485e-05	0.903099	unknown
TGME49_289250	cyclophilin, putative	unknown	cytosol	0.783781	0.130753	0.993548	0.417631	0.0631355	0.734297	unknown
TGME49_219760	N-acetyltransferase family protein	unknown	cytosol	0.966164	0.809204	0.998359	0.132853	0.00422566	0.962081	unknown
TGME49_289330	ubiquitin carboxyl-terminal hydrolase family 2 protein	unknown	nucleus - chromatin	0.974401	0.922837	0.991422	0.113483	2.38766e-05	0.974377	unknown
TGME49_249730	hypothetical protein	unknown	PM - peripheral 2	0.587136	0.0688014	0.993913	0.841669	0.0110769	0.580632	unknown
TGME49_258070	hypothetical protein	unknown	nucleus - chromatin	0.98735	0.960484	0.998695	0.0642921	1.24837e-05	0.987337	unknown
TGME49_280540	HEAT repeat-containing protein	unknown	nucleus - chromatin	0.98872	0.968454	0.996803	0.0597345	3.15781e-05	0.988689	unknown
TGME49_285190	zinc finger, C3HC4 type (RING finger) domain-containing protein	unknown	nucleolus	0.368428	0.106417	0.658108	1.06462	0.00644552	0.366053	unknown
TGME49_240650	coatomer protein complex, subunit alpha, putative	unknown	nucleus - chromatin	0.998986	0.995416	0.999871	0.00725255	3.25819e-07	0.998986	nucleus - chromatin
TGME49_289190	tetratricopeptide repeat-containing protein	unknown	nucleus - chromatin	0.973422	0.920868	0.992155	0.117221	5.12152e-06	0.973417	unknown
TGME49_237570	leucine carboxyl methyltransferase	unknown	nucleus - chromatin	0.95469	0.869603	0.988001	0.176244	0.0002861	0.954417	unknown
TGME49_219590	RuvB family 1 protein	unknown	nucleus - chromatin	0.898143	0.707261	0.976486	0.336887	0.00850892	0.890501	unknown
TGME49_240220	hypothetical protein	unknown	cytosol	0.425402	0.0417116	0.862071	0.878567	0.0612887	0.39933	unknown
TGME49_277760	adenylosuccinate lyase, putative	unknown	nucleus - chromatin	0.931254	0.79705	0.984541	0.237459	0.00882863	0.923033	unknown
TGME49_234560	hypothetical protein	unknown	PM - peripheral 2	0.876636	0.573294	0.983325	0.346542	0.00482154	0.872409	unknown
TGME49_271430	hypothetical protein	unknown	19S proteasome	0.65076	8.68453e-06	0.96171	0.636114	0.00562948	0.647096	unknown
TGME49_237220	DNA replication licensing factor Mcm7, putative	unknown	nucleus - chromatin	0.964333	0.862352	0.996008	0.143932	0.0209008	0.944178	unknown
TGME49_304520	hypothetical protein	unknown	19S proteasome	0.977255	0.869124	0.999015	0.0920318	4.27343e-05	0.977213	unknown
TGME49_233850	hypothetical protein	unknown	19S proteasome	0.998726	0.9959	0.999779	0.00984386	8.73067e-06	0.998717	19S proteasome
TGME49_211390	hypothetical protein	unknown	19S proteasome	0.954458	0.742456	0.997489	0.148655	2.12564e-05	0.954438	unknown
TGME49_263820	DEAD/DEAH box helicase domain-containing protein	unknown	nucleus - chromatin	0.66923	0.326301	0.912211	0.877397	0.206876	0.530783	unknown
TGME49_215380	hypothetical protein	unknown	19S proteasome	0.999997	0.999981	1	3.38289e-05	3.34588e-06	0.999994	19S proteasome
TGME49_214830	hypothetical protein	unknown	19S proteasome	0.998817	0.995288	0.99988	0.00862673	7.27485e-08	0.998817	19S proteasome
TGME49_217900	hypothetical protein	unknown	cytosol	0.991856	0.924634	0.999999	0.0249696	0.00126576	0.9906	cytosol
TGME49_229290	kelch repeat-containing protein	unknown	19S proteasome	0.999995	0.999982	0.999999	6.3244e-05	3.4503e-07	0.999995	19S proteasome
TGME49_240700	ubiquitin family protein	unknown	19S proteasome	0.999942	0.999618	1	0.000539864	1.55725e-06	0.99994	19S proteasome
TGME49_306910	hypothetical protein	unknown	19S proteasome	1	1	1	1.90594e-07	3.10775e-09	1	19S proteasome
TGME49_249390	glutamate/leucine/phenylalanine/valine dehydrogenase family protein	unknown	cytosol	0.999151	0.997609	0.999769	0.00713006	0.0384116	0.960772	unknown
TGME49_270980	phosphoglycerate mutase family protein	unknown	19S proteasome	0.998344	0.995008	0.999881	0.00982656	4.64414e-06	0.998339	19S proteasome
TGME49_225470	peptide methionine sulfoxide reductase	unknown	19S proteasome	0.999977	0.999917	0.999998	0.00025225	2.69024e-06	0.999974	19S proteasome
TGME49_273990	CobW/P47K family protein	unknown	19S proteasome	0.866044	0.0136253	0.994775	0.207348	4.25961e-07	0.866043	unknown
TGME49_224890	hypothetical protein	unknown	19S proteasome	0.844062	4.85565e-07	0.998624	0.108664	0.0062405	0.838794	unknown
TGME49_236270	hypothetical protein	unknown	nucleolus	0.989223	0.954924	0.998476	0.0596783	0.00137147	0.987866	unknown
TGME49_242890	hypothetical protein	unknown	nucleolus	0.575103	0.00204877	0.995803	0.236488	0.00812476	0.570431	unknown
TGME49_310080	AMP-binding enzyme domain-containing protein	unknown	PM - peripheral 2	0.999596	0.998544	0.999959	0.00334006	0.00226551	0.997331	PM - peripheral 2
TGME49_209240	RNA methyltransferase	unknown	19S proteasome	1	0.999999	1	1.39723e-06	4.58382e-08	1	19S proteasome
TGME49_305510	hypothetical protein	unknown	19S proteasome	0.912633	0.14487	0.998576	0.142844	1.27945e-06	0.912632	unknown
TGME49_230880	hypothetical protein	unknown	nucleolus	0.787172	0.272197	0.996407	0.424742	0.00232766	0.78534	unknown
TGME49_312490	hypothetical protein	unknown	19S proteasome	0.917887	0.0310154	0.999905	0.124677	0.011861	0.907	unknown
TGME49_240500	hypothetical protein	unknown	19S proteasome	1	1	1	4.55272e-08	4.72658e-08	1	19S proteasome
TGME49_263190	adenylosuccinate lyase, putative	unknown	19S proteasome	1	1	1	1.1925e-06	6.73898e-07	0.999999	19S proteasome
TGME49_297970	aspartyl aminopeptidase	unknown	cytosol	0.999999	0.999996	1	8.60548e-06	0.0235943	0.976405	unknown
TGME49_248980	NudC family protein	unknown	19S proteasome	0.872352	0.0618459	0.995537	0.268497	0.0044458	0.868474	unknown
TGME49_265010	glutamate 5-kinase domain-containing protein	unknown	nucleolus	0.933785	0.665054	0.999824	0.1943	1.08145e-05	0.933775	unknown
TGME49_211420	RNA recognition motif-containing protein	unknown	19S proteasome	0.90473	0.00823483	0.999204	0.141799	0.000143857	0.9046	unknown
TGME49_264770	hypothetical protein	unknown	19S proteasome	0.996607	0.987831	0.999764	0.0216515	7.72176e-05	0.99653	19S proteasome
TGME49_212210	hypothetical protein	unknown	cytosol	0.912216	0.352364	0.999986	0.184976	0.862567	0.125369	unknown
TGME49_243800	long-chain fatty acid CoA ligase, putative	unknown	PM - peripheral 2	0.999938	0.999706	1	0.000615192	0.00077097	0.999167	PM - peripheral 2
TGME49_293370	histone arginine methyltransferase PRMT2	unknown	19S proteasome	0.971539	0.215755	1	0.0110302	0.0333565	0.939132	unknown
TGME49_243280	Met-10+ like-protein	unknown	19S proteasome	0.993404	0.95141	0.999967	0.0315103	0.0295934	0.964006	unknown
TGME49_313280	WD domain, G-beta repeat-containing protein	unknown	19S proteasome	0.999996	0.999984	1	4.58011e-05	6.81216e-07	0.999995	19S proteasome
TGME49_278270	nucleolar protein, structural component of H/ACA snoRNPs, putative	unknown	19S proteasome	0.972661	0.499158	1	0.0341317	0.00589563	0.966926	unknown
TGME49_228400	WD domain, G-beta repeat-containing protein	unknown	cytosol	0.833031	0.0401293	0.999861	0.201946	0.99633	0.00305745	unknown
TGME49_264880	NEDD8-activating enzyme E1 catalytic subunit	unknown	19S proteasome	0.962805	0.00843207	1	0.0213993	0.0357532	0.928382	unknown
TGME49_278900	protein kinase, putative	unknown	19S proteasome	0.999974	0.999803	1	0.000264865	9.9435e-06	0.999964	19S proteasome
TGME49_312640	hypothetical protein	unknown	19S proteasome	0.840769	1.28565e-08	0.999367	0.0804677	0.0154684	0.827763	unknown
TGME49_310960	vacuolar atp synthase subunit f, putative	unknown	PM - peripheral 2	0.999778	0.998901	0.999996	0.0020455	0.00454165	0.995237	PM - peripheral 2
TGME49_301340	DnaJ domain-containing protein	unknown	19S proteasome	0.919261	0.724146	0.988596	0.252389	1.36759e-05	0.919248	unknown
TGME49_203860	hypothetical protein	unknown	nucleolus	0.988021	0.909589	0.999921	0.0411854	1.18153e-06	0.98802	unknown
TGME49_233300	RhoGAP domain-containing protein	unknown	nucleolus	0.9743	0.324644	0.999994	0.023383	0.0112683	0.963321	unknown
TGME49_233310	peptidase D, putative	unknown	19S proteasome	1	1	1	3.32091e-07	2.96453e-05	0.99997	19S proteasome
TGME49_310330	hypothetical protein	unknown	19S proteasome	1	1	1	9.38718e-09	1.59308e-07	1	19S proteasome
TGME49_246920	glutathione reductase	unknown	19S proteasome	1	1	1	5.94363e-07	7.66663e-06	0.999992	19S proteasome
TGME49_258160	carbohydrate kinase	unknown	nucleolus	0.690402	0.0149424	0.999992	0.173706	0.00102625	0.689693	unknown
TGME49_252850	initiation factor, subunit 2 family protein	unknown	19S proteasome	0.933503	0.742002	0.992604	0.21596	1.18478e-05	0.933492	unknown
TGME49_203150	hypothetical protein	unknown	nucleolus	0.988853	0.917784	0.999965	0.0469343	1.93918e-05	0.988834	unknown
TGME49_301010	serine/threonine protein phosphatase, putative	unknown	nucleolus	0.835543	0.305839	0.995746	0.335135	0.000865459	0.83482	unknown
TGME49_254510	ankyrin repeat-containing protein	unknown	19S proteasome	0.672709	0.0756596	0.998891	0.39647	0.00388899	0.670092	unknown
TGME49_258940	acylphosphatase family protein	unknown	19S proteasome	0.999992	0.999949	1	8.74758e-05	0.00728421	0.992708	19S proteasome
TGME49_265510	hypothetical protein	unknown	19S proteasome	1	1	1	2.93988e-08	1.07342e-06	0.999999	19S proteasome
TGME49_249240	calmodulin, putative	unknown	cytosol	0.839461	0.27377	0.994244	0.394051	0.996682	0.00278554	unknown
TGME49_310070	methyltransferase, putative	unknown	PM - peripheral 2	1	0.999999	1	2.98949e-06	1.2969e-05	0.999987	PM - peripheral 2
TGME49_209420	hypothetical protein	unknown	19S proteasome	0.999995	0.99998	1	6.43018e-05	5.83776e-08	0.999995	19S proteasome
TGME49_272550	hypothetical protein	unknown	19S proteasome	0.531282	0.0104131	0.942689	0.48946	0.000629426	0.530947	unknown
TGME49_216080	apical complex lysine methyltransferase	unknown	nucleolus	0.992275	0.989331	0.999999	0.00903905	0.0828356	0.91008	unknown
TGME49_297730	transcription elongation factor 1, putative	unknown	19S proteasome	1	1	1	3.93516e-07	1.59305e-05	0.999984	19S proteasome
TGME49_229450	hypothetical protein	unknown	19S proteasome	0.999982	0.999889	1	0.000171121	0.0174908	0.982491	unknown
TGME49_308040	ZPR1 zinc finger domain-containing protein	unknown	19S proteasome	0.645064	0.076626	0.999996	0.456816	0.858317	0.0913946	unknown
TGME49_316240	hypothetical protein	unknown	nucleolus	0.999574	0.996587	1	0.00273911	0.0006721	0.998902	nucleolus
TGME49_223672	3'(2'),5'-bisphosphate nucleotidase	unknown	nucleolus	0.813337	0.3084	0.98943	0.380032	2.6041e-06	0.813335	unknown
TGME49_249010	hypothetical protein	unknown	nucleolus	0.997382	0.989802	1	0.00800823	0.000288173	0.997095	nucleolus
TGME49_265260	hypothetical protein	unknown	19S proteasome	0.902382	6.92562e-05	1	0.0207717	0.058227	0.849839	unknown
TGME49_230030	WD domain, G-beta repeat-containing protein	unknown	19S proteasome	0.992395	0.952605	0.999866	0.0357646	1.27113e-05	0.992383	19S proteasome
TGME49_213680	MmgE/PrpD family protein	unknown	19S proteasome	0.999989	0.999944	1	0.000106749	0.000648138	0.999341	19S proteasome
TGME49_267660	hypothetical protein	unknown	nucleolus	0.999121	0.995117	1	0.00522323	4.6766e-06	0.999116	nucleolus
TGME49_315270	hypothetical protein	unknown	19S proteasome	0.999962	0.99977	1	0.000299284	1.53438e-05	0.999947	19S proteasome
TGME49_270960	hypothetical protein	unknown	19S proteasome	0.624766	0.0160125	0.970602	0.470167	0.000224856	0.624626	unknown
TGME49_230070	BolA family protein	unknown	19S proteasome	0.999996	0.999984	1	4.39311e-05	0.116579	0.883417	unknown
TGME49_225310	ARF1-directed GTPase-activating protein, putative	unknown	19S proteasome	0.976876	0.712289	1	0.0394281	0.988378	0.0113529	unknown
TGME49_268990	hypothetical protein	unknown	19S proteasome	0.533074	0.00126382	0.929857	0.485506	1.20656e-05	0.533067	unknown
TGME49_246560	vacuolar ATP synthase subunit g, putative	unknown	PM - peripheral 2	0.999926	0.999638	0.999997	0.000725962	0.000687116	0.999239	PM - peripheral 2
TGME49_305140	phospholipase, patatin family protein	unknown	nucleolus	0.999998	0.999987	1	2.4221e-05	3.97393e-08	0.999998	nucleolus
TGME49_309290	hypothetical protein	unknown	19S proteasome	1	1	1	6.05652e-11	0.00174173	0.998258	19S proteasome
TGME49_313820	dynactin p25, putative	unknown	19S proteasome	0.998942	0.992438	0.999997	0.00692465	6.02657e-06	0.998936	19S proteasome
TGME49_203750	hypothetical protein	unknown	19S proteasome	0.999989	0.999991	1	9.24803e-05	3.41284e-08	0.999989	19S proteasome
TGME49_225450	hypothetical protein	unknown	nucleolus	0.999974	0.999798	1	0.00023885	0.000240399	0.999734	nucleolus
TGME49_310030	cyclase-associated protein, putative	unknown	PM - peripheral 2	0.999958	0.999681	1	0.000366943	0.146472	0.853492	unknown
TGME49_214500	ankyrin repeat-containing protein	unknown	19S proteasome	0.99966	0.998655	0.999999	0.00185399	0.00127195	0.998388	19S proteasome
TGME49_214260	alpha-glucan water dikinase 1, putative	unknown	PM - peripheral 2	0.999976	0.999787	1	0.000238903	0.000185744	0.99979	PM - peripheral 2
TGME49_225540	hypothetical protein	unknown	19S proteasome	0.831388	2.70738e-10	0.999972	0.0817616	0.986516	0.0112103	unknown
TGME49_257380	hypothetical protein	unknown	PM - peripheral 2	0.515928	0.00521126	0.999997	0.558085	0.883662	0.0600222	unknown
TGME49_293180	NADP-specific glutamate dehydrogenase	unknown	nucleolus	0.669981	0.00329179	0.999668	0.376547	1	1.3203e-13	unknown
TGME49_310440	membrane occupation and recognition nexus protein MORN1	unknown	nucleolus	0.63343	0.00136725	0.996088	0.288103	0.963195	0.0233135	unknown
TGME49_207590	protein phosphatase 2C domain-containing protein	unknown	PM - peripheral 2	0.961949	0.599715	0.999962	0.0883203	1.54695e-06	0.961947	unknown
TGME49_311500	ThiF family protein	unknown	nucleolus	0.783798	2.04082e-06	0.999996	0.172483	0.96885	0.0244152	unknown
TGME49_290040	macrophage migration inhibitory factor, putative	unknown	20S proteasome	0.999807	0.998565	0.999922	0.00166833	1	2.30444e-10	unknown
TGME49_289510	hypothetical protein	unknown	nucleolus	0.998762	0.991353	1	0.00785466	0.0207855	0.978002	unknown
TGME49_316650	hypothetical protein	unknown	19S proteasome	0.92464	2.37544e-08	0.999997	0.021175	0.0250899	0.901441	unknown
TGME49_216410	hypothetical protein	unknown	nucleolus	0.966125	0.107027	0.999995	0.0239714	3.67817e-05	0.96609	unknown
TGME49_315810	tRNA nucleotidyltransferase/poly(A) polymerase family protein	unknown	19S proteasome	0.965257	0.448658	1	0.0409559	0.000748768	0.964534	unknown
TGME49_243450	Ras-related protein Rab2BV, putative	unknown	endomembrane vesicles	0.648611	2.20481e-13	1	0.316701	0.678062	0.208813	unknown
TGME49_232760	protein phosphatase inhibitor IPP2	unknown	19S proteasome	0.999998	0.999994	1	1.89177e-05	0.00792402	0.992074	19S proteasome
TGME49_282190	hydrolase, NUDIX family protein	unknown	19S proteasome	1	1	1	6.8396e-10	4.18811e-06	0.999996	19S proteasome
TGME49_301430	septum formation protein maf, putative	unknown	19S proteasome	1	1	1	4.96657e-11	3.67834e-06	0.999996	19S proteasome
TGME49_202850	ATP-binding domain-containing protein	unknown	nucleolus	0.999988	0.999921	1	0.000117997	0.0172556	0.982733	unknown
TGME49_249810	activating signal cointegrator 1 complex subunit 3, putative	unknown	nucleolus	0.999997	0.999979	1	3.03323e-05	6.74926e-06	0.999991	nucleolus
TGME49_217550	hypothetical protein	unknown	endomembrane vesicles	0.738033	1.36458e-13	1	0.00302203	0.600242	0.295035	unknown
TGME49_311010	hypothetical protein	unknown	nucleolus	0.986335	0.958141	0.999988	0.0206058	0.991773	0.00811451	unknown
TGME49_285520	RNA cap guanine-N2 methyltransferase	unknown	nucleolus	0.999961	0.999722	1	0.000329867	0.969734	0.0302653	unknown
TGME49_221580	ribosomal RNA large subunit methyltransferase J protein	unknown	endomembrane vesicles	0.740265	2.59153e-10	1	0.00330043	0.00282697	0.738172	unknown
TGME49_314390	hypothetical protein	unknown	19S proteasome	0.628653	0.0133944	0.985547	0.413851	0.000445147	0.628373	unknown
TGME49_311905	hypothetical protein	unknown	endomembrane vesicles	0.586936	9.00684e-06	1	0.0602457	0.425283	0.337323	unknown
TGME49_294440	NOL1/NOP2/sun family protein	unknown	nucleolus	0.835141	0.0962009	0.99973	0.25836	0.992202	0.0065124	unknown
TGME49_311000	hypothetical protein	unknown	nucleolus	0.99998	0.999999	1	8.75553e-05	0.000671406	0.999309	nucleolus
TGME49_247250	RbAp46	unknown	nucleolus	0.972998	0.700616	1	0.0525594	0.625381	0.364504	unknown
TGME49_203710	AP2 domain transcription factor AP2VIIa-4	unknown	tubulin cytoskeleton	0.689335	0.0059308	0.998089	0.340886	0.999987	9.08273e-06	unknown
TGME49_248940	hypothetical protein	unknown	19S proteasome	0.997688	0.995086	1	0.00657864	0.658354	0.340857	unknown
TGME49_204490	hypothetical protein	unknown	nucleolus	0.999803	0.998274	1	0.00155159	0.00577718	0.994027	nucleolus
TGME49_229380	hypothetical protein	unknown	nucleolus	0.989249	0.895292	0.999995	0.0395567	6.35127e-07	0.989249	unknown
TGME49_320750	hypothetical protein	unknown	nucleolus	0.998506	0.998153	0.999995	0.00462371	7.41419e-06	0.998498	nucleolus
TGME49_263860	hypothetical protein	unknown	40S ribosome	0.647504	0.0766169	0.986163	0.596236	0.998219	0.00115339	unknown
TGME49_216130	ubiquitin conjugating enzyme E2, putative	unknown	19S proteasome	0.899864	0.256004	0.999991	0.182207	0.995707	0.00386276	unknown
TGME49_253560	hypothetical protein	unknown	nucleolus	0.999628	0.997701	1	0.00260926	0.000122272	0.999506	nucleolus
TGME49_233830	hypothetical protein	unknown	19S proteasome	0.988578	0.912605	0.999999	0.0285764	0.987771	0.0120889	unknown
TGME49_223840	ATP-citrate lyase, putative	unknown	nucleolus	0.998511	0.999994	1	0.00204642	7.12368e-05	0.99844	nucleolus
TGME49_272383	hypothetical protein	unknown	nucleolus	0.999977	0.999887	1	0.000204858	8.67871e-06	0.999969	nucleolus
TGME49_292310	RNA polymerase Rpb7, N-terminal domain-containing protein	unknown	20S proteasome	0.868616	0.2147	0.996182	0.302789	0.999885	9.94462e-05	unknown
TGME49_288650	dense granule protein GRA12	dense granules	dense granules	1	1	1	0	0	1	dense granules
TGME49_269690	hypothetical protein	dense granules	dense granules	1	1	1	0	0	1	dense granules
TGME49_212300	hypothetical protein	dense granules	dense granules	1	1	1	0	0	1	dense granules
TGME49_231960	omega secalin, putative	dense granules	dense granules	1	1	1	0	0	1	dense granules
TGME49_203310	dense granule protein GRA7	dense granules	dense granules	1	1	1	0	0	1	dense granules
TGME49_254470	hypothetical protein	dense granules	dense granules	1	1	1	0	0	1	dense granules
TGME49_208450	protease inhibitor PI2	dense granules	dense granules	1	1	1	0	0	1	dense granules
TGME49_279100	hypothetical protein	dense granules	dense granules	1	1	1	0	0	1	dense granules
TGME49_312420	hypothetical protein	dense granules	dense granules	1	1	1	0	0	1	dense granules
TGME49_320490	N-acyl-phosphatidylethanolamine-hydrolyzing phospholipase D family protein	dense granules	dense granules	1	1	1	0	0	1	dense granules
TGME49_277270	NTPase II	dense granules	dense granules	1	1	1	0	0	1	dense granules
TGME49_219810	hypothetical protein	dense granules	dense granules	1	1	1	0	0	1	dense granules
TGME49_239740	dense granule protein GRA14	dense granules	dense granules	1	1	1	0	0	1	dense granules
TGME49_208830	hypothetical protein	dense granules	dense granules	1	1	1	0	0	1	dense granules
TGME49_251540	dense granule protein GRA9	dense granules	dense granules	1	1	1	0	0	1	dense granules
TGME49_289380	hypothetical protein	dense granules	dense granules	1	1	1	0	0	1	dense granules
TGME49_277240	NTPase I	dense granules	dense granules	1	1	1	0	0	1	dense granules
TGME49_220950	hypothetical protein	dense granules	dense granules	1	1	1	0	0	1	dense granules
TGME49_220240	hypothetical protein	dense granules	dense granules	1	1	1	0	0	1	dense granules
TGME49_202780	rhoptry kinase family protein ROP25	dense granules	dense granules	1	1	1	0	0	1	dense granules
TGME49_213067	hypothetical protein	dense granules	dense granules	1	1	1	0	0	1	dense granules
TGME49_232000	hypothetical protein	dense granules	dense granules	1	1	1	0	0	1	dense granules
TGME49_240060	hypothetical protein	dense granules	dense granules	1	1	1	0	0	1	dense granules
TGME49_304955	serine/threonine specific protein phosphatase	dense granules	dense granules	1	1	1	0	0	1	dense granules
TGME49_290700	hypothetical protein	dense granules	dense granules	1	1	1	0	0	1	dense granules
TGME49_310780	dense granule protein GRA4	dense granules	dense granules	1	1	1	0	0	1	dense granules
TGME49_226380	hypothetical protein	dense granules	dense granules	1	1	1	0	0	1	dense granules
TGME49_247440	hypothetical protein	dense granules	dense granules	1	1	1	0	0	1	dense granules
TGME49_228760	hypothetical protein	dense granules	dense granules	1	1	1	0	0	1	dense granules
TGME49_208740	microneme protein, putative	dense granules	dense granules	1	1	1	0	0	1	dense granules
TGME49_236890	hypothetical protein	dense granules	dense granules	1	1	1	0	0	1	dense granules
TGME49_270250	dense granule protein GRA1	dense granules	dense granules	1	1	1	0	0	1	dense granules
TGME49_227620	dense granule protein GRA2	dense granules	dense granules	1	1	1	0	0	1	dense granules
TGME49_230180	hypothetical protein	dense granules	dense granules	1	1	1	0	0	1	dense granules
TGME49_212410	dense granule protein GRA11	dense granules	dense granules	1	1	1	0	0	1	dense granules
TGME49_286450	dense granule protein GRA5	dense granules	dense granules	1	1	1	0	0	1	dense granules
TGME49_227280	dense granule protein GRA3	dense granules	dense granules	1	1	1	0	0	1	dense granules
TGME49_275440	dense granule protein GRA6	dense granules	dense granules	1	1	1	0	0	1	dense granules
TGME49_254720	dense granule protein GRA8	dense granules	dense granules	1	1	1	0	0	1	dense granules
TGME49_304720	hypothetical protein	dense granules	dense granules	1	1	1	0	0	1	dense granules
TGME49_208070	inositol polyphosphate kinase	dense granules	dense granules	1	1	1	0	0	1	dense granules
TGME49_228170	inner membrane complex protein IMC2A	unknown	dense granules	1	1	1	2.82934e-08	2.97915e-10	1	dense granules
TGME49_217680	hypothetical protein	unknown	dense granules	1	1	1	9.88336e-10	4.22385e-09	1	dense granules
TGME49_249990	hypothetical protein	unknown	dense granules	1	1	1	2.01408e-10	1.69835e-09	1	dense granules
TGME49_258870	hypothetical protein	unknown	dense granules	1	1	1	6.42583e-09	6.33928e-10	1	dense granules
TGME49_269950	hypothetical protein	unknown	dense granules	1	1	1	1.51279e-07	7.2759e-11	1	dense granules
TGME49_215220	hypothetical protein	unknown	dense granules	1	1	1	7.58635e-11	1.1892e-12	1	dense granules
TGME49_204340	hypothetical protein	unknown	dense granules	1	1	1	1.7894e-10	2.59842e-10	1	dense granules
TGME49_280380	poly(ADP-ribose) glycohydrolase	unknown	dense granules	1	1	1	4.61062e-12	1.73095e-10	1	dense granules
TGME49_270240	MAG1	unknown	dense granules	1	1	1	1.45466e-11	2.21832e-11	1	dense granules
TGME49_320630	phosphotransferase enzyme family protein	unknown	dense granules	1	1	1	1.97751e-09	4.79234e-12	1	dense granules
TGME49_244530	hypothetical protein	unknown	dense granules	1	1	1	2.73187e-09	2.40246e-11	1	dense granules
TGME49_319340	hypothetical protein	unknown	dense granules	1	1	1	2.15917e-10	1.31371e-11	1	dense granules
TGME49_313440	hypothetical protein	unknown	dense granules	1	1	1	3.85051e-10	2.22935e-09	1	dense granules
TGME49_316250	hypothetical protein	unknown	dense granules	1	1	1	2.28888e-09	8.40605e-11	1	dense granules
TGME49_275460	hypothetical protein	unknown	dense granules	1	1	1	1.70251e-08	1.65116e-09	1	dense granules
TGME49_239010	hypothetical protein	unknown	dense granules	1	1	1	7.79764e-09	9.01451e-10	1	dense granules
TGME49_214410	hypothetical protein	unknown	dense granules	1	1	1	8.55372e-09	6.63254e-10	1	dense granules
TGME49_308950	histidine acid phosphatase superfamily protein	unknown	dense granules	1	1	1	2.25412e-07	4.5785e-10	1	dense granules
TGME49_202610	protein phosphatase 2C domain-containing protein	unknown	dense granules	1	1	1	5.08708e-08	2.57143e-10	1	dense granules
TGME49_215360	hypothetical protein	unknown	dense granules	1	1	1	1.02955e-09	8.77556e-09	1	dense granules
TGME49_258462	hypothetical protein	unknown	dense granules	1	1	1	3.17826e-09	5.62932e-11	1	dense granules
TGME49_291630	hypothetical protein	unknown	dense granules	1	1	1	4.68637e-07	3.48894e-10	1	dense granules
TGME49_237880	hypothetical protein	unknown	dense granules	1	1	1	1.0183e-06	1.74059e-10	1	dense granules
TGME49_315910	hypothetical protein	unknown	dense granules	0.999946	0.999735	0.999998	0.000549761	2.88594e-10	0.999946	dense granules
TGME49_258458	hypothetical protein	unknown	dense granules	1	1	1	1.54945e-09	2.9662e-10	1	dense granules
TGME49_323100	hypothetical protein	unknown	dense granules	1	1	1	3.13664e-10	1.52772e-10	1	dense granules
TGME49_294200	glucose-6-phosphate 1-dehydrogenase	unknown	dense granules	1	1	1	1.45793e-08	9.46703e-10	1	dense granules
TGME49_289540	hypothetical protein	unknown	dense granules	1	1	1	1.76648e-09	3.34239e-10	1	dense granules
TGME49_247220	nudix -type motif 9 isoform a family protein	unknown	dense granules	1	1	1	3.53813e-07	3.17237e-10	1	dense granules
TGME49_288840	hypothetical protein	unknown	dense granules	1	1	1	3.06966e-10	2.89996e-08	1	dense granules
TGME49_248990	hypothetical protein	unknown	dense granules	1	1	1	6.67072e-07	8.15626e-10	1	dense granules
TGME49_254000	hypothetical protein	unknown	dense granules	1	1	1	7.27596e-10	9.75396e-09	1	dense granules
TGME49_237230	hypothetical protein	unknown	dense granules	1	1	1	4.82467e-10	1.23664e-08	1	dense granules
TGME49_247530	hypothetical protein	unknown	dense granules	1	1	1	5.73893e-07	1.82312e-09	1	dense granules
TGME49_297900	hypothetical protein	unknown	dense granules	0.999999	0.999997	1	1.15088e-05	2.44025e-08	0.999999	dense granules
TGME49_204320	hypothetical protein	unknown	dense granules	1	1	1	1.32524e-08	1.22518e-08	1	dense granules
TGME49_202620	hypothetical protein	unknown	dense granules	1	1	1	6.37729e-09	2.22285e-08	1	dense granules
TGME49_267740	hypothetical protein	unknown	dense granules	1	1	1	8.51724e-08	5.43647e-08	1	dense granules
TGME49_217530	hypothetical protein	unknown	dense granules	1	1	1	2.67981e-07	7.58267e-08	1	dense granules
TGME49_304740	rhoptry kinase family protein ROP35	unknown	dense granules	1	1	1	1.16594e-09	3.56752e-08	1	dense granules
TGME49_203600	hypothetical protein	unknown	dense granules	1	0.999999	1	2.9501e-06	7.04038e-08	1	dense granules
TGME49_266050	hypothetical protein	unknown	dense granules	1	1	1	9.54164e-09	2.18772e-09	1	dense granules
TGME49_279350	hypothetical protein	unknown	dense granules	1	1	1	1.11181e-07	1.0427e-08	1	dense granules
TGME49_309600	hypothetical protein	unknown	dense granules	1	1	1	5.11247e-08	6.54754e-08	1	dense granules
TGME49_268790	hypothetical protein	unknown	dense granules	0.999746	0.998918	0.999974	0.00223747	1.8094e-06	0.999744	dense granules
TGME49_299780	hypothetical protein	unknown	dense granules	1	1	1	7.29765e-09	1.38036e-07	1	dense granules
TGME49_240090	rhoptry kinase family protein ROP34, putative	unknown	dense granules	1	0.999999	1	3.49293e-06	3.73842e-08	1	dense granules
TGME49_225160	hypothetical protein	unknown	dense granules	1	1	1	1.08625e-08	3.40489e-07	1	dense granules
TGME49_297880	dense granule protein DG32	unknown	dense granules	0.999996	0.999992	1	4.29825e-05	1.15834e-08	0.999996	dense granules
TGME49_201180	hypothetical protein	unknown	dense granules	1	0.999998	1	3.90552e-06	9.83434e-09	1	dense granules
TGME49_211460	hypothetical protein	unknown	dense granules	0.999922	0.999712	0.999997	0.000777859	3.8617e-08	0.999922	dense granules
TGME49_234950	protein kinase (incomplete catalytic triad)	unknown	dense granules	0.999684	0.998388	0.999976	0.00268546	2.63278e-07	0.999684	dense granules
TGME49_266410	hypothetical protein	unknown	dense granules	0.999742	0.999291	0.999921	0.00238088	6.50545e-08	0.999742	dense granules
TGME49_262400	lipase	unknown	dense granules	1	0.999998	1	7.11639e-06	6.85195e-07	0.999999	dense granules
TGME49_230705	hypothetical protein	unknown	dense granules	1	1	1	1.26647e-08	3.0643e-08	1	dense granules
TGME49_272460	hypothetical protein	unknown	dense granules	1	1	1	2.63973e-08	8.99557e-08	1	dense granules
TGME49_323110	hypothetical protein	unknown	dense granules	1	1	1	2.42725e-08	1.59624e-07	1	dense granules
TGME49_203290	hypothetical protein	unknown	dense granules	0.999981	0.999933	0.999997	0.000228572	2.38452e-06	0.999979	dense granules
TGME49_260520	hypothetical protein	unknown	dense granules	1	1	1	8.72202e-09	4.58118e-07	1	dense granules
TGME49_237015	hypothetical protein	unknown	dense granules	1	0.999999	1	4.51703e-06	3.56912e-07	0.999999	dense granules
TGME49_282170	hypothetical protein	unknown	dense granules	1	1	1	4.29989e-08	1.02199e-06	0.999999	dense granules
TGME49_309760	hypothetical protein	unknown	dense granules	0.999999	0.999997	1	9.30806e-06	3.54011e-07	0.999999	dense granules
TGME49_259830	diacylglycerol kinase catalytic domain-containing protein	unknown	dense granules	1	0.999999	1	2.00375e-06	6.20082e-07	0.999999	dense granules
TGME49_294980	hypothetical protein	unknown	dense granules	0.999979	0.999888	1	0.000235561	2.63123e-07	0.999978	dense granules
TGME49_241240	hypothetical protein	unknown	dense granules	1	1	1	9.97787e-09	2.47563e-06	0.999997	dense granules
TGME49_201130	rhoptry kinase family protein ROP33	unknown	dense granules	1	1	1	1.71059e-06	1.84772e-06	0.999998	dense granules
TGME49_225120	hypothetical protein	unknown	dense granules	1	1	1	2.356e-07	2.14679e-07	1	dense granules
TGME49_308970	hypothetical protein	unknown	dense granules	0.997348	0.993351	0.999638	0.0178281	3.96113e-06	0.997344	dense granules
TGME49_268970	hypothetical protein	unknown	dense granules	1	0.999999	1	4.26216e-06	3.08041e-06	0.999997	dense granules
TGME49_222170	dense-granule antigen DG32	unknown	dense granules	1	1	1	4.40307e-07	2.90955e-07	1	dense granules
TGME49_246130	serpin (serine proteinase inhibitor) superfamily protein	unknown	dense granules	0.999828	0.998858	0.999999	0.00131413	7.91221e-08	0.999828	dense granules
TGME49_200360	hypothetical protein	unknown	dense granules	1	1	1	7.57213e-09	1.75782e-07	1	dense granules
TGME49_245432	hypothetical protein	unknown	dense granules	0.999639	0.998402	0.99999	0.00299545	2.61768e-05	0.999613	dense granules
TGME49_237500	protein phosphatase 2C domain-containing protein	unknown	dense granules	0.999846	0.99953	0.999996	0.00144488	4.40949e-05	0.999802	dense granules
TGME49_200010	hypothetical protein	unknown	dense granules	0.999324	0.996534	0.99999	0.00515461	2.23533e-05	0.999302	dense granules
TGME49_288000	hypothetical protein	unknown	dense granules	0.999021	0.99723	0.999851	0.00755575	4.01073e-05	0.998981	dense granules
TGME49_269920	phosphatidylserine decarboxylase	unknown	dense granules	0.999231	0.998476	0.999958	0.00603308	5.3106e-06	0.999226	dense granules
TGME49_250955	KRUF family protein	unknown	dense granules	0.999961	0.999853	1	0.00041082	7.89604e-05	0.999882	dense granules
TGME49_301480	hypothetical protein	unknown	dense granules	0.999953	0.999676	1	0.000451669	1.93258e-07	0.999953	dense granules
TGME49_306890	hypothetical protein	unknown	dense granules	0.999964	0.999837	0.999996	0.000399659	1.94056e-05	0.999945	dense granules
TGME49_270920	rhoptry kinase family protein ROP32	unknown	dense granules	0.9999	0.999508	0.999992	0.000968933	0.000188727	0.999711	dense granules
TGME49_215910	hypothetical protein	unknown	dense granules	0.998694	0.995267	0.999891	0.00951423	0.000103714	0.998591	dense granules
TGME49_215160	hypothetical protein	unknown	dense granules	0.996953	0.99363	0.99983	0.019356	0.000312931	0.996641	dense granules
TGME49_294970	hypothetical protein	unknown	dense granules	0.998397	0.994426	0.99999	0.0110961	0.000319409	0.998078	dense granules
TGME49_275860	hypothetical protein	unknown	dense granules	0.995894	0.987421	0.999679	0.0254913	0.0148663	0.981089	unknown
TGME49_226420	peptidase family M3 protein	unknown	dense granules	0.977728	0.87815	0.999063	0.0913521	5.19275e-06	0.977723	unknown
TGME49_306560	hypothetical protein	unknown	dense granules	0.984513	0.900056	0.999983	0.0703582	0.00236139	0.982188	unknown
TGME49_230190	hypothetical protein	unknown	dense granules	0.599842	0.0766601	0.99646	0.436125	0.00157548	0.598897	unknown
TGME49_276890	hypothetical protein	unknown	ER 1	0.693761	0.000128149	0.986255	0.178446	0.000106572	0.693687	unknown
TGME49_232270	histidine acid phosphatase superfamily protein	unknown	dense granules	0.99987	0.999179	1	0.00113507	0.000154506	0.999715	dense granules
TGME49_281675	protein kinase, putative	unknown	dense granules	0.988561	0.973267	0.997916	0.0607908	0.00285287	0.985741	unknown
TGME49_215980	hypothetical protein	unknown	dense granules	1	1	1	8.68434e-07	5.20595e-05	0.999948	dense granules
TGME49_235140	hypothetical protein	unknown	dense granules	0.999939	0.999752	0.999999	0.000573536	2.89697e-05	0.99991	dense granules
TGME49_215290	saccharopine dehydrogenase domain-containing protein	unknown	ER 1	0.853313	0.18709	0.996666	0.29475	0.00195484	0.851644	unknown
TGME49_289050	FIKK kinase, putative	unknown	PM - peripheral 2	0.784758	0.044652	0.999259	0.148946	0.00133052	0.783714	unknown
TGME49_248140	hypothetical protein	unknown	PM - peripheral 2	0.674203	0.0423675	0.976111	0.437619	0.00164525	0.673094	unknown
TGME49_248500	hypothetical protein	unknown	dense granules	0.70765	0.302212	0.998015	0.461516	0.0959472	0.639753	unknown
TGME49_208430	serine proteinase inhibitor PI-2, putative	unknown	dense granules	1	1	1	9.17308e-09	6.01513e-07	0.999999	dense granules
TGME49_269340	hypothetical protein	unknown	ER 1	0.481271	0.0978105	0.916971	0.851553	0.404793	0.286456	unknown
TGME49_234370	SAG-related sequence SRS42	unknown	dense granules	0.991888	0.902616	1	0.0271532	0.00114054	0.990757	dense granules
TGME49_243200	hypothetical protein	unknown	dense granules	0.833497	0.0204346	0.999777	0.127918	0.00216333	0.831694	unknown
TGME49_285150	hypothetical protein	unknown	dense granules	0.557377	0.0201171	0.993928	0.519117	0.00163261	0.556467	unknown
TGME49_213050	hypothetical protein	unknown	PM - peripheral 2	0.831586	0.371246	0.983028	0.379447	0.00103874	0.830722	unknown
TGME49_275470	dense granule protein GRA15	unknown	dense granules	0.998939	0.999872	1	0.00295975	0.00246883	0.996473	dense granules
TGME49_248510	hypothetical protein	unknown	nucleolus	0.511527	0.0423608	0.965664	0.628742	0.0305341	0.495908	unknown
TGME49_223550	hypothetical protein	unknown	nucleolus	0.972571	0.859145	0.998538	0.107311	0.00968075	0.963156	unknown
TGME49_253330	Rhoptry kinase family protein, truncated (incomplete catalytic triad)	unknown	PM - peripheral 2	0.786281	0.13936	0.997773	0.443704	0.0298335	0.762823	unknown
TGME49_244280	hypothetical protein	unknown	dense granules	0.999997	0.999987	1	3.79926e-05	0.000969007	0.999028	dense granules
TGME49_241890	hypothetical protein	unknown	ER 1	0.999991	0.999943	0.999999	0.000106092	3.97563e-07	0.99999	ER 1
TGME49_264660	SAG-related sequence SRS44	unknown	dense granules	0.999985	0.999936	0.999999	0.000167784	1.48126e-05	0.999971	dense granules
TGME49_269960	14-3-3 superfamily protein	unknown	PM - peripheral 2	0.730299	0.0150645	0.998539	0.169445	1.58573e-05	0.730287	unknown
TGME49_208550	hypothetical protein	unknown	PM - peripheral 2	0.862032	0.0847212	0.999498	0.244082	0.0869429	0.787084	unknown
TGME49_294940	hypothetical protein	unknown	PM - peripheral 2	0.999571	0.998067	0.999995	0.00302765	0.000268745	0.999302	PM - peripheral 2
TGME49_240510	hypothetical protein	unknown	ER 1	0.999983	0.999992	1	7.28387e-05	3.83345e-10	0.999983	ER 1
TGME49_297520	proteophosphoglycan PPG1	unknown	PM - peripheral 2	0.596777	1.0378e-06	0.999332	0.200556	4.13257e-05	0.596753	unknown
TGME49_273560	kinesin heavy chain, putative	unknown	apical 1	0.989999	0.94733	0.999992	0.0326629	1.82675e-06	0.989997	unknown
TGME49_262080	hypothetical protein	unknown	PM - peripheral 2	0.990819	0.99908	0.999993	0.00431765	2.65412e-05	0.990793	PM - peripheral 2
TGME49_224460	aminopeptidase n, putative	unknown	PM - peripheral 2	0.999153	0.998663	0.999997	0.00232197	0.000387583	0.998766	PM - peripheral 2
TGME49_233010	cell-cycle-assocaited protein kinase ERK7, putative	unknown	dense granules	0.840963	0.355164	0.997421	0.330305	0.17076	0.697361	unknown
TGME49_239752	hypothetical protein	unknown	apicoplast	0.996942	0.990311	0.999859	0.0197991	0.000217371	0.996725	apicoplast
TGME49_201860	hypothetical protein	unknown	dense granules	0.987013	0.907692	0.999983	0.0366096	3.27708e-05	0.986981	unknown
TGME49_235635	hypothetical protein	unknown	rhoptries 1	0.839425	0.612258	0.959088	0.43336	0.0843142	0.76865	unknown
TGME49_207930	phosphatidylethanolamine-binding protein	unknown	dense granules	0.62921	0.000232391	0.961302	0.481905	0.634927	0.229708	unknown
TGME49_221390	hypothetical protein	unknown	PM - peripheral 2	0.999132	0.995232	0.999982	0.00658707	0.000133646	0.998999	PM - peripheral 2
TGME49_234980	hypothetical protein	unknown	PM - peripheral 2	0.999906	0.999858	1	0.000546785	4.87416e-07	0.999905	PM - peripheral 2
TGME49_257470	myosin J	unknown	PM - peripheral 2	0.750174	1.89131e-06	1	0.00165075	9.05017e-07	0.750173	unknown
TGME49_229390	hypothetical protein	unknown	dense granules	0.999999	0.999995	1	1.50514e-05	2.95438e-05	0.999969	dense granules
TGME49_277230	hypothetical protein	unknown	dense granules	0.632508	0.0213753	0.999716	0.351151	0.80965	0.120398	unknown
TGME49_228360	peptidyl-prolyl isomerase FKBP12, putative	unknown	PM - peripheral 2	0.999865	0.998397	1	0.000929092	0.000747428	0.999118	PM - peripheral 2
TGME49_224530	alveolin domain containing intermediate filament IMC5	unknown	IMC	1	1	1	1.54359e-07	4.06092e-14	1	IMC
TGME49_263560	hypothetical protein	unknown	ER 2	0.589068	1.35548e-05	0.998938	0.31178	0.469879	0.312277	unknown
TGME49_203810	kelch repeat-containing protein	unknown	tubulin cytoskeleton	0.986728	0.884727	0.999998	0.0334038	1	3.82512e-10	unknown
TGME49_286230	hypothetical protein	unknown	nucleolus	0.999673	0.997804	0.999996	0.00243446	0.58729	0.412575	unknown
TGME49_310450	myosin heavy chain, putative	unknown	PM - peripheral 2	0.999942	0.999834	1	0.000401433	1.51377e-07	0.999941	PM - peripheral 2
TGME49_236930	hypothetical protein	unknown	PM - peripheral 2	0.99931	0.996121	1	0.00365678	4.28419e-05	0.999267	PM - peripheral 2
TGME49_232780	hypothetical protein	unknown	PM - peripheral 2	0.748128	1.05251e-10	1	0.00847496	2.24998e-05	0.748111	unknown
TGME49_308093	rhoptry kinase family protein (incomplete catalytic triad)	unknown	rhoptries 1	0.99975	0.99912	0.999957	0.00230706	0.00354368	0.996208	rhoptries 1
TGME49_223000	dynein light chain DLC	unknown	PM - peripheral 2	0.99998	0.999838	1	0.000192444	4.27688e-06	0.999976	PM - peripheral 2
TGME49_244180	microneme-like protein	unknown	ER 2	0.500356	2.55659e-06	0.982937	0.463939	0.546717	0.226802	unknown
TGME49_309240	CorA family Mg2+ transporter protein	unknown	PM - peripheral 2	0.962134	0.000332812	0.999999	0.00175791	1.33998e-05	0.962121	unknown
TGME49_224520	alveolin domain containing intermediate filament IMC8	unknown	IMC	0.999973	0.999828	1	0.000260108	5.74518e-08	0.999973	IMC
TGME49_253470	alveolin domain containing intermediate filament IMC13	unknown	IMC	1	1	1	1.95826e-07	3.52643e-12	1	IMC
TGME49_269460	Ser/Thr phosphatase family protein	unknown	PM - peripheral 2	0.750248	0.000186369	1	0.0070664	0.000153151	0.750133	unknown
TGME49_273980	hypothetical protein	unknown	dense granules	0.882663	0.214172	0.999333	0.225878	0.979126	0.0184246	unknown
TGME49_217410	hypothetical protein	unknown	apical 2	0.999988	0.999962	1	0.000110081	1.62927e-05	0.999972	apical 2
TGME49_219430	tRNA ligase class II core domain (G, H, P, S and T) domain-containing protein	unknown	ER 2	1	0.999998	1	2.98163e-06	2.53746e-07	1	ER 2
TGME49_223750	hypothetical protein	unknown	apical 2	0.999185	0.995249	0.999995	0.00550177	0.051565	0.947662	unknown
TGME49_276100	hypothetical protein	unknown	nucleolus	0.990823	0.910408	1	0.0283167	0.0561902	0.935149	unknown
TGME49_246990	hypothetical protein	unknown	apical 2	0.998443	0.988302	0.999997	0.00932995	0.000155092	0.998288	apical 2
TGME49_273400	hypothetical protein	unknown	ER 2	0.699182	0.00176929	0.999986	0.269035	0.577825	0.295177	unknown
TGME49_260800	hypothetical protein	unknown	PM - integral	0.491796	1.10003e-28	1	0.121698	0.348243	0.320532	unknown
TGME49_317705	enoyl-CoA hydratase/isomerase family protein	unknown	nucleolus	0.999431	0.995794	1	0.00369767	0.99796	0.00203853	unknown
TGME49_310240	hypothetical protein	unknown	ER 2	0.714317	6.25328e-09	0.999991	0.0861614	0.176152	0.588488	unknown
TGME49_249670	cathepsin B	endomembrane vesicles	endomembrane vesicles	1	1	1	0	0	1	endomembrane vesicles
TGME49_291600	gamma interferon inducible lysosomal thiol reductase (GILT) protein	endomembrane vesicles	endomembrane vesicles	1	1	1	0	0	1	endomembrane vesicles
TGME49_204080	histidine acid phosphatase superfamily protein	endomembrane vesicles	endomembrane vesicles	1	1	1	0	0	1	endomembrane vesicles
TGME49_309930	melibiase subfamily protein	endomembrane vesicles	endomembrane vesicles	1	1	1	0	0	1	endomembrane vesicles
TGME49_254010	serine carboxypeptidase s28 protein	endomembrane vesicles	endomembrane vesicles	1	1	1	0	0	1	endomembrane vesicles
TGME49_321530	cathepsin CPL	endomembrane vesicles	endomembrane vesicles	1	1	1	0	0	1	endomembrane vesicles
TGME49_201840	aspartyl protease ASP1	endomembrane vesicles	endomembrane vesicles	1	1	1	0	0	1	endomembrane vesicles
TGME49_243350	gamma-glutamyl hydrolase	endomembrane vesicles	endomembrane vesicles	1	1	1	0	0	1	endomembrane vesicles
TGME49_248670	V-type H(+)-translocating pyrophosphatase VP1	endomembrane vesicles	endomembrane vesicles	1	1	1	0	0	1	endomembrane vesicles
TGME49_263270	glycerophosphodiester phosphodiesterase family protein	endomembrane vesicles	endomembrane vesicles	1	1	1	0	0	1	endomembrane vesicles
TGME49_237870	FYVE zinc finger domain-containing protein	endomembrane vesicles	endomembrane vesicles	1	1	1	0	0	1	endomembrane vesicles
TGME49_313930	transmembrane protein	endomembrane vesicles	endomembrane vesicles	1	1	1	0	0	1	endomembrane vesicles
TGME49_262460	hypothetical protein	endomembrane vesicles	endomembrane vesicles	1	1	1	0	0	1	endomembrane vesicles
TGME49_226072	Ser/Thr phosphatase family protein	unknown	endomembrane vesicles	0.79897	0.221702	0.990979	0.437045	2.86192e-07	0.79897	unknown
TGME49_205625	hypothetical protein	unknown	Golgi	0.88732	0.347369	0.999675	0.236459	1.43149e-08	0.88732	unknown
TGME49_255330	hypothetical protein	unknown	endomembrane vesicles	0.998426	0.994581	1	0.0057702	1.3721e-09	0.998426	endomembrane vesicles
TGME49_307990	arrestin (or s-antigen), n-terminal domain-containing protein	unknown	PM - peripheral 1	0.683415	0.0389479	0.941929	0.573051	1.3393e-07	0.683415	unknown
TGME49_267810	Rab 5	unknown	Golgi	0.751759	3.54121e-05	0.999993	0.0101156	3.3414e-09	0.751759	unknown
TGME49_273360	ABC transporter transmembrane region domain-containing protein	unknown	Golgi	0.756662	0.00877185	0.999999	0.0283268	2.46612e-08	0.756662	unknown
TGME49_258130	Rab1 protein	unknown	Golgi	0.746566	9.20403e-06	0.999721	0.054786	1.21983e-08	0.746566	unknown
TGME49_310210	hypothetical protein	unknown	Golgi	0.99962	0.999903	1	0.000392878	2.26039e-10	0.99962	Golgi
TGME49_320460	ABC transporter transmembrane region domain-containing protein	unknown	Golgi	0.999587	0.999955	1	0.000482436	3.21219e-11	0.999587	Golgi
TGME49_227350	hypothetical protein	unknown	Golgi	0.998991	0.995947	0.999977	0.00588442	1.82788e-08	0.998991	Golgi
TGME49_212990	hypothetical protein	unknown	Golgi	0.997613	0.986282	0.999994	0.00912267	1.30281e-10	0.997613	Golgi
TGME49_305810	hypothetical protein	unknown	Golgi	0.955033	0.580082	0.999942	0.0994173	1.0149e-08	0.955033	unknown
TGME49_201150	heavy metal translocating P-type ATPase subfamily protein	unknown	Golgi	0.993451	0.950028	1	0.0204289	2.06433e-10	0.993451	Golgi
TGME49_272420	phosphatidylcholine-sterol O-acyltransferase, putative	unknown	Golgi	0.513027	2.12175e-07	0.997596	0.189558	0.00510422	0.510408	unknown
TGME49_202390	S15 sporozoite-expressed protein	unknown	PM - peripheral 1	0.87177	0.223126	0.996533	0.267372	0.00022769	0.871572	unknown
TGME49_297420	beta-tubulin cofactor D, putative	unknown	endomembrane vesicles	0.988668	0.999862	1	0.000167252	8.56382e-08	0.988668	unknown
TGME49_287980	FHA domain-containing protein	unknown	PM - peripheral 2	0.999998	0.999984	1	2.49788e-05	4.70867e-07	0.999997	PM - peripheral 2
TGME49_214300	hypothetical protein	unknown	endomembrane vesicles	0.751464	3.38874e-05	0.99996	0.124957	0.00134433	0.750453	unknown
TGME49_267150	SAG-related sequence SRS38C	unknown	ER 2	0.937328	0.0923532	0.999981	0.100134	0.0108187	0.927187	unknown
TGME49_285540	DNA-directed DNA polymerase	unknown	endomembrane vesicles	1	1	1	1.0202e-14	1.62329e-08	1	endomembrane vesicles
TGME49_257770	histone lysine methyltransferase SET2	unknown	endomembrane vesicles	1	1	1	9.78421e-14	1.15912e-05	0.999988	endomembrane vesicles
TGME49_230420	sarco/endoplasmic reticulum Ca2+-ATPase	ER 1	ER 1	1	1	1	0	0	1	ER 1
TGME49_264440	signal recognition particle receptor beta subunit protein	ER 1	ER 1	1	1	1	0	0	1	ER 1
TGME49_293570	translocation protein sec62, putative	ER 1	ER 1	1	1	1	0	0	1	ER 1
TGME49_260630	DnaJ family Sec63 protein	ER 1	ER 1	1	1	1	0	0	1	ER 1
TGME49_242020	mannosyl-oligosaccharide glucosidase	ER 1	ER 1	1	1	1	0	0	1	ER 1
TGME49_202572	ribophorin i protein	ER 1	ER 1	1	1	1	0	0	1	ER 1
TGME49_308000	Gpi16 subunit, GPI transamidase component protein	ER 1	ER 1	1	1	1	0	0	1	ER 1
TGME49_280610	signal recognition particle receptor alpha subunit	ER 1	ER 1	1	1	1	0	0	1	ER 1
TGME49_230590	chitobiosyldiphosphodolichol beta-mannosyltransferase	ER 1	ER 1	1	1	1	0	0	1	ER 1
TGME49_229030	hypothetical protein	ER 1	ER 1	1	1	1	0	0	1	ER 1
TGME49_252440	peptidase c13 family protein	ER 1	ER 1	1	1	1	0	0	1	ER 1
TGME49_319300	hypothetical protein	ER 1	ER 1	1	1	1	0	0	1	ER 1
TGME49_269980	preprotein translocase Sec61, putative	ER 1	ER 1	1	1	1	0	0	1	ER 1
TGME49_277970	dolichol-phosphate-mannose synthase family protein	ER 1	ER 1	1	1	1	0	0	1	ER 1
TGME49_211040	Sec61beta family protein	ER 1	ER 1	1	1	1	0	0	1	ER 1
TGME49_227790	glycosyltransferase, group 1 family protein	ER 1	ER 1	1	1	1	0	0	1	ER 1
TGME49_203970	dolichyl-diphosphooligosaccharide--protein glycosyltransferase	ER 1	ER 1	1	1	1	0	0	1	ER 1
TGME49_242380	fatty acid elongase	ER 1	ER 1	1	1	1	0	0	1	ER 1
TGME49_231430	oligosaccharyl transferase stt3 protein, putative	ER 1	ER 1	1	1	1	0	0	1	ER 1
TGME49_275568	GPI transamidase subunit PIG-U protein	ER 1	ER 1	1	1	1	0	0	1	ER 1
TGME49_216540	dolichyl-phosphate beta-glucosyltransferase	ER 1	ER 1	1	1	1	0	0	1	ER 1
TGME49_321400	microsomal signal peptidase (spc12) domain-containing protein	ER 1	ER 1	1	1	1	0	0	1	ER 1
TGME49_258110	N-acetylglucosaminylphosphatidylinositol deacetylase	ER 1	ER 1	1	1	1	0	0	1	ER 1
TGME49_280740	signal peptidase	ER 1	ER 1	1	1	1	0	0	1	ER 1
TGME49_256000	endoplasmic reticulum retention receptor	ER 1	ER 1	1	1	1	0	0	1	ER 1
TGME49_262930	hypothetical protein	ER 1	ER 1	1	1	1	0	0	1	ER 1
TGME49_310100	mannosyltransferase (pig-m) protein	ER 1	ER 1	1	1	1	0	0	1	ER 1
TGME49_305870	DAD family protein	ER 1	ER 1	1	1	1	0	0	1	ER 1
TGME49_214920	GPI-anchored wall transfer protein GWT1, putative	ER 1	ER 1	1	1	1	0	0	1	ER 1
TGME49_300060	signal peptidase subunit protein	ER 1	ER 1	1	1	1	0	0	1	ER 1
TGME49_238040	protein disulfide-isomerase domain-containing protein	unknown	ER 1	1	1	1	4.29401e-09	2.71247e-12	1	ER 1
TGME49_313080	hypothetical protein	unknown	ER 1	1	1	1	5.43373e-09	2.72514e-12	1	ER 1
TGME49_314970	root hair defective 3 gtp-binding protein (rhd3) protein	unknown	ER 1	1	1	1	3.02506e-07	7.83334e-11	1	ER 1
TGME49_232050	DnaJ domain-containing protein	unknown	ER 1	1	1	1	2.28888e-09	1.04159e-11	1	ER 1
TGME49_225850	peptidase, M28 family protein	unknown	ER 1	1	1	1	2.53189e-09	4.05141e-13	1	ER 1
TGME49_205040	PGAP1 family protein	unknown	ER 1	1	1	1	2.12097e-09	2.84906e-13	1	ER 1
TGME49_254690	phospholipase/carboxylesterase	unknown	ER 1	1	0.999998	1	4.79979e-06	2.39934e-10	1	ER 1
TGME49_226580	hypothetical protein	unknown	ER 1	1	1	1	7.76521e-09	5.31491e-12	1	ER 1
TGME49_311210	hypothetical protein	unknown	ER 1	1	0.999998	1	4.96289e-06	7.14e-11	1	ER 1
TGME49_256980	glycerol-3-phosphate-acyltransferase	unknown	ER 1	1	1	1	7.51873e-10	9.48127e-13	1	ER 1
TGME49_254490	Sel1 repeat-containing protein	unknown	ER 1	1	1	1	7.02091e-08	1.02667e-10	1	ER 1
TGME49_232180	UBA/TS-N domain-containing protein	unknown	ER 1	1	1	1	4.06514e-08	2.82145e-11	1	ER 1
TGME49_289580	strictosidine synthase subfamily protein	unknown	ER 1	1	1	1	2.1747e-08	8.12673e-12	1	ER 1
TGME49_289570	phosphatidylinositol transfer protein	unknown	ER 1	0.999999	0.999997	1	8.72259e-06	2.16137e-11	0.999999	ER 1
TGME49_252340	hypothetical protein	unknown	ER 1	1	1	1	1.76134e-08	3.12566e-13	1	ER 1
TGME49_246580	hypothetical protein	unknown	ER 1	1	1	1	3.87986e-07	1.21292e-12	1	ER 1
TGME49_258826	hypothetical protein	unknown	ER 1	1	1	1	1.40735e-07	2.47501e-11	1	ER 1
TGME49_233810	Sel1 repeat-containing protein	unknown	ER 1	1	1	1	3.85881e-07	4.3983e-10	1	ER 1
TGME49_203240	hypothetical protein	unknown	ER 1	1	1	1	2.9481e-07	2.86001e-11	1	ER 1
TGME49_216680	ankyrin repeat-containing protein	unknown	ER 1	1	1	1	2.24657e-07	2.79204e-12	1	ER 1
TGME49_222360	hypothetical protein	unknown	ER 1	1	1	1	1.36361e-06	1.16473e-10	1	ER 1
TGME49_267430	DnaJ domain-containing protein	unknown	ER 1	1	1	1	1.33195e-09	4.32315e-13	1	ER 1
TGME49_271888	3-ketoacyl-CoA reductase, putative	unknown	ER 1	1	1	1	3.64518e-10	6.80048e-13	1	ER 1
TGME49_318460	P-type ATPase of unknown pump specificity (type V) protein	unknown	ER 1	1	1	1	7.81516e-08	9.67178e-12	1	ER 1
TGME49_246982	hypothetical protein	unknown	ER 1	1	1	1	1.19244e-06	8.42978e-11	1	ER 1
TGME49_278630	tetratricopeptide repeat-containing protein	unknown	ER 1	1	1	1	1.15501e-06	1.00312e-09	1	ER 1
TGME49_299110	cleft lip and palate transmembrane protein 1 (clptm1) protein	unknown	ER 1	1	1	1	2.89499e-08	6.45255e-12	1	ER 1
TGME49_272695	hypothetical protein	unknown	ER 1	1	0.999999	1	1.98467e-06	8.68138e-11	1	ER 1
TGME49_243410	tetratricopeptide repeat-containing protein	unknown	ER 1	1	1	1	1.37421e-06	2.66334e-10	1	ER 1
TGME49_310320	calreticulin family protein	unknown	ER 1	1	1	1	8.98912e-09	8.28348e-13	1	ER 1
TGME49_306030	glutathione s-transferase, n-terminal domain containing protein	unknown	ER 1	1	1	1	2.93921e-07	4.36599e-12	1	ER 1
TGME49_205740	hypothetical protein	unknown	ER 1	1	1	1	8.71184e-10	5.98043e-13	1	ER 1
TGME49_270220	hypothetical protein	unknown	ER 1	1	1	1	2.47381e-07	3.92099e-12	1	ER 1
TGME49_205240	cleft lip and palate transmembrane protein 1 (clptm1) protein	unknown	ER 1	1	0.999998	1	6.47571e-06	6.21802e-11	1	ER 1
TGME49_231130	hypothetical protein	unknown	ER 1	1	1	1	1.1321e-07	2.10843e-12	1	ER 1
TGME49_252380	hypothetical protein	unknown	ER 1	1	1	1	1.28677e-08	2.1888e-11	1	ER 1
TGME49_266320	hypothetical protein	unknown	ER 1	1	0.999998	1	6.12682e-06	2.61927e-11	1	ER 1
TGME49_247350	thioredoxin domain-containing protein	unknown	ER 1	1	1	1	1.68554e-08	4.29083e-12	1	ER 1
TGME49_218540	peptidase S15, putative	unknown	ER 1	1	1	1	2.72815e-08	2.7825e-11	1	ER 1
TGME49_212130	phospholipase, patatin family protein	unknown	ER 1	1	1	1	1.26051e-07	5.44496e-11	1	ER 1
TGME49_305450	acetyltransferase, GNAT family protein	unknown	ER 1	1	1	1	4.47551e-08	8.81635e-11	1	ER 1
TGME49_280400	hypothetical protein	unknown	ER 1	1	1	1	4.84454e-07	3.23848e-12	1	ER 1
TGME49_224920	hypothetical protein	unknown	ER 1	1	1	1	1.14555e-07	2.44495e-13	1	ER 1
TGME49_230510	hypothetical protein	unknown	ER 1	1	1	1	5.06163e-08	2.44454e-13	1	ER 1
TGME49_271760	seryl-tRNA synthetase (SerRS2)	unknown	ER 1	1	1	1	5.27121e-07	3.14955e-10	1	ER 1
TGME49_278030	hypothetical protein	unknown	ER 1	1	1	1	8.24017e-07	6.27142e-10	1	ER 1
TGME49_223910	acyltransferase domain-containing protein	unknown	ER 1	1	0.999999	1	2.65991e-06	8.16444e-11	1	ER 1
TGME49_290980	glycine C-acetyltransferase, putative	unknown	ER 1	1	1	1	9.05002e-09	4.5047e-13	1	ER 1
TGME49_224960	hypothetical protein	unknown	ER 1	1	1	1	4.79347e-09	1.77963e-12	1	ER 1
TGME49_206320	hypothetical protein	unknown	ER 1	1	1	1	1.28833e-07	6.74566e-11	1	ER 1
TGME49_210778	hemimethylated DNA binding domain-containing protein	unknown	ER 1	1	1	1	1.14827e-07	1.46429e-11	1	ER 1
TGME49_300380	endoplasmic reticulum oxidoreductin, putative	unknown	ER 1	1	1	1	1.37013e-08	1.81363e-11	1	ER 1
TGME49_281980	phosphatidate cytidylyltransferase	unknown	ER 1	1	1	1	2.50544e-08	2.1376e-11	1	ER 1
TGME49_305540	hypothetical protein	unknown	ER 1	0.999998	0.999988	1	2.33302e-05	2.5689e-10	0.999998	ER 1
TGME49_295090	hypothetical protein	unknown	ER 1	1	1	1	2.95487e-07	4.73815e-11	1	ER 1
TGME49_244370	TDC1, putative	unknown	ER 1	1	1	1	1.82305e-08	4.48174e-11	1	ER 1
TGME49_267840	tetratricopeptide repeat-containing protein	unknown	ER 1	1	1	1	2.50356e-07	4.24563e-11	1	ER 1
TGME49_304460	zinc finger, C3HC4 type (RING finger) domain-containing protein	unknown	ER 1	1	1	1	1.72867e-08	2.93673e-12	1	ER 1
TGME49_237150	minor histocompatibility antigen h13, putative	unknown	ER 1	1	1	1	1.01822e-06	9.0436e-12	1	ER 1
TGME49_278670	ubiquitin-conjugating enzyme subfamily protein	unknown	ER 1	1	1	1	1.14744e-07	1.58857e-10	1	ER 1
TGME49_213910	hypothetical protein	unknown	ER 1	1	1	1	2.7523e-09	7.5308e-13	1	ER 1
TGME49_296950	hypothetical protein	unknown	ER 1	0.999997	0.999982	1	4.15217e-05	1.34773e-09	0.999997	ER 1
TGME49_259980	DnaJ domain-containing protein	unknown	ER 1	1	1	1	6.0788e-09	6.62616e-12	1	ER 1
TGME49_257040	TB2/DP1, HVA22 family protein	unknown	ER 1	1	1	1	1.29415e-07	3.55075e-10	1	ER 1
TGME49_238950	fatty acyl-CoA desaturase, putative	unknown	ER 1	1	1	1	1.2092e-06	9.0479e-12	1	ER 1
TGME49_269450	hypothetical protein	unknown	ER 1	1	1	1	7.58816e-08	1.50007e-10	1	ER 1
TGME49_316230	SAC1 phosphoinositide phosphatase, putative	unknown	ER 1	1	1	1	5.42175e-07	6.12248e-12	1	ER 1
TGME49_261430	hypothetical protein	unknown	ER 1	1	1	1	1.70524e-07	2.99478e-11	1	ER 1
TGME49_205600	zinc finger, C3HC4 type (RING finger) domain-containing protein	unknown	ER 1	1	1	1	8.23584e-07	1.02906e-09	1	ER 1
TGME49_255980	hypothetical protein	unknown	ER 1	1	1	1	7.02479e-08	3.56064e-11	1	ER 1
TGME49_278960	hypothetical protein	unknown	ER 1	1	1	1	3.2265e-09	3.24346e-12	1	ER 1
TGME49_205350	integral membrane protein, GNS1/SUR4 family protein, putative	unknown	ER 1	1	1	1	2.16179e-08	4.86254e-13	1	ER 1
TGME49_266620	thioredoxin domain-containing protein	unknown	ER 1	1	1	1	2.14208e-07	1.16055e-12	1	ER 1
TGME49_309265	oxidoreductase, short chain dehydrogenase/reductase family protein	unknown	ER 1	1	0.999998	1	4.7197e-06	1.286e-10	1	ER 1
TGME49_255650	DHHC zinc finger domain-containing protein	unknown	ER 1	1	0.999997	1	7.35606e-06	1.68706e-10	1	ER 1
TGME49_250330	hypothetical protein	unknown	ER 1	1	1	1	9.17137e-08	4.01929e-11	1	ER 1
TGME49_263710	acyl-CoA:cholesterol acyltransferase alpha ACAT1-alpha	unknown	ER 1	1	1	1	2.75227e-09	1.94001e-12	1	ER 1
TGME49_261480	phosphatidyl serine synthase	unknown	ER 1	1	1	1	1.57837e-08	4.64091e-13	1	ER 1
TGME49_258730	hypothetical protein	unknown	ER 1	1	1	1	2.98934e-08	2.45474e-11	1	ER 1
TGME49_222410	hypothetical protein	unknown	ER 1	1	1	1	5.77189e-08	6.59282e-12	1	ER 1
TGME49_318370	hypothetical protein	unknown	ER 1	1	1	1	2.17528e-07	8.6641e-11	1	ER 1
TGME49_288340	UBX domain-containing protein	unknown	ER 1	1	0.999999	1	2.47309e-06	1.6379e-10	1	ER 1
TGME49_286510	hypothetical protein	unknown	ER 1	1	1	1	2.51496e-09	3.13693e-13	1	ER 1
TGME49_290240	hypothetical protein	unknown	ER 1	1	1	1	2.2902e-08	8.06986e-12	1	ER 1
TGME49_273540	phosphatidylserine synthase, putative	unknown	ER 1	1	1	1	1.80893e-08	5.70676e-11	1	ER 1
TGME49_295080	hypothetical protein	unknown	ER 1	1	1	1	4.95633e-08	4.33839e-12	1	ER 1
TGME49_235660	hypothetical protein	unknown	ER 1	1	1	1	7.66999e-10	3.75051e-13	1	ER 1
TGME49_311290	protein tyrosine phosphatase family protein, ptpla protein	unknown	ER 1	1	1	1	1.21473e-08	1.35499e-12	1	ER 1
TGME49_321660	mannosyltransferase, putative	unknown	ER 1	1	1	1	1.60156e-09	4.93988e-12	1	ER 1
TGME49_294050	hypothetical protein	unknown	ER 1	1	1	1	1.6852e-07	5.43215e-13	1	ER 1
TGME49_230100	membrane protein, putative	unknown	ER 1	1	1	1	3.74332e-08	9.20493e-12	1	ER 1
TGME49_267510	hypothetical protein	unknown	ER 1	1	1	1	1.93329e-07	5.46084e-11	1	ER 1
TGME49_225840	hypothetical protein	unknown	ER 1	1	0.999999	1	3.73968e-06	6.34602e-11	1	ER 1
TGME49_226710	hypothetical protein	unknown	ER 1	1	1	1	4.33925e-07	1.78533e-11	1	ER 1
TGME49_226068	DnaJ domain-containing protein	unknown	ER 1	1	1	1	2.22299e-09	1.3646e-12	1	ER 1
TGME49_265170	hypothetical protein	unknown	ER 1	1	1	1	1.44533e-08	3.03249e-12	1	ER 1
TGME49_249310	hypothetical protein	unknown	ER 1	1	1	1	4.73388e-08	8.86726e-12	1	ER 1
TGME49_232730	acyl-CoA:diacylglycerol acyltransferase 1-related enzyme	unknown	ER 1	1	1	1	2.7e-08	9.05689e-13	1	ER 1
TGME49_259000	hypothetical protein	unknown	ER 1	1	1	1	1.28328e-06	1.83628e-10	1	ER 1
TGME49_244550	hypothetical protein	unknown	ER 1	0.999999	0.999994	1	1.72534e-05	1.71844e-09	0.999999	ER 1
TGME49_248870	SNARE associated Golgi protein	unknown	ER 1	0.999998	0.999991	1	2.89832e-05	1.68544e-10	0.999998	ER 1
TGME49_266810	hypothetical protein	unknown	ER 1	0.999996	0.999977	1	4.81666e-05	3.70301e-11	0.999996	ER 1
TGME49_307605	hypothetical protein	unknown	ER 1	1	1	1	3.92789e-07	2.06338e-11	1	ER 1
TGME49_223600	hypothetical protein	unknown	ER 1	1	1	1	1.48369e-08	3.93309e-13	1	ER 1
TGME49_254580	UDP-galactose transporter family protein	unknown	ER 1	1	0.999999	1	3.28516e-06	9.35238e-11	1	ER 1
TGME49_279340	hypothetical protein	unknown	ER 1	1	1	1	1.21693e-07	2.37357e-11	1	ER 1
TGME49_226270	hypothetical protein	unknown	ER 1	1	1	1	5.51846e-10	6.61971e-11	1	ER 1
TGME49_290970	8-amino-7-oxononanoate synthase	unknown	ER 1	1	1	1	1.21653e-08	1.68705e-12	1	ER 1
TGME49_267730	hypothetical protein	unknown	ER 1	1	1	1	1.53711e-07	1.9976e-12	1	ER 1
TGME49_253880	GNS1/SUR4 family protein	unknown	ER 1	1	1	1	2.96332e-09	2.95244e-13	1	ER 1
TGME49_261760	CDP-alcohol phosphatidyltransferase superfamily protein	unknown	ER 1	1	1	1	2.35101e-09	2.05475e-13	1	ER 1
TGME49_243390	hypothetical protein	unknown	ER 1	1	1	1	4.95871e-08	6.91155e-13	1	ER 1
TGME49_283710	longevity-assurance protein (LAG1) domain-containing protein	unknown	ER 1	1	1	1	2.92116e-08	3.86501e-12	1	ER 1
TGME49_240440	hypothetical protein	unknown	ER 1	1	1	1	3.41096e-07	8.1642e-10	1	ER 1
TGME49_318550	hypothetical protein	unknown	ER 1	1	1	1	1.97161e-08	1.5932e-11	1	ER 1
TGME49_305120	transporter, solute:sodium symporter (SSS) family protein	unknown	ER 1	0.999882	0.99961	1	0.00112985	1.4786e-10	0.999882	ER 1
TGME49_260020	hypothetical protein	unknown	ER 1	1	1	1	8.61429e-09	2.86976e-12	1	ER 1
TGME49_255900	Bax inhibitor-1, putative	unknown	ER 1	1	1	1	1.02036e-06	2.33736e-10	1	ER 1
TGME49_253420	PQ loop repeat-containing protein	unknown	ER 1	0.999993	0.99997	1	8.36918e-05	6.50845e-10	0.999993	ER 1
TGME49_310370	hypothetical protein	unknown	ER 1	1	1	1	2.34583e-09	1.06988e-12	1	ER 1
TGME49_285240	3-oxo-5-alpha-steroid 4-dehydrogenase	unknown	ER 1	1	1	1	5.56214e-09	2.20544e-13	1	ER 1
TGME49_247290	hypothetical protein	unknown	ER 1	0.999996	0.999973	1	5.33104e-05	2.53951e-10	0.999996	ER 1
TGME49_254270	hypothetical protein	unknown	ER 1	1	1	1	3.16605e-07	6.04846e-12	1	ER 1
TGME49_275770	hypothetical protein	unknown	ER 1	1	1	1	8.30948e-07	1.03873e-10	1	ER 1
TGME49_263240	hypothetical protein	unknown	ER 1	0.999985	0.999905	1	0.000169949	8.72045e-10	0.999985	ER 1
TGME49_205100	hypothetical protein	unknown	ER 1	0.999999	0.999998	1	1.20257e-05	1.30118e-09	0.999999	ER 1
TGME49_279370	SNARE associated Golgi protein	unknown	ER 1	0.999999	0.999997	1	1.03739e-05	7.84766e-10	0.999999	ER 1
TGME49_293200	hypothetical protein	unknown	ER 1	1	1	1	2.89179e-06	6.73519e-10	1	ER 1
TGME49_237200	sphingolipid delta 4 desaturase/c-4 hydroxylase protein des2 family protein	unknown	ER 1	0.999996	0.999986	1	5.13276e-05	6.37822e-10	0.999996	ER 1
TGME49_222090	hypothetical protein	unknown	ER 1	1	1	1	4.78936e-07	8.77261e-11	1	ER 1
TGME49_294250	WD domain, G-beta repeat-containing protein	unknown	ER 1	1	1	1	2.05189e-08	7.10587e-10	1	ER 1
TGME49_318160	MSP (Major sperm protein) domain-containing protein	unknown	ER 1	0.999998	0.999993	1	3.15147e-05	6.77347e-10	0.999998	ER 1
TGME49_213790	hypothetical protein	unknown	ER 1	0.999998	0.999994	1	2.44421e-05	9.47507e-10	0.999998	ER 1
TGME49_262910	NADH-cytochrome b5 reductase 1, putative	unknown	ER 1	0.999999	0.999997	1	8.33538e-06	2.03073e-11	0.999999	ER 1
TGME49_265830	phosphodiesterase/alkaline phosphatase D family protein	unknown	ER 1	0.999989	0.999951	1	0.000123487	3.17616e-10	0.999989	ER 1
TGME49_223800	hypothetical protein	unknown	ER 1	1	1	1	2.20891e-06	4.481e-09	1	ER 1
TGME49_295630	hypothetical protein	unknown	ER 1	0.999999	0.999998	1	8.25113e-06	5.46278e-10	0.999999	ER 1
TGME49_313030	hypothetical protein	unknown	ER 1	0.999773	0.998672	0.999969	0.00201936	3.75373e-09	0.999773	ER 1
TGME49_211240	peptidyl-tRNA hydrolase, putative	unknown	ER 1	0.999997	0.999981	1	4.53313e-05	2.55422e-09	0.999997	ER 1
TGME49_239440	protein kinase (incomplete catalytic triad)	unknown	ER 1	0.999999	0.999997	1	1.49554e-05	4.40823e-09	0.999999	ER 1
TGME49_273770	hypothetical protein	unknown	ER 1	0.999999	0.999997	1	1.54218e-05	1.70876e-09	0.999999	ER 1
TGME49_246600	ABC1 family protein	unknown	ER 1	0.999997	0.999992	1	3.68003e-05	7.25586e-09	0.999997	ER 1
TGME49_288030	hypothetical protein	unknown	ER 1	0.999999	0.999992	1	1.86097e-05	1.08639e-10	0.999999	ER 1
TGME49_304470	oxidoreductase, putative	unknown	ER 1	0.999969	0.999812	1	0.000321815	1.3497e-10	0.999969	ER 1
TGME49_243290	hypothetical protein	unknown	ER 1	0.999999	0.999994	1	2.05745e-05	2.81704e-09	0.999999	ER 1
TGME49_316200	phosphoglycerate mutase family protein	unknown	ER 1	0.999991	0.999958	1	0.000112628	2.68994e-09	0.999991	ER 1
TGME49_280440	ubiquitin conjugating enzyme E2, putative	unknown	ER 1	0.999999	0.999998	1	1.00372e-05	7.98944e-09	0.999999	ER 1
TGME49_297330	hypothetical protein	unknown	ER 1	0.999998	0.999993	1	2.96928e-05	1.67261e-08	0.999998	ER 1
TGME49_290678	hypothetical protein	unknown	ER 1	0.999987	0.999942	0.999999	0.000153063	1.71428e-08	0.999987	ER 1
TGME49_267590	hypothetical protein	unknown	ER 1	0.999997	0.999989	1	4.4283e-05	6.61648e-09	0.999997	ER 1
TGME49_270270	hypothetical protein	unknown	ER 1	0.999658	0.998904	0.999971	0.00271417	4.13263e-07	0.999657	ER 1
TGME49_309910	hypothetical protein	unknown	ER 1	0.999993	0.999974	0.999999	9.06394e-05	6.95887e-09	0.999993	ER 1
TGME49_280790	phosphatidylinositol n-acetylglucosaminyltransferase	unknown	ER 1	0.999909	0.99951	0.999992	0.000890835	3.17481e-08	0.999909	ER 1
TGME49_297460	hypothetical protein	unknown	ER 1	1	1	1	2.29181e-06	1.94473e-08	1	ER 1
TGME49_241160	hemolysin-III related subfamily protein	unknown	ER 1	0.998692	0.992771	0.999996	0.0073885	5.07486e-09	0.998692	ER 1
TGME49_295650	hypothetical protein	unknown	ER 1	0.999997	0.999986	1	3.45771e-05	1.0551e-08	0.999997	ER 1
TGME49_215940	Acetyl-coenzyme A transporter, putative	unknown	ER 1	0.999979	0.999941	0.999996	0.000248824	5.75161e-08	0.999979	ER 1
TGME49_257510	CDP-alcohol phosphatidyltransferase superfamily protein	unknown	ER 1	0.999997	0.999991	1	3.80987e-05	5.27871e-09	0.999997	ER 1
TGME49_209700	hypothetical protein	unknown	ER 1	0.999786	0.998928	0.99999	0.00188425	1.08987e-07	0.999786	ER 1
TGME49_223150	START domain-containing protein	unknown	ER 1	0.999735	0.998137	0.999997	0.00211038	6.88019e-07	0.999734	ER 1
TGME49_276190	hypothetical protein	unknown	ER 1	1	0.999999	1	1.96141e-06	2.42925e-08	1	ER 1
TGME49_208360	hypothetical protein	unknown	ER 1	0.980179	0.876989	0.999999	0.0775575	2.183e-06	0.980177	unknown
TGME49_311840	hypothetical protein	unknown	ER 1	0.999994	0.999985	0.999999	7.51975e-05	9.69127e-08	0.999994	ER 1
TGME49_211710	TB2/DP1, HVA22 family protein	unknown	ER 1	0.998873	0.994314	0.999953	0.00809802	2.63087e-07	0.998873	ER 1
TGME49_225350	hypothetical protein	unknown	ER 1	0.999968	0.999904	0.999995	0.000371435	2.96373e-07	0.999968	ER 1
TGME49_258180	hypothetical protein	unknown	ER 1	0.99991	0.999547	1	0.00085812	5.62272e-09	0.99991	ER 1
TGME49_226430	reticulon protein	unknown	ER 1	0.999762	0.999106	0.99998	0.00221079	4.61185e-07	0.999761	ER 1
TGME49_258820	hypothetical protein	unknown	ER 1	0.999921	0.999255	1	0.000687378	1.14993e-06	0.99992	ER 1
TGME49_230380	protein translocation complex, SEC61 gamma subunit	unknown	ER 1	1	1	1	1.46091e-07	1.54693e-07	1	ER 1
TGME49_316360	hypothetical protein	unknown	ER 1	0.999899	0.999407	0.999995	0.000960944	3.29298e-07	0.999899	ER 1
TGME49_229440	zinc finger, C3HC4 type (RING finger) domain-containing protein	unknown	ER 1	0.999958	0.999801	0.999999	0.000426035	1.78109e-08	0.999958	ER 1
TGME49_310630	hypothetical protein	unknown	ER 1	0.999997	0.999989	1	3.80696e-05	1.23505e-07	0.999997	ER 1
TGME49_216180	hypothetical protein	unknown	ER 1	0.998119	0.992229	0.999942	0.0128243	7.92689e-07	0.998118	ER 1
TGME49_307860	hypothetical protein	unknown	ER 1	0.999979	0.999901	0.999999	0.000238461	1.38386e-07	0.999979	ER 1
TGME49_319550	membrane protein C17G8.08c, putative	unknown	ER 1	0.997543	0.990352	0.999999	0.0158526	1.73102e-08	0.997543	ER 1
TGME49_239748	hypothetical protein	unknown	ER 1	0.999719	0.998565	0.999988	0.00233479	1.95334e-05	0.9997	ER 1
TGME49_249760	vitamin k epoxide reductase family protein	unknown	ER 1	0.999849	0.999409	1	0.00140448	1.7808e-07	0.999849	ER 1
TGME49_226370	dgat2l1-prov protein	unknown	ER 1	0.938009	0.657769	0.998565	0.187828	4.98227e-06	0.938004	unknown
TGME49_276110	cytochrome b5 family heme/steroid binding domain-containing protein	unknown	ER 1	0.999999	0.999998	1	9.29966e-06	1.14556e-08	0.999999	ER 1
TGME49_313190	Rab18/RabC-family small GTPase	unknown	ER 1	0.977326	0.860534	0.999128	0.0940586	1.6907e-05	0.97731	unknown
TGME49_239250	diacylglycerol kinase, putative	unknown	ER 1	0.912787	0.630153	0.998684	0.253728	0.000103701	0.912692	unknown
TGME49_208010	hypothetical protein	unknown	ER 1	0.999746	0.999181	0.999963	0.00228379	7.89415e-07	0.999745	ER 1
TGME49_229490	tetratricopeptide repeat-containing protein	unknown	ER 1	0.99815	0.980654	1	0.0103752	7.19436e-07	0.99815	ER 1
TGME49_277880	hypothetical protein	unknown	ER 1	0.993815	0.977262	0.999628	0.0350579	8.23904e-06	0.993807	ER 1
TGME49_216020	peptidase family c78 protein	unknown	ER 1	0.976982	0.918731	0.997155	0.0864475	7.26777e-05	0.976911	unknown
TGME49_257080	3'5'-cyclic nucleotide phosphodiesterase domain-containing protein	unknown	ER 1	0.56027	0.0919779	0.990073	0.508699	0.00020539	0.560155	unknown
TGME49_318730	glycosyl transferase	unknown	ER 1	0.942729	0.685274	0.999981	0.174746	3.81712e-06	0.942725	unknown
TGME49_236640	zinc finger, C3HC4 type (RING finger) domain-containing protein	unknown	ER 1	0.860696	0.483488	0.986532	0.342909	0.000213998	0.860512	unknown
TGME49_207120	Sad1/UNC family protein	unknown	ER 1	0.875623	0.486707	0.985063	0.339353	0.000524891	0.875163	unknown
TGME49_315940	rhoptry protein, putative	unknown	ER 1	0.999395	0.997136	0.999989	0.0052386	0.000308935	0.999086	ER 1
TGME49_313540	hypothetical protein	unknown	ER 1	0.797427	0.46338	0.997949	0.417915	1.06635e-05	0.797418	unknown
TGME49_257780	hypothetical protein	unknown	PM - peripheral 2	0.378013	0.0659333	0.782973	0.921009	0.000797385	0.377711	unknown
TGME49_299080	VTC domain-containing protein	unknown	ER 1	0.928641	0.645044	0.999361	0.206532	7.2898e-06	0.928635	unknown
TGME49_240860	acyltransferase domain-containing protein	unknown	Golgi	0.591573	4.79012e-07	0.9671	0.435772	4.4335e-07	0.591573	unknown
TGME49_232080	hypothetical protein	unknown	ER 1	0.451324	0.0791335	0.914178	0.571164	1.61484e-05	0.451317	unknown
TGME49_267530	hypothetical protein	unknown	ER 1	0.999799	0.99932	0.999998	0.00182787	9.11024e-07	0.999798	ER 1
TGME49_229150	transporter, major facilitator family protein	unknown	ER 1	0.990189	0.920728	0.999942	0.04422	2.73547e-07	0.990189	ER 1
TGME49_289150	hypothetical protein	unknown	ER 1	0.999984	0.999914	1	0.00019029	7.9218e-07	0.999983	ER 1
TGME49_268340	glycosyltransferase family 28 C-terminal domain-containing protein	unknown	ER 1	0.700769	0.205822	0.972625	0.525874	0.000152916	0.700662	unknown
TGME49_217780	Sec20 protein	unknown	ER 1	0.999441	0.998353	0.999908	0.00484468	0.000306918	0.999134	ER 1
TGME49_285500	hypothetical protein	unknown	PM - peripheral 2	0.73422	0.233364	0.970912	0.539755	0.000189106	0.734081	unknown
TGME49_250040	hypothetical protein	unknown	ER 1	0.999824	0.999084	0.999999	0.00156165	2.18739e-05	0.999802	ER 1
TGME49_304990	guanylate-binding protein, N-terminal domain-containing protein	unknown	ER 1	1	1	1	1.70069e-07	1.80044e-09	1	ER 1
TGME49_225780	hypothetical protein	unknown	PM - peripheral 2	0.973096	0.920382	0.99724	0.0862638	0.00081617	0.972302	unknown
TGME49_207710	phosphatidylinositol synthase, putative	unknown	PM - peripheral 2	0.893233	0.446633	0.997259	0.242723	0.000178242	0.893074	unknown
TGME49_221870	hypothetical protein	unknown	ER 1	0.999995	0.99998	1	6.95581e-05	1.03321e-05	0.999984	ER 1
TGME49_250010	Sad1 / UNC family C-terminal protein	unknown	ER 1	0.999958	0.999839	0.999996	0.000466591	2.19673e-06	0.999956	ER 1
TGME49_259040	hypothetical protein	unknown	ER 1	0.999998	0.999993	1	2.27456e-05	3.24435e-05	0.999966	ER 1
TGME49_321340	membrane protein, putative	unknown	PM - peripheral 2	0.999959	0.999703	1	0.00040188	5.56446e-05	0.999904	PM - peripheral 2
TGME49_277820	hypothetical protein	unknown	PM - peripheral 2	0.99978	0.999283	0.999992	0.00180493	6.64174e-05	0.999714	PM - peripheral 2
TGME49_314850	hypothetical protein	unknown	PM - peripheral 2	0.999497	0.998093	0.999999	0.00239775	1.18053e-05	0.999486	PM - peripheral 2
TGME49_263810	hypothetical protein	unknown	PM - peripheral 2	0.995488	0.976207	0.999994	0.0245508	0.000178631	0.99531	PM - peripheral 2
TGME49_281640	hypothetical protein	unknown	ER 1	0.999999	0.999996	1	9.43525e-06	8.98072e-09	0.999999	ER 1
TGME49_310870	integral membrane protein, putative	unknown	PM - peripheral 2	0.991205	0.999992	1	0.0025529	1.96599e-05	0.991185	PM - peripheral 2
TGME49_224205	ER lumen protein retaining receptor, putative	unknown	PM - integral	0.403742	1.38869e-07	0.998734	0.376375	0.0449738	0.385585	unknown
TGME49_230980	myosin I	unknown	PM - peripheral 2	0.678763	0.0116774	0.996828	0.404869	0.0222727	0.663645	unknown
TGME49_243990	Dullard family phosphatase domain-containing protein	unknown	PM - peripheral 2	0.968573	0.570858	0.999975	0.0379935	0.0329573	0.936652	unknown
TGME49_277910	thrombospondin type 1 domain-containing protein	unknown	micronemes	0.996334	0.969441	0.999998	0.0130282	0.0110169	0.985357	unknown
TGME49_311720	chaperonin protein BiP	ER 2	ER 2	1	1	1	0	0	1	ER 2
TGME49_244560	heat shock protein 90, putative	ER 2	ER 2	1	1	1	0	0	1	ER 2
TGME49_211680	protein disulfide isomerase	ER 2	ER 2	1	1	1	0	0	1	ER 2
TGME49_226830	DnaK family protein	ER 2	ER 2	1	1	1	0	0	1	ER 2
TGME49_229480	calcium binding protein precursor, putative	ER 2	ER 2	1	1	1	0	0	1	ER 2
TGME49_221210	cyclophilin	ER 2	ER 2	1	1	1	0	0	1	ER 2
TGME49_272660	hypothetical protein	ER 2	ER 2	1	1	1	0	0	1	ER 2
TGME49_261690	hypothetical protein	ER 2	ER 2	1	1	1	0	0	1	ER 2
TGME49_273550	hypothetical protein	ER 2	ER 2	1	1	1	0	0	1	ER 2
TGME49_232600	phospholipase, patatin family protein	unknown	apicoplast	0.811604	0.251791	0.995768	0.333861	3.28534e-07	0.811604	unknown
TGME49_310790	hypothetical protein	unknown	ER 2	0.999571	0.997534	0.999997	0.00335479	2.6375e-08	0.999571	ER 2
TGME49_254770	Ser/Thr phosphatase family protein	unknown	ER 2	0.620603	0.156429	0.992452	0.511207	2.62107e-06	0.620601	unknown
TGME49_213520	peptidase M20D, amidohydrolase	unknown	apicoplast	0.983661	0.885668	0.999786	0.0496595	2.28515e-06	0.983659	unknown
TGME49_310930	hypothetical protein	unknown	PM - peripheral 2	0.998642	0.991764	0.999963	0.00864148	5.18366e-06	0.998637	PM - peripheral 2
TGME49_290730	CS domain-containing protein	unknown	apicoplast	0.999673	0.998239	0.99999	0.00272403	3.98458e-07	0.999672	apicoplast
TGME49_300350	cysteine desulfurase/selenocysteine lyase family PLP dependent transferase superfamily protein	unknown	ER 2	0.99953	0.999202	1	0.00131287	0.00035987	0.99917	ER 2
TGME49_242270	hypothetical protein	unknown	ER 2	0.906009	0.00798448	1	0.087975	0.209043	0.716614	unknown
TGME49_290160	sortilin, putative	Golgi	Golgi	1	1	1	0	0	1	Golgi
TGME49_240280	S1/P1nuclease	Golgi	Golgi	1	1	1	0	0	1	Golgi
TGME49_253170	zinc carboxypeptidase, putative	Golgi	Golgi	1	1	1	0	0	1	Golgi
TGME49_271060	Sec1 family protein	Golgi	Golgi	1	1	1	0	0	1	Golgi
TGME49_204060	SNARE domain-containing protein	Golgi	Golgi	1	1	1	0	0	1	Golgi
TGME49_226600	syntaxin 5, putative	Golgi	Golgi	1	1	1	0	0	1	Golgi
TGME49_223620	golgi SNARE, putative	Golgi	Golgi	1	1	1	0	0	1	Golgi
TGME49_293300	Yip1 domain-containing protein	Golgi	Golgi	1	1	1	0	0	1	Golgi
TGME49_242720	aspartyl protease ASP5	Golgi	Golgi	1	1	1	0	0	1	Golgi
TGME49_247930	SNARE domain-containing protein	Golgi	Golgi	1	1	1	0	0	1	Golgi
TGME49_266310	Alpha-1,3-mannosyl-glycoprotein 2-beta-N-acetylglucosaminyltransferase	Golgi	Golgi	1	1	1	0	0	1	Golgi
TGME49_300240	syntaxin 6, n-terminal protein	Golgi	Golgi	1	1	1	0	0	1	Golgi
TGME49_262710	Ctr copper transporter family protein	Golgi	Golgi	1	1	1	0	0	1	Golgi
TGME49_205030	hypothetical protein	Golgi	Golgi	1	1	1	0	0	1	Golgi
TGME49_300290	SNARE domain-containing protein	Golgi	Golgi	1	1	1	0	0	1	Golgi
TGME49_248100	synaptobrevin protein	Golgi	Golgi	1	1	1	0	0	1	Golgi
TGME49_248840	transporter, major facilitator family protein	Golgi	Golgi	1	1	1	0	0	1	Golgi
TGME49_294040	KDEL endoplasmic reticulum proteinretention receptor 2 (KDELR2), putative	Golgi	Golgi	1	1	1	0	0	1	Golgi
TGME49_242080	hypothetical protein	Golgi	Golgi	1	1	1	0	0	1	Golgi
TGME49_263290	rhomboid protease ROM2	Golgi	Golgi	1	1	1	0	0	1	Golgi
TGME49_216060	hypothetical protein	unknown	Golgi	0.99368	0.949977	0.999991	0.0322837	9.14399e-08	0.99368	Golgi
TGME49_262880	hypothetical protein	unknown	Golgi	1	1	1	2.99077e-07	5.41148e-13	1	Golgi
TGME49_294220	hypothetical protein	unknown	Golgi	0.999996	0.999973	1	4.95149e-05	1.27118e-12	0.999996	Golgi
TGME49_219250	acetyltransferase, GNAT family protein	unknown	Golgi	1	0.999999	1	2.8803e-06	7.44825e-13	1	Golgi
TGME49_301450	FG-GAP repeat-containing protein	unknown	Golgi	0.999999	0.999996	1	9.93993e-06	1.59834e-10	0.999999	Golgi
TGME49_311220	hypothetical protein	unknown	Golgi	0.999989	0.999935	1	0.000123945	4.8094e-12	0.999989	Golgi
TGME49_249170	Ras family protein	unknown	Golgi	0.999998	0.999995	1	2.00675e-05	7.02304e-11	0.999998	Golgi
TGME49_258770	polypeptide n-acetylgalactosaminyltransferase 12, putative	unknown	Golgi	0.999791	0.998169	1	0.00166986	3.86038e-09	0.999791	Golgi
TGME49_312860	hypothetical protein	unknown	Golgi	1	1	1	5.77199e-10	5.10608e-13	1	Golgi
TGME49_237250	hypothetical protein	unknown	Golgi	0.715211	0.000325847	0.999914	0.0246784	4.31207e-09	0.715211	unknown
TGME49_221230	hypothetical protein	unknown	Golgi	0.999995	0.999984	1	4.74739e-05	6.85077e-11	0.999995	Golgi
TGME49_314020	hypothetical protein	unknown	Golgi	1	0.999999	1	3.30181e-06	4.09559e-10	1	Golgi
TGME49_297650	Ser/Thr phosphatase family protein	unknown	Golgi	0.999998	0.999988	1	1.83272e-05	3.28447e-11	0.999998	Golgi
TGME49_262060	hypothetical protein	unknown	Golgi	1	1	1	1.18287e-08	1.88021e-13	1	Golgi
TGME49_290940	EMP/nonaspanin domain family protein	unknown	Golgi	1	1	1	3.29812e-08	6.24916e-14	1	Golgi
TGME49_310000	membrane protein, putative	unknown	Golgi	1	1	1	2.49183e-09	5.55455e-13	1	Golgi
TGME49_224190	cation-transporting atpase family protein	unknown	Golgi	0.999994	0.999996	1	3.57462e-05	1.94139e-12	0.999994	Golgi
TGME49_305180	Na+/H+ exchanger NHE3	unknown	Golgi	1	1	1	4.05452e-08	3.05549e-14	1	Golgi
TGME49_238100	transmembrane protein	unknown	Golgi	0.718098	0.00253736	0.999981	0.0273678	2.05113e-09	0.718098	unknown
TGME49_202250	hypothetical protein	unknown	Golgi	0.999997	0.999967	1	3.29612e-05	2.05401e-12	0.999997	Golgi
TGME49_293220	DHHC zinc finger domain-containing protein	unknown	Golgi	0.999993	0.999964	1	8.48226e-05	9.09307e-12	0.999993	Golgi
TGME49_262610	hypothetical protein	unknown	Golgi	0.999989	0.999963	1	8.72302e-05	1.11947e-11	0.999989	Golgi
TGME49_230570	transporter, major facilitator family protein	unknown	Golgi	0.999254	0.9964	0.999997	0.00556139	2.87102e-10	0.999254	Golgi
TGME49_289800	hypothetical protein	unknown	Golgi	0.738971	0.0201563	0.999997	0.0688916	1.15564e-09	0.738971	unknown
TGME49_221700	hypothetical protein	unknown	Golgi	0.999991	0.999933	1	8.31891e-05	5.92579e-11	0.999991	Golgi
TGME49_225500	hypothetical protein	unknown	Golgi	0.999998	0.999994	1	2.47039e-05	4.73903e-13	0.999998	Golgi
TGME49_314030	hypothetical protein	unknown	Golgi	0.999995	0.99996	1	5.52608e-05	7.26838e-12	0.999995	Golgi
TGME49_214810	hypothetical protein	unknown	Golgi	0.999892	0.999351	0.999999	0.00103551	2.93547e-08	0.999892	Golgi
TGME49_291300	RER1 protein, putative	unknown	Golgi	0.699865	0.00152074	0.999411	0.0695009	6.29424e-09	0.699865	unknown
TGME49_310140	hypothetical protein	unknown	Golgi	0.984377	0.810376	0.999994	0.04033	3.07006e-09	0.984377	unknown
TGME49_248450	zinc finger, C3HC4 type (RING finger) domain-containing protein	unknown	Golgi	0.999992	0.999896	1	8.43147e-05	5.60493e-11	0.999992	Golgi
TGME49_278700	hypothetical protein	unknown	Golgi	0.999545	0.995915	1	0.00261245	2.07021e-09	0.999545	Golgi
TGME49_260220	folate/biopterin transporter subfamily protein	unknown	Golgi	0.999977	0.99983	1	0.000246882	1.48509e-10	0.999977	Golgi
TGME49_241820	membrane protein, putative	unknown	Golgi	1	1	1	4.55376e-07	4.96549e-11	1	Golgi
TGME49_234530	hypothetical protein	unknown	Golgi	0.999999	0.999995	1	1.41207e-05	3.37033e-10	0.999999	Golgi
TGME49_270070	synaptobrevin family protein	unknown	Golgi	0.722746	0.0270945	0.999609	0.107076	8.30998e-10	0.722746	unknown
TGME49_264970	hypothetical protein	unknown	Golgi	0.986813	0.873381	0.999862	0.0470017	1.50033e-07	0.986813	unknown
TGME49_318570	SFT2 family protein	unknown	Golgi	0.998657	0.994527	0.999951	0.00960288	2.4414e-08	0.998657	Golgi
TGME49_312700	hypothetical protein	unknown	Golgi	0.996759	0.964848	0.999999	0.0136685	9.55894e-08	0.996758	Golgi
TGME49_225010	hypothetical protein	unknown	Golgi	0.956409	0.430906	1	0.0698149	8.96803e-09	0.956409	unknown
TGME49_268720	Hrf1 family protein	unknown	Golgi	0.707614	0.00126969	0.999674	0.0449039	1.58442e-08	0.707614	unknown
TGME49_233760	hypothetical protein	unknown	Golgi	0.998467	0.995637	0.999831	0.0111276	3.21573e-08	0.998467	Golgi
TGME49_262490	alpha/beta hydrolase, putative	unknown	Golgi	0.892657	0.362497	0.998864	0.244724	1.21987e-07	0.892657	unknown
TGME49_283730	endomembrane protein 70 subfamily protein	unknown	Golgi	0.999645	0.998118	0.999998	0.00291688	9.45531e-07	0.999644	Golgi
TGME49_304900	hypothetical protein	unknown	Golgi	0.921574	0.485671	0.99969	0.221973	2.09813e-05	0.921555	unknown
TGME49_254120	autophagy-related protein 8 atg8, putative	unknown	Golgi	0.820953	0.0844985	0.999868	0.133112	4.44872e-07	0.820953	unknown
TGME49_287230	inorganic anion transporter, sulfate permease (SulP) family protein	unknown	Golgi	0.763113	0.0192367	0.999884	0.225032	2.26641e-06	0.763112	unknown
TGME49_234220	hypothetical protein	unknown	Golgi	0.972821	0.732155	0.999988	0.0623992	7.56594e-08	0.972821	unknown
TGME49_227410	hypothetical protein	unknown	Golgi	0.775725	0.0279451	0.999986	0.162631	5.01289e-07	0.775725	unknown
TGME49_247420	hypothetical protein	unknown	Golgi	0.808468	0.0215831	0.999975	0.114565	1.30225e-07	0.808468	unknown
TGME49_310750	emp24/gp25L/p24 family protein	unknown	Golgi	0.703451	0.000288409	0.999178	0.0578407	1.58967e-08	0.703451	unknown
TGME49_206630	hypothetical protein	unknown	Golgi	0.976994	0.821072	0.999952	0.0641397	2.73338e-07	0.976993	unknown
TGME49_216890	hypothetical protein	unknown	PM - peripheral 2	0.934735	0.609701	0.999494	0.150779	1.3295e-06	0.934734	unknown
TGME49_278890	hypothetical protein	unknown	PM - peripheral 2	0.77077	0.121264	0.998684	0.289054	7.82483e-07	0.770769	unknown
TGME49_257340	Ras family protein	unknown	Golgi	0.814842	0.0720933	0.999999	0.12081	8.07506e-08	0.814842	unknown
TGME49_321690	hypothetical protein	unknown	Golgi	0.907543	0.376469	0.999978	0.176677	2.47311e-06	0.90754	unknown
TGME49_276910	endoplasmic reticulum lumen protein retaining receptor (ERD2) family protein	unknown	Golgi	0.754945	0.00143759	0.999997	0.0396593	7.71667e-07	0.754944	unknown
TGME49_260640	autophagy protein apg9 protein	unknown	Golgi	0.809948	0.023444	0.99978	0.102668	6.01195e-07	0.809948	unknown
TGME49_255270	hypothetical protein	unknown	Golgi	0.935635	0.467971	0.999982	0.132055	4.13706e-05	0.935596	unknown
TGME49_220430	hypothetical protein	unknown	PM - peripheral 2	0.543767	0.00263364	0.983561	0.366846	6.66636e-05	0.543731	unknown
TGME49_216460	hypothetical protein	unknown	Golgi	0.630961	0.000364445	0.989051	0.393351	9.58088e-07	0.63096	unknown
TGME49_282130	hypothetical protein	unknown	Golgi	0.755636	0.00291971	0.999578	0.159626	1.04348e-06	0.755636	unknown
TGME49_227380	hypothetical protein	unknown	Golgi	0.855054	0.0285562	0.999959	0.0978643	1.8288e-05	0.855038	unknown
TGME49_220190	hypothetical protein	unknown	Golgi	0.741573	7.8132e-06	0.999681	0.0604169	2.94398e-06	0.741571	unknown
TGME49_220390	hypothetical protein	unknown	Golgi	0.850517	0.0676569	1	0.113707	3.71787e-10	0.850517	unknown
TGME49_215490	transporter, major facilitator family protein	unknown	Golgi	0.841628	0.0153634	1	0.0791059	7.61918e-09	0.841628	unknown
TGME49_210380	hypothetical protein	unknown	Golgi	0.709632	0.000805843	0.998675	0.120329	1.7213e-07	0.709632	unknown
TGME49_290720	vacuolar proton translocating ATPase subunit, putative	unknown	Golgi	0.956974	0.584921	1	0.082742	1.09408e-10	0.956974	unknown
TGME49_260470	heat shock protein DNAJ pfj4, putative	unknown	Golgi	0.797668	0.0194666	0.999915	0.208416	4.82764e-05	0.79763	unknown
TGME49_307820	hypothetical protein	unknown	Golgi	0.696171	0.000378846	0.996409	0.31638	7.49206e-07	0.69617	unknown
TGME49_246220	hypothetical protein	unknown	ER 1	0.634275	0.111497	0.999954	0.443434	2.14093e-09	0.634275	unknown
TGME49_290870	patched family protein	unknown	PM - peripheral 2	0.565555	0.0178238	0.995449	0.398653	0.000141161	0.565475	unknown
TGME49_251630	slc30a2 protein	unknown	Golgi	0.751702	0.000647636	0.999991	0.0248026	4.43986e-07	0.751702	unknown
TGME49_220570	hypothetical protein	unknown	Golgi	0.998461	0.990339	0.999999	0.00641734	3.59318e-10	0.998461	Golgi
TGME49_319940	hypothetical protein	unknown	Golgi	0.705522	0.000869519	0.993076	0.241275	0.000526523	0.705151	unknown
TGME49_262560	hypothetical protein	unknown	Golgi	0.753656	0.000386727	0.999998	0.00884989	2.62816e-07	0.753656	unknown
TGME49_249340	hypothetical protein	unknown	Golgi	0.846056	0.0113158	0.998836	0.185841	0.000536228	0.845603	unknown
TGME49_258950	lectin family protein	unknown	ER 1	0.948325	0.723241	0.999998	0.155588	9.20286e-10	0.948325	unknown
TGME49_214770	small GTP binding protein rab1a, putative	unknown	Golgi	0.750149	5.8072e-05	0.99999	0.00190698	4.61941e-07	0.750148	unknown
TGME49_298630	vacuolar transporter chaperone VTC2	unknown	Golgi	0.529124	1.09261e-05	0.982416	0.547644	0.000207146	0.529014	unknown
TGME49_224060	thioredoxin, putative	unknown	Golgi	0.779527	0.00112932	0.999831	0.0980327	0.00018229	0.779385	unknown
TGME49_266800	integral membrane protein, putative	unknown	Golgi	0.756439	0.0019062	1	0.0229056	1.11723e-09	0.756439	unknown
TGME49_204310	hypothetical protein	unknown	Golgi	0.774621	0.0118698	0.99762	0.348822	0.0258367	0.754607	unknown
TGME49_207460	Rab5B protein	unknown	PM - peripheral 2	0.807764	0.0278857	0.9996	0.237278	0.000375955	0.80746	unknown
TGME49_247690	phospholipid-translocating P-type ATPase, flippase subfamily protein	unknown	PM - peripheral 2	0.792435	0.0953114	0.999956	0.271176	0.000169893	0.792301	unknown
TGME49_266120	thioredoxin-dependent peroxidase TPX1/2	unknown	PM - peripheral 2	0.796426	0.0285354	0.999337	0.206425	0.00486915	0.792548	unknown
TGME49_316570	hypothetical protein	unknown	Golgi	0.603401	1.32275e-05	0.99734	0.38691	0.00109464	0.60274	unknown
TGME49_214110	protein yipf5, putative	unknown	PM - peripheral 2	0.595524	0.00705308	0.997096	0.314349	3.74152e-05	0.595502	unknown
TGME49_224470	hypothetical protein	unknown	PM - peripheral 2	0.98684	0.979264	0.999993	0.00644678	2.74968e-05	0.986813	unknown
TGME49_271870	zinc carboxypeptidase superfamily protein	unknown	Golgi	0.983108	0.748371	1	0.0366632	3.7792e-07	0.983107	unknown
TGME49_315820	hypothetical protein	unknown	Golgi	0.886476	0.111361	0.999892	0.139458	8.68827e-06	0.886468	unknown
TGME49_203510	zinc finger, C3HC4 type (RING finger) domain-containing protein	unknown	PM - peripheral 2	0.9891	0.999532	1	0.00207799	1.25348e-07	0.9891	unknown
TGME49_264000	aldehyde dehydrogenase	unknown	PM - peripheral 2	0.826427	0.0554401	0.999346	0.228605	0.000869778	0.825708	unknown
TGME49_268630	YagE family protein	unknown	PM - peripheral 2	0.988756	0.999994	1	0.000343428	1.56668e-08	0.988756	unknown
TGME49_208420	Sodium:neurotransmitter symporter family protein	unknown	Golgi	0.50161	3.00589e-06	0.999832	0.463823	0.000346644	0.501436	unknown
TGME49_238390	hypothetical protein	unknown	PM - peripheral 2	0.989485	0.999991	1	0.000563577	9.84974e-08	0.989485	unknown
TGME49_301210	NAD(P) transhydrogenase subunit beta, putative	unknown	PM - integral	0.745328	0.0122103	0.998554	0.287933	0.0034375	0.742766	unknown
TGME49_219720	Ras-related protein Rab-5C, putative	unknown	PM - peripheral 2	0.951401	0.357896	0.999785	0.104308	0.000121094	0.951286	unknown
TGME49_230820	hypothetical protein	unknown	Golgi	0.676026	8.99704e-07	0.99988	0.174193	0.000439287	0.675729	unknown
TGME49_315710	hypothetical protein	unknown	endomembrane vesicles	0.997058	0.995317	1	0.0050112	1.26323e-05	0.997045	endomembrane vesicles
TGME49_200440	hypothetical protein	unknown	PM - peripheral 2	0.991234	0.92878	0.999777	0.0348503	0.00122497	0.99002	PM - peripheral 2
TGME49_250740	Yip1 domain-containing protein	unknown	PM - peripheral 2	0.997131	0.998605	1	0.00437165	4.12978e-07	0.99713	PM - peripheral 2
TGME49_286490	G protein-coupled receptor 89 isoform 5, putative	unknown	PM - peripheral 2	0.988743	0.997438	1	0.00196585	2.13304e-06	0.988741	unknown
TGME49_267280	hypothetical protein	unknown	PM - peripheral 2	0.921637	0.396936	0.998746	0.183402	6.02781e-05	0.921581	unknown
TGME49_314500	subtilisin SUB2	unknown	PM - peripheral 2	0.554353	0.000137166	0.999845	0.630085	0.14216	0.475546	unknown
TGME49_246460	hypothetical protein	unknown	PM - peripheral 2	0.997884	0.983997	0.999999	0.0089764	0.000165997	0.997718	PM - peripheral 2
TGME49_213550	DHHC zinc finger domain-containing protein	unknown	PM - peripheral 2	0.991665	0.987126	0.999998	0.014955	0.00130936	0.990367	PM - peripheral 2
TGME49_261650	hypothetical protein	unknown	PM - peripheral 2	0.745471	0.108147	0.996747	0.416202	0.114233	0.660313	unknown
TGME49_306020	hypothetical protein	unknown	PM - peripheral 2	0.762692	0.148206	0.998935	0.382653	6.08081e-05	0.762646	unknown
TGME49_273200	hypothetical protein	unknown	PM - integral	0.46707	2.64648e-13	0.999948	0.126704	0.000675942	0.466754	unknown
TGME49_254420	phospholipase, patatin family protein	unknown	PM - peripheral 2	0.992029	0.951269	0.999961	0.0253457	3.41303e-05	0.991995	PM - peripheral 2
TGME49_217340	hypothetical protein	unknown	endomembrane vesicles	0.682307	0.000222235	0.999994	0.104673	0.000781737	0.681773	unknown
TGME49_310150	AMP-binding enzyme domain-containing protein	unknown	PM - peripheral 2	0.969962	0.47926	0.999991	0.0404764	3.34e-05	0.96993	unknown
TGME49_265500	chloride transporter, chloride channel (ClC) family protein	unknown	Golgi	0.505534	0.00188758	0.999803	0.393468	1.9513e-05	0.505524	unknown
TGME49_243760	hypothetical protein	unknown	PM - peripheral 2	0.990429	0.999927	0.999999	0.000966419	1.73692e-06	0.990427	PM - peripheral 2
TGME49_206340	hypothetical protein	unknown	endomembrane vesicles	0.910459	0.00822323	0.999994	0.0846969	0.114708	0.806022	unknown
TGME49_209890	hypothetical protein	unknown	PM - peripheral 2	0.999542	0.999435	1	0.00126883	0.000306872	0.999236	PM - peripheral 2
TGME49_211350	CBS domain-containing protein	unknown	PM - peripheral 2	0.989721	0.999998	1	0.00206203	4.58887e-08	0.989721	unknown
TGME49_314890	ThiF family protein	unknown	endomembrane vesicles	0.988666	0.999996	1	5.10034e-06	1.96928e-07	0.988666	unknown
TGME49_227820	hypothetical protein	unknown	endomembrane vesicles	0.931731	0.179898	0.999615	0.118018	2.20022e-06	0.931729	unknown
TGME49_203880	hypothetical protein	unknown	PM - peripheral 2	0.694104	0.0269137	0.99777	0.350098	0.00422128	0.691174	unknown
TGME49_230840	hypothetical protein	unknown	PM - peripheral 2	0.888132	0.0528823	0.999996	0.104316	0.00326661	0.885231	unknown
TGME49_278800	zinc finger protein 36 family 3 protein	unknown	PM - peripheral 2	0.999999	0.999997	1	8.757e-06	0.000154915	0.999844	PM - peripheral 2
TGME49_208730	microneme protein, putative	unknown	PM - peripheral 2	0.960285	0.592489	0.999987	0.0922485	0.000679846	0.959632	unknown
TGME49_269970	hypothetical protein	unknown	PM - peripheral 2	0.531023	0.00165979	0.999825	0.291475	0.013253	0.523986	unknown
TGME49_302055	ribosomal protein S12	unknown	endomembrane vesicles	0.988667	0.999999	1	1.04267e-06	5.22823e-05	0.988615	unknown
TGME49_251640	ubiquitin-conjugating enzyme subfamily protein	unknown	PM - peripheral 2	0.999129	1	1	0.00235072	2.73493e-05	0.999102	PM - peripheral 2
TGME49_227570	transmembrane amino acid transporter protein	unknown	endomembrane vesicles	0.801232	0.00579009	1	0.0512695	0.0058542	0.796542	unknown
TGME49_272320	DHHC zinc finger domain-containing protein	unknown	endomembrane vesicles	0.957384	0.125668	1	0.0293637	0.00943803	0.948348	unknown
TGME49_240560	MAPEG family protein	unknown	endomembrane vesicles	0.988663	0.999955	1	4.08465e-05	2.65115e-09	0.988663	unknown
TGME49_273050	hypothetical protein	unknown	PM - peripheral 2	0.956246	0.485786	0.999999	0.0965057	0.94999	0.0478217	unknown
TGME49_266950	protein kinase, putative	unknown	ER 2	0.571276	1.0122e-08	0.999992	0.0995837	0.000540667	0.570967	unknown
TGME49_247030	hypothetical protein	unknown	endomembrane vesicles	0.987915	0.997353	1	0.00181322	0.00033239	0.987586	unknown
TGME49_235470	myosin A	IMC	IMC	1	1	1	0	0	1	IMC
TGME49_286580	hypothetical protein	IMC	IMC	1	1	1	0	0	1	IMC
TGME49_231640	alveolin domain containing intermediate filament IMC1	IMC	IMC	1	1	1	0	0	1	IMC
TGME49_219320	acid phosphatase GAP50	IMC	IMC	1	1	1	0	0	1	IMC
TGME49_222220	alveolin domain containing intermediate filament IMC7	IMC	IMC	1	1	1	0	0	1	IMC
TGME49_230210	alveolin domain containing intermediate filament IMC10	IMC	IMC	1	1	1	0	0	1	IMC
TGME49_313380	hypothetical protein	IMC	IMC	1	1	1	0	0	1	IMC
TGME49_242070	cAMP-dependent protein kinase regulatory subunit	IMC	IMC	1	1	1	0	0	1	IMC
TGME49_218240	hypothetical protein	IMC	IMC	1	1	1	0	0	1	IMC
TGME49_235340	hypothetical protein	IMC	IMC	1	1	1	0	0	1	IMC
TGME49_231630	alveolin domain containing intermediate filament IMC4	IMC	IMC	1	1	1	0	0	1	IMC
TGME49_260540	alveolin domain containing intermediate filament IMC14	IMC	IMC	1	1	1	0	0	1	IMC
TGME49_216000	alveolin domain containing intermediate filament IMC3	IMC	IMC	1	1	1	0	0	1	IMC
TGME49_295360	hypothetical protein	IMC	IMC	1	1	1	0	0	1	IMC
TGME49_220270	alveolin domain containing intermediate filament IMC6	IMC	IMC	1	1	1	0	0	1	IMC
TGME49_305050	calmodulin, putative	IMC	IMC	1	1	1	0	0	1	IMC
TGME49_219170	hypothetical protein	IMC	IMC	1	1	1	0	0	1	IMC
TGME49_230850	hypothetical protein	IMC	IMC	1	1	1	0	0	1	IMC
TGME49_223940	GAP45	IMC	IMC	1	1	1	0	0	1	IMC
TGME49_258470	hypothetical protein	IMC	IMC	1	1	1	0	0	1	IMC
TGME49_248700	alveolin domain containing intermediate filament IMC12	IMC	IMC	1	1	1	0	0	1	IMC
TGME49_316340	hypothetical protein	IMC	IMC	1	1	1	0	0	1	IMC
TGME49_271930	hypothetical protein	IMC	IMC	1	1	1	0	0	1	IMC
TGME49_226030	AGC kinase	IMC	IMC	1	1	1	0	0	1	IMC
TGME49_271970	glideosome-associated protein with multiple-membrane spans GAPM3	IMC	IMC	1	1	1	0	0	1	IMC
TGME49_269442	calmodulin, putative	IMC	IMC	1	1	1	0	0	1	IMC
TGME49_272520	hypothetical protein	IMC	IMC	1	1	1	0	0	1	IMC
TGME49_222400	hypothetical protein	IMC	IMC	1	1	1	0	0	1	IMC
TGME49_232030	hypothetical protein	IMC	IMC	1	1	1	0	0	1	IMC
TGME49_304670	leucine rich repeat-containing protein	IMC	IMC	1	1	1	0	0	1	IMC
TGME49_258410	photosensitized INA-labeled protein PHIL1	IMC	IMC	1	1	1	0	0	1	IMC
TGME49_237820	IMC sub-compartment protein ISP2	IMC	IMC	1	1	1	0	0	1	IMC
TGME49_206690	glideosome-associated protein with multiple-membrane spans GAPM2B	IMC	IMC	1	1	1	0	0	1	IMC
TGME49_239800	hypothetical protein	IMC	IMC	1	1	1	0	0	1	IMC
TGME49_305930	hypothetical protein	IMC	IMC	1	1	1	0	0	1	IMC
TGME49_315750	hypothetical protein	IMC	IMC	1	1	1	0	0	1	IMC
TGME49_249850	GAP40 protein	IMC	IMC	1	1	1	0	0	1	IMC
TGME49_232260	hypothetical protein	IMC	IMC	1	1	1	0	0	1	IMC
TGME49_217510	hypothetical protein	unknown	IMC	0.999063	0.986443	1	0.00490489	2.90574e-13	0.999063	IMC
TGME49_324600	heat shock protein	unknown	IMC	0.976445	0.657635	1	0.0477565	1.14036e-10	0.976445	unknown
TGME49_311480	hypothetical protein	unknown	IMC	0.872742	0.000363743	0.999879	0.0274085	9.64885e-10	0.872742	unknown
TGME49_255420	hypothetical protein	unknown	IMC	0.845537	0.000112347	0.994422	0.123064	3.83829e-09	0.845537	unknown
TGME49_257680	myosin light chain MLC1	unknown	IMC	0.999989	0.999901	1	9.54706e-05	5.73563e-13	0.999989	IMC
TGME49_236950	hypothetical protein	unknown	IMC	0.901853	0.00995612	0.999998	0.0233443	2.32408e-11	0.901853	unknown
TGME49_267620	multi-pass transmembrane protein	unknown	IMC	0.996431	0.960299	1	0.0130887	7.18034e-14	0.996431	IMC
TGME49_220930	hypothetical protein	unknown	IMC	0.978502	0.682758	1	0.0447182	5.69447e-14	0.978502	unknown
TGME49_224000	hypothetical protein	unknown	IMC	0.989594	0.8728	1	0.0287482	7.12574e-10	0.989594	unknown
TGME49_316540	IMC sub-compartment protein ISP3	unknown	IMC	0.934017	0.188995	0.999974	0.0626114	8.91287e-09	0.934017	unknown
TGME49_230160	hypothetical protein	unknown	IMC	0.999725	0.9964	1	0.00177494	8.2799e-12	0.999725	IMC
TGME49_219270	multi-pass transmembrane protein	unknown	IMC	0.999598	0.995378	1	0.00235225	1.20675e-14	0.999598	IMC
TGME49_214220	hypothetical protein	unknown	IMC	0.999996	0.999961	1	3.58507e-05	4.61023e-13	0.999996	IMC
TGME49_297150	MORN repeat-containing protein	unknown	IMC	0.935486	0.178159	0.999993	0.0540125	1.28875e-08	0.935486	unknown
TGME49_245710	phosphatidylinositol-4-phosphate 5-kinase, putative	unknown	IMC	0.911056	0.0276518	0.999986	0.0355013	3.09686e-09	0.911056	unknown
TGME49_225940	hypothetical protein	unknown	IMC	0.868834	0.000361452	0.999565	0.0363581	1.82013e-09	0.868834	unknown
TGME49_260500	COPI associated protein, putative	unknown	IMC	0.938043	0.272752	0.999999	0.0615593	3.99659e-12	0.938043	unknown
TGME49_259630	hypothetical protein	unknown	IMC	1	1	1	6.95343e-07	1.85962e-11	1	IMC
TGME49_294340	hypothetical protein	unknown	IMC	0.889552	0.00349749	0.99997	0.0285835	1.50168e-10	0.889552	unknown
TGME49_205390	hypothetical protein	unknown	IMC	0.997962	0.973284	1	0.00894284	9.42535e-11	0.997962	IMC
TGME49_271935	hypothetical protein	unknown	IMC	0.97802	0.755237	0.999999	0.055879	8.84856e-13	0.97802	unknown
TGME49_238130	hypothetical protein	unknown	IMC	0.910997	0.0392806	0.999966	0.0418585	3.5519e-11	0.910997	unknown
TGME49_312622	DUF803 domain-containing protein	unknown	IMC	0.906962	0.065989	0.999924	0.0513845	2.48614e-11	0.906962	unknown
TGME49_225560	hypothetical protein	unknown	IMC	0.867174	0.000245576	0.999828	0.0396575	1.7668e-08	0.867174	unknown
TGME49_226570	hypothetical protein	unknown	IMC	0.912517	0.0968097	0.999966	0.069879	4.91455e-08	0.912517	unknown
TGME49_299970	tetratricopeptide repeat-containing protein	unknown	IMC	0.869383	0.000676063	0.998926	0.0698704	8.85377e-08	0.869383	unknown
TGME49_297130	hypothetical protein	unknown	IMC	0.982409	0.752007	0.999933	0.0423949	2.07925e-07	0.982409	unknown
TGME49_306190	hypothetical protein	unknown	IMC	0.939479	0.218021	0.999986	0.0606878	2.10693e-08	0.939479	unknown
TGME49_312580	hypothetical protein	unknown	IMC	0.86793	0.00145575	0.999711	0.044087	8.38583e-07	0.867929	unknown
TGME49_225480	hypothetical protein	unknown	IMC	0.963682	0.482598	0.999952	0.0609139	1.16027e-06	0.963681	unknown
TGME49_293730	DHHC zinc finger domain-containing protein	unknown	IMC	0.892548	0.0215696	0.999776	0.0495254	3.84811e-11	0.892548	unknown
TGME49_278850	DHHC zinc finger domain-containing protein	unknown	IMC	0.920211	0.166975	0.999957	0.0833554	4.75476e-11	0.920211	unknown
TGME49_205690	hypothetical protein	unknown	IMC	0.89706	0.0209863	0.99934	0.0582232	2.14977e-10	0.89706	unknown
TGME49_230690	LNS2 (Lipin/Ned1/Smp2) protein	unknown	IMC	0.801154	6.97529e-06	0.998643	0.140279	4.84046e-07	0.801153	unknown
TGME49_244670	hypothetical protein	unknown	IMC	0.90024	0.0186814	0.998766	0.0622217	2.29556e-08	0.90024	unknown
TGME49_235690	hypothetical protein	unknown	IMC	0.889014	0.0383247	0.997176	0.0971459	6.6042e-09	0.889014	unknown
TGME49_315980	EREBP-4 family protein	unknown	IMC	0.39545	0.00646726	0.887905	0.827882	1.59629e-05	0.395444	unknown
TGME49_208370	myosin heavy chain, putative	unknown	IMC	0.650624	0.017145	0.937882	0.500732	4.74488e-07	0.650623	unknown
TGME49_240570	hypothetical protein	unknown	IMC	0.911421	0.0801782	0.999936	0.0677549	4.17063e-11	0.911421	unknown
TGME49_312100	plasma membrane-type Ca(2+)-ATPase A1 PMCAA1	unknown	IMC	0.863758	0.00011188	0.99852	0.0760504	3.2553e-11	0.863758	unknown
TGME49_266090	hypothetical protein	unknown	IMC	0.703606	0.00817117	0.998339	0.365184	9.11111e-11	0.703606	unknown
TGME49_228200	vacuolar (h+)-atpase g subunit protein	unknown	IMC	0.802306	3.85091e-06	0.998713	0.157073	0.000105845	0.802221	unknown
TGME49_289615	hypothetical protein	unknown	Golgi	0.747782	2.93653e-11	0.99941	0.0259228	7.70997e-09	0.747782	unknown
TGME49_291800	ADP-ribosylation factor family protein	unknown	Golgi	0.650642	3.30137e-11	0.985811	0.297592	4.57162e-08	0.650642	unknown
TGME49_239400	hypothetical protein	unknown	IMC	0.669572	0.00179897	0.986977	0.439145	3.55566e-05	0.669548	unknown
TGME49_259870	hypothetical protein	unknown	PM - peripheral 2	0.385754	0.000523887	0.893302	0.639056	0.00271782	0.384706	unknown
TGME49_221590	dual specificity phosphatase, catalytic domain-containing protein	unknown	IMC	0.53432	2.5312e-05	0.931932	0.543461	0.000204212	0.534211	unknown
TGME49_267500	hypothetical protein	unknown	IMC	0.853155	0.363661	0.993421	0.327926	1.04406e-05	0.853146	unknown
TGME49_220900	hypothetical protein	unknown	PM - peripheral 2	0.718511	0.185948	0.988806	0.451479	0.000914247	0.717854	unknown
TGME49_283510	hypothetical protein	unknown	IMC	1	1	1	7.50042e-12	1.0252e-13	1	IMC
TGME49_255190	myosin C	unknown	IMC	1	1	1	4.402e-12	1.7651e-14	1	IMC
TGME49_293360	hypothetical protein	unknown	IMC	0.998653	0.990072	1	0.00829011	1.68011e-05	0.998636	IMC
TGME49_230490	phosphatidylinositol-4-phosphate 5-kinase	unknown	PM - peripheral 2	0.999126	0.995007	0.999995	0.00483763	2.56954e-07	0.999126	PM - peripheral 2
TGME49_246940	hypothetical protein	unknown	IMC	1	1	1	8.07927e-10	1.69725e-13	1	IMC
TGME49_231160	hypothetical protein	unknown	IMC	0.698242	0.0270518	0.999995	0.2311	0.000600695	0.697823	unknown
TGME49_202550	NLI interacting factor family phosphatase	unknown	IMC	1	1	1	2.68165e-07	1.75833e-12	1	IMC
TGME49_311230	hypothetical protein	unknown	IMC	1	1	1	3.1603e-11	4.33594e-16	1	IMC
TGME49_231070	protein kinase	unknown	IMC	1	1	1	3.00913e-13	4.48095e-17	1	IMC
TGME49_206510	toxolysin TLN4	micronemes	micronemes	1	1	1	0	0	1	micronemes
TGME49_204130	perforin-like protein PLP1	micronemes	micronemes	1	1	1	0	0	1	micronemes
TGME49_291890	microneme protein MIC1	micronemes	micronemes	1	1	1	0	0	1	micronemes
TGME49_319560	microneme protein MIC3	micronemes	micronemes	1	1	1	0	0	1	micronemes
TGME49_204050	subtilisin SUB1	micronemes	micronemes	1	1	1	0	0	1	micronemes
TGME49_208030	microneme protein MIC4	micronemes	micronemes	1	1	1	0	0	1	micronemes
TGME49_201780	microneme protein MIC2	micronemes	micronemes	1	1	1	0	0	1	micronemes
TGME49_214940	MIC2-associated protein M2AP	micronemes	micronemes	1	1	1	0	0	1	micronemes
TGME49_245490	microneme protein MIC8	micronemes	micronemes	1	1	1	0	0	1	micronemes
TGME49_255260	apical membrane antigen AMA1	micronemes	micronemes	1	1	1	0	0	1	micronemes
TGME49_293900	sporozoite protein with an altered thrombospondin repeat SPATR	micronemes	micronemes	1	1	1	0	0	1	micronemes
TGME49_250710	microneme protein MIC10	micronemes	micronemes	1	1	1	0	0	1	micronemes
TGME49_267680	microneme protein MIC12	micronemes	micronemes	1	1	1	0	0	1	micronemes
TGME49_218520	microneme protein MIC6	micronemes	micronemes	1	1	1	0	0	1	micronemes
TGME49_261780	microneme protein MIC7	micronemes	micronemes	1	1	1	0	0	1	micronemes
TGME49_293770	chitinase-like protein CLP1	micronemes	micronemes	1	1	1	0	0	1	micronemes
TGME49_283540	hypothetical protein	micronemes	micronemes	1	1	1	0	0	1	micronemes
TGME49_277080	microneme protein MIC5	micronemes	micronemes	1	1	1	0	0	1	micronemes
TGME49_200250	microneme protein MIC17A	micronemes	micronemes	1	1	1	0	0	1	micronemes
TGME49_221180	hypothetical protein	micronemes	micronemes	1	1	1	0	0	1	micronemes
TGME49_260190	microneme protein MIC13	micronemes	micronemes	1	1	1	0	0	1	micronemes
TGME49_204530	microneme protein MIC11	micronemes	micronemes	1	1	1	0	0	1	micronemes
TGME49_304490	hypothetical protein	micronemes	micronemes	1	1	1	0	0	1	micronemes
TGME49_289630	microneme protein MIC16	micronemes	micronemes	1	1	1	0	0	1	micronemes
TGME49_287040	hypothetical protein	micronemes	micronemes	1	1	1	0	0	1	micronemes
TGME49_245485	microneme protein MIC9	micronemes	micronemes	1	1	1	0	0	1	micronemes
TGME49_221480	hypothetical protein	micronemes	micronemes	1	1	1	0	0	1	micronemes
TGME49_224620	hypothetical protein	micronemes	micronemes	1	1	1	0	0	1	micronemes
TGME49_309990	hypothetical protein	micronemes	micronemes	1	1	1	0	0	1	micronemes
TGME49_243930	hypothetical protein	unknown	micronemes	1	1	1	1.46367e-25	2.10707e-20	1	micronemes
TGME49_294330	EGF family domain-containing protein	unknown	micronemes	1	1	1	1.04465e-17	1.10532e-15	1	micronemes
TGME49_234380	hypothetical protein	unknown	micronemes	1	1	1	2.68208e-27	4.97974e-18	1	micronemes
TGME49_200240	microneme protein MIC17B	unknown	micronemes	1	1	1	5.5197e-24	8.35954e-21	1	micronemes
TGME49_212270	hypothetical protein	unknown	micronemes	1	1	1	1.19935e-26	1.26472e-20	1	micronemes
TGME49_261710	ankyrin repeat-containing protein	unknown	micronemes	1	1	1	3.80741e-20	8.35143e-16	1	micronemes
TGME49_267450	alpha-tubulin suppressor protein	unknown	micronemes	1	1	1	5.78855e-16	6.56791e-14	1	micronemes
TGME49_272380	hypothetical protein	unknown	micronemes	1	1	1	1.84612e-08	1.58741e-09	1	micronemes
TGME49_200270	PAN/Apple domain-containing protein	unknown	micronemes	1	1	1	2.45481e-22	8.011e-20	1	micronemes
TGME49_318880	hypothetical protein	unknown	micronemes	1	1	1	5.78464e-22	1.85947e-18	1	micronemes
TGME49_225820	hypothetical protein	unknown	micronemes	1	1	1	5.50821e-07	4.21942e-09	1	micronemes
TGME49_304500	hypothetical protein	unknown	micronemes	1	1	1	2.51457e-21	5.96869e-18	1	micronemes
TGME49_226020	transporter, major facilitator family protein	unknown	micronemes	1	0.999999	1	8.89559e-07	1.62685e-12	1	micronemes
TGME49_249300	hypothetical protein	unknown	micronemes	1	1	1	9.77197e-23	7.2178e-19	1	micronemes
TGME49_319090	IgA-specific serine endopeptidase	unknown	micronemes	1	1	1	2.23923e-23	8.77826e-19	1	micronemes
TGME49_250870	DHHC zinc finger domain-containing protein	unknown	micronemes	1	1	1	2.33405e-08	2.65718e-11	1	micronemes
TGME49_273320	hypothetical protein	unknown	micronemes	0.999994	0.999975	1	7.11594e-05	6.03798e-09	0.999994	micronemes
TGME49_205680	hypothetical protein	unknown	micronemes	1	1	1	4.13455e-07	2.67903e-13	1	micronemes
TGME49_265790	hypothetical protein	unknown	micronemes	1	1	1	1.247e-18	3.97247e-16	1	micronemes
TGME49_243790	SAG-related sequence SRS33	unknown	micronemes	0.999999	0.999995	1	8.8555e-06	5.75118e-11	0.999999	micronemes
TGME49_246450	hypothetical protein	unknown	micronemes	1	1	1	4.85245e-07	8.56484e-11	1	micronemes
TGME49_216820	transporter, major facilitator family protein	unknown	micronemes	1	1	1	4.00133e-12	3.1282e-12	1	micronemes
TGME49_249970	hypothetical protein	unknown	micronemes	1	1	1	6.02751e-13	2.15683e-11	1	micronemes
TGME49_289620	cathepsin CPC1	unknown	micronemes	1	1	1	2.64267e-07	1.53214e-06	0.999999	micronemes
TGME49_292020	GCC2 and GCC3 domain-containing protein	unknown	micronemes	1	1	1	1.19863e-09	7.80426e-10	1	micronemes
TGME49_261080	kringle domain-containing protein	unknown	micronemes	1	1	1	1.58966e-09	2.84895e-09	1	micronemes
TGME49_232400	PAN domain-containing protein	unknown	ER 2	0.78238	2.65197e-08	1	0.0782428	0.918247	0.0639615	unknown
TGME49_261950	ATP synthase beta subunit ATP-B	mitochondrion - membranes	mitochondrion - membranes	1	1	1	0	0	1	mitochondrion - membranes
TGME49_204400	ATPase synthase subunit alpha, putative	mitochondrion - membranes	mitochondrion - membranes	1	1	1	0	0	1	mitochondrion - membranes
TGME49_288830	NADH dehydrogenase (NDH2-II)	mitochondrion - membranes	mitochondrion - membranes	1	1	1	0	0	1	mitochondrion - membranes
TGME49_320220	ubiquinol cytochrome c oxidoreductase, putative	mitochondrion - membranes	mitochondrion - membranes	1	1	1	0	0	1	mitochondrion - membranes
TGME49_231910	ATP synthase F1 gamma subunit	mitochondrion - membranes	mitochondrion - membranes	1	1	1	0	0	1	mitochondrion - membranes
TGME49_218280	eukaryotic porin, putative	mitochondrion - membranes	mitochondrion - membranes	1	1	1	0	0	1	mitochondrion - membranes
TGME49_209150	non-proton pumping type-II NADH dehydrogenase I	mitochondrion - membranes	mitochondrion - membranes	1	1	1	0	0	1	mitochondrion - membranes
TGME49_209260	cytochrome c oxidase subunit, putative	mitochondrion - membranes	mitochondrion - membranes	1	1	1	0	0	1	mitochondrion - membranes
TGME49_274060	2-oxoglutarate/malate translocase OMT	mitochondrion - membranes	mitochondrion - membranes	1	1	1	0	0	1	mitochondrion - membranes
TGME49_210790	dihydroorotate dehydrogenase reveal, putative	mitochondrion - membranes	mitochondrion - membranes	1	1	1	0	0	1	mitochondrion - membranes
TGME49_263730	FAD-dependent glycerol-3-phosphate dehydrogenase	mitochondrion - membranes	mitochondrion - membranes	1	1	1	0	0	1	mitochondrion - membranes
TGME49_288750	ubiquinol-cytochrome c reductase	mitochondrion - membranes	mitochondrion - membranes	1	1	1	0	0	1	mitochondrion - membranes
TGME49_226000	ATP synthase, putative	mitochondrion - membranes	mitochondrion - membranes	1	1	1	0	0	1	mitochondrion - membranes
TGME49_246540	cytochrome c1, heme protein	mitochondrion - membranes	mitochondrion - membranes	1	1	1	0	0	1	mitochondrion - membranes
TGME49_215280	succinate dehydrogenase [ubiquinone] iron-sulfur protein	mitochondrion - membranes	mitochondrion - membranes	1	1	1	0	0	1	mitochondrion - membranes
TGME49_205570	hypothetical protein	mitochondrion - membranes	mitochondrion - membranes	1	1	1	0	0	1	mitochondrion - membranes
TGME49_316140	hypothetical protein	mitochondrion - membranes	mitochondrion - membranes	1	1	1	0	0	1	mitochondrion - membranes
TGME49_272490	protoporphyrinogen oxidase	mitochondrion - membranes	mitochondrion - membranes	1	1	1	0	0	1	mitochondrion - membranes
TGME49_284540	ATP synthase F1, delta subunit protein	mitochondrion - membranes	mitochondrion - membranes	1	1	1	0	0	1	mitochondrion - membranes
TGME49_320140	ubiquinol-cytochrome c reductase hinge protein, putative	mitochondrion - membranes	mitochondrion - membranes	1	1	1	0	0	1	mitochondrion - membranes
TGME49_267700	hypothetical protein	mitochondrion - membranes	mitochondrion - membranes	1	1	1	0	0	1	mitochondrion - membranes
TGME49_283590	NLI interacting factor family phosphatase	mitochondrion - membranes	mitochondrion - membranes	1	1	1	0	0	1	mitochondrion - membranes
TGME49_226590	cytochrome C oxidase subunit IIa, putative	mitochondrion - membranes	mitochondrion - membranes	1	1	1	0	0	1	mitochondrion - membranes
TGME49_314820	atp synthase F1, epsilon subunit, putative	mitochondrion - membranes	mitochondrion - membranes	1	1	1	0	0	1	mitochondrion - membranes
TGME49_258650	protoheme ferro-lyase, putative	mitochondrion - membranes	mitochondrion - membranes	1	1	1	0	0	1	mitochondrion - membranes
TGME49_312220	mitochondrial inner membrane translocase subunit TIM17, putative	mitochondrion - membranes	mitochondrion - membranes	1	1	1	0	0	1	mitochondrion - membranes
[truncated: 2,066 more rows]

## Sheet: S4c - TAGM-MCMC joint prob
Accession	Description	markers	tagm.mcmc.allocation	tagm.mcmc.probability	tagm.mcmc.probability.lowerquantile	tagm.mcmc.probability.upperquantile	tagm.mcmc.mean.shannon	tagm.mcmc.outlier	tagm.mcmc.loc.prob	tagm.mcmc.allocation.pred	tagm.mcmc.joint.19S proteasome	tagm.mcmc.joint.20S proteasome	tagm.mcmc.joint.40S ribosome	tagm.mcmc.joint.60S ribosome	tagm.mcmc.joint.apical 1	tagm.mcmc.joint.apical 2	tagm.mcmc.joint.apicoplast	tagm.mcmc.joint.cytosol	tagm.mcmc.joint.dense granules	tagm.mcmc.joint.endomembrane vesicles	tagm.mcmc.joint.ER 1	tagm.mcmc.joint.ER 2	tagm.mcmc.joint.Golgi	tagm.mcmc.joint.IMC	tagm.mcmc.joint.micronemes	tagm.mcmc.joint.mitochondrion - membranes	tagm.mcmc.joint.mitochondrion - soluble	tagm.mcmc.joint.nucleolus	tagm.mcmc.joint.nucleus - chromatin	tagm.mcmc.joint.nucleus - non-chromatin	tagm.mcmc.joint.PM - integral	tagm.mcmc.joint.PM - peripheral 1	tagm.mcmc.joint.PM - peripheral 2	tagm.mcmc.joint.rhoptries 1	tagm.mcmc.joint.rhoptries 2	tagm.mcmc.joint.tubulin cytoskeleton
[truncated: 3,832 more rows]
