# Supplementary material for: A Comprehensive Subcellular Atlas of the Toxoplasma Proteome via hyperLOPIT Provides Spatial Context for Protein Functions
Source: Cell Host Microbe. 2020 Nov 11;28(5):752–766.e9. doi: 10.1016/j.chom.2020.09.011 (PMC7670262; doi:10.1016/j.chom.2020.09.011)
Supplement: Table S5. Summary of Gene Co-expression Analysis, Related to Figures 4 and S5 [file mmc6.xls]

## Sheet: Description
Spreadsheet.index	Spreadsheet.name	Link	Details	Number.of.columns	Column.index	Column.letter	Column.names	Column.legend
1	Description	Go To Sheet	This sheet; provides the table of contents and legends for columns in the respective spreadsheets	9
2	S5 - Co-expression summary	Go To Sheet	Provides a summary of the gene co-expression analysis. RNA-Seq gene expression data sets were retrieved from ToxoDB as FPKM values and concatenated. To determine gene co-expression levels, both Pearson and Spearman rank correlations were computed for non-normalised, z-transformed, and quantile-normalised data. The distribution of co-expression levels were obtained as follows: a) pairwise co-expre…

## Sheet: S5 - Co-expression summary
	Organelle cluster name		Pearson correlation										Spearman correlation											RNA-Seq gene expression data sets retrieved from ToxoDB.org for gene co-expression analysis
			Non-normalized data			Z-transformed data			Quantile transformed data				Non-normalized data			Z-transformed data			Quantile transformed data
			Mann-Whitney U	Cohen's d		Mann-Whitney U	Cohen's d		Mann-Whitney U	Cohen's d			Mann-Whitney U	Cohen's d		Mann-Whitney U	Cohen's d		Mann-Whitney U	Cohen's d				Source	Number of data sets	Reference
	Within-cluster vs outside-cluster																							Murine macrophages infected by 29 different strains of T. gondii (ME49)	1	[PMID: 22847430]
	19S proteasome		5.86543e-41	1.1199	L	8.65617e-60	1.52716	L	1.24545e-31	0.984891	L		1.99245e-47	1.17804	L	5.60046e-61	1.56063	L	1.99245e-47	1.17804	L			T. gondii ME49 Bradyzoite in vitro Transcriptome (Sibley/Gregory)	1	None
	20S proteasome		3.7666e-45	1.41022	L	1.87089e-51	1.86367	L	1.68374e-29	1.20422	L		1.37788e-46	1.40293	L	3.13829e-50	1.86465	L	1.37788e-46	1.40293	L			T. gondii infection in 4 mouse cell types	4	[PMID: 28775382]
	40S ribosome		6.913e-194	1.57815	L	1.21415e-205	2.13525	L	2.63941e-174	1.75212	L		3.90948e-198	1.58031	L	1.78616e-207	2.12176	L	3.90948e-198	1.58031	L			T. gondii ME49 Feline enterocyte, tachyzoite, bradyzoite stage transcriptome (Hehl, Ramakrishnan et al.)	7	None
	60S ribosome		<2.225074e-308	1.48369	L	<2.225074e-308	1.92862	L	<2.225074e-308	1.64841	L		<2.225074e-308	1.53416	L	<2.225074e-308	1.95517	L	<2.225074e-308	1.53416	L			T. gondii ME49 Tachyzoite Transcriptome Time Series (Gregory)	6	None
	apical 1		<2.225074e-308	1.26677	L	1.76193e-242	1.01861	L	2.60751e-258	1.12528	L		<2.225074e-308	1.31029	L	1.20045e-252	1.02865	L	<2.225074e-308	1.31029	L			T. gondii ME49 Oocyst Time Series	3	[PMID: 22347997]
	apical 2		9.50835e-21	0.890341	L	8.78642e-20	0.820093	L	1.75799e-17	0.799796	M		6.85342e-27	1.00734	L	1.29408e-23	0.902026	L	6.85342e-27	1.00734	L			Acute and chronic T.gondii infection of mouse	2	[PMID: 25240600]
	apicoplast		<2.225074e-308	0.526237	M	<2.225074e-308	0.576579	M	<2.225074e-308	0.491562	S		<2.225074e-308	0.573514	M	<2.225074e-308	0.582666	M	<2.225074e-308	0.573514	M			T. gondii VEG Day 3-4 Tachyzoite aligned to the TgME49 Genome	2	[PMID: 22457617]
	cytosol		<2.225074e-308	0.239595	S	<2.225074e-308	0.152323	N	<2.225074e-308	0.286671	S		<2.225074e-308	0.269293	S	<2.225074e-308	0.148336	N	<2.225074e-308	0.269293	S
	dense granules		<2.225074e-308	0.887372	L	<2.225074e-308	0.96458	L	<2.225074e-308	0.814319	L		<2.225074e-308	1.02297	L	<2.225074e-308	0.972373	L	<2.225074e-308	1.02297	L
	endomembrane vesicles		1.27682e-16	0.476044	S	6.31754e-28	0.594425	M	8.64287e-26	0.606011	M		4.52911e-25	0.582251	M	5.01536e-28	0.601041	M	4.52911e-25	0.582251	M
	ER 1		4.18514e-54	0.103634	N	6.37155e-63	0.108232	N	4.68893e-48	0.0833428	N		1.37893e-78	0.126271	N	2.30711e-52	0.0992707	N	1.37893e-78	0.126271	N
	ER 2		0.00121555	0.424524	S	0.00139808	0.427779	S	0.00015258	0.471788	S		0.000489309	0.437959	S	0.00316382	0.379586	S	0.000489309	0.437959	S
	Golgi		1.10442e-25	0.15429	N	2.62192e-81	0.280697	S	5.61437e-51	0.202472	S		1.63496e-48	0.209566	S	2.16983e-85	0.287012	S	1.63496e-48	0.209566	S
	IMC		6.83848e-206	0.586603	M	1.7754e-284	0.696422	M	1.12475e-209	0.625009	M		3.90723e-206	0.572305	M	1.02422e-271	0.650755	M	3.90723e-206	0.572305	M
	micronemes		5.97776e-166	0.914528	L	7.14635e-147	0.859739	L	6.49877e-193	1.00141	L		1.23961e-181	0.912041	L	3.16961e-137	0.782301	M	1.23961e-181	0.912041	L
	mitochondrion - membranes		<2.225074e-308	0.41156	S	3.75204e-79	0.174087	N	<2.225074e-308	0.471653	S		<2.225074e-308	0.403788	S	7.2968e-69	0.161771	N	<2.225074e-308	0.403788	S
	mitochondrion - soluble		9.16117e-298	0.254701	S	<2.225074e-308	0.466446	S	<2.225074e-308	0.25158	S		<2.225074e-308	0.278432	S	<2.225074e-308	0.463324	S	<2.225074e-308	0.278432	S
	nucleolus		1.67042e-68	0.86326	L	2.62477e-70	0.903917	L	1.03786e-91	1.07629	L		1.91558e-77	0.9055	L	6.65352e-73	0.918974	L	1.91558e-77	0.9055	L
	nucleus - chromatin		<2.225074e-308	0.306011	S	<2.225074e-308	0.476419	S	<2.225074e-308	0.308494	S		<2.225074e-308	0.32834	S	<2.225074e-308	0.489406	S	<2.225074e-308	0.32834	S
	nucleus - non-chromatin		<2.225074e-308	0.359897	S	1.2164e-231	0.162295	N	<2.225074e-308	0.348219	S		<2.225074e-308	0.344066	S	6.82376e-180	0.145156	N	<2.225074e-308	0.344066	S
	PM - integral		3.37136e-14	0.0979792	N	1.33351e-34	0.159278	N	6.60158e-10	0.0590986	N		4.6455e-20	0.124985	N	3.0329e-36	0.166124	N	4.6455e-20	0.124985	N
	PM - peripheral 1		0.0108524	0.158465	N	0.00142131	0.133124	N	5.35689e-10	0.331354	S		0.000803159	0.119242	N	2.79593e-08	0.177918	N	0.000803159	0.119242	N
	PM - peripheral 2		0.111665	0.0783262	N	0.00319813	0.157731	N	0.0206526	0.100479	N		0.00670169	0.139847	N	0.00048625	0.188987	N	0.00670169	0.139847	N
	rhoptries 1		<2.225074e-308	1.6231	L	<2.225074e-308	1.43826	L	<2.225074e-308	1.5727	L		<2.225074e-308	1.62867	L	<2.225074e-308	1.40022	L	<2.225074e-308	1.62867	L
	rhoptries 2		<2.225074e-308	1.68369	L	<2.225074e-308	1.37889	L	<2.225074e-308	1.64169	L		<2.225074e-308	1.57859	L	<2.225074e-308	1.38053	L	<2.225074e-308	1.57859	L
	tubulin cytoskeleton		0.000181673	0.68577	M	2.65244e-13	1.34689	L	7.07106e-05	0.81523	L		0.000159721	0.694397	M	9.91124e-11	1.14343	L	0.000159721	0.694397	M
	Within-organelle vs outside-organelle
	apical (apical 1 + apical 2)		4.5285e-188	1.12668	L	6.56549e-154	0.960959	L	1.78784e-154	0.982516	L		2.0959e-216	1.20263	L	8.69238e-166	0.990769	L	2.0959e-216	1.20263	L
	ER (ER 1 + ER 2)		4.19076e-09	0.122079	N	3.36949e-36	-0.254681	S	0.891759	-0.00665668	N		1.32215e-12	0.141794	N	5.19665e-31	-0.228242	S	1.32215e-12	0.141794	N
	mitochondrion (mito. - sol. + mito. - membr.)		<2.225074e-308	0.317382	S	2.17145e-103	0.130147	N	<2.225074e-308	0.338704	S		<2.225074e-308	0.317171	S	6.9309e-77	0.110867	N	<2.225074e-308	0.317171	S
	nucleus (nucl. chromatin + nucl. non-chrom.)		1.43741e-168	0.0843797	N	<2.225074e-308	0.140049	N	9.20166e-162	0.0704237	N		3.13098e-69	0.056496	N	<2.225074e-308	0.132798	N	3.13098e-69	0.056496	N
	PM (integral + peripheral 1 + peripheral 2)		1.92324e-26	-0.110312	N	0.00031736	-0.0403324	N	2.86605e-20	-0.0996978	N		3.81266e-11	-0.068636	N	0.404518	-0.0106197	N	3.81266e-11	-0.068636	N
	rhoptries (rhoptries 1 + rhoptries 2)		<2.225074e-308	1.74979	L	<2.225074e-308	1.45558	L	<2.225074e-308	1.71437	L		<2.225074e-308	1.689	L	<2.225074e-308	1.43493	L	<2.225074e-308	1.689	L
		Mann-Whitney U p-values and Cohen's d test of effect are shown for the three different normalization procedures, and for pearson and spearman correlations.
		For clarity, the interpretations of Cohen's d are highlighted in colours
		Cohen's d effect size:
		L	large
		M	medium
		S	small
		N	negligible
