# Supplementary material for: A Comprehensive Subcellular Atlas of the Toxoplasma Proteome via hyperLOPIT Provides Spatial Context for Protein Functions
Source: Cell Host Microbe. 2020 Nov 11;28(5):752–766.e9. doi: 10.1016/j.chom.2020.09.011 (PMC7670262; doi:10.1016/j.chom.2020.09.011)
Supplement: Table S6. Subcellular Class-Specific Distributions of Protein pI, dN/dS, SNP Density, and CRISPR Phenotype Score, Related to Figures 3 and 6 [file mmc7.xls]

## Sheet: Description
Spreadsheet.index	Spreadsheet.name	Link	Details	Number.of.columns	Column.index	Column.letter	Column.names	Column.legend
1	Description	Go To Sheet	This sheet; provides the table of contents and legends for columns in the respective spreadsheets	9
2	S6a - Protein pI by class	Go To Sheet	The summary of subcellular class-specific distributions of the calculated protein pI and the results of a nonparametric test that the class-specific mean differs from the global dataset mean by chance	15	1	A	data	The type of data summarised in the table
					2	B	class	The subcellular localisation class as defined by TAGM-MAP analysis at a localisation probability ≥ 99 %. Proteins labelled here as 'unknown' are referred to as 'unassigned' in Figure 3F.
					3	C	mean	The summary statistics on the class-specific distributions including the mean value,
					4	D	sd	the standard deviation
					5	E	min	the minimum value
					6	F	q1	the first quartile value
					7	G	median	the median value
					8	H	q3	the third quartile value
					9	I	max	the maximum value
					10	J	count	the number of proteins per class
					11	K	NAs	the number of missing values
					12	L	P	The probability that the class-specific mean value is as different from the global mean value as would be expected at random computed via a non-parametric test using the class-specific null distributions of means obtained through random permutation
					13	M	test	The left-tailed test was used for the cases of the class-specific mean value less than the global mean, whereas the right-tailed test was used for the opposite cases
					14	N	P_adjusted.BH	The P-value adjusted for false discovery rate due to multiple comparisons using the Benjamini-Hochberg procedure
					15	O	P_adjusted.BH.symb	The symbolic summary of the significance level based on the adjusted P-values, as follows: 0 < '****' ≤ 0.0001 < '***" ≤ 0.001 < '**' ≤ 0.01 < '*' ≤ 0.05 < ns ≤ 1
3	S6b - dNdS by class	Go To Sheet	The summary of subcellular class-specific distributions of gene-averaged dN/dS ratios (for details, see H. Lorenzi et al., Nat. Commun. 2016, 7, 10147) and the results of a nonparametric test that the class-specific mean differs from the global dataset mean by chance	15	1	A	data	The type of data summarised in the table
					2	B	class	The subcellular localisation class as defined by TAGM-MAP analysis at a localisation probability ≥ 99 %. Proteins labelled here as 'unknown' are referred to as 'unassigned' in Figure 6A.
					3	C	mean	The summary statistics on the class-specific distributions including the mean value,
					4	D	sd	the standard deviation
					5	E	min	the minimum value
					6	F	q1	the first quartile value
					7	G	median	the median value
					8	H	q3	the third quartile value
					9	I	max	the maximum value
					10	J	count	the number of proteins per class
					11	K	NAs	the number of missing values
					12	L	P	The probability that the class-specific mean value is as different from the global mean value as would be expected at random computed via a non-parametric test using the class-specific null distributions of means obtained through random permutation
					13	M	test	The left-tailed test was used for the cases of the class-specific mean value less than the global mean, whereas the right-tailed test was used for the opposite cases
					14	N	P_adjusted.BH	The P-value adjusted for false discovery rate due to multiple comparisons using the Benjamini-Hochberg procedure
					15	O	P_adjusted.BH.symb	The symbolic summary of the significance level based on the adjusted P-values, as follows: 0 < '****' ≤ 0.0001 < '***" ≤ 0.001 < '**' ≤ 0.01 < '*' ≤ 0.05 < ns ≤ 1
4	S6c - SNP density by class	Go To Sheet	The summary of subcellular class-specific distributions of SNP density per Kb of the coding sequence and the results of a nonparametric test that the class-specific mean differs from the global dataset mean by chance	15	1	A	data	The type of data summarised in the table
					2	B	class	The subcellular localisation class as defined by TAGM-MAP analysis at a localisation probability ≥ 99 %. Proteins labelled here as 'unknown' are referred to as 'unassigned' in Figure 6B.
					3	C	mean	The summary statistics on the class-specific distributions including the mean value,
					4	D	sd	the standard deviation
					5	E	min	the minimum value
					6	F	q1	the first quartile value
					7	G	median	the median value
					8	H	q3	the third quartile value
					9	I	max	the maximum value
					10	J	count	the number of proteins per class
					11	K	NAs	the number of missing values
					12	L	P	The probability that the class-specific mean value is as different from the global mean value as would be expected at random computed via a non-parametric test using the class-specific null distributions of means obtained through random permutation
					13	M	test	The left-tailed test was used for the cases of the class-specific mean value less than the global mean, whereas the right-tailed test was used for the opposite cases
					14	N	P_adjusted.BH	The P-value adjusted for false discovery rate due to multiple comparisons using the Benjamini-Hochberg procedure
					15	O	P_adjusted.BH.symb	The symbolic summary of the significance level based on the adjusted P-values, as follows: 0 < '****' ≤ 0.0001 < '***" ≤ 0.001 < '**' ≤ 0.01 < '*' ≤ 0.05 < ns ≤ 1
5	S6d - CRISPR score by class	Go To Sheet	The summary of subcellular class-specific distributions of CRISPR/Cas9-mediated gene knockout phenotype average score (for details, see S. M. Sidik et al., Cell 2016, 166, 1423-1435.e12) and the results of a nonparametric test that the class-specific mean differs from the global dataset mean by chance	15	1	A	data	The type of data summarised in the table
					2	B	class	The subcellular localisation class as defined by TAGM-MAP analysis at a localisation probability ≥ 99 %. Proteins labelled here as 'unknown' are referred to as 'unassigned' in Figure 6C.
					3	C	mean	The summary statistics on the class-specific distributions including the mean value,
					4	D	sd	the standard deviation
					5	E	min	the minimum value
					6	F	q1	the first quartile value
					7	G	median	the median value
					8	H	q3	the third quartile value
					9	I	max	the maximum value
					10	J	count	the number of proteins per class
					11	K	NAs	the number of missing values
					12	L	P	The probability that the class-specific mean value is as different from the global mean value as would be expected at random computed via a non-parametric test using the class-specific null distributions of means obtained through random permutation
					13	M	test	The left-tailed test was used for the cases of the class-specific mean value less than the global mean, whereas the right-tailed test was used for the opposite cases
					14	N	P_adjusted.BH	The P-value adjusted for false discovery rate due to multiple comparisons using the Benjamini-Hochberg procedure
					15	O	P_adjusted.BH.symb	The symbolic summary of the significance level based on the adjusted P-values, as follows: 0 < '****' ≤ 0.0001 < '***" ≤ 0.001 < '**' ≤ 0.01 < '*' ≤ 0.05 < ns ≤ 1

## Sheet: S6a - Protein pI by class
data	class	mean	sd	min	q1	median	q3	max	count	NAs	P	test	P_adjusted.BH	P_adjusted.BH.symb
pI	ER 2	5.62417	0.982154	4.58	4.95	5.3	6.3475	7.9	12	0	2.5e-05	left-sided	6.13636e-05	****
pI	apical 2	6.03188	1.49945	4.67	5.095	5.43	6.2775	9.51	16	0	0.000221	left-sided	0.0003978	***
pI	19S proteasome	6.27118	0.951938	4.91	5.44	6.25	7.17	7.77	17	0	0.001671	left-sided	0.0026325	**
pI	micronemes	6.29647	1.50238	4.12	5.205	5.87	7.43	9.88	51	0	2e-06	left-sided	6.74999e-06	****
pI	IMC	6.33519	1.33217	4.55	5.1	5.97	7.4	9.66	81	0	2e-06	left-sided	6.74999e-06	****
pI	PM - peripheral 1	6.41958	1.12804	4.49	5.595	6.135	7.3125	9.01	48	0	5.99999e-06	left-sided	1.62e-05	****
pI	cytosol	6.42592	1.38827	3.68	5.31	6.08	7.2225	10.76	390	0	2e-06	left-sided	6.74999e-06	****
pI	endomembrane vesicles	6.49269	0.876363	4.75	6.14	6.525	6.99	8.4	26	0	0.001755	left-sided	0.0026325	**
pI	20S proteasome	6.62571	1.38304	5.08	5.3575	6.48	7.58	9.07	14	0	0.036064	left-sided	0.042336	*
pI	rhoptries 2	6.89694	1.29384	4.07	5.97	7.03	7.71	9.25	49	0	0.013706	left-sided	0.017622	*
pI	nucleus - chromatin	7.08154	1.40606	4.51	5.99	6.8	8.03	11.36	337	0	6.49999e-05	left-sided	0.00014625	***
pI	PM - integral	7.11636	1.32446	4.74	6.075	6.945	8.235	10.33	110	0	0.029519	left-sided	0.0362278	*
pI	PM - peripheral 2	7.12452	1.32343	4.98	6.155	6.89	7.98	9.6	31	0	0.168834	left-sided	0.18234	ns
pI	unknown	7.26293	1.59884	3.74	5.95	7.08	8.5375	12.02	1198	0	9.89999e-05	left-sided	0.000205615	***
pI	Golgi	7.26806	1.23501	4.53	6.3925	7.29	8.12	10.05	98	0	0.198371	left-sided	0.206	ns
pI	tubulin cytoskeleton	7.43333	2.17067	4.81	5.1	8.07	9.23	9.99	9	0	0.477536	right-sided	0.477536	ns
pI	dense granules	7.56661	1.83887	3.97	5.9975	7.765	9.245	11.37	124	0	0.138094	right-sided	0.155356	ns
pI	ER 1	7.78416	1.37067	4.73	6.6	7.97	8.84	11.4	219	0	0.000259	right-sided	0.000437062	***
pI	nucleus - non-chromatin	7.84113	1.73723	4.67	6.32	8.025	9.23	12.21	284	0	4e-06	right-sided	1.2e-05	****
pI	rhoptries 1	7.91474	1.66365	4.32	6.71	8.43	9.19	11.18	57	0	0.010079	right-sided	0.0136066	*
pI	apicoplast	8.15953	1.33195	5.03	7.31	8.29	9.2	11.14	129	0	2e-06	right-sided	6.74999e-06	****
pI	nucleolus	8.17103	1.51769	4.75	7.34	8.1	9.5	10.49	29	0	0.00655399	right-sided	0.00931357	**
pI	apical 1	8.29787	1.4139	5.08	7.365	8.84	9.44	10.32	47	0	0.000115	right-sided	0.000221786	***
pI	mitochondrion - soluble	8.49801	1.35313	4.77	7.5975	8.55	9.4725	11.31	206	0	2e-06	right-sided	6.74999e-06	****
pI	mitochondrion - membranes	8.56533	1.27482	5.11	8.02	8.8	9.49	11.25	184	0	2e-06	right-sided	6.74999e-06	****
pI	40S ribosome	9.7937	1.57414	4.53	9.62	10.2	10.655	11.08	27	0	2e-06	right-sided	6.74999e-06	****
pI	60S ribosome	10.4164	1.06424	5.6	10.24	10.65	10.99	12.06	39	0	2e-06	right-sided	6.74999e-06	****

## Sheet: S6b - dNdS by class
data	class	mean	sd	min	q1	median	q3	max	count	NAs	P	test	P_adjusted.BH	P_adjusted.BH.symb
average dN/dS ratio	60S ribosome	0.0641744	0.16838	0	0	0	0.053085	0.75684	32	7	2e-06	left-sided	8.99999e-06	****
average dN/dS ratio	40S ribosome	0.102911	0.212164	0	0	0	0.12673	0.82438	21	6	2e-06	left-sided	8.99999e-06	****
average dN/dS ratio	nucleolus	0.137352	0.106245	0	0.0463675	0.12688	0.195137	0.40986	28	1	2.4e-05	left-sided	8.09999e-05	****
average dN/dS ratio	20S proteasome	0.141964	0.191626	0	0	0.036	0.237563	0.54251	14	0	0.00338	left-sided	0.01014	*
average dN/dS ratio	19S proteasome	0.165209	0.284933	0	0	0.05392	0.16514	1.07641	17	0	0.00539899	left-sided	0.0145773	*
average dN/dS ratio	nucleus - non-chromatin	0.205831	0.246469	0	0.03863	0.14109	0.30265	2.43927	277	7	2e-06	left-sided	8.99999e-06	****
average dN/dS ratio	cytosol	0.216562	0.295409	0	0.03759	0.1252	0.26291	2.1682	381	9	2e-06	left-sided	8.99999e-06	****
average dN/dS ratio	apical 2	0.231247	0.238479	0	0.05417	0.1779	0.31415	0.78822	13	3	0.0869959	left-sided	0.146806	ns
average dN/dS ratio	tubulin cytoskeleton	0.244318	0.223638	0	0	0.23249	0.45526	0.5369	9	0	0.203437	left-sided	0.261562	ns
average dN/dS ratio	ER 2	0.253309	0.368207	0	0.0246175	0.135785	0.331452	1.31325	12	0	0.191069	left-sided	0.257943	ns
average dN/dS ratio	PM - integral	0.266564	0.255545	0	0.08749	0.18133	0.410442	1.5469	108	2	0.00632599	left-sided	0.0155274	*
average dN/dS ratio	IMC	0.274661	0.275257	0	0.05427	0.17033	0.44066	1.36979	75	6	0.030448	left-sided	0.0587211	ns
average dN/dS ratio	mitochondrion - membranes	0.30927	0.350373	0	0.0876975	0.236205	0.417648	3.33599	172	12	0.0708299	left-sided	0.127494	ns
average dN/dS ratio	nucleus - chromatin	0.311577	0.224313	0	0.132075	0.27677	0.467985	1.18317	323	14	0.026191	left-sided	0.0543966	ns
average dN/dS ratio	Golgi	0.324013	0.263282	0	0.09288	0.2669	0.48707	1.07201	97	1	0.266949	left-sided	0.327619	ns
average dN/dS ratio	apical 1	0.335321	0.254062	0	0.12153	0.337945	0.458547	1.07731	42	5	0.433991	left-sided	0.433991	ns
average dN/dS ratio	ER 1	0.343633	0.31963	0	0.112865	0.272	0.501652	1.95869	208	11	0.388809	left-sided	0.403763	ns
average dN/dS ratio	mitochondrion - soluble	0.364591	0.285778	0	0.161165	0.29436	0.49879	1.51406	199	7	0.343048	right-sided	0.393427	ns
average dN/dS ratio	PM - peripheral 2	0.36698	0.47317	0	0.0700675	0.20796	0.41777	1.96822	30	1	0.364285	right-sided	0.393427	ns
average dN/dS ratio	endomembrane vesicles	0.367756	0.281246	0	0.20041	0.295565	0.553362	1.14112	26	0	0.361277	right-sided	0.393427	ns
average dN/dS ratio	unknown	0.368797	0.406161	0	0.13409	0.30264	0.5059	7.41247	1147	51	0.124961	right-sided	0.187441	ns
average dN/dS ratio	micronemes	0.402906	0.300859	0	0.133593	0.39015	0.554565	1.32045	48	3	0.187727	right-sided	0.257943	ns
average dN/dS ratio	rhoptries 2	0.435581	0.419993	0	0.157582	0.323005	0.59729	1.7923	46	3	0.102736	right-sided	0.163169	ns
average dN/dS ratio	apicoplast	0.480824	0.293497	0.03401	0.269292	0.425985	0.61006	1.63618	126	3	0.011627	right-sided	0.0261607	*
average dN/dS ratio	dense granules	0.97759	1.11754	0.08039	0.30834	0.61272	1.07476	5.69436	108	16	2e-06	right-sided	8.99999e-06	****
average dN/dS ratio	PM - peripheral 1	0.982907	0.707201	0	0.542065	0.834905	1.16654	3.00454	42	6	4e-06	right-sided	1.54286e-05	****
average dN/dS ratio	rhoptries 1	1.05347	1.97734	0.05613	0.322418	0.66919	1.03154	14.0692	50	7	2e-06	right-sided	8.99999e-06	****

## Sheet: S6c - SNP density by class
data	class	mean	sd	min	q1	median	q3	max	count	NAs	P	test	P_adjusted.BH	P_adjusted.BH.symb
SNP density per Kb CDS	40S ribosome	8.03484	5.50522	2.31481	4.30571	6.47249	9.46211	24.6914	27	0	2e-06	left-sided	8.99999e-06	****
SNP density per Kb CDS	60S ribosome	8.52243	6.2903	0	3.30162	6.87285	12.3606	24.0964	39	0	2e-06	left-sided	8.99999e-06	****
SNP density per Kb CDS	tubulin cytoskeleton	9.49916	4.45896	3.50877	7.54148	8.37989	9.62963	17.1514	9	0	0.000158	left-sided	0.000474	***
SNP density per Kb CDS	20S proteasome	12.9491	4.45189	6.3857	10.7181	11.8902	15.8421	19.8198	14	0	0.001839	left-sided	0.00381946	**
SNP density per Kb CDS	IMC	13.2496	7.31314	0	8.03213	11.1317	17.7665	32.8638	81	0	2e-06	left-sided	8.99999e-06	****
SNP density per Kb CDS	ER 2	14.6165	5.59493	7.91766	11.615	14.1707	15.3863	25.5591	12	0	0.022022	left-sided	0.0312944	*
SNP density per Kb CDS	19S proteasome	15.0956	5.42351	2.1164	11.6598	14.3468	19.678	24.7569	17	0	0.01386	left-sided	0.02079	*
SNP density per Kb CDS	PM - peripheral 2	16.1212	6.4361	6.15858	10.327	15.0215	20.3201	28.5936	31	0	0.00843799	left-sided	0.0142391	*
SNP density per Kb CDS	micronemes	16.5299	9.83438	3.38983	8.96405	13.7072	21.4888	40.5664	51	0	0.002614	left-sided	0.00504128	**
SNP density per Kb CDS	rhoptries 2	16.5797	7.29259	3.26797	11.3177	14.7528	20.0501	35.4752	49	0	0.003372	left-sided	0.00606959	**
SNP density per Kb CDS	cytosol	16.8055	8.61257	0	10.8925	15.5804	21.0798	70.6935	390	0	2e-06	left-sided	8.99999e-06	****
SNP density per Kb CDS	PM - integral	17.3203	8.51653	1.51515	11.0748	16.5518	23.7193	42.6609	110	0	0.000438	left-sided	0.0010395	**
SNP density per Kb CDS	nucleus - non-chromatin	17.7094	8.64556	0	11.9345	16.4513	22.2281	50.7849	284	0	3e-06	left-sided	1.15714e-05	****
SNP density per Kb CDS	mitochondrion - membranes	19.6085	10.0763	0	11.7797	18.7836	25.4019	48.1149	184	0	0.0852069	left-sided	0.115029	ns
SNP density per Kb CDS	Golgi	19.616	9.14951	2.92398	12.8235	18.6095	24.226	53.203	98	0	0.166631	left-sided	0.18746	ns
SNP density per Kb CDS	nucleolus	19.8319	7.61045	6.25	14.2965	19.7671	25.1304	34.0398	29	0	0.351705	left-sided	0.365232	ns
SNP density per Kb CDS	ER 1	19.9174	9.96871	1.4881	11.8783	18.5897	26.3439	56.7493	219	0	0.13666	left-sided	0.167719	ns
SNP density per Kb CDS	apical 1	20.9861	8.65284	3.89105	14.6767	18.9394	26.7285	38.9843	47	0	0.433503	right-sided	0.433503	ns
SNP density per Kb CDS	nucleus - chromatin	21.599	10.0899	0	14.0449	21.4806	28.2154	53.2407	337	0	0.104791	right-sided	0.134731	ns
SNP density per Kb CDS	unknown	22.2941	11.016	0	14.4099	21.1227	28.9234	86.8914	1198	0	2e-06	right-sided	8.99999e-06	****
SNP density per Kb CDS	apical 2	22.409	13.5345	1.94932	15.6223	18.0043	25.6958	51.835	16	0	0.269803	right-sided	0.291387	ns
SNP density per Kb CDS	endomembrane vesicles	23.2244	8.27599	10.174	16.3696	21.9044	29.1601	43.4673	26	0	0.147072	right-sided	0.17265	ns
SNP density per Kb CDS	rhoptries 1	24.803	22.2633	7.66802	14.2011	17.5051	27.7195	155.738	57	0	0.012271	right-sided	0.0194892	*
SNP density per Kb CDS	dense granules	24.8232	14.7147	0	13.9104	20.8303	32.1015	79.9397	124	0	0.000462	right-sided	0.0010395	**
SNP density per Kb CDS	mitochondrion - soluble	24.8296	11.8392	0	16.4236	24.5636	31.9994	75.5858	206	0	9.99999e-06	right-sided	3.375e-05	****
SNP density per Kb CDS	apicoplast	24.9435	13.5589	0.829187	13.5417	23.1959	32.5359	71.8209	129	0	0.00025	right-sided	0.000674999	***
SNP density per Kb CDS	PM - peripheral 1	51.6839	38.518	12.1528	20.0421	35.6051	79.2441	196.324	48	0	2e-06	right-sided	8.99999e-06	****

## Sheet: S6d - CRISPR score by class
data	class	mean	sd	min	q1	median	q3	max	count	NAs	P	test	P_adjusted.BH	P_adjusted.BH.symb
Average CRISPR phenotype score	40S ribosome	-4.42593	0.624409	-5.78	-4.755	-4.49	-4.035	-3.44	27	0	2e-06	left-sided	3.85714e-06	****
Average CRISPR phenotype score	60S ribosome	-4.38077	1.16631	-6.04	-5.16	-4.54	-3.745	-0.02	39	0	2e-06	left-sided	3.85714e-06	****
Average CRISPR phenotype score	19S proteasome	-4.31588	1.55877	-5.91	-4.96	-4.66	-4.01	1.03	17	0	4e-06	left-sided	7.19999e-06	****
Average CRISPR phenotype score	20S proteasome	-4.28143	0.972229	-5.77	-4.775	-4.46	-4.1	-1.57	14	0	1.1e-05	left-sided	1.85625e-05	****
Average CRISPR phenotype score	nucleolus	-4.21	1.49216	-5.42	-5.04	-4.7	-4.22	0.93	29	0	2e-06	left-sided	3.85714e-06	****
Average CRISPR phenotype score	apicoplast	-3.12811	1.69677	-6.01	-4.4	-3.49	-2.025	1.39	127	2	2e-06	left-sided	3.85714e-06	****
Average CRISPR phenotype score	nucleus - non-chromatin	-3.02792	1.9919	-6.28	-4.58	-3.65	-1.56	2.1	283	1	2e-06	left-sided	3.85714e-06	****
Average CRISPR phenotype score	mitochondrion - soluble	-2.77495	1.80944	-6.7	-4.13	-3.175	-1.5375	1.38	204	2	2e-06	left-sided	3.85714e-06	****
Average CRISPR phenotype score	nucleus - chromatin	-2.58858	1.99232	-6.89	-4.32	-2.91	-0.87	2.95	337	0	2e-06	left-sided	3.85714e-06	****
Average CRISPR phenotype score	mitochondrion - membranes	-2.38628	1.96309	-5.76	-3.89	-2.99	-0.46	1.82	183	1	0.002666	left-sided	0.0035991	**
Average CRISPR phenotype score	ER 2	-2.22667	2.47712	-5.65	-4.6425	-1.685	-0.22	0.81	12	0	0.32993	left-sided	0.342619	ns
Average CRISPR phenotype score	unknown	-1.94248	2.15103	-6.71	-3.88	-1.88	-0.13	2.76	1189	9	0.421695	left-sided	0.421695	ns
Average CRISPR phenotype score	ER 1	-1.8456	2.06364	-6.1	-3.775	-1.7	-0.05	2.39	218	1	0.282014	right-sided	0.304575	ns
Average CRISPR phenotype score	cytosol	-1.76866	2.35172	-6.05	-4.1	-1.47	0.4	2.47	389	1	0.0682559	right-sided	0.0801265	ns
Average CRISPR phenotype score	Golgi	-1.41847	2.06399	-6.01	-3.12	-0.935	0.155	1.91	98	0	0.012072	right-sided	0.0155211	*
Average CRISPR phenotype score	apical 2	-1.16437	1.53054	-4.41	-1.605	-0.775	-0.255	1.09	16	0	0.0902979	right-sided	0.101585	ns
Average CRISPR phenotype score	PM - integral	-0.868148	2.14397	-5.71	-2.3775	-0.295	0.775	2.96	108	2	2e-06	right-sided	3.85714e-06	****
Average CRISPR phenotype score	tubulin cytoskeleton	-0.773333	2.63295	-5.29	-2.8	0.43	1.21	1.98	9	0	0.0650189	right-sided	0.079796	ns
Average CRISPR phenotype score	apical 1	-0.698696	1.82154	-5.03	-2.1675	-0.19	0.485	2.13	46	1	0.000102	right-sided	0.000153	***
Average CRISPR phenotype score	IMC	-0.673375	2.29725	-5.46	-2.9125	-0.08	1.135	2.46	80	1	2e-06	right-sided	3.85714e-06	****
Average CRISPR phenotype score	endomembrane vesicles	-0.494231	1.52873	-4.48	-1.3325	-0.245	0.67	1.27	26	0	0.000583999	right-sided	0.000829894	***
Average CRISPR phenotype score	PM - peripheral 2	-0.321613	1.35819	-3.89	-1.03	-0.09	0.55	1.82	31	0	3.9e-05	right-sided	6.19411e-05	****
Average CRISPR phenotype score	rhoptries 2	-0.321042	1.49738	-3.5	-1.0975	-0.285	0.92	2.12	48	1	2e-06	right-sided	3.85714e-06	****
Average CRISPR phenotype score	rhoptries 1	-0.306667	1.78527	-5.03	-1.38	0.31	1.055	1.68	54	3	2e-06	right-sided	3.85714e-06	****
Average CRISPR phenotype score	micronemes	0.472979	1.81251	-4.04	0.045	0.93	1.75	2.66	47	4	2e-06	right-sided	3.85714e-06	****
Average CRISPR phenotype score	dense granules	0.801709	1.95523	-5.27	0.64	1.47	2	2.86	117	7	2e-06	right-sided	3.85714e-06	****
Average CRISPR phenotype score	PM - peripheral 1	1.095	0.770885	-0.48	0.47	1.165	1.7425	2.49	48	0	2e-06	right-sided	3.85714e-06	****
