# Supplementary material for: A Comprehensive Subcellular Atlas of the Toxoplasma Proteome via hyperLOPIT Provides Spatial Context for Protein Functions
Source: Cell Host Microbe. 2020 Nov 11;28(5):752–766.e9. doi: 10.1016/j.chom.2020.09.011 (PMC7670262; doi:10.1016/j.chom.2020.09.011)
Supplement: Table S7. Analysis of Signal Peptide and Transmembrane Span Sequences, Related to Figures 5 and S6 [file mmc8.xls]

## Sheet: Description
Spreadsheet.index	Spreadsheet.name	Link	Details	Number.of.columns	Column.index	Column.letter	Column.names	Column.legend
1	Description	Go To Sheet	This sheet; provides the table of contents and legends for columns in the respective spreadsheets	9
2	S7a - Signal peptide seq counts	Go To Sheet	A breakdown by organelle membrane type of the number of homologous groups and proteins used for the analysis of signal peptide sequence motifs. The protein sequences were anchored on the signal peptide cleavage site (0).	4	1	A	Data.type	The type of data summarised in the table
					2	B	Organelle.membrane.type	The type of organelle membranes analysed; some types include several subcellular localisation classes defined by TAGM-MAP
					3	C	Num.homolog.groups	The number of gene homology groups
					4	D	Num.proteins	The total number of proteins contained in the homology groups
3	S7b - Signal peptide pos abun	Go To Sheet	A list of the most unusual positional abundances in signal peptides. The anchors and residue position numbering match the logo plots, though the analysis region is 15 residues: [-10,+5]. The p-values come from Fisher's exact test on the counts of each residue type (vs other types) in a query membrane compared to all other membranes. All counts have been corrected for familial similarity (using a …	7	1	A	Data.type	The type of data summarised in the table
					2	B	Organelle.membrane.type	The type of organelle membranes analysed; some types include several subcellular localisation classes defined by TAGM-MAP
					3	C	Residue.type	Amino acid residue
					4	D	Alignment.position	The position in the signal peptide sequence alignment anchored on the cleavage site (0), with negative numbers marking the positions upstream of the cleavage site
					5	E	P.value	The P-values computed by Fisher's exact test on the counts of each residue type (vs other types) in a query membrane compared to all other membranes. All counts have been corrected for familial similarity (using a measure of uniqueness and re-scaling for the original protein count).
					6	F	Observed.counts	The observed and expected residue counts used for Fisher's exact test
					7	G	Expected.counts
4	S7c - TM span seq counts	Go To Sheet	A breakdown by organelle membrane type of the number of homologous groups and proteins used for the analysis of transmembrane domain span length. Only monotopic integral membrane proteins were considered.	4	1	A	Data.type	The type of data summarised in the table
					2	B	Organelle.membrane.type	The type of organelle membranes analysed; some types include several subcellular localisation classes defined by TAGM-MAP
					3	C	Num.homolog.groups	The number of gene homology groups
					4	D	Num.proteins	The total number of proteins contained in the homology groups

## Sheet: S7a - Signal peptide seq counts
Data.type	Organelle.membrane.type	Num.homolog.groups	Num.proteins
signal peptide	dense granules	35	146
signal peptide	ER	28	568
signal peptide	Golgi	13	286
signal peptide	apicoplast	43	864
signal peptide	micronemes	22	323
signal peptide	plasma membrane	4	72
signal peptide	rhoptries	29	297
signal peptide	endomembrane vesicles	44	75

## Sheet: S7b - Signal peptide pos abun
Data.type	Organelle.membrane.type	Residue.type	Alignment.position	P.value	Observed.counts	Expected.counts
signal peptide	apicoplast	F	-2	5.005e-22	114.897	30.911
signal peptide	apicoplast	K	-1	2.749e-14	86.492	27.025
signal peptide	apicoplast	K	-2	8.168e-12	67.924	19.755
signal peptide	apicoplast	L	0	1.623e-09	97.347	46.929
signal peptide	apicoplast	R	-1	1.307e-06	58.677	25.403
signal peptide	apicoplast	K	1	1.614e-06	55.344	23.348
signal peptide	apicoplast	E	-4	4.484e-06	75.727	40.579
signal peptide	apicoplast	I	-10	5.338e-06	60.727	28.881
signal peptide	apicoplast	I	-2	1.703e-05	47.694	20.837
signal peptide	apicoplast	R	1	2.278e-05	51.029	24.11
signal peptide	apicoplast	K	3	6.168e-05	51.73	25.364
signal peptide	apicoplast	Y	-2	9.228e-05	32.979	12.475
signal peptide	apicoplast	S	-3	0.0001978	103.283	76.452
signal peptide	apicoplast	N	4	0.0006957	53.181	31.232
signal peptide	apicoplast	E	-8	0.001945	15.286	4.468
signal peptide	apicoplast	R	-7	0.002177	48.219	29.384
signal peptide	apicoplast	R	0	0.00325	32.159	17.105
signal peptide	apicoplast	I	-8	0.00334	68.494	48.746
signal peptide	apicoplast	K	-6	0.003928	31.689	16.446
signal peptide	apicoplast	N	0	0.003986	42.191	25.255
signal peptide	apicoplast	Q	-7	0.004215	54.79	36.252
signal peptide	apicoplast	I	0	0.00457	57.661	38.979
signal peptide	apicoplast	V	0	0.004705	68.754	49.951
signal peptide	apicoplast	V	-2	0.006709	50.65	33.572
signal peptide	apicoplast	T	-10	0.006762	31.251	17.462
signal peptide	apicoplast	C	-9	0.007085	40.472	25.194
signal peptide	apicoplast	C	-3	0.00771	69.98	52.628
signal peptide	apicoplast	H	3	0.008338	24.139	12.443
signal peptide	apicoplast	Q	-1	0.009449	42.685	27.346
signal peptide	apicoplast	C	1	0.009505	12.64	4.293
signal peptide	dense granules	V	-9	3.526e-09	26.018	6.589
signal peptide	dense granules	G	0	7.489e-07	19.839	4.786
signal peptide	dense granules	G	-7	3.113e-06	23.294	7.907
signal peptide	dense granules	V	-1	1.038e-05	18.074	5.332
signal peptide	dense granules	V	-5	0.0005269	46.53	38.22
signal peptide	dense granules	S	-2	0.0005715	20.129	9.259
signal peptide	dense granules	V	3	0.0007221	13.283	4.503
signal peptide	dense granules	G	-3	0.000814	35.288	24.37
signal peptide	dense granules	E	-7	0.000898	8.178	1.786
signal peptide	dense granules	G	-6	0.0009593	19.821	8.923
signal peptide	dense granules	V	-7	0.001787	13.776	5.063
signal peptide	dense granules	A	-10	0.003468	26.214	16.75
signal peptide	dense granules	W	-4	0.004101	5.315	0.897
signal peptide	dense granules	F	2	0.004369	9.365	3.002
signal peptide	dense granules	S	-8	0.004796	17.107	8.84
signal peptide	dense granules	A	-9	0.004868	23.419	14.28
signal peptide	dense granules	G	-2	0.005348	12.25	5.1
signal peptide	dense granules	E	0	0.007268	12.996	5.374
signal peptide	dense granules	A	-3	0.008098	70.083	105.264
signal peptide	dense granules	S	1	0.008871	21.999	13.163
signal peptide	dense granules	R	3	0.009697	12.514	5.612
signal peptide	endomembrane vesicles	I	1	0.0008196	7.443	1.545
signal peptide	endomembrane vesicles	V	-2	0.001808	10.368	3.614
signal peptide	endomembrane vesicles	E	4	0.002048	10.424	3.688
signal peptide	endomembrane vesicles	G	1	0.004559	10.616	4.185
signal peptide	endomembrane vesicles	S	-10	0.006199	10.309	4.378
signal peptide	endomembrane vesicles	F	-4	0.008089	7.102	2.409
signal peptide	ER	A	-2	2.382e-07	91.581	54.902
signal peptide	ER	E	0	7.046e-06	37.403	14.345
signal peptide	ER	E	-2	1.242e-05	44.912	20.063
signal peptide	ER	D	0	1.616e-05	32.777	12.002
signal peptide	ER	K	4	2.749e-05	41.176	18.579
signal peptide	ER	T	-2	3.295e-05	32.951	12.462
signal peptide	ER	K	-8	5.516e-05	10.692	0.909
signal peptide	ER	A	-7	0.0002115	64.244	41.275
signal peptide	ER	A	-1	0.0003402	39.305	20.377
signal peptide	ER	A	2	0.000734	59.17	39.367
signal peptide	ER	Q	-2	0.0007511	33.462	16.814
signal peptide	ER	P	1	0.001133	58.785	39.153
signal peptide	ER	E	-1	0.001336	44.275	26.592
signal peptide	ER	A	1	0.002009	57.075	39.692
signal peptide	ER	A	-9	0.002755	62.094	45.507
signal peptide	ER	A	4	0.003069	61.127	44.587
signal peptide	ER	F	-8	0.003106	53.556	36.595
signal peptide	ER	E	2	0.005272	29.507	16.308
signal peptide	ER	A	0	0.006477	39.75	25.219
signal peptide	ER	T	1	0.008227	32.599	19.744
signal peptide	ER	L	-9	0.008441	122.254	128.046
signal peptide	ER	R	-5	0.008754	5.13	0.746
signal peptide	Golgi	F	0	4.362e-07	28.634	9.098
signal peptide	Golgi	I	2	6.57e-07	23.48	6.399
signal peptide	Golgi	P	4	2.681e-06	36.633	16.09
signal peptide	Golgi	Y	-1	6.518e-05	16.862	4.628
signal peptide	Golgi	L	1	0.0001557	25.689	11.117
signal peptide	Golgi	M	2	0.0002987	8.433	1.294
signal peptide	Golgi	L	-5	0.0004163	18.067	7.034
signal peptide	Golgi	D	1	0.001928	17.251	7.471
signal peptide	Golgi	L	-8	0.001954	56.366	48.193
signal peptide	Golgi	P	0	0.00233	26.943	14.849
signal peptide	Golgi	Y	1	0.00242	12.883	4.245
signal peptide	Golgi	D	-1	0.002475	22.894	11.611
signal peptide	Golgi	T	-2	0.004944	15.734	6.875
signal peptide	Golgi	L	-10	0.006372	59.514	56.367
signal peptide	Golgi	L	2	0.006503	25.142	15.399
signal peptide	Golgi	K	-9	0.008551	8.039	2.64
signal peptide	micronemes	L	-2	0.0001711	42.693	25.013
signal peptide	micronemes	E	3	0.0005416	24.077	11.126
signal peptide	micronemes	W	-9	0.0008274	11.264	2.955
signal peptide	micronemes	F	-6	0.001808	23.387	11.576
signal peptide	micronemes	R	4	0.002743	22.162	11.282
signal peptide	micronemes	G	-10	0.004043	19.371	9.333
signal peptide	micronemes	R	-1	0.005153	24.406	13.744
signal peptide	micronemes	I	-1	0.005544	15.152	6.793
signal peptide	micronemes	G	1	0.00565	28.153	17.329
signal peptide	micronemes	D	2	0.006815	16.588	7.632
signal peptide	micronemes	N	-9	0.007419	12.667	5
signal peptide	plasma membrane	C	0	6.32e-06	8.186	0.944
signal peptide	plasma membrane	P	-7	0.001721	10.03	3.648
signal peptide	plasma membrane	S	-2	0.002289	10.91	3.803
signal peptide	plasma membrane	D	3	0.003098	7.146	2.012
signal peptide	plasma membrane	K	-9	0.007056	4.359	0.739
signal peptide	rhoptries	L	4	1.631e-10	40.937	12.014
signal peptide	rhoptries	H	2	1.615e-06	18.421	4.026
signal peptide	rhoptries	D	-2	2.889e-06	25.931	8.153
signal peptide	rhoptries	C	3	7.852e-06	14.23	2.712
signal peptide	rhoptries	R	-8	2.677e-05	11.963	1.785
signal peptide	rhoptries	L	-1	0.0001264	24.12	10.049
signal peptide	rhoptries	T	-9	0.0006867	14.33	4.716
signal peptide	rhoptries	P	0	0.001662	28.443	16.004
signal peptide	rhoptries	R	2	0.002077	18.968	8.219
signal peptide	rhoptries	W	-7	0.002134	10.935	2.979
signal peptide	rhoptries	F	-1	0.003771	11.099	3.939
signal peptide	rhoptries	D	-7	0.006286	14.537	6.231
signal peptide	rhoptries	C	-10	0.00657	25.709	15.222
signal peptide	rhoptries	R	0	0.006875	15.383	7.11
signal peptide	rhoptries	G	-5	0.008373	16.827	8.044

## Sheet: S7c - TM span seq counts
Data.type	Organelle.membrane.type	Num.homolog.groups	Num.proteins
TMD span length	apicoplast	4	35
TMD span length	dense granules	19	67
TMD span length	rhoptries	8	76
TMD span length	micronemes	9	88
TMD span length	plasma membrane	11	206
TMD span length	Golgi	35	688
TMD span length	ER	54	890
TMD span length	mitochondrion	53	940
