# Supplementary material for: A Comprehensive Subcellular Atlas of the Toxoplasma Proteome via hyperLOPIT Provides Spatial Context for Protein Functions
Source: Cell Host Microbe. 2020 Nov 11;28(5):752–766.e9. doi: 10.1016/j.chom.2020.09.011 (PMC7670262; doi:10.1016/j.chom.2020.09.011)
Supplement: Table S9. Information on the Plasmids, Primers and Oligonucleotides, and Antibodies, Related to Figures 1, 2, and S2, and STAR Methods [file mmc10.xls]

## Sheet: Description
Spreadsheet.index	Spreadsheet.name	Link	Details	Number.of.columns	Column.index	Column.letter	Column.names	Column.legend
1	Description	Go To Sheet	This sheet; provides the table of contents and legends for columns in the respective spreadsheets	9
2	S9a - Plasmids	Go To Sheet	The annotation of plasmids used in this study. The respective plasmid sequences are provided in a separate FASTA file.	10	1	A	Plasmid	The plasmid ID
					2	B	Description	The description of the plasmid
					3	C	Plasmid.sequence	The sequence of the plasmid
					4	D	Feature.name	The name or description of the sequence feature
					5	E	Feature.type	The type of the sequence feature
					6	F	Feature.sequence	The sequence of the feature
					7	G	Feature.start	The start and end position of the sequence feature in the plasmid
					8	H	Feature.end
					9	I	Feature.length	The sequence feature length
					10	J	Feature.direction	The direction of the sequence feature
3	S9b - Primers and oligos	Go To Sheet	Primer and oligonucleotide sequence (5' to 3') used in this study	6	1	A	ID	The primer or oligonucleotide ID
					2	B	Sequence	The primer or oligonucleotide sequence (5' to 3')
					3	C	Plasmid.template	Which plasmid was used as a template (refers to Table S9a)
					4	D	Direction	The direction of the primer
					5	E	Target.gene.ID	The ToxoDB gene ID of the target genetic locus
					6	F	Use	What the primer or the oligonucleotide was used for
4	S9c - Antibodies	Go To Sheet	Affinity reagents used for detection of proteins by Western blotting (WB) and/or immunofluorescence assay (IFA)	9	1	A	Reagent.name	The name of affinity reagent
					2	B	Antigen	The tartget antigen recognised by the reagent
					3	C	Gene.ID	Gene ID (UniProt, ToxoDB, TriTrypDB) corresponding to the target antigen
					4	D	Reagent.type	The type of affinity reagent (e.g., primary antibody, secondary antibody, affinity probe)
					5	E	Source	The origin of the affinity reagent (source species)
					6	F	Target.organelle	For primary antibodies, which subcellular niche is targeted/marked
					7	G	Application	What the reagent is used for: western blotting (WB), immunofluorescence assay (IFA)
					8	H	Dilution.for.WB	Standard dilution of the reagent stock solution (typical concentration 1 mg/ml) used for the assay
					9	I	Dilution.for.IFA

## Sheet: S9a - Plasmids
Plasmid	Description	Plasmid.sequence	Feature.name	Feature.type	Feature.sequence	Feature.start	Feature.end	Feature.length	Feature.direction
P1	Golden Gate Level 0 plasmid containing Toxoplasma gondii U6 promoter. Confers spectinomycin resistance on the bacterial host through expression of aadA1.	GTGCCGAGGCACGAACCCAGTGGACATAAGCCTGTTCGGTTCGTAAGCTGTAATGCAAGTAGCGTATGCGCTCACGCAACTGGTCCAGAACCTTGACCGAACGCAGCGGTGGTAACGGCGCAGTGGCGGTTTTCATGGCTTGTTATGACTGTTTTTTTGGGGTACAGTCTATGCCTCGGGCATCCAAGCAGCAAGCGCGTTACGCCGTGGGTCGATGTTTGATGTTATGGAGCAGCAACGATGTTACGCAGCAGGGCAGTCGCCCTAAAACAAAGTTAAACATCATGGGGGAAGCGGTGATCGCCGAAGTATCGACTCAACTATCAGAGGTAGTTGGCGTCATCGAGCGCCATCTCGAACCGACGTTGCTGGCCGTACATTTGTACGGCTCCGCAGTGG…	BsaI	restriction site	GGTCTC	2597	2602	6	reverse
			TgU6 Promoter	promoter	GGAGCAAGTAAGCAGAAGCACGCTGTATTTCCGGGAGGGTGCGATGAGACAAAGTGCGCGAGTTGAAATCGTCGTGGGGACGATTTCACCGCGGCCACATGTTGGAGACACTGAGGGCACACGGGAAACGCGAAAGATTTCAAATTAACGTACCCAAACGCGAAAGCTTGCGCAGCATACACTCGAAGCGAACATCCCGAACCATCGAGAGGCGGAGAGCGATAAGTCTTTCACGCTGCGAAGTGTTGCGACGGCTGCGCCGCTGCACTGTGAATTGGGCGCCAATATTGCATCCTAGGCCTGACGCGCCTCCTGCAGAACGCGAGACACTGGGATATGTAGAGCCAAGGGGGAAACCTTCGAACTCTCGAATGTATTCTCTGACAAGAATCATATTTC…	2054	2595	542	forward
			BsaI	restriction site	GGTCTC	2047	2052	6	forward
			ORI	origin of replication	T	2005	2005	1	reverse
			aadA1	CDS	ATGCGCTCACGCAACTGGTCCAGAACCTTGACCGAACGCAGCGGTGGTAACGGCGCAGTGGCGGTTTTCATGGCTTGTTATGACTGTTTTTTTGGGGTACAGTCTATGCCTCGGGCATCCAAGCAGCAAGCGCGTTACGCCGTGGGTCGATGTTTGATGTTATGGAGCAGCAACGATGTTACGCAGCAGGGCAGTCGCCCTAAAACAAAGTTAAACATCATGGGGGAAGCGGTGATCGCCGAAGTATCGACTCAACTATCAGAGGTAGTTGGCGTCATCGAGCGCCATCTCGAACCGACGTTGCTGGCCGTACATTTGTACGGCTCCGCAGTGGATGGCGGCCTGAAGCCACACAGCGATATTGATTTGCTGGTTACGGTGACCGTAAGGCTTGATGAA…	66	1073	1008	forward
P2	Golden Gate Level 1 Position 1 plasmid containing Cas9-HA-GFP gene fusion flanked by T. gondii Sag1 gene 3'- and 5'-UTR. Confers kanamycin resistance on the bacterial host through expression of KanR.	GGTCACCACATCCAGCACCGCCGCACACGGAACACCGGTGGTGGCCAGCCAGCTCAGACGCGCCGCTTCATCCTGCAGCTCGTTCAGCGCACCGCTCAGATCGGTTTTCACAAACAGCACCGGACGACCCTGCGCGCTCAGACGAAACACCGCCGCATCAGAGCAGCCAATGGTCTGCTGCGCCCAATCATAGCCAAACAGACGTTCCACCCACGCTGCCGGGCTACCCGCATGCAGGCCATCCTGTTCAATCATACTCTTCCTTTTTCAATATTATTGAAGCATTTATCAGGGTTATTGTCTCATGAGCGGATACATATTTGAATGTATTTAGAAAAATAAACAAATAGGGGTTCCGCGCACATTTCCCCGAAAAGTGCCACCTAAATTGTAAGCGTT…	KanR	CDS	...GAAGCGGGCCGTGATTGGCTGCTGCTGGGCGAAGTGCCGGGTCAGGATCTGCTGTCTAGCCATCTGGCGCCGGCAGAAAAAGTGAGCATTATGGCGGATGCCATGCGTCGTCTGCATACCCTGGACCCGGCGACCTGTCCGTTTGATCATCAGGCGAAACATCGTATTGAACGTGCGCGTACCCGTATGGAAGCGGGCCTGGTGGATCAGGATGATCTGGATGAAGAACATCAGGGCCTGGCACCGGCAGAGCTGTTTGCGCGTCTGAAAGCGAGCATGCCGGATGGCGAAGATCTGGTGGTGACCCATGGTGATGCGTGCCTGCCGAACATTATGGTGGAAAATGGCCGTTTTAGCGGCTTTATTGATTGCGGCCGTCTGGGCGTGGCGGATCGT…	7906	255	798	reverse
			Col\E1\origin	origin of replication	TGAGCAAAAGGCCAGCAAAAGGCCAGGAACCGTAAAAAGGCCGCGTTGCTGGCGTTTTTCCATAGGCTCCGCCCCCCTGACGAGCATCACAAAAATCGACGCTCAAGTCAGAGGTGGCGAAACCCGACAGGACTATAAAGATACCAGGCGTTTCCCCCTGGAAGCTCCCTCGTGCGCTCTCCTGTTCCGACCCTGCCGCTTACCGGATACCTGTCCGCCTTTCTCCCTTCGGGAAGCGTGGCGCTTTCTCATAGCTCACGCTGTAGGTATCTCAGTTCGGTGTAGGTCGTTCGCTCCAAGCTGGGCTGTGTGCACGAACCCCCCGTTCAGCCCGACCGCTGCGCCTTATCCGGTAACTATCGTCTTGAGTCCAACCCGGTAAGACACGACTTATCGCCA…	7091	7758	668	forward
			BbsI, BpiI	restriction site	GAAGAC	6897	6902	6	reverse
			3' SAG1 UTR	3'UTR	ATCACCGTTGTGCTCACTTCTCAAATCGACAAAGGAAACACACTTCGTGCAGCATGTGCCCCATTATAAAGAAACTGAGTTGTTCCGCTGTGGCTTGCAGGTGTCACATCCACAAAAACCGGCCGACTCTAAATAGGAGTGTTTCGCAGCAAGCAGCGAAAGTTTATGACTGGGTCCGAATCTCTGAACGGATGTGTGGCGGACCTGGCTGATGTTGATCGCCGTCGACACACGCGCCACATGGGTCAATACACAAGACAGCTATCAGTTGTTTTAGTCGAACCGGTTAACACAATTCTTGCCCCCCCGAGGG	6574	6886	313	forward
			Cas9-HA-GFP	CDS	ATGTCGGTTTCGCTGCACCACTTCATTATTTCTTCTGGTTTTTTGACGAGTATGCATCTAGACAAAATGGACAAGAAGTACAGCATCGGCCTGGACATCGGCACCAACTCTGTGGGCTGGGCCGTGATCACCGACGAGTACAAGGTGCCCAGCAAGAAATTCAAGGTGCTGGGCAACACCGACCGGCACAGCATCAAGAAGAACCTGATCGGCGCCCTGCTGTTCGACAGCGGAGAAACAGCCGAGGCCACCCGGCTGAAGAGAACCGCCAGAAGAAGATACACCAGACGGAAGAACCGGATCTGCTATCTGCAAGAGATCTTCAGCAACGAGATGGCCAAGGTGGACGACAGCTTCTTCCACAGACTGGAAGAGTCCTTCCTGGTGGAAGAGGATAAG…	1545	6566	5022	forward
			5' SAG1 UTR	5'UTR	AAGCTTTTACATCCGTTGCCTTTTCCACGGTCCGTGATTTCATGTGCGTGCAGCTTCAAAGACTGGTCGTTGCGACTAATAAGACTGCAGTGACAGGTCGAATGGTGGGCACCTTGCTGATGACTATCTACTGCAAAGTCTGAGACAACGAACGAAACTTCCCACACGAGGCATTTGAAACTGACGGTGTCTAGGTAATATGCACTGCAAGACACGGTACTGGGGCCTCGCTGAATTAGGGGCCGATCTCGTTGCCCTATCAGTGCTCACAGTGCCGCAACGTAACACCAGGGCAGGTTCTTGACAGTGGCAACAATGTGCGACGGGCGTGTGAACGTTTCGTAGTCATAGCGCTAGCACGTACCTAGCCACATGGTCGTGAGGAGCTTTACCATGCGT…	788	1544	757	forward
			BbsI, BpiI	restriction site	GAAGAC	772	777	6	forward
P3	Golden Gate Level M acceptor plasmid. Confers ampicillin resistance on the bacterial host through expression of AmpR.	CTAAATTGTAAGCGTTAATATTTTGTTAAAATTCGCGTTAAATTTTTGTTAAATCAGCTCATTTTTTAACCAATAGGCCGAAATCGGCAAAATCCCTTATAAATCAAAAGAATAGACCGAGATAGGGTTGAGTGGCCGCTACAGGGCGCTCCCATTCGCCATTCAGGCTGCGCAACTGTTGGGAAGGGCGTTTCGGTGCGGGCCTCTTCGCTATTACGCCAGCTGGCGAAAGGGGGATGTGCTGCAAGGCGATTAAGTTGGGTAACGCCAGGGTTTTCCCAGTCACGACGTTGTAAAACGACGGCCAGTGAGCGCGACGTAATACGACTCACTATAGGGCGAATTGGCGGAAGGCCGTCAAGGCCTAGGCGCGCCAGGTCTCATGCCTTGTCTTCGGCA…	AmpR	CDS	ATGAGTATTCAACATTTCCGTGTCGCCCTTATTCCCTTTTTTGCGGCATTTTGCCTTCCTGTTTTTGCTCACCCAGAAACGCTGGTGAAAGTAAAAGATGCTGAAGATCAGTTGGGTGCACGAGTGGGTTACATCGAACTGGATCTCAACAGCGGTAAGATCCTTGAGAGTTTTCGCCCCGAAGAACGTTTTCCAATGATGAGCACTTTTAAAGTTCTGCTATGTGGCGCGGTATTATCCCGTATTGACGCCGGGCAAGAGCAACTCGGTCGCCGCATACACTATTCTCAGAATGACTTGGTTGAGTACTCACCAGTCACAGAAAAGCATCTTACGGATGGCATGACAGTAAGAGAATTATGCAGTGCTGCCATAACCATGAGTGATAACACTGCGGCC…	1853	2713	861	reverse
			GGGA	overhang	GGGA	858	861	4	none
			TGCC	overhang	TGCC	384	387	4	none
P4	Golden Gate Level 1 Position 2 acceptor plasmid. Confers kanamycin resistance on the bacterial host through expression of KanR.	CTAAATTGTAAGCGTTAATATTTTGTTAAAATTCGCGTTAAATTTTTGTTAAATCAGCTCATTTTTTAACCAATAGGCCGAAATCGGCAAAATCCCTTATAAATCAAAAGAATAGACCGAGATAGGGTTGAGTGGCCGCTACAGGGCGCTCCCATTCGCCATTCAGGCTGCGCAACTGTTGGGAAGGGCGTTTCGGTGCGGGCCTCTTCGCTATTACGCCAGCTGGCGAAAGGGGGATGTGCTGCAAGGCGATTAAGTTGGGTAACGCCAGGGTTTTCCCAGTCACGACGTTGTAAAACGACGGCCAGTGAGCGCGACGTAATACGACTCACTATAGGGCGAATTGAAGGAAGGCCGTCAAGGCCTAGGCGCGCCAGAAGACAAGCAAGGAGCGAGACC…	KanR	CDS	ATGATTGAACAGGATGGCCTGCATGCGGGTAGCCCGGCAGCGTGGGTGGAACGTCTGTTTGGCTATGATTGGGCGCAGCAGACCATTGGCTGCTCTGATGCGGCGGTGTTTCGTCTGAGCGCGCAGGGTCGTCCGGTGCTGTTTGTGAAAACCGATCTGAGCGGTGCGCTGAACGAGCTGCAGGATGAAGCGGCGCGTCTGAGCTGGCTGGCCACCACCGGTGTTCCGTGTGCGGCGGTGCTGGATGTGGTGACCGAAGCGGGCCGTGATTGGCTGCTGCTGGGCGAAGTGCCGGGTCAGGATCTGCTGTCTAGCCATCTGGCGCCGGCAGAAAAAGTGAGCATTATGGCGGATGCCATGCGTCGTCTGCATACCCTGGACCCGGCGACCTGTCCGTTT…	1868	2665	798	reverse
			BbsI, BpiI	restriction site	GAAGAC	871	876	6	reverse
			BsaI	restriction site	GGTCTC	854	859	6	forward
			BsaI	restriction site	GGTCTC	394	399	6	reverse
			BbsI, BpiI	restriction site	GAAGAC	377	382	6	forward
P5	Golden Gate Level M plasmid containing genes for expression of Cas9-HA-GFP fusion protein and sgRNA including the specific protospacer sequence (PS-sgRNA) to target the relevant part of T. gondii genome. Confers ampicillin resistance on the bacterial host through expression of AmpR.	CTAAATTGTAAGCGTTAATATTTTGTTAAAATTCGCGTTAAATTTTTGTTAAATCAGCTCATTTTTTAACCAATAGGCCGAAATCGGCAAAATCCCTTATAAATCAAAAGAATAGACCGAGATAGGGTTGAGTGGCCGCTACAGGGCGCTCCCATTCGCCATTCAGGCTGCGCAACTGTTGGGAAGGGCGTTTCGGTGCGGGCCTCTTCGCTATTACGCCAGCTGGCGAAAGGGGGATGTGCTGCAAGGCGATTAAGTTGGGTAACGCCAGGGTTTTCCCAGTCACGACGTTGTAAAACGACGGCCAGTGAGCGCGACGTAATACGACTCACTATAGGGCGAATTGGCGGAAGGCCGTCAAGGCCTAGGCGCGCCAGGTCTCATGCCGGAGAAGCTTTT…	AmpR	CDS	ATGAGTATTCAACATTTCCGTGTCGCCCTTATTCCCTTTTTTGCGGCATTTTGCCTTCCTGTTTTTGCTCACCCAGAAACGCTGGTGAAAGTAAAAGATGCTGAAGATCAGTTGGGTGCACGAGTGGGTTACATCGAACTGGATCTCAACAGCGGTAAGATCCTTGAGAGTTTTCGCCCCGAAGAACGTTTTCCAATGATGAGCACTTTTAAAGTTCTGCTATGTGGCGCGGTATTATCCCGTATTGACGCCGGGCAAGAGCAACTCGGTCGCCGCATACACTATTCTCAGAATGACTTGGTTGAGTACTCACCAGTCACAGAAAAGCATCTTACGGATGGCATGACAGTAAGAGAATTATGCAGTGCTGCCATAACCATGAGTGATAACACTGCGGCC…	8235	9095	861	reverse
			PS	protospacer	NNNNNNNNNNNNNNNNNNNN	7060	7079	20	forward
			sgRNA	sgRNA	AGTTGNNNNNNNNNNNNNNNNNNNNGTTTTAGAGCTAGAAATAGCAAGTTAAAATAAGGCTAGTCCGTTATCAACTTGAAAAAGTGGCACCGAGTCGGTGCTTTTTTGAGCTCCAGCTTTTGTTCCCTTTAGTGAGGGTTAATTGCGCGCTTGGCGT	7055	7211	157	forward
			U6 Promoter	promoter	GGAGCAAGTAAGCAGAAGCACGCTGTATTTCCGGGAGGGTGCGATGAGACAAAGTGCGCGAGTTGAAATCGTCGTGGGGACGATTTCACCGCGGCCACATGTTGGAGACACTGAGGGCACACGGGAAACGCGAAAGATTTCAAATTAACGTACCCAAACGCGAAAGCTTGCGCAGCATACACTCGAAGCGAACATCCCGAACCATCGAGAGGCGGAGAGCGATAAGTCTTTCACGCTGCGAAGTGTTGCGACGGCTGCGCCGCTGCACTGTGAATTGGGCGCCAATATTGCATCCTAGGCCTGACGCGCCTCCTGCAGAACGCGAGACACTGGGATATGTAGAGCCAAGGGGGAAACCTTCGAACTCTCGAATGTATTCTCTGACAAGAATCATATTTC…	6508	7049	542	forward
			3' SAG1 UTR	3'UTR	ATCACCGTTGTGCTCACTTCTCAAATCGACAAAGGAAACACACTTCGTGCAGCATGTGCCCCATTATAAAGAAACTGAGTTGTTCCGCTGTGGCTTGCAGGTGTCACATCCACAAAAACCGGCCGACTCTAAATAGGAGTGTTTCGCAGCAAGCAGCGAAAGTTTATGACTGGGTCCGAATCTCTGAACGGATGTGTGGCGGACCTGGCTGATGTTGATCGCCGTCGACACACGCGCCACATGGGTCAATACACAAGACAGCTATCAGTTGTTTTAGTCGAACCGGTTAACACAATTCTTGCCCCCCCGAGGG	6178	6490	313	forward
			Cas9-HA-GFP	CDS	ATGTCGGTTTCGCTGCACCACTTCATTATTTCTTCTGGTTTTTTGACGAGTATGCATCTAGACAAAATGGACAAGAAGTACAGCATCGGCCTGGACATCGGCACCAACTCTGTGGGCTGGGCCGTGATCACCGACGAGTACAAGGTGCCCAGCAAGAAATTCAAGGTGCTGGGCAACACCGACCGGCACAGCATCAAGAAGAACCTGATCGGCGCCCTGCTGTTCGACAGCGGAGAAACAGCCGAGGCCACCCGGCTGAAGAGAACCGCCAGAAGAAGATACACCAGACGGAAGAACCGGATCTGCTATCTGCAAGAGATCTTCAGCAACGAGATGGCCAAGGTGGACGACAGCTTCTTCCACAGACTGGAAGAGTCCTTCCTGGTGGAAGAGGATAAG…	1149	6170	5022	forward
			5' SAG1 UTR	5'UTR	AAGCTTTTACATCCGTTGCCTTTTCCACGGTCCGTGATTTCATGTGCGTGCAGCTTCAAAGACTGGTCGTTGCGACTAATAAGACTGCAGTGACAGGTCGAATGGTGGGCACCTTGCTGATGACTATCTACTGCAAAGTCTGAGACAACGAACGAAACTTCCCACACGAGGCATTTGAAACTGACGGTGTCTAGGTAATATGCACTGCAAGACACGGTACTGGGGCCTCGCTGAATTAGGGGCCGATCTCGTTGCCCTATCAGTGCTCACAGTGCCGCAACGTAACACCAGGGCAGGTTCTTGACAGTGGCAACAATGTGCGACGGGCGTGTGAACGTTTCGTAGTCATAGCGCTAGCACGTACCTAGCCACATGGTCGTGAGGAGCTTTACCATGCGT…	392	1148	757	forward
P6	Golden Gate Level M plasmid for C-terminal tagging of T. gondii proteins with 6xHA epitope tag; contains sequences encoding [flexible linker - 6xHA tag - Sag1 terminator] and [Gra1 promoter - CAT - DHFR terminator] for selection of positive transformants with chloramphenicol. Confers resistance to ampicillin on the bacterial host through expression of AmpR.	CTAAATTGTAAGCGTTAATATTTTGTTAAAATTCGCGTTAAATTTTTGTTAAATCAGCTCATTTTTTAACCAATAGGCCGAAATCGGCAAAATCCCTTATAAATCAAAAGAATAGACCGAGATAGGGTTGAGTGGCCGCTACAGGGCGCTCCCATTCGCCATTCAGGCTGCGCAACTGTTGGGAAGGGCGTTTCGGTGCGGGCCTCTTCGCTATTACGCCAGCTGGCGAAAGGGGGATGTGCTGCAAGGCGATTAAGTTGGGTAACGCCAGGGTTTTCCCAGTCACGACGTTGTAAAACGACGGCCAGTGAGCGCGACGTAATACGACTCACTATAGGGCGAATTGGCGGAAGGCCGTCAAGGCCTAGGCGCGCCAGGTCTCATGCCGGAGGGATCTGC…	AmpR	CDS	TTACCAATGCTTAATCAGTGAGGCACCTATCTCAGCGATCTGTCTATTTCGTTCATCCATAGTTGCCTGACTCCCCGTCGTGTAGATAACTACGATACGGGAGGGCTTACCATCTGGCCCCAGTGCTGCAATGATACCGCGAGAACCACGCTCACCGGCTCCAGATTTATCAGCAATAAACCAGCCAGCCGGAAGGGCCGAGCGCAGAAGTGGTCCTGCAACTTTATCCGCCTCCATCCAGTCTATTAATTGTTGCCGGGAAGCTAGAGTAAGTAGTTCGCCAGTTAATAGTTTGCGCAACGTTGTTGCCATTGCTACAGGCATCGTGGTGTCACGCTCGTCGTTTGGTATGGCTTCATTCAGCTCCGGTTCCCAACGATCAAGGCGAGTTACATGATC…	3413	4273	861	forward
			DHFR ter	terminator	CGGAAATACAGAAGCTGCCCGTCTCTCGTTTTCCTCTCTTTTCGGAGGGATCAGGGAGAGTGCCTCGGGTCGGAGAGAGCTGACGAGGGGGTGCCAGTGACCCCTGTGTCCTTTATCGAAGAAAAGGGATGACTCTTCATGTGGCATTTCACACAGTCTCACCTCGCCTTGTTTTCTTTTTGTCAATCAGAACGAAAGCGAGTTGCGGGTGACGCAGATGTGCGTGTATCCACTCGTGAATGCGTTATCGTTCTGTATGCCGCTAGAGTGCTGGACTGTTGCTGTCTGCCCACGACAGCAGACAACTTTCCTTCTATGCACTTGCAGGATG	2059	2389	331	forward
			CAT	CDS	AATGCTGCATGAGAAAAAAATCACTGGATATACCACCGTTGATATATCCCAATCGCATCGTAAAGAACATTTTGAGGCATTTCAGTCAGTTGCTCAATGTACCTATAACCAGACCGTTCAGCTGGATATTACGGCCTTTTTAAAGACCGTAAAGAAAAATAAGCACAAGTTTTATCCGGCCTTTATTCACATTCTTGCCCGCCTGATGAATGCTCATCCGGAATTCCGTATGGCAATGAAAGACGGTGAGCTGGTGATATGGGATAGTGTTCACCCTTGTTACACCGTTTTCCATGAGCAAACTGAAACGTTTTCATCGCTCTGGAGTGAATACCACGACGATTTCCGGCAGTTTCTACACATATATTCGCAAGATGTGGCGTGTTACGGTGAAAACCT…	1388	2054	667	forward
			Gra pro	promoter	ATAGCGTGGTACTCGTCACGAATACCAATCGCTGGGGTCGCGGCGGGAGGAATATGCTGTTTGTTGACCATACGATCACGCTGAACGAAAACATGGTATGAGACGCCGTAAGCGGGCACAGGTTGTTTGCCCTCGTCTCATTGCGGACCAATTCCCGGTCCACCGCTGCGTCTCGACTCGACGGTTGTGACCACCCCACTTCGCATTGGGCAGTCGGTAAAGCCACAACATTACTTTGCAATTTTATCGGTTGAAACTGCCGAGCGAGCTTGCGTTTTTGGGTGCTATCTTCTCCCACCTTTTATCAGTTAAGTTGTACAGTGAGTGTCAGCTTGTTTCGACACGTCTGTATAGACGCAACTCGGTTTGCTTGTGTTGTTTGGTGGCTGGCCAAATCAA…	934	1387	454	forward
			Sag1 ter	terminator	ATCACCGTTGTGCTCACTTCTCAAATCGACAAAGGAAACACACTTCGTGCAGCATGTGCCCCATTATAAAGAAACTGAGTTGTTCCGCTGTGGCTTGCAGGTGTCACATCCACAAAAACCGGCCGACTCTAAATAGGAGTGTTTCGCAGCAAGCAGCGAAAGTTTATGACTGGGTCCGAATCTCTGAACGGATGTGTGGCGGACCTGGCTGATGTTGATCGCCGTCGACACACGCGCCACATGGGTCAATACACAAGACAGCTATCAGTTGTTTTAGTCGAACCGGTTAACACAATTCTTGCCCCCCCGAGGG	609	921	313	forward
			6xHA	TAG	TACCCATACGATGTTCCTGACTATGCGGGCTATCCCTATGACGTCCCGGACTATGCAGGATTGTATCCATATGACGTTCCAGATTACGCCACTAGAGCTGCTTACCCATACGATGTTCCTGACTATGCGGGCTATCCCTATGACGTCCCGGACTATGCAGGATTGTATCCATATGACGTTCCAGATTACGCCTGA	410	604	195	forward
			Linker	linker	GGATCTGCAGGATCTGCT	392	409	18	forward
P7	Golden Gate Level M plasmid for C-terminal tagging of T. gondii proteins with 3xV5 epitope tag; contains sequences encoding [flexible linker - 3xV5 tag - Sag1 terminator] and [Gra1 promoter - CAT - DHFR terminator] for selection of positive transformants with chloramphenicol. Confers resistance to ampicillin on the bacterial host through expression of AmpR.	CTAAATTGTAAGCGTTAATATTTTGTTAAAATTCGCGTTAAATTTTTGTTAAATCAGCTCATTTTTTAACCAATAGGCCGAAATCGGCAAAATCCCTTATAAATCAAAAGAATAGACCGAGATAGGGTTGAGTGGCCGCTACAGGGCGCTCCCATTCGCCATTCAGGCTGCGCAACTGTTGGGAAGGGCGTTTCGGTGCGGGCCTCTTCGCTATTACGCCAGCTGGCGAAAGGGGGATGTGCTGCAAGGCGATTAAGTTGGGTAACGCCAGGGTTTTCCCAGTCACGACGTTGTAAAACGACGGCCAGTGAGCGCGACGTAATACGACTCACTATAGGGCGAATTGGCGGAAGGCCGTCAAGGCCTAGGCGCGCCAGGTCTCATGCCGGAGGGATCTGC…	AmpR	CDS	TTACCAATGCTTAATCAGTGAGGCACCTATCTCAGCGATCTGTCTATTTCGTTCATCCATAGTTGCCTGACTCCCCGTCGTGTAGATAACTACGATACGGGAGGGCTTACCATCTGGCCCCAGTGCTGCAATGATACCGCGAGAACCACGCTCACCGGCTCCAGATTTATCAGCAATAAACCAGCCAGCCGGAAGGGCCGAGCGCAGAAGTGGTCCTGCAACTTTATCCGCCTCCATCCAGTCTATTAATTGTTGCCGGGAAGCTAGAGTAAGTAGTTCGCCAGTTAATAGTTTGCGCAACGTTGTTGCCATTGCTACAGGCATCGTGGTGTCACGCTCGTCGTTTGGTATGGCTTCATTCAGCTCCGGTTCCCAACGATCAAGGCGAGTTACATGATC…	3359	4219	861	forward
			DHFR ter	terminator	CGGAAATACAGAAGCTGCCCGTCTCTCGTTTTCCTCTCTTTTCGGAGGGATCAGGGAGAGTGCCTCGGGTCGGAGAGAGCTGACGAGGGGGTGCCAGTGACCCCTGTGTCCTTTATCGAAGAAAAGGGATGACTCTTCATGTGGCATTTCACACAGTCTCACCTCGCCTTGTTTTCTTTTTGTCAATCAGAACGAAAGCGAGTTGCGGGTGACGCAGATGTGCGTGTATCCACTCGTGAATGCGTTATCGTTCTGTATGCCGCTAGAGTGCTGGACTGTTGCTGTCTGCCCACGACAGCAGACAACTTTCCTTCTATGCACTTGCAGGATG	2005	2335	331	forward
			CAT	CDS	AATGCTGCATGAGAAAAAAATCACTGGATATACCACCGTTGATATATCCCAATCGCATCGTAAAGAACATTTTGAGGCATTTCAGTCAGTTGCTCAATGTACCTATAACCAGACCGTTCAGCTGGATATTACGGCCTTTTTAAAGACCGTAAAGAAAAATAAGCACAAGTTTTATCCGGCCTTTATTCACATTCTTGCCCGCCTGATGAATGCTCATCCGGAATTCCGTATGGCAATGAAAGACGGTGAGCTGGTGATATGGGATAGTGTTCACCCTTGTTACACCGTTTTCCATGAGCAAACTGAAACGTTTTCATCGCTCTGGAGTGAATACCACGACGATTTCCGGCAGTTTCTACACATATATTCGCAAGATGTGGCGTGTTACGGTGAAAACCT…	1334	2000	667	forward
			Gra pro	promoter	ATAGCGTGGTACTCGTCACGAATACCAATCGCTGGGGTCGCGGCGGGAGGAATATGCTGTTTGTTGACCATACGATCACGCTGAACGAAAACATGGTATGAGACGCCGTAAGCGGGCACAGGTTGTTTGCCCTCGTCTCATTGCGGACCAATTCCCGGTCCACCGCTGCGTCTCGACTCGACGGTTGTGACCACCCCACTTCGCATTGGGCAGTCGGTAAAGCCACAACATTACTTTGCAATTTTATCGGTTGAAACTGCCGAGCGAGCTTGCGTTTTTGGGTGCTATCTTCTCCCACCTTTTATCAGTTAAGTTGTACAGTGAGTGTCAGCTTGTTTCGACACGTCTGTATAGACGCAACTCGGTTTGCTTGTGTTGTTTGGTGGCTGGCCAAATCAA…	880	1333	454	forward
			Sag1 ter	terminator	ATCACCGTTGTGCTCACTTCTCAAATCGACAAAGGAAACACACTTCGTGCAGCATGTGCCCCATTATAAAGAAACTGAGTTGTTCCGCTGTGGCTTGCAGGTGTCACATCCACAAAAACCGGCCGACTCTAAATAGGAGTGTTTCGCAGCAAGCAGCGAAAGTTTATGACTGGGTCCGAATCTCTGAACGGATGTGTGGCGGACCTGGCTGATGTTGATCGCCGTCGACACACGCGCCACATGGGTCAATACACAAGACAGCTATCAGTTGTTTTAGTCGAACCGGTTAACACAATTCTTGCCCCCCCGAGGG	555	867	313	forward
			3xV5	TAG	GGAAAACCTATTCCCAATCCTCTTCTCGGATTGGATTCTACTGCTGCTGGCAAGCCGATCCCTAACCCGTTGCTGGGCCTCGACTCGACAGCAGCCGGAAAGCCCATCCCGAATCCCCTCCTTGGCCTGGACAGCACGTGA	410	550	141	forward
			Linker	linker	GGATCTGCAGGATCTGCT	392	409	18	forward
P8	pGEM T-Easy vector for C-terminal tagging of T. gondii proteins with 3xV5 epitope; contains sequences encoding [flexible linker - 3xV5 tag - Sag1 terminator] and [DHFR promoter - DHFR* - DHFR terminator] for selection of positive transformants with pyrimethamine. Confers ampicillin resistance on the bacterial host (see Promega cat. No A1360).	TATAGTGAGTCGTATTACAATTCACTGGCCGTCGTTTTACAACGTCGTGACTGGGAAAACCCTGGCGTTACCCAACTTAATCGCCTTGCAGCACATCCCCCTTTCGCCAGCTGGCGTAATAGCGAAGAGGCCCGCACCGATCGCCCTTCCCAACAGTTGCGCAGCCTGAATGGCGAATGGACGCGCCCTGTAGCGGCGCATTAAGCGCGGCGGGTGTGGTGGTTACGCGCAGCGTGACCGCTACACTTGCCAGCGCCCTAGCGCCCGCTCCTTTCGCTTTCTTCCCTTCCTTTCTCGCCACGTTCGCCGGCTTTCCCCGTCAAGCTCTAAATCGGGGGCTCCCTTTAGGGTTCCGATTTAGTGCTTTACGGCACCTCGACCCCAAAAAACTTGATTAGG…	DHFR ter	terminator	CGGAAATACAGAAGCTGCCCGTCTCTCGTTTTCCTCTCTTTTCGGAGGGATCAGGGAGAGTGCCTCGGGTCGGAGAGAGCTGACGAGGGGGTGCCAGAGACCCCTGTGTCCTTTATCGAAGAAAAGGGATGACTCTTCATGTGGCATTTCACACAGTCTCACCTCGCCTTGTTTTCTTTTTGTCAATCAGAACGAAAGCGAGTTGCGGGTGACGCAGATGTGCGTGTATCCACTCGTGAATGCGTTATCGTTCTGTATGCCGCTAGAGTGCTGGACTGTTGCTGTCTGCCCACGACAGCAGACAACTTTCCTTCTATGCACTTGCAGGATG	5982	6312	331	forward
			DHFR*	CDS	ATGCAGAAACCGGTGTGTCTGGTCGTCGCGATGACCCCCAAGAGGGGCATCGGCATCAACAACGGCCTCCCGTGGCCCCACTTGACCACAGATTTCAAACACTTTCGTCGTGTGACAAAAACGACGCCCGAAGAAGCCAGTCGCCTGAACGGGTGGCTTCCCAGGAAATTTGCAAAGACGGGCGACTCTGGACTTCCCTCTCCATCAGTCGGCAAGAGATTCAACGCCGTTGTCATGGGACGGAAAAACTGGGAAAGCATGCCTCGAAAGTTTAGACCCCTCGTGGACAGATTGAACATCGTCGTTTCCTCTTCCCTCAAAGAAGAAGACATTGCGGCGGAGAAGCCTCAAGCTGAAGGCCAGCAGCGCGTCCGAGTCTGTGCTTCACTCCCAGCAGCT…	4149	5981	1833	forward
			DHFR pro	promoter	ATTATGCGTGACTTTCCCGCAATTTTTTCAGACTTTCAGGAAAGACAGGCTCCGGAACGATCTCGTCCATGACTGGTAAATCCACGACACCGCAATGGCCCCCAGCACCTCTATCTCTCGTGCCAGGGGACTAACGTTGTATGCGTCTGCGTCTTGTCTTTTTGCATTCGCTTTCCAAAAAAGAGAGCCATCCGTTCCCCCGCACATTCAACGCCGCGAGTGCGGTTTTTGTCTTTTTTGAGTGGTAGGACGCTTTTCATGCGCGAACTACGTGGACATTAAGTTCCATTCTCTTTTTCGACAGCACGAAACCTTGCATTCAAACCCGCCCGCGGAAGATCCGATCTTGCTGCTGTTCGCAGTCCCAGTAGCGTCCTGTCGGCCGCGCCGTCTCTGTTG…	3385	4148	764	forward
			Sag1 ter	terminator	ATCACCGTTGTGCTCACTTCTCAAATCGACAAAGGAAACACACTTCGTGCAGCATGTGCCCCATTATAAAGAAACTGAGTTGTTCCGCTGTGGCTTGCAGGTGTCACATCCACAAAAACCGGCCGACTCTAAATAGGAGTGTTTCGCAGCAAGCAGCGAAAGTTTATGACTGGGTCCGAATCTCTGAACGGATGTGTGGCGGACCTGGCTGATGTTGATCGCCGTCGACACACGCGCCACATGGGTCAATACACAAGACAGCTATCAGTTGTTTTAGTCGAACCGGTTAACACAATTCTTGCCCCCCCGAGGG	3057	3369	313	forward
			3xV5	tag	GGAAAACCTATTCCCAATCCTCTTCTCGGATTGGATTCTACTGCTGCTGGCAAGCCGATCCCTAACCCGTTGCTGGGCCTCGACTCGACAGCAGCCGGAAAGCCCATCCCGAATCCCCTCCTTGGCCTGGACAGCACGTGA	2912	3052	141	forward
			Linker	linker	GGATCTGCAGGATCTGCT	2894	2911	18	forward
P9	pGEM T-Easy vector for C-terminal tagging of T. gondii proteins with 6xHA epitope; contains sequences encoding [flexible linker - 6xHA tag - Sag1 terminator] and [DHFR promoter - DHFR* - DHFR terminator] for selection of positive transformants with pyrimethamine. Confers ampicillin resistance on the bacterial host (see Promega cat. No A1360).	TATAGTGAGTCGTATTACAATTCACTGGCCGTCGTTTTACAACGTCGTGACTGGGAAAACCCTGGCGTTACCCAACTTAATCGCCTTGCAGCACATCCCCCTTTCGCCAGCTGGCGTAATAGCGAAGAGGCCCGCACCGATCGCCCTTCCCAACAGTTGCGCAGCCTGAATGGCGAATGGACGCGCCCTGTAGCGGCGCATTAAGCGCGGCGGGTGTGGTGGTTACGCGCAGCGTGACCGCTACACTTGCCAGCGCCCTAGCGCCCGCTCCTTTCGCTTTCTTCCCTTCCTTTCTCGCCACGTTCGCCGGCTTTCCCCGTCAAGCTCTAAATCGGGGGCTCCCTTTAGGGTTCCGATTTAGTGCTTTACGGCACCTCGACCCCAAAAAACTTGATTAGG…	DHFR ter	terminator	CGGAAATACAGAAGCTGCCCGTCTCTCGTTTTCCTCTCTTTTCGGAGGGATCAGGGAGAGTGCCTCGGGTCGGAGAGAGCTGACGAGGGGGTGCCAGAGACCCCTGTGTCCTTTATCGAAGAAAAGGGATGACTCTTCATGTGGCATTTCACACAGTCTCACCTCGCCTTGTTTTCTTTTTGTCAATCAGAACGAAAGCGAGTTGCGGGTGACGCAGATGTGCGTGTATCCACTCGTGAATGCGTTATCGTTCTGTATGCCGCTAGAGTGCTGGACTGTTGCTGTCTGCCCACGACAGCAGACAACTTTCCTTCTATGCACTTGCAGGATG	6039	6369	331	forward
			DHFR*	CDS	ATGCAGAAACCGGTGTGTCTGGTCGTCGCGATGACCCCCAAGAGGGGCATCGGCATCAACAACGGCCTCCCGTGGCCCCACTTGACCACAGATTTCAAACACTTTCGTCGTGTGACAAAAACGACGCCCGAAGAAGCCAGTCGCCTGAACGGGTGGCTTCCCAGGAAATTTGCAAAGACGGGCGACTCTGGACTTCCCTCTCCATCAGTCGGCAAGAGATTCAACGCCGTTGTCATGGGACGGAAAAACTGGGAAAGCATGCCTCGAAAGTTTAGACCCCTCGTGGACAGATTGAACATCGTCGTTTCCTCTTCCCTCAAAGAAGAAGACATTGCGGCGGAGAAGCCTCAAGCTGAAGGCCAGCAGCGCGTCCGAGTCTGTGCTTCACTCCCAGCAGCT…	4206	6038	1833	forward
			DHFR pro	promoter	ATTATGCGTGACTTTCCCGCAATTTTTTCAGACTTTCAGGAAAGACAGGCTCCGGAACGATCTCGTCCATGACTGGTAAATCCACGACACCGCAATGGCCCCCAGCACCTCTATCTCTCGTGCCAGGGGACTAACGTTGTATGCGTCTGCGTCTTGTCTTTTTGCATTCGCTTTCCAAAAAAGAGAGCCATCCGTTCCCCCGCACATTCAACGCCGCGAGTGCGGTTTTTGTCTTTTTTGAGTGGTAGGACGCTTTTCATGCGCGAACTACGTGGACATTAAGTTCCATTCTCTTTTTCGACAGCACGAAACCTTGCATTCAAACCCGCCCGCGGAAGATCCGATCTTGCTGCTGTTCGCAGTCCCAGTAGCGTCCTGTCGGCCGCGCCGTCTCTGTTG…	3442	4205	764	forward
			Sag1 ter	terminator	ATCACCGTTGTGCTCACTTCTCAAATCGACAAAGGAAACACACTTCGTGCAGCATGTGCCCCATTATAAAGAAACTGAGTTGTTCCGCTGTGGCTTGCAGGTGTCACATCCACAAAAACCGGCCGACTCTAAATAGGAGTGTTTCGCAGCAAGCAGCGAAAGTTTATGACTGGGTCCGAATCTCTGAACGGATGTGTGGCGGACCTGGCTGATGTTGATCGCCGTCGACACACGCGCCACATGGGTCAATACACAAGACAGCTATCAGTTGTTTTAGTCGAACCGGTTAACACAATTCTTGCCCCCCCGAGGG	3114	3426	313	forward
			6xHA	tag	TACCCATACGATGTTCCTGACTATGCGGGCTATCCCTATGACGTCCCGGACTATGCAGGATTGTATCCATATGACGTTCCAGATTACGCCACTAGAGCTGCTTACCCATACGATGTTCCTGACTATGCGGGCTATCCCTATGACGTCCCGGACTATGCAGGATTGTATCCATATGACGTTCCAGATTACGCCTGA	2915	3109	195	forward
			linker	linker	GGATCTGCAGGATCTGCTGGG	2894	2914	21	forward
P10	pGEM T-Easy vector for C-terminal tagging of T. gondii proteins with 3xHA epitope; contains sequences encoding [flexible linker - 3xHA tag - Sag1 terminator] and [DHFR promoter - DHFR* - DHFR terminator] for selection of positive transformants with pyrimethamine. Confers ampicillin resistance on the bacterial host (see Promega cat. No A1360).	TATAGTGAGTCGTATTACAATTCACTGGCCGTCGTTTTACAACGTCGTGACTGGGAAAACCCTGGCGTTACCCAACTTAATCGCCTTGCAGCACATCCCCCTTTCGCCAGCTGGCGTAATAGCGAAGAGGCCCGCACCGATCGCCCTTCCCAACAGTTGCGCAGCCTGAATGGCGAATGGACGCGCCCTGTAGCGGCGCATTAAGCGCGGCGGGTGTGGTGGTTACGCGCAGCGTGACCGCTACACTTGCCAGCGCCCTAGCGCCCGCTCCTTTCGCTTTCTTCCCTTCCTTTCTCGCCACGTTCGCCGGCTTTCCCCGTCAAGCTCTAAATCGGGGGCTCCCTTTAGGGTTCCGATTTAGTGCTTTACGGCACCTCGACCCCAAAAAACTTGATTAGG…	DHFR ter	terminator	CGGAAATACAGAAGCTGCCCGTCTCTCGTTTTCCTCTCTTTTCGGAGGGATCAGGGAGAGTGCCTCGGGTCGGAGAGAGCTGACGAGGGGGTGCCAGAGACCCCTGTGTCCTTTATCGAAGAAAAGGGATGACTCTTCATGTGGCATTTCACACAGTCTCACCTCGCCTTGTTTTCTTTTTGTCAATCAGAACGAAAGCGAGTTGCGGGTGACGCAGATGTGCGTGTATCCACTCGTGAATGCGTTATCGTTCTGTATGCCGCTAGAGTGCTGGACTGTTGCTGTCTGCCCACGACAGCAGACAACTTTCCTTCTATGCACTTGCAGGATG	5937	6267	331	forward
			DHFR*	CDS	ATGCAGAAACCGGTGTGTCTGGTCGTCGCGATGACCCCCAAGAGGGGCATCGGCATCAACAACGGCCTCCCGTGGCCCCACTTGACCACAGATTTCAAACACTTTCGTCGTGTGACAAAAACGACGCCCGAAGAAGCCAGTCGCCTGAACGGGTGGCTTCCCAGGAAATTTGCAAAGACGGGCGACTCTGGACTTCCCTCTCCATCAGTCGGCAAGAGATTCAACGCCGTTGTCATGGGACGGAAAAACTGGGAAAGCATGCCTCGAAAGTTTAGACCCCTCGTGGACAGATTGAACATCGTCGTTTCCTCTTCCCTCAAAGAAGAAGACATTGCGGCGGAGAAGCCTCAAGCTGAAGGCCAGCAGCGCGTCCGAGTCTGTGCTTCACTCCCAGCAGCT…	4104	5936	1833	forward
			DHFR pro	promoter	ATTATGCGTGACTTTCCCGCAATTTTTTCAGACTTTCAGGAAAGACAGGCTCCGGAACGATCTCGTCCATGACTGGTAAATCCACGACACCGCAATGGCCCCCAGCACCTCTATCTCTCGTGCCAGGGGACTAACGTTGTATGCGTCTGCGTCTTGTCTTTTTGCATTCGCTTTCCAAAAAAGAGAGCCATCCGTTCCCCCGCACATTCAACGCCGCGAGTGCGGTTTTTGTCTTTTTTGAGTGGTAGGACGCTTTTCATGCGCGAACTACGTGGACATTAAGTTCCATTCTCTTTTTCGACAGCACGAAACCTTGCATTCAAACCCGCCCGCGGAAGATCCGATCTTGCTGCTGTTCGCAGTCCCAGTAGCGTCCTGTCGGCCGCGCCGTCTCTGTTG…	3340	4103	764	forward
			Sag1 ter	terminator	ATCACCGTTGTGCTCACTTCTCAAATCGACAAAGGAAACACACTTCGTGCAGCATGTGCCCCATTATAAAGAAACTGAGTTGTTCCGCTGTGGCTTGCAGGTGTCACATCCACAAAAACCGGCCGACTCTAAATAGGAGTGTTTCGCAGCAAGCAGCGAAAGTTTATGACTGGGTCCGAATCTCTGAACGGATGTGTGGCGGACCTGGCTGATGTTGATCGCCGTCGACACACGCGCCACATGGGTCAATACACAAGACAGCTATCAGTTGTTTTAGTCGAACCGGTTAACACAATTCTTGCCCCCCCGAGGG	3012	3324	313	forward
			3xHA	tag	TACCCATACGATGTTCCTGACTATGCGGGCTATCCCTATGACGTCCCGGACTATGCAGGATTGTATCCATATGACGTTCCAGATTACGCCTGA	2915	3007	93	forward
			linker	linker	GGATCTGCAGGATCTGCTGGG	2894	2914	21	forward

## Sheet: S9b - Primers and oligos
ID	Sequence	Plasmid.template	Direction	Target.gene.ID	Use
Universal_sgRNA_Rv	TGTGGTCTCAAGCGGAAAAAGAAAAAAAAAGCACCGACTC	P5	reverse	universal	PS-sgRNA
221480C_sgRNA_Fw	TGTGGTCTCAAGTTGGACTCTCATCCCGGTGCAAGTTTTAGAGCTAGAAATAGCAAG	P5	forward	TGME49_221480	PS-sgRNA
221480C_Fw	ACTTGTCGGACGGGGCAACAAAAGTTCAAAAAGGGATCTGCAGGATCTGCT	P6	forward	TGME49_221480	linker, reporter tag, resistance cassette, specific homology arms
221480C_Rv	TCTCTACTAGATGAATGAGATTGTGCCCGGAAAACGACAGGTTTCCCGACT	P6	reverse	TGME49_221480	linker, reporter tag, resistance cassette, specific homology arms
221180C_sgRNA_Fw	TGTGGTCTCAAGTTGACGCGGTATCGGCTGAACAGTTTTAGAGCTAGAAATAGCAAG	P5	forward	TGME49_221180	PS-sgRNA
221180C_Fw	CGCTGACTCTCTTCCTTCCACCAGACTCTCGCCGCGTCTCGGATCTGCAGGATCTGCT	P6	forward	TGME49_221180	linker, reporter tag, resistance cassette, specific homology arms
221180C_Rv	TATTTGTATATGTGTGTATGGCACAGACGGTATGGACGCGACGACAGGTTTCCCGACT	P6	reverse	TGME49_221180	linker, reporter tag, resistance cassette, specific homology arms
287040C_sgRNA_Fw	TGTGGTCTCAAGTTGTGTGTCGCTGCATTTCGTTGTTTTAGAGCTAGAAATAGCAAG	P5	forward	TGME49_287040	PS-sgRNA
287040C_Fw	GCCTTCGTGACTGCTGACCTCAAGCAAAGAATGAGTGCTGGATCTGCAGGATCTGCT	P6	forward	TGME49_287040	linker, reporter tag, resistance cassette, specific homology arms
287040C_Rv	TCGCAATGGCAATACTAGGTCAGAGTCCGCAGGAGTGTGTACGACAGGTTTCCCGACT	P6	reverse	TGME49_287040	linker, reporter tag, resistance cassette, specific homology arms
309990C_sgRNA_Fw	TGTGGTCTCAAGTTGCTATTTTCGAAGTCCTAAAGTTTTAGAGCTAGAAATAGCAAG	P5	forward	TGME49_309990	PS-sgRNA
309990C_Fw	AAGAAAGAGGACAATGAAGCTGCCACGGAGGTTGGATCTGCAGGATCTGCT	P6	forward	TGME49_309990	linker, reporter tag, resistance cassette, specific homology arms
309990C_Rv	CCTATCCAGCGATCTTGAATAGCTATTTTCGAAACGACAGGTTTCCCGACT	P6	reverse	TGME49_309990	linker, reporter tag, resistance cassette, specific homology arms
224620C_sgRNA_Fw	TGTGGTCTCAAGTTGCCGGAATAGAAACAAAATGGTTTTAGAGCTAGAAATAGCAAG	P5	forward	TGME49_224620	PS-sgRNA
224620C_Fw	GACAAATTCGTACTCCAACATCTGAACCCTTGGGGATCTGCAGGATCTGCT	P6	forward	TGME49_224620	linker, reporter tag, resistance cassette, specific homology arms
224620C_Rv	CCCTATATGGGTGTCCGAGACAGCCGGAATAGAACGACAGGTTTCCCGACT	P6	reverse	TGME49_224620	linker, reporter tag, resistance cassette, specific homology arms
304490C_sgRNA_Fw	TGTGGTCTCAAGTTGGCTCCTTGCCGGTCACGAGGTTTTAGAGCTAGAAATAGCAAG	P5	forward	TGME49_304490	PS-sgRNA
304490C_Fw	CTGTTCCAAAACGCGGACGTTGCAAGCCTCTCGGGATCTGCAGGATCTGCT	P6	forward	TGME49_304490	linker, reporter tag, resistance cassette, specific homology arms
304490C_Rv	TGAAGCCTGTTCTAACTGTGGTCACCGGCTCCTACGACAGGTTTCCCGACT	P6	reverse	TGME49_304490	linker, reporter tag, resistance cassette, specific homology arms
313290C_sgRNA_Fw	TGTGGTCTCAAGTTGATAAGCTGCGGCAACTCAAGTTTTAGAGCTAGAAATAGCAAG	P5	forward	TGME49_313290	PS-sgRNA
313290C_Fw	GCGGGGGCGGCTCCGGAGTTTCACGCTTCTCCGCAAGGATCTGCAGGATCTGCT	P6	forward	TGME49_313290	linker, reporter tag, resistance cassette, specific homology arms
313290C_Rv	CTGATAAACTATCTTGGGTTTCCAGATAAGCTGCGGACGACAGGTTTCCCGACT	P6	reverse	TGME49_313290	linker, reporter tag, resistance cassette, specific homology arms
292120C_sgRNA_Fw	TGTGGTCTCAAGTTGACAGCAAGCACAGACCAAAGTTTTAGAGCTAGAAATAGCAAG	P5	forward	TGME49_292120	PS-sgRNA
292120C_Fw	ACCCAGTTCCTCGGTGTCGAGAGCGCTCCTGTCACAGCTGGATCTGCAGGATCTGCT	P6	forward	TGME49_292120	linker, reporter tag, resistance cassette, specific homology arms
292120C_Rv	TATACTTGAAGCAGAACCGCAAGAGCCTCCACACTGTCGACGACAGGTTTCCCGACT	P6	reverse	TGME49_292120	linker, reporter tag, resistance cassette, specific homology arms
207830C_sgRNA_Fw	TGTGGTCTCAAGTTGCGAATAATAAAAGTTCAGTGTTTTAGAGCTAGAAATAGCAAG	P5	forward	TGME49_207830	PS-sgRNA
207830C_Fw	GAGACTGAGGGACAGTCTAAAGTGCCTTCCACACAGGGATCTGCAGGATCTGCT	P6	forward	TGME49_207830	linker, reporter tag, resistance cassette, specific homology arms
207830C_Rv	CTGTTTGTCAGACATCATCCATGCTTGCTCGTTTCTACGACAGGTTTCCCGACT	P6	reverse	TGME49_207830	linker, reporter tag, resistance cassette, specific homology arms
305590C_sgRNA_Fw	TGTGGTCTCTAGTTGGTGGATACGCGCGCTGTTGGTTTTAGAGCTAGAAATAGCAAG	P5	forward	TGME49_305590	PS-sgRNA
305590C_Fw	AAGTGATGATGAGACAGGTGAATGAGTGGAAACGTCAGTGTGCAGATCAAGGATCTGCAGGATCTGCTG	P9	forward	TGME49_305590	linker, reporter tag, resistance cassette, specific homology arms
305590C_Rv	GTCTCCGCGAAACGCGCCTGATATCGAGCGCCGGCGGTCGGCCAGCTTCCCATCCTGCAAGTGCATAGAAG	P9	reverse	TGME49_305590	linker, reporter tag, resistance cassette, specific homology arms
210820C_sgRNA_Fw	TGTGGTCTCTAGTTGGAGAGGAGATTAGCGACGAGTTTTAGAGCTAGAAATAGCAAG	P5	forward	TGME49_210820	PS-sgRNA
210820C_Fw	CAGGCGCTGACACGAGAAGCATTGGGCTCCAAAGAGTCCCCAAGCTCGGCGGATCTGCAGGATCTGCTG	P6	forward	TGME49_210820	linker, reporter tag, resistance cassette, specific homology arms
210820C_Rv	CCCCTGTCTCCTCCCTCCTTTCGACTCGTCTGCTTTTCGCTCAAAGGGTCCATCCTGCAAGTGCATAGAAG	P6	reverse	TGME49_210820	linker, reporter tag, resistance cassette, specific homology arms
230350C_sgRNA_Fw	TGTGGTCTCTAGTTGCTCGCTCTCCAGGAATTGGTGTTTTAGAGCTAGAAATAGCAAG	P5	forward	TGME49_230350	PS-sgRNA
230350C_Fw	GTCTGCAGAGCGAAAGTCTGCGAGGGCCGCCCATCCCAGGTGAACGGGTAGGATCTGCAGGATCTGCTG	P9	forward	TGME49_230350	linker, reporter tag, resistance cassette, specific homology arms
230350C_Rv	GCGCGACAGAGGGAAACAAACGAGCACTAAAACATGCATTTCTTGCCATGCATCCTGCAAGTGCATAGAAG	P9	reverse	TGME49_230350	linker, reporter tag, resistance cassette, specific homology arms
309560C_sgRNA_Fw	TGTGGTCTCTAGTTGAAACTGGACTGACGCGACAGTTTTAGAGCTAGAAATAGCAAG	P5	forward	TGME49_309560	PS-sgRNA
309560C_Fw	CGATCTTCCTCCAGCTCCTCCGGCTCGTCGCCGCAGCCACAGACAACAACGGATCTGCAGGATCTGCTG	P6	forward	TGME49_309560	linker, reporter tag, resistance cassette, specific homology arms
309560C_Rv	GCCTTCAGTTTCCGTCTGTCAGTCCCCTATCTGCGACAGCTCTCTTTCCTCATCCTGCAAGTGCATAGAAG	P6	reverse	TGME49_309560	linker, reporter tag, resistance cassette, specific homology arms
277720C_sgRNA_Fw	TGTGGTCTCTAGTTGCTGTGTGAACGAACGAGAAAGTTTTAGAGCTAGAAATAGCAAG	P5	forward	TGME49_277720	PS-sgRNA
277720C_Fw	GTACGAACGCCGCCAGTGCGGAGGCTGTCGCGGCTGCCGAACCGTCTGTGGGATCTGCAGGATCTGCTG	P9	forward	TGME49_277720	linker, reporter tag, resistance cassette, specific homology arms
277720C_Rv	CGTCTTTTCACGGTTCTTTTTCTCCAGCCTTTCTTCTTCGTCTTTGACCGCATCCTGCAAGTGCATAGAAG	P9	reverse	TGME49_277720	linker, reporter tag, resistance cassette, specific homology arms
225200C_sgRNA_Fw	TGTGGTCTCTAGTTGTCGTCACAGGGTTTATGTTGTTTTAGAGCTAGAAATAGCAAG	P5	forward	TGME49_225200	PS-sgRNA
225200C_Fw	CTCCGCTTCTGCGACACCAGCGTTGGGAGAGAGGAATCGAGTCTCATTTCGGATCTGCAGGATCTGCTG	P9	forward	TGME49_225200	linker, reporter tag, resistance cassette, specific homology arms
225200C_Rv	GAAACGAAAGACCCAGAAAGCTCCAGGGAAAAAAACTGAACATCCTGCCGCATCCTGCAAGTGCATAGAAG	P9	reverse	TGME49_225200	linker, reporter tag, resistance cassette, specific homology arms
242820C_sgRNA_Fw	TGTGGTCTCTAGTTGAAGTCAGAAGCCGAGACAGCGTTTTAGAGCTAGAAATAGCAAG	P5	forward	TGME49_242820	PS-sgRNA
242820C_Fw	AGAAGAAGAAAAAAGACGATGCTGACGATGACGGTGACGATTCCGATGAAGGATCTGCAGGATCTGCTG	P9	forward	TGME49_242820	linker, reporter tag, resistance cassette, specific homology arms
242820C_Rv	TCGAAATCATTCTGTGCCGACTGTACGTTCTCGCAGCCGTTAGATCGCCGCATCCTGCAAGTGCATAGAAG	P9	reverse	TGME49_242820	linker, reporter tag, resistance cassette, specific homology arms
279420C_sgRNA_Fw	TGTGGTCTCTAGTTGCCTCCCGCACCAGTCGACGAGTTTTAGAGCTAGAAATAGCAAG	P5	forward	TGME49_279420	PS-sgRNA
279420C_Fw	AAAATGCGTCAGATATTGAAGAGGAATCGGAAAACGGGAAAATCGGCTATGGATCTGCAGGATCTGCTG	P9	forward	TGME49_279420	linker, reporter tag, resistance cassette, specific homology arms
279420C_Rv	AAGGCTGAATCACTCACAAGTGGCTGCAGCCTTGCTCCTCGCCTCATGAACATCCTGCAAGTGCATAGAAG	P9	reverse	TGME49_279420	linker, reporter tag, resistance cassette, specific homology arms
321650C_sgRNA_Fw	TGTGGTCTCTAGTTGGAAGACTGACGGGTCCACGGGTTTTAGAGCTAGAAATAGCAAG	P5	forward	TGME49_321650	PS-sgRNA
321650C_Fw	GCTTCCTCTGGACACAAGCTTTCCTCGACGATAAAACAATCGTCGTGAGCGGATCTGCAGGATCTGCTG	P6	forward	TGME49_321650	linker, reporter tag, resistance cassette, specific homology arms
321650C_Rv	GGAAAAACGGGGAAAATCGAAGGAAAGGCGCTCTGCCCGAAACCTTTCCACATCCTGCAAGTGCATAGAAG	P6	reverse	TGME49_321650	linker, reporter tag, resistance cassette, specific homology arms
262920C_sgRNA_Fw	TGTGGTCTCTAGTTTCCCGTCGACAGAGATAGCTGTTTTAGAGCTAGAAATAGCAAG	P5	forward	TGME49_262920	PS-sgRNA
262920C_Fw	CGAAGATTTTGGGGCAGCACAAAATCCTGAGAGACCGCTCTTACTTCCTCGGATCTGCAGGATCTGCTG	P6	forward	TGME49_262920	linker, reporter tag, resistance cassette, specific homology arms
262920C_Rv	AACGGAGTAGCCAGGAGTTGAAAAACATTAGTATTTGTCTCGTCTCGCCGCATCCTGCAAGTGCATAGAAG	P6	reverse	TGME49_262920	linker, reporter tag, resistance cassette, specific homology arms
202780C_sgRNA_Fw	TGTGGTCTCTAGTTGTTTTGCGGAGAGGAGTCGGGTTTTAGAGCTAGAAATAGCAAG	P5	forward	TGME49_202780	PS-sgRNA
202780C_Fw	CGAAACGCGCAACTGTCGACCAACTCGTCCACGAACCTTTCTTCCAAGACGGATCTGCAGGATCTGCTG	P9	forward	TGME49_202780	linker, reporter tag, resistance cassette, specific homology arms
202780C_Rv	CAGGGTCGCTCTGCGGCCTCGCCGGCCCTCCATGAGCAGGCCATCGCTGGCATCCTGCAAGTGCATAGAAG	P9	reverse	TGME49_202780	linker, reporter tag, resistance cassette, specific homology arms
320490C_sgRNA_Fw	TGTGGTCTCTAGTTGCGAGGAGAACCTGTGGCACGTTTTAGAGCTAGAAATAGCAAG	P5	forward	TGME49_320490	PS-sgRNA
320490C_Fw	CAGAAAGCGACTTTTCTTCTGCGAGTTCCGACGATCCGGGTCTGTTCATTGGATCTGCAGGATCTGCTG	P9	forward	TGME49_320490	linker, reporter tag, resistance cassette, specific homology arms
320490C_Rv	GACGACGTTCGCGGGCTACTTCTTTGAGGAAAAGACGCCTCTTTCCACTTCATCCTGCAAGTGCATAGAAG	P9	reverse	TGME49_320490	linker, reporter tag, resistance cassette, specific homology arms
304720C_sgRNA_Fw	TGTGGTCTCTAGTTGATCTGGCGTCATTTTCTTTGTTTTAGAGCTAGAAATAGCAAG	P5	forward	TGME49_304720	PS-sgRNA
304720C_Fw	ATCCCTATCGTCAGTGGCGCGAGAATCGAATTGGAATATGTATTGCCCTGGGATCTGCAGGATCTGCTG	P9	forward	TGME49_304720	linker, reporter tag, resistance cassette, specific homology arms
304720C_Rv	AGGAAAATTAGGGAAACCGATAGTTCATATAGAGACAAAAGTGATGCCGGCATCCTGCAAGTGCATAGAAG	P9	reverse	TGME49_304720	linker, reporter tag, resistance cassette, specific homology arms
208070C_sgRNA_Fw	TGTGGTCTCTAGTTGCAGACAGAGATGGCGAAGGGTTTTAGAGCTAGAAATAGCAAG	P5	forward	TGME49_208070	PS-sgRNA
208070C_Fw	CTTCCTCGACAGAGGCGGACGACAAACGGGAGGCAGGCGTCTACGATGTGGGATCTGCAGGATCTGCTG	P9	forward	TGME49_208070	linker, reporter tag, resistance cassette, specific homology arms
208090C_Rv	AAAGGAAGACTCTTGGAACGGATATTCCTCCTCGCGAAATCTGTTTCAAGCATCCTGCAAGTGCATAGAAG	P9	reverse	TGME49_208070	linker, reporter tag, resistance cassette, specific homology arms
228760C_sgRNA_Fw	TGTGGTCTCTAGTTGACGCAACTTCGCAATGGAGGTTTTAGAGCTAGAAATAGCAAG	P5	forward	TGME49_228760	PS-sgRNA
228760C_Fw	CAGGCGACGAGGGAGCCTCGTTCGACCCTGAAGACTTTGACGATGTGGACGGATCTGCAGGATCTGCTG	P9	forward	TGME49_228760	linker, reporter tag, resistance cassette, specific homology arms
228760C_Rv	GAGCGACGCAGATGGTTTCGTTCATCGTCCTTCCTCTCAAGCGAGCGAGCCATCCTGCAAGTGCATAGAAG	P9	reverse	TGME49_228760	linker, reporter tag, resistance cassette, specific homology arms
304955C_sgRNA_Fw	TGTGGTCTCTAGTTGTTGACTCAACTGATTTAGCGTTTTAGAGCTAGAAATAGCAAG	P5	forward	TGME49_304955	PS-sgRNA
304955C_Fw	TTGTCCTTGCTTTCCTGGTGGACTTGGACCGCGTCCTCGGGCACAATGAAGGATCTGCAGGATCTGCTG	P9	forward	TGME49_304955	linker, reporter tag, resistance cassette, specific homology arms
304955C_Rv	TCCTCGACGACCTCTTTTCACAGTACACCTTCGGGCGCCCATTTCGGGGACATCCTGCAAGTGCATAGAAG	P9	reverse	TGME49_304955	linker, reporter tag, resistance cassette, specific homology arms
208740C_sgRNA_Fw	TGTGGTCTCTAGTTGTGAGGGGGTTCACATTGTTGTTTTAGAGCTAGAAATAGCAAG	P5	forward	TGME49_208740	PS-sgRNA
208740C_Fw	CGAAGGTGAAGAAGTTATCGGTATTCGAGGATCGAAGGCTACGGGGATACGGATCTGCAGGATCTGCTG	P9	forward	TGME49_208740	linker, reporter tag, resistance cassette, specific homology arms
208740C_Rv	AAATGCCCCATTATGCAGCCAAGAAAACATTTACATTCTTTATACAATAGCATCCTGCAAGTGCATAGAAG	P9	reverse	TGME49_208740	linker, reporter tag, resistance cassette, specific homology arms
310290C_sgRNA_Fw	TGTGGTCTCTAGTTGCCACTAAAGAAACGCGGAGGTTTTAGAGCTAGAAATAGCAAG	P5	forward	TGME49_310290	PS-sgRNA
310290C_Fw	TTAAAAATGTATTCTGCAATTTCAACGCGTCTGCAGCCATCAGAGCACGCGGATCTGCAGGATCTGCTG	P9	forward	TGME49_310290	linker, reporter tag, resistance cassette, specific homology arms
310290C_Rv	AGCAACAGAGTTTTTTCAGGCAGTGCGCGCGCGAAGGAACAAACATTCTACATCCTGCAAGTGCATAGAAG	P9	reverse	TGME49_310290	linker, reporter tag, resistance cassette, specific homology arms
267700C_sgRNA_Fw	TGTGGTCTCTAGTTGATGGCGAAGGACAGAAGGGGTTTTAGAGCTAGAAATAGCAAG	P5	forward	TGME49_267700	PS-sgRNA
267700C_Fw	AGGCAGAGTACGAGATCGTCGTGGATGATTCGCTTGTTCGGATCATTCAGGGATCTGCAGGATCTGCTG	P9	forward	TGME49_267700	linker, reporter tag, resistance cassette, specific homology arms
267700C_Rv	CGTTCCTTCTCGCGCGGACTCCCTCACTCCTTTCGTCCGCGCTGCTCCAGCATCCTGCAAGTGCATAGAAG	P9	reverse	TGME49_267700	linker, reporter tag, resistance cassette, specific homology arms
231750C_sgRNA_Fw	TGTGGTCTCTAGTTGTATCCCCATATGGTGCAAGGTTTTAGAGCTAGAAATAGCAAG	P5	forward	TGME49_231750	PS-sgRNA
231750C_Fw	GCGACGTCGAGTGGAATGCGCTGAGGAGAGTCATCCCACAGTTTCTTTCCGGATCTGCAGGATCTGCTG	P9	forward	TGME49_231750	linker, reporter tag, resistance cassette, specific homology arms
231750C_Rv	AACGGGCAACCGACCGAAAGCTCAGTGAAGACTCAGTCATCCACGGTTTCCATCCTGCAAGTGCATAGAAG	P9	reverse	TGME49_231750	linker, reporter tag, resistance cassette, specific homology arms
214750C_sgRNA_Fw	TGTGGTCTCTAGTTGTTTTGTGAATTGAACGACCGTTTTAGAGCTAGAAATAGCAAG	P5	forward	TGME49_214750	PS-sgRNA
214750C_Fw	GGGCCTCGCGGGCGGCGAACGAGGAGACAGGAACTTCAGCTTCTGAAGAGGGATCTGCAGGATCTGCTG	P9	forward	TGME49_214750	linker, reporter tag, resistance cassette, specific homology arms
214750C_Rv	GTCGAGCACACAGGCGTTTTCTACCGTCCTCCATATAAAAGTCACGAATGCATCCTGCAAGTGCATAGAAG	P9	reverse	TGME49_214750	linker, reporter tag, resistance cassette, specific homology arms
292975C_sgRNA_Fw	TGTGGTCTCTAGTTGATGCTTCCTCGCATCAATTGTTTTAGAGCTAGAAATAGCAAG	P5	forward	TGME49_292975	PS-sgRNA
292975C_Fw	AACTGGACGCTGCCTTGACCCGTATCCTTCAAGTCGGTGACCACCTATCAGGATCTGCAGGATCTGCTG	P9	forward	TGME49_292975	linker, reporter tag, resistance cassette, specific homology arms
292975C_Rv	AACTGTTGGTGCGCGCAAGCATTTCCTGGAAAACTGCTCATACAGGTGTACATCCTGCAAGTGCATAGAAG	P9	reverse	TGME49_292975	linker, reporter tag, resistance cassette, specific homology arms
209720C_sgRNA_Fw	TGTGGTCTCTAGTTGTCACATCTTTCGCGGCTTTGTTTTAGAGCTAGAAATAGCAAG	P5	forward	TGME49_209720	PS-sgRNA
209720C_Fw	TGGCTGTTGGCTTTGTTTCTTTTGCCGCTCTCCTGCCGTTTCTCGTGTCGGGATCTGCAGGATCTGCTG	P9	forward	TGME49_209720	linker, reporter tag, resistance cassette, specific homology arms
209720C_Rv	GCCAGCAACCATCCTACATTACCAGCTCACTTTCGAGTGGTTCACACCAACATCCTGCAAGTGCATAGAAG	P9	reverse	TGME49_209720	linker, reporter tag, resistance cassette, specific homology arms
225555C_sgRNA_Fw	TGTGGTCTCTAGTTGCCACACCTGTCAGCTTCCGGTTTTAGAGCTAGAAATAGCAAG	P5	forward	TGME49_225555	PS-sgRNA
225555C_Fw	CAGCAGATCCTGCAGATCCATGTCCTTCGCTGCCAGCGTCTCCTCCAAACTTCGAGGCATTCTCATTCG	P9	forward	TGME49_225555	linker, reporter tag, resistance cassette, specific homology arms
225555C_RV	CGCACAGACAACACAGGAATACATACCCTCCACACAAGTCAGCGCCACACCATCCTGCAAGTGCATAGAAG	P9	reverse	TGME49_225555	linker, reporter tag, resistance cassette, specific homology arms
236250C_sgRNA_Fw	TGTGGTCTCTAGTTGAAGACAGAACAAGTGAAGAGTTTTAGAGCTAGAAATAGCAAG	P5	forward	TGME49_236520	PS-sgRNA
236250C_Fw	TGCGCGATGTCGCATGCGGCCCTCTTGGCGTTCTCGTTCTCGTCGAACACGGATCTGCAGGATCTGCTG	P9	forward	TGME49_236520	linker, reporter tag, resistance cassette, specific homology arms
236250C_Rv	GGGGGAAGAAGAGAGGAAGACAGAACAAGTGAAGATGGAGAAGGCAAAACCATCCTGCAAGTGCATAGAAG	P9	reverse	TGME49_236520	linker, reporter tag, resistance cassette, specific homology arms
249820C_sgRNA_Fw	TGTGGTCTCAAGTTGAACATGAAAGTCAGCACCGGTTTTAGAGCTAGAAATAGCAAG	P5	forward	TGME49_249820	PS-sgRNA
249820C_Fw	TGCTCAACTTTTTGCCGACGAAAAACCGAAGGAATCTGTTGGATCTGCAGGATCTGCTG	P6	forward	TGME49_249820	linker, reporter tag, resistance cassette, specific homology arms
249820C_Rv	TATATCGACATGTTGTGTAGCGACATGGAACATGAAAGTCCATCCTGCAAGTGCATAGAA	P6	reverse	TGME49_249820	linker, reporter tag, resistance cassette, specific homology arms
248300C_sgRNA_Fw	TGTGGTCTCAAGTTGCGCTTTGTTGCCAGACAGCGTTTTAGAGCTAGAAATAGCAAG	P5	forward	TGME49_248300	PS-sgRNA
248300C_Fw	GAAGACGCCGAGTGCGGGCGAGAAGACGGAGGACACTACCGGATCTGCAGGATCTGCTG	P6	forward	TGME49_248300	linker, reporter tag, resistance cassette, specific homology arms
248300C_Rv	CAAACCATCCCTAGTGTTGCAACCTAGACTACACAGTTCCCATCCTGCAAGTGCATAGAA	P6	reverse	TGME49_248300	linker, reporter tag, resistance cassette, specific homology arms
211440C_sgRNA_Fw	TGTGGTCTCAAGTTTTATGTTAAAGGACGGAAACGTTTTAGAGCTAGAAATAGCAAG	P5	forward	TGME49_211440	PS-sgRNA
211440C_Fw	CGTCGGAGACGTCGAGGAGGAGGACGAAGATGATTTCGGCGGATCTGCAGGATCTGCTG	P6	forward	TGME49_211440	linker, reporter tag, resistance cassette, specific homology arms
211440C_Rv	GTATTTGTCCACTTCTATTCGAGCTGAAACACCCCTCTCGCATCCTGCAAGTGCATAGAA	P6	reverse	TGME49_211440	linker, reporter tag, resistance cassette, specific homology arms
211890C_Fw	TGGTCTCTGGAGTGAATATGATCCTGGTGGAGAGGC		forward	TGME49_211890	forward primer to amplify the 3'end region of TGME49_211890 for genomic tagging by homologous recombination without the aid of CRISPR/Cas9 using a linearized Golden Gate LvlM plasmid
211890C_Rv	AGGTCTCACGAAGATGGCTTTGCGAAAGTCGGCAAGTC		reverse	TGME49_211890	reverse primer to amplify the 3'end region of TGME49_211890 for genomic tagging by homologous recombination without the aid of CRISPR/Cas9 using a linearized Golden Gate LvlM plasmid
211890C_DFw	TGGTCTCTCGACGTTCAGGAACGAGCGTGCAG		forward	TGME49_211890	forward primer for the codon optimization and removal of the internal restriction sites for the enzymes used in the Golden Gate assembly in the 3'end region of TGME49_211890
211890C_DRv	GGTCTCCGTCGTCCCTCGTTGTTTGGCTTCTGG		reverse	TGME49_211890	reverse primer for the codon optimization and removal of the internal restriction sites for the enzymes used in the Golden Gate assembly in the 3'end region of TGME49_211890
258090C_sgRNA_Fw	TGTGGTCTCAAGTTGCGGCTTTTCTCCACCAGCGAGTTTTAGAGCTAGAAATAGCAAG	P5	forward	TGME49_258090	PS-sgRNA
258090C_Fw	ATCCTTTTTCAGGCTCAGAGAAGAAAGAACGGATCTGCAGGATCTGCTG	P6	forward	TGME49_258090	linker, reporter tag, resistance cassette, specific homology arms
258090C_Rv	GAAAATCAACTTTACGGCGAAGACCTTGGCCGGTCACATGTGCATCCTC	P6	reverse	TGME49_258090	linker, reporter tag, resistance cassette, specific homology arms
266630C_sgRNA_Fw	TGTGGTCTCAAGTTGTCCTGTTTCTGAGTCTCCGGGTTTTAGAGCTAGAAATAGCAAG	P5	forward	TGME49_266630	PS-sgRNA
266630C_Fw	AACATTCTCCCGGCTCCGCTACCTCCTGTTTCTGAGTCTCCTGCCGCTGACTTTTGGTCGTTGCGCGATGGATCTGCAGGATCTGCTG	P6	forward	TGME49_266630	linker, reporter tag, resistance cassette, specific homology arms
266630C_Rv	AGGACCATGGACAGCGCCACCTTTCAAAGTGCCTTTTCTTCGGTCACATGTGCATCCTC	P6	reverse	TGME49_266630	linker, reporter tag, resistance cassette, specific homology arms
320030C_sgRNA_Fw	TGTGGTCTCAAGTTGAAGTGAAAAAGCGAAGTAGGGTTTTAGAGCTAGAAATAGCAAG	P5	forward	TGME49_320030	PS-sgRNA
320030C_Fw	TCCATTTCCAGCCGTTCCCATCAGAAGTGAAAAAGCGAAGGGATCTGCAGGATCTGCTG	P6	forward	TGME49_320030	linker, reporter tag, resistance cassette, specific homology arms
320030C_Rv	GCACTCCTGCCACGCCACGCCTATGTGGTGACCTCCTAGTCGGTCACATGTGCATCCTC	P6	reverse	TGME49_320030	linker, reporter tag, resistance cassette, specific homology arms
222350C_sgRNA_Fw	TGTGGTCTCAAGTTGATCACTTTAGGAAGAATTGGGTTTTAGAGCTAGAAATAGCAAG	P5	forward	TGME49_222350	PS-sgRNA
222350C_Fw	CAAGTATCGATTTCAGGCTGCGGACCCAGAAGATCTGCAAGGATCTGCAGGATCTGCTG	P6	forward	TGME49_222350	linker, reporter tag, resistance cassette, specific homology arms
222350C_Rv	TGATGAACTCAGGAACGCCTTCAGCGAATCCTTCGAATACCGGTCACATGTGCATCCTC	P6	reverse	TGME49_222350	linker, reporter tag, resistance cassette, specific homology arms
230340C_sgRNA_Fw	TGTGGTCTCAAGTTGATAATCTCGAGTGTCTCCCGGTTTTAGAGCTAGAAATAGCAAG	P5	forward	TGME49_230340	PS-sgRNA
230340C_Fw	TCTGGGCAGCTCCGGAGTCTTCAGAAACAGGGATCTGCAGGATCTGCTG	P6	forward	TGME49_230340	linker, reporter tag, resistance cassette, specific homology arms
230340C_Rv	CCCGTGGAAAAAAGTATGTCCCTAATAATCCGGTCACATGTGCATCCTC	P6	reverse	TGME49_230340	linker, reporter tag, resistance cassette, specific homology arms
293190N_sgRNA_Fw	TGTGGTCTCAAGTTGAAGAGTCGAGCACTCGTGAGTTTTAGAGCTAGAAATAGCAAG	P5	forward	TGME49_293190	PS-sgRNA
293190N_Fw	CATCGGTTTTCGTGTTGTTCCCTGTTGGCTGTTTCGAGCACGTTGTCGAGACAACTCTGTC	pPR2-HA3	forward	TGME49_293190	resistance cassette, reporter tag, linker, specific homology arms
293190N_Rv	CGTTTCGTGGGTTTCTGAACCCTCTCTTGTAGAGCTTTCCTCATATTCCATTCCAGATCCTCCGGCATAATCTGGAACATCGTAAGGA	pPR2-HA3	reverse	TGME49_293190	resistance cassette, reporter tag, linker, specific homology arms
292950C_sgRNA_Fw	TGTGGTCTCAAGTTGAAGTAATAGGGAGTTGCTCGTTTTAGAGCTAGAAATAGCAAG	P5	forward	TGME49_292950	PS-sgRNA
292950C_Fw	TGCTGTGTCGGTGTCCTCCGTACTGCAATTAAAGGCGAGAGGATCTGCAGGATCTGCTG	P6	forward	TGME49_292950	linker, reporter tag, resistance cassette, specific homology arms
292950C_Rv	TCATATGTGGCTGTAGAAATCCAGAAGCCTCAATCTCCTGCGGTCACATGTGCATCCTC	P6	reverse	TGME49_292950	linker, reporter tag, resistance cassette, specific homology arms
227000C_sgRNA_Fw	TGTGGTCTCAAGTTGCAGACGGTCACTGAGTTGGGTTTTAGAGCTAGAAATAGCAAG	P5	forward	TGME49_227000	PS-sgRNA
227000C_Fw	AGTTGTCCTTTTTCTGATGTCTGGGCAGACGGTCACTGAGCTCGCCGACCATACAGGATCTGCAGGATCTGCTG	P6	forward	TGME49_227000	linker, reporter tag, resistance cassette, specific homology arms
227000C_Rv	TGTCTCCACGAGTACCGAGAGTGTCGATCCTGCGATGTTTCGGTCACATGTGCATCCTC	P6	reverse	TGME49_227000	linker, reporter tag, resistance cassette, specific homology arms
297180C_sgRNA_Fw	TGTGGTCTCAAGTTGCGCAGGAACAGTCACGAGAGGTTTTAGAGCTAGAAATAGCAAG	P5	forward	TGME49_297180	PS-sgRNA
297180C_Fw	CAACTGGGAACGGGAGCTCTTGGGCGCCGACAGAGCGAAGGGATCTGCAGGATCTGCTG	P6	forward	TGME49_297180	linker, reporter tag, resistance cassette, specific homology arms
297180C_Rv	CCCTCTTCCAGCGACTTCCACCCTTCGTTTCAGTCCACTTCGGTCACATGTGCATCCTC	P6	reverse	TGME49_297180	linker, reporter tag, resistance cassette, specific homology arms
253600C_sgRNA_Fw	TGTGGTCTCAAGTTGTCAAGGCCGCAAAATAATAAGTTTTAGAGCTAGAAATAGCAAG	P5	forward	TGME49_253600	PS-sgRNA
253600C_Fw	GAAGAAGCCCGTGTTCAAGACGACGATCAAGGCCGCAAAAGGATCTGCAGGATCTGCTG	P6	forward	TGME49_253600	linker, reporter tag, resistance cassette, specific homology arms
253600C_Rv	TGCGGCGTTGTTTCTTGTACGTTCCACGTTTTCTGAGTTTCGGTCACATGTGCATCCTC	P6	reverse	TGME49_253600	linker, reporter tag, resistance cassette, specific homology arms
291880C_sgRNA_Fw	TGTGGTCTCAAGTTGGTCAACCCCATGTTGCAACGTTTTAGAGCTAGAAATAGCAAG	P5	forward	TGME49_291880	PS-sgRNA
291880C_Fw	TCTTATTTGCGTCCAGGCAAAGGATTTCTTGGATCTGCAGGATCTGCTG	P6	forward	TGME49_291880	linker, reporter tag, resistance cassette, specific homology arms
291880C_Rv	GCCACCAGAGTAGACATATTTGTTTGCGGCCGGTCACATGTGCATCCTC	P6	reverse	TGME49_291880	linker, reporter tag, resistance cassette, specific homology arms
278780C_sgRNA_Fw	TGTGGTCTCAAGTTGATTCCAGAGAAGAGAGGACGGTTTTAGAGCTAGAAATAGCAAG	P5	forward	TGME49_278780	PS-sgRNA
278780C_Fw	GTGTGCCTCTTGCCCCGTCAATTACCAACAGACGAGCAACGGATCTGCAGGATCTGCTG	P6	forward	TGME49_278780	linker, reporter tag, resistance cassette, specific homology arms
278780C_Rv	CTTTTCGCCTCATATCCCTCTCTGTTGCTCTTTTCTTGTCCGGTCACATGTGCATCCTC	P6	reverse	TGME49_278780	linker, reporter tag, resistance cassette, specific homology arms
246720C_sgRNA_Fw	TGTGGTCTCAAGTTGGGGAAAATCTTGTTGAGTGGTTTTAGAGCTAGAAATAGCAAG	P5	forward	TGME49_246720	PS-sgRNA
246720C_Fw	GGAAATATCATCACATGGGGAAAATCTTGTGGATCTGCAGGATCTGCTG	P6	forward	TGME49_246720	linker, reporter tag, resistance cassette, specific homology arms
246720C_Rv	AAGCCTCTGACATCCAAACCTCTTTCGCCCCGGTCACATGTGCATCCTC	P6	reverse	TGME49_246720	linker, reporter tag, resistance cassette, specific homology arms
295850C_sgRNA_Fw	TGTGGTCTCAAGTTGGGCCGCGGTAGTCGACCCGGTTTTAGAGCTAGAAATAGCAAG	P5	forward	TGME49_295850	PS-sgRNA
295850C_Fw	GAAAACCTGGCACAAGGTTCTCAAGATGGCTGGGCCGCGGGGATCTGCAGGATCTGCTG	P6	forward	TGME49_295850	linker, reporter tag, resistance cassette, specific homology arms
295850C_Rv	TGGTCTTTTCAGAGTCGGGCCCCCCATCCCCTTAGGTGTTGGTCACATGTGCATCCTCTAGTAGC	P6	reverse	TGME49_295850	linker, reporter tag, resistance cassette, specific homology arms
295420C_sgRNA_Fw	TGTGGTCTCAAGTTGTCCCCTCGCATGCAATCGTGGTTTTAGAGCTAGAAATAGCAAG	P5	forward	TGME49_295420	PS-sgRNA
295420C_Fw	TGAAAGGCATAGATTTGCTAGATTCCCCTCGCATGCAATCGGGATCTGCAGGATCTGCTG	P6	forward	TGME49_295420	linker, reporter tag, resistance cassette, specific homology arms
295420C_Rv	CACAAGAACGTGCACAAGGAACGACGCCTAAGAGACGGCAGGTCACATGTGCATCCTCTAGTAGC	P6	reverse	TGME49_295420	linker, reporter tag, resistance cassette, specific homology arms
208340C_sgRNA_Fw	TGTGGTCTCAAGTTGAGCACATTTGGAAATGACTCGTTTTAGAGCTAGAAATAGCAAG	P5	forward	TGME49_208340	PS-sgRNA
208340C_Fw	CGGCGTGCCGTCGCAGAGAAGAAAGGAAAGGGATCTGCAGGATCTGCTG	P6	forward	TGME49_208340	linker, reporter tag, resistance cassette, specific homology arms
208340C_Rv	CAGAAACGAACGAAAATCTGCCTTCTACCCCGGTCACATGTGCATCCTC	P6	reverse	TGME49_208340	linker, reporter tag, resistance cassette, specific homology arms
306350C_sgRNA_Fw	TGTGGTCTCAAGTTGATTGCCGCCAAGTAACAAAGTTTTAGAGCTAGAAATAGCAAG	P5	forward	TGME49_306350	PS-sgRNA
306350C_Fw	CCCGCTATCAAACCGAAGATTGCCGCCAAGGGATCTGCAGGATCTGCTG	P6	forward	TGME49_306350	linker, reporter tag, resistance cassette, specific homology arms
306350C_Rv	GAGAAACAAAACAGAGAAGTCCAACTGAAACGGTCACATGTGCATCCTC	P6	reverse	TGME49_306350	linker, reporter tag, resistance cassette, specific homology arms
278660C_sgRNA_Fw	TGTGGTCTCAAGTTGAGCTGTGTTCTTTTCATCTGTTTTAGAGCTAGAAATAGCAAG	P5	forward	TGME49_278660	PS-sgRNA
278660C_Fw	GCAGCTCTGACTTCCAAAGCGCCGGCGATTATGGCCGGATCTGCAGGATCTGCTG	P10	forward	TGME49_278660	linker, reporter tag, resistance cassette, specific homology arms
278660C_Rv	GGCAGAGACTAGAAGATTCCTTTTTAGGGAGCTGTGTTCTTTTCCATCCTGCAAGTGCATAGAAG	P10	reverse	TGME49_278660	linker, reporter tag, resistance cassette, specific homology arms
240280C_sgRNA_Fw	TGTGGTCTCAAGTTGACAGTTAAATGCGACGCAGGTTTTAGAGCTAGAAATAGCAAG	P5	forward	TGME49_240280	PS-sgRNA
240280C_Fw	GGCGGAAGGCGCGTTGAAATGGAGTGCATGAAAGACAGTGGATCTGCAGGATCTGCTG	P10	forward	TGME49_240280	linker, reporter tag, resistance cassette, specific homology arms
240280C_Rv	CCTTGCATGCAGGTTTTTGCCTGAGCGCATGCATGCCACCATCCTGCAAGTGCATAGAAG	P10	reverse	TGME49_240280	linker, reporter tag, resistance cassette, specific homology arms
271060C_sgRNA_Fw	TGTGGTCTCAAGTTGACCTGCATGCGCGACCATGGTTTTAGAGCTAGAAATAGCAAG	P5	forward	TGME49_271060	PS-sgRNA
271060C_Fw	GGCGCGCGTCGGAGGCCGACCTGCATGCGCGACCAGGATCTGCAGGATCTGCTG	P10	forward	TGME49_271060	linker, reporter tag, resistance cassette, specific homology arms
271060C_Rv	GCGGCGCAGATCTCGCGCGTTTTCTCGACTCCTCCGACGTCCCATCCTGCAAGTGCATAGAAG	P10	reverse	TGME49_271060	linker, reporter tag, resistance cassette, specific homology arms
248840C_sgRNA_Fw	TGTGGTCTCAAGTTGAGGCCAAGCGTAGTGTGAGGTTTTAGAGCTAGAAATAGCAAG	P5	forward	TGME49_248840	PS-sgRNA
248840C_Fw	GGACGGCGAGACTGGCGGTGGCGGAGGCCAAGCGGGATCTGCAGGATCTGCTG	P10	forward	TGME49_248840	linker, reporter tag, resistance cassette, specific homology arms
248840C_Rv	CCCGCCTTCTCAGGACCTTCGCACTCCCGCGCTTGCCTCCATCCTGCAAGTGCATAGAAG	P10	reverse	TGME49_248840	linker, reporter tag, resistance cassette, specific homology arms
253170C_sgRNA_Fw	TGTGGTCTCAAGTTGCTTCAGCTGAGCGACCGCCGTTTTAGAGCTAGAAATAGCAAG	P5	forward	TGME49_253170	PS-sgRNA
253170C_Fw	GGAGACGACAGTGATGAAGACGTGGGTGGCTTCAGCGGATCTGCAGGATCTGCTG	P10	forward	TGME49_253170	linker, reporter tag, resistance cassette, specific homology arms
253170C_Rv	GGTGTCTTGATCGGGGTCTGAAAACCGTGTTTGCTTCCCGGCCATCCTGCAAGTGCATAGAAG	P10	reverse	TGME49_253170	linker, reporter tag, resistance cassette, specific homology arms
294040C_sgRNA_Fw	TGTGGTCTCAAGTTGTCAGTCGGTGCGCGCGTGAGTTTTAGAGCTAGAAATAGCAAG	P5	forward	TGME49_294040	PS-sgRNA
294040C_Fw	CGGAGAATCGAGAAGGAGGCCGCGGTCAGTCGGTGCGCGCGGGATCTGCAGGATCTGCTG	P10	forward	TGME49_294040	linker, reporter tag, resistance cassette, specific homology arms
294040C_Rv	CCCGAGTCTGCTTCGTTCGCGAGTCTCTTCTTCTCTGAAAAGCCTCATCCTGCAAGTGCATAGAAG	P10	reverse	TGME49_294040	linker, reporter tag, resistance cassette, specific homology arms
262710C_sgRNA_Fw	TGTGGTCTCAAGTTGCTGCTGCGGAACATAAGAACGTTTTAGAGCTAGAAATAGCAAG	P5	forward	TGME49_262710	PS-sgRNA
262710C_Fw	GACTACCGCGGGGACCCCTGCTGCTGCGGAACAGGATCTGCAGGATCTGCTG	P10	forward	TGME49_262710	linker, reporter tag, resistance cassette, specific homology arms
262710C_Rv	CTCGGTCTCCAACACCTTTCGTCTTCTCTTTTTGTCTCCAGCATCCTGCAAGTGCATAGAAG	P10	reverse	TGME49_262710	linker, reporter tag, resistance cassette, specific homology arms
RNG2CC_sgRNA_Fw	TGTGGTCTCAAGTTGCATCAACAAACTAAAAAAAGTTTTAGAGCTAGAAATAGCAAG	P5	forward	TGME49_244470	PS-sgRNA
RNG2C_Fw	CAGCGTGTTGTCTCGGACGCATCAACAAACGGATCTGCAGGATCTGCTG	P8	forward	TGME49_244470	linker, reporter tag, resistance cassette, specific homology arms
RNG2C_Rv	CGGCCGGTCATTTTAAGTTCCACGATCCCTCATCCTGCAAGTGCATAGAAG	P8	reverse	TGME49_244470	linker, reporter tag, resistance cassette, specific homology arms
SAS6LC_sgRNA_Fw	TGTGGTCTCAAGTTGAGAAATAGAAAAGTCTGGAGTTTTAGAGCTAGAAATAGCAAG	P5	forward	TGME49_301420	PS-sgRNA
SAS6LC_Fw	ACCACGGAGGGCGCATCCACTCGGTTCCTCGGATCTGCAGGATCTGCTG	P8	forward	TGME49_301420	linker, reporter tag, resistance cassette, specific homology arms
SAS6LC_Rv	CGCAGTCTCTTAGTGAGAAATAGAAAAGTCCATCCTGCAAGTGCATAGAAG	P8	reverse	TGME49_301420	linker, reporter tag, resistance cassette, specific homology arms
ASP5C_sgRNA_Fw	TGTGGTCTCAAGTTGTCGGCCTACTCTCCGCCAAGGTTTTAGAGCTAGAAATAGCAAG	P5	forward	TGME49_242720	PS-sgRNA
ASP5C_Fw	CGCCGTTCTCGGCGTCTCAATCGACTCTTCTGGATCTGCCGTTGGGAGGTGAAGGATCTGCAGGATCTGCTG	P7	forward	TGME49_242720	linker, reporter tag, resistance cassette, specific homology arms
ASP5C_Rv	CGTTCAACCATTCGTTTTTGGGATAAACGGATCGGCGCGCCGGTCACATGTGCATCCTC	P7	reverse	TGME49_242720	linker, reporter tag, resistance cassette, specific homology arms

## Sheet: S9c - Antibodies
Reagent.name	Antigen	Gene.ID	Reagent.type	Source	Target.organelle	Application	Dilution.for.WB	Dilution.for.IFA
Rb a-TgRON4	T. gondii rhoptry neck protein RON4	TGME49_229010	Primary antibody	Rabbit serum	rhoptries	WB, IFA	1:5,000 - 1:10,000	1:500
Rb a-TgMIC2	T. gondii microneme protein MIC2	TGME49_201780	Primary antibody	Rabbit serum	micronemes	WB	1:1,000	NA
Ms a-TgMIC3	T. gondii microneme protein MIC3	TGME49_319560	Primary antibody	Mouse mAb	micronemes	IFA	NA	1:100
Rb a-TbBIP	T. brucei luminal binding protein 1 (BiP); also recognises T. gondii chaperonin protein BiP	Tb927.11.7460, Tb927.11.7510; TGME49_311720	Primary antibody	Rabbit serum	ER	WB	1:500	NA
Rb a-TgTOM40	T. gondii eukaryotic porin (TOM40)	TGME49_218280	Primary antibody	Rabbit serum	mitochondrion	WB, IFA	1:1,000	1:500
Rb a-TgCPN60	T. gondii chaperonin cpn60	TGME49_240600	Primary antibody	Rabbit serum	apicoplast	WB	1:3,000 - 1:5,000	NA
Rb a-TgGAP45	T. gondii GAP45	TGME49_223940	Primary antibody	Rabbit serum	IMC	WB, IFA	1:10,000	1:200 - 1:500
Ms a-TgSAG1	T. gondii SAG-related sequence SRS29B (SAG1, P30)	TGME49_233460	Primary antibody	Mouse mAb	PM	WB, IFA	1:2,000	1:200 - 1:500
Rb a-TgPRF	T. gondii profilin PRF	TGME49_293690	Primary antibody	Rabbit serum	cytosol	WB	1:10,000	NA
Rb a-H3	human histone H3.1 protein (C-terminal fragment 100-136); also recognises T. gondii histone H3	P68431; TGME49_261240	Primary antibody	Rabbit pAb	nucleus - chromatin	WB	1:2,000	NA
Rb a-TgGRA1	T. gondii dense granule protein GRA1	TGME49_270250	Primary antibody	Rabbit serum	dense granules	WB, IFA	1:5,000 - 1:10,000	1:1,000
Rb a-TgCPL	T. gondii cathepsin L (CPL)	TGME49_321530	Primary antibody	Rabbit serum	plant-like vacuole	WB	1:1,000	NA
Rb a-TgCRT	T. gondii chloroquine resistance transporter (CRT)	TGME49_313930	Primary antibody	Rabbit pAb	plant-like vacuole	WB	1:1,000	NA
Rb a-TgCAT	T. gondii catalase	TGME49_232250	Primary antibody	Rabbit serum	cytosol	WB	1:3,000	NA
Ms a-TgISP1	T. gondii IMC sub-compartment protein ISP1	TGME49_260820	Primary antibody	Mouse mAb	apical cap of the IMC	IFA	NA	1:2,000
Ms a-V5	V5-tag: corresponds to a sequence (GKPIPNPLLGLDST) present in the P and V proteins of Simian virus 5.	P11208|95-108; P11207|95-108	Primary antibody	Mouse mAb	NA	IFA	NA	1:250
Rt a-HA	HA-tag: human influenza hemagglutinin fragment 98-106 ((M)YPYDVPDYA(SS))	P03437|114-122	Primary antibody	Rat mAb	NA	WB, IFA	1:1,000	1:250 - 1:500
Ms a-TgROP1	T. gondii ROP1	TGME49_309590	Primary antibody	Mouse mAb	rhoptries	IFA	NA	1:500
Gt a-RbHRP	Rabbit IgG (H+L)	NA	Secondary antibody	Goat pAb, HRP-conjugated	NA	WB	1:10,000	NA
Gt a-MsHRP	Mouse IgG (H+L)	NA	Secondary antibody	Goat pAb, HRP-conjugated	NA	WB	1:10,000	NA
Gt a-RtAlexa594	Rat IgG	NA	Secondary antibody	Goat pAb, Alexa Fluor 594-conjugated	NA	IFA	NA	1:1,000
Gt a-RtAlexa488	Rat IgG	NA	Secondary antibody	Goat pAb, Alexa Fluor 488-conjugated	NA	IFA	NA	1:1,000
Gt a-MsAlexa488	Mouse IgG	NA	Secondary antibody	Goat pAb, Alexa Fluor 488-conjugated	NA	IFA	NA	1:1,000
Dk a-RtHRP	Rat IgG	NA	Secondary antibody	Donkey pAb, HRP-conjugated	NA	WB	1:10,000	NA
